# Supplementary material for: Whole Transcriptome Analyses of Apricots and Japanese Plum Fruits after 1-MCP (Ethylene-Inhibitor) and Ethrel (Ethylene-Precursor) Treatments Reveal New Insights into the Physiology of the Ripening Process
Source: Int J Mol Sci. 2022 Sep 20;23(19):11045. doi: 10.3390/ijms231911045 (PMC9569840; doi:10.3390/ijms231911045)
Supplement: Supplementary file 1 [file ijms-23-11045-s001.zip]

Archive with 24 entries (22 files):
- Supplementary Figures/
- Supplementary Figures/Fig. S1.png
- Supplementary Figures/Fig. S10.png
- Supplementary Figures/Fig. S2.png
- Supplementary Figures/Fig. S3.png
- Supplementary Figures/Fig. S4.png
- Supplementary Figures/Fig. S5.png
- Supplementary Figures/Fig. S6.png
- Supplementary Figures/Fig. S7.png
- Supplementary Figures/Fig. S8.png
- Supplementary Figures/Fig. S9.png
- Supplementary Tables/
- Supplementary Tables/S10. EdgeR_Santa rosa.xlsx
- Supplementary Tables/S11. Gene Ontology analysis.xlsx
- Supplementary Tables/S12. Kegg pathway_PRUPE.xlsx
- Supplementary Tables/S13. PPI of the DEGs_String.vf.xlsx
- Supplementary Tables/S14. De novo validation.xlsx
- Supplementary Tables/S15. Primers RT-qPCR.xlsx
- Supplementary Tables/S5. Summary of DEGs.xlsx
- Supplementary Tables/S6. Common DEGs both species.xlsx
- Supplementary Tables/S7. Trinity_Unigene.fasta_blastx_KO_EUK_GD.xlsx
- Supplementary Tables/S8. Trinity_Unigene.fasta_blastx_KO_EUK_SNR.xlsx
- Supplementary Tables/S9. EdgeR_Goldrich.xlsx
- Supplementary Tables/Suplementary Tables (S1 to S4).pdf
