# Supplementary material for: Whole Transcriptome Analyses of Apricots and Japanese Plum Fruits after 1-MCP (Ethylene-Inhibitor) and Ethrel (Ethylene-Precursor) Treatments Reveal New Insights into the Physiology of the Ripening Process
Source: Int J Mol Sci. 2022 Sep 20;23(19):11045. doi: 10.3390/ijms231911045 (PMC9569840; doi:10.3390/ijms231911045)
Supplement: Supplementary file 1 [file ijms-23-11045-s001.zip › Supplementary Tables/S10. EdgeR_Santa rosa.xlsx]

## Sheet: edgeR_SNR_T0vsSNR_T1
edgeR_SNR_T0vsT1
Contig	Target_Accession	KO_ID	SNR-T0_count	SNR-T1_count	SNR-T2_count	SNR-T0_FPKM	SNR-T1_FPKM	SNR-T2_FPKM	logFC	logCPM	LR	PValue	FDR
c34860_g1_i1	pper:18788215	K22503	1356	1626.33	1295.67	49.2567	54.9833	38.1167	0.0406153	6.45623	0.0566609	0.811854	1
c71067_g1_i1	mgl:MGL_1275	K22470	0	0.666667	0	0	0.82	0	-2.63514	-2.87369	2.20722	0.137366	0.509292
c33009_g1_i1	pper:18793399	K22450	0.666667	0.333333	0.333333	0.0433333	0.02	0.02	1.02066	-2.73854	0.440213	0.50702	0.847225
c23884_g1_i1	pper:18793399	K22450	24	31.3333	17.3333	1.59667	2.10333	0.92	-0.237264	0.709574	0.190032	0.66289	1
c24328_g1_i1	pper:18793399	K22450	13	13.3333	12.3333	1.17	1.23333	0.93	0.122727	-0.125461	0.0425673	0.836542	1
c39233_g1_i2	pper:18775586	K22450	63	93.6667	47.6667	2.88333	4.08333	1.77333	-0.312765	2.1057	1.56606	0.210781	0.573209
c17088_g1_i1	pper:18769947	K22422	0.666667	0	0.333333	0.2	0	0.0833333	2.75818	-2.80431	2.72296	0.0989145	0.447015
c45048_g1_i1	pper:18769947	K22422	12.3333	25	7.66667	0.583333	1.14	0.296667	-0.762928	0.0616758	2.50772	0.11329	0.491564
c40543_g2_i1	pper:18789508	K22419	232.667	433.333	178	28.0367	50.56	17.2667	-0.687816	4.12023	4.98437	0.0255773	0.256137
c51693_g1_i1	pper:18789508	K22419	0.333333	0.333333	0.666667	0.113333	0.113333	0.173333	0.177358	-2.73587	0.0126709	0.910375	1
c50505_g1_i1	pper:18789486	K22419	0	0.666667	0	0	0.403333	0	-2.63514	-2.87369	2.20722	0.137366	0.509292
c58891_g1_i1	pper:18789486	K22419	0	0.666667	0.333333	0	1.14333	0.456667	-2.63514	-2.80317	2.20722	0.137366	0.509292
c36682_g1_i1	pper:18789471	K22419	3.33333	0.333333	28.6667	0.336667	0.0333333	2.28	3.16599	-0.342621	8.95816	0.00276232	0.0502776
c40543_g1_i1	pper:18789471	K22419	180	286	116.667	12.38	18.2667	6.45667	-0.366826	3.58465	2.92968	0.0869646	0.447015
c27004_g1_i1	pper:18789471	K22419	1.66667	0.666667	0	0.366667	0.153333	0	1.37961	-2.54897	1.35599	0.244234	0.589135
c54826_g1_i1	pper:18789471	K22419	28	35.3333	13.6667	8.77333	10.3433	3.34667	-0.082715	0.770023	0.0361148	0.849279	1
c46449_g1_i2	pper:18768093	K22419	41.6667	89.3333	40	1.62333	3.27667	1.26667	-0.821212	1.84381	10.442	0.00123181	0.0263014
c40424_g1_i1	pper:18768093	K22419	3.33333	2.66667	0.666667	0.526667	0.396667	0.0833333	0.579751	-1.9471	0.674973	0.411323	0.746074
c64273_g1_i1	pper:18793216	K22418	0.333333	1.33333	0.333333	0.05	0.213333	0.0466667	-1.46022	-2.61264	1.22504	0.268373	0.589135
c9064_g1_i1	pper:18776959	K22418	36	33.3333	40.3333	1.62667	1.37667	1.46333	0.432431	1.24699	1.61677	0.203542	0.573209
c57661_g1_i1	pper:18775747	K22418	29	78	15.3333	1.99333	5.05667	0.85	-1.16001	1.37934	13.0639	0.000301048	0.00813033
c45293_g3_i1	pper:18775747	K22418	0	0	0.666667	0	0	0.773333	0	-2.87515	0	1	1
c45293_g2_i1	mdm:103455008	K22418	72	74.3333	73	1.88	1.78	1.55667	0.280328	2.20173	1.09759	0.294796	0.589135
c37230_g1_i1	pper:18769308	K22415	239	205	334.333	7.2	5.75333	8.21667	0.521138	4.0082	7.22615	0.00718493	0.105279
c27303_g1_i2	pper:18777317	K22399	1.66667	3	0	0.0933333	0.15	0	-0.46677	-2.20513	0.225743	0.634698	0.973767
c9508_g1_i1	pper:18779389	K22395	0	1	0.666667	0	0.436667	0.26	-3.02099	-2.67564	2.90522	0.0882933	0.447015
c26659_g1_i1	pper:18779389	K22395	1	1.66667	3.33333	0.153333	0.22	0.393333	-0.373515	-2.02797	0.122872	0.72594	1
c73297_g1_i1	pper:18779389	K22395	0	0	0.333333	0	0	0.216667	0	-2.94871	0	1	1
c65928_g1_i1	pper:18779326	K22395	0	0.666667	0	0	1.35333	0	-2.47879	-2.87814	2.03436	0.153779	0.509292
c45221_g1_i2	pper:18779116	K22395	18	17	33.6667	0.653333	0.573333	1.00333	0.373859	0.607737	0.81997	0.365189	0.683865
c30431_g1_i1	pper:18779116	K22395	2.66667	2.66667	4.66667	0.556667	0.506667	0.77	0.278909	-1.61028	0.132601	0.71575	1
c67038_g1_i1	pper:18778395	K22395	94.3333	560.667	11.6667	3.52667	19.2533	0.35	-2.23897	3.67754	101.129	8.61765e-24	2.69632e-21
c72675_g1_i1	pper:18778353	K22395	0	0.666667	0	0	0.82	0	-2.47879	-2.87814	2.03436	0.153779	0.509292
c55880_g1_i1	vra:106755311	K22390	0.333333	0	0	1	0	0	2.00148	-2.948	1.48891	0.222386	0.573209
c39675_g1_i2	pper:18793918	K22390	563	1208	411.333	18.0267	35.7267	10.6667	-0.781106	5.4471	18.5218	1.67971e-05	0.000640919
c18918_g1_i1	pper:18793918	K22390	10.6667	10.3333	16	2.38333	2.10333	2.92	0.356363	-0.19057	0.583844	0.44481	0.786663
c7837_g1_i1	pper:18793475	K22390	28.6667	61	6	1.17667	2.35	0.203333	-0.782672	1.02317	6.04054	0.013981	0.172023
c38506_g1_i3	pper:18793018	K22390	56.6667	81.3333	65.3333	2.64333	3.51	2.48333	-0.20205	2.07934	0.570398	0.450101	0.792791
c39676_g1_i1	pper:18791066	K22390	231	317.333	202	7.54333	9.49333	5.33333	-0.121153	3.93083	0.352069	0.552944	0.889685
c67968_g1_i1	pper:18790960	K22390	0	1.33333	0.333333	0	0.616667	0.146667	-3.36959	-2.67739	3.7606	0.0524738	0.369049
c67908_g1_i1	pper:18790960	K22390	1	3.66667	0	0.113333	0.383333	0	-1.44811	-2.20431	2.22689	0.135627	0.509292
c9966_g1_i1	pper:18790960	K22390	0	0.333333	0	0	1.37	0	-1.80257	-2.94886	1.13506	0.286699	0.589135
c29877_g1_i1	pper:18790960	K22390	1.66667	0.666667	0	1.03	0.35	0	1.47402	-2.55476	1.0446	0.306754	0.603859
c44969_g1_i2	pper:18788670	K22390	314	320.667	238.333	9.19	8.71667	5.69667	0.279572	4.16941	2.47046	0.116004	0.500176
c46208_g1_i1	pper:18786762	K22390	16.3333	27	46	0.546667	0.84	1.26	-0.410221	0.946852	1.05451	0.304471	0.601099
c44702_g1_i1	pper:18781224	K22390	149	125	133.667	6.11	5.03667	4.44333	0.448253	3.10667	1.94706	0.162904	0.530264
c64194_g1_i1	pper:18781224	K22390	0.333333	0	0.333333	0.336667	0	0.246667	2.00563	-2.87379	1.49192	0.221918	0.573209
c44702_g2_i1	pper:18781224	K22390	2373	2973	2434.67	95.1067	110.84	79.2133	-0.0189253	7.31017	0.0136428	0.907017	1
c30722_g1_i1	pper:18777094	K22390	890	1034.67	916.667	25.9767	27.57	21.6233	0.127838	5.85981	0.370386	0.542794	0.879553
c45116_g1_i2	pper:18776284	K22390	59.3333	81	100.667	1.71	2.16333	2.35667	-0.145559	2.32983	0.364876	0.545811	0.882568
c37180_g1_i1	pper:18771595	K22390	1878.33	2154.33	2668.67	48.0833	50.57	55.62	0.142846	7.08987	0.55851	0.454861	0.797352
c18730_g1_i2	pper:18771553	K22390	2.66667	2.66667	43	0.146667	0.13	1.88333	0.285779	0.151512	0.149202	0.699299	1
c41450_g1_i1	pper:18769867	K22390	3.33333	1	3.66667	0.23	0.0633333	0.2	1.88867	-1.7965	3.65807	0.0557984	0.383474
c68847_g1_i1	pper:18769867	K22390	0.666667	0	0	0.876667	0	0	2.75818	-2.87455	2.72296	0.0989145	0.447015
c74561_g1_i1	pper:18769867	K22390	0	0	1	0	0	0.45	0	-2.80403	0	1	1
c41369_g1_i1	pper:18768102	K22390	750	791.333	980	24.54	24.0867	26.13	0.231445	5.6887	2.01696	0.155551	0.513259
c36687_g1_i2	pper:18767492	K22390	0.333333	2	0.666667	0.0333333	0.206667	0.06	-1.99729	-2.44364	2.58157	0.108114	0.47585
c29798_g1_i1	pper:18767492	K22390	3	4.33333	3.33333	0.32	0.41	0.273333	-0.219191	-1.55244	0.0663363	0.796748	1
c42690_g2_i1	pper:18767162	K22390	2.33333	5.33333	5.33333	0.84	1.90333	1.57667	-0.905372	-1.36354	1.74899	0.186004	0.573209
c42690_g1_i2	pper:18767162	K22390	8.33333	15	9.66667	1.81333	3.06333	1.71667	-0.561673	-0.332401	1.51842	0.217859	0.573209
c35868_g1_i1	pper:18767162	K22390	3.33333	3.33333	3.66667	0.556667	0.503333	0.49	0.298548	-1.58266	0.16774	0.682128	1
c42707_g1_i1	fve:101309822	K22390	2	7.66667	3	0.08	0.303333	0.1	-1.64088	-1.38877	5.5635	0.0183387	0.207342
c40129_g1_i2	pper:18778989	K22389	1083.67	1405.33	1521.33	37.7267	45.1733	43.0833	-0.0519633	6.34957	0.0879908	0.766747	1
c16939_g1_i2	pper:18778989	K22389	1	1.33333	1.33333	0.11	0.146667	0.123333	-0.131025	-2.33976	0.0128014	0.909917	1
c10793_g1_i1	pper:18774216	K22389	25	18.3333	41.3333	3.73667	2.57	5	0.725499	0.897946	4.42854	0.0353428	0.312248
c41863_g1_i3	pper:18774216	K22389	16.3333	13.3333	35.3333	0.863333	0.663333	1.49667	0.578812	0.548196	1.73519	0.18775	0.573209
c41814_g1_i1	pper:18770063	K22384	609.333	736.667	664	46.63	54.32	41.42	-0.0434448	5.37795	0.0513191	0.820784	1
c44295_g1_i1	pper:18788585	K22382	292	272	430	8.95333	7.70667	10.7367	0.421134	4.35606	5.24818	0.0219697	0.233189
c33567_g1_i1	pper:18783729	K22382	1539.67	1517.33	2402	45.98	41.8333	58.2533	0.346774	6.8037	3.71912	0.0537928	0.374465
c43404_g1_i2	pper:18767716	K22382	279	256.667	430.333	7.94	6.68333	9.95333	0.457765	4.31289	5.10626	0.0238397	0.245048
c43971_g1_i1	pper:18787448	K22381	4116.67	2789	7946	88.0933	55.0433	138.387	0.889172	8.25849	24.1886	8.73467e-07	4.48919e-05
c6913_g1_i1	pper:18774234	K22381	28	29	31.6667	1.10667	1.07333	1.03	0.23937	0.950861	0.555428	0.456108	0.798713
c44668_g1_i6	pper:18774234	K22381	28	40.6667	19	3.03333	4.03667	1.64333	-0.225914	0.93377	0.474814	0.490781	0.832188
c25659_g1_i1	pper:18774234	K22381	1	0.666667	2.33333	0.136667	0.0733333	0.25	0.890281	-2.29036	0.357294	0.550013	0.886949
c45802_g1_i1	pper:18774095	K22379	599.333	596.667	898	15.1633	13.9867	18.47	0.323888	5.42823	3.11892	0.0773883	0.447015
c47507_g1_i1	pper:18772225	K22377	384	416.333	483.333	4.3	4.37333	4.41667	0.178503	4.72258	1.00054	0.317181	0.617748
c40324_g2_i2	pper:18780909	K22376	97.6667	120	144	5.60333	6.42667	6.65333	-0.011523	2.91791	0.00264646	0.958972	1
c25939_g1_i1	hbr:110631527	K22376	0	0	0	0	0	0	0	-3.02684	0	1	1
c45713_g2_i1	pper:18792503	K22374	320.667	37	939.333	11.8733	1.25667	28.2733	3.41932	4.75963	254.148	3.23746e-57	5.32446e-54
c29214_g1_i1	pper:18792503	K22374	0.333333	0	0	0.403333	0	0	2.00148	-2.948	1.48891	0.222386	0.573209
c32645_g1_i2	fve:101296486	K22374	61.3333	63.6667	56.3333	3.36667	3.29333	2.53	0.232653	1.93985	0.783984	0.375925	0.698541
c59566_g1_i1	pper:18772170	K22366	0.666667	0	0.666667	0.19	0	0.14	2.82255	-2.73583	2.80811	0.0937887	0.447015
c32869_g1_i1	pper:18772047	K22366	761.333	970.667	664.667	53.9867	63.8867	38.2267	-0.0427633	5.61409	0.0607786	0.80527	1
c17514_g1_i1	pper:18792319	K22314	0.666667	0	6	0.08	0	0.57	2.79201	-1.9492	2.90543	0.0882817	0.447015
c42124_g2_i1	pper:18767070	K22314	5469.67	3974	5840	430.547	294.857	371.72	0.733198	8.31456	19.321	1.10485e-05	0.000441257
c53418_g1_i1	dzi:111275090	K22312	2.66667	2.66667	0.333333	0.35	0.333333	0.0333333	0.226704	-2.06131	0.0429729	0.835776	1
c24553_g1_i2	pper:18778948	K22285	141	95.3333	293.333	7.52333	4.63333	12.57	0.893364	3.46211	15.6029	7.81346e-05	0.00251017
c57690_g1_i1	pper:18787172	K22279	0.333333	2.33333	0.333333	0.07	0.483333	0.06	-2.1366	-2.44936	2.70784	0.0998564	0.449813
c31728_g1_i1	pper:18766937	K22262	2.33333	3.66667	3	0.323333	0.49	0.33	-0.372359	-1.70229	0.237581	0.625959	0.964637
c46144_g1_i1	pper:18766937	K22262	993	1241.67	1269	5.92333	6.98	6.23	-0.0330125	6.15654	0.0387152	0.844014	1
c36208_g2_i1	nle:100601114	K22237	0.666667	2.33333	0.333333	0.0666667	0.263333	0.03	-1.54092	-2.38773	1.22938	0.267528	0.589135
c41299_g1_i1	pper:18772752	K22218	181.667	215.333	197	6.41333	7.02667	5.66	0.0684502	3.61141	0.12234	0.72651	1
c18084_g1_i1	pper:18775399	K22207	459	784.333	406.333	27.14	42.0733	19.43	-0.410551	5.04594	2.88357	0.0894876	0.447015
c5439_g1_i1	pper:18774311	K22207	0	0.666667	0	0	0.22	0	-2.53381	-2.87651	2.09418	0.147861	0.509292
c58403_g1_i1	pper:18774311	K22207	0	0	0	0	0	0	0	-3.02684	0	1	1
c44729_g1_i2	pper:18772177	K22207	1453.33	1610.33	1901	42.2133	43.51	44.8767	0.159665	6.66879	0.937191	0.333001	0.639115
c4836_g1_i1	pper:18771931	K22207	0	1	0	0	2.98333	0	-3.02323	-2.80717	2.96357	0.0851595	0.447015
c37631_g1_i1	mdm:103433832	K22207	203.667	293.333	123	17.3933	24.03	8.49333	-0.28987	3.68331	1.48639	0.222777	0.573209
c37631_g2_i1	mdm:103433832	K22207	25	35.3333	17.6667	3.45333	4.64333	1.92333	-0.251365	0.792773	0.421893	0.515994	0.855446
c43324_g1_i1	pper:18773145	K22200	5.66667	24.6667	5.33333	0.223333	0.89	0.166667	-1.77906	-0.25679	12.1302	0.000496111	0.0123577
c43707_g2_i1	pper:18786896	K22193	337.333	474	375	11.6467	15.7667	10.6067	-0.254498	4.61553	1.72212	0.18942	0.573209
c39420_g2_i1	pper:18785367	K22184	4.33333	2.66667	4.66667	0.323333	0.176667	0.28	0.985298	-1.46529	1.58238	0.208419	0.573209
c39420_g1_i1	pper:18785367	K22184	5.33333	8	9.33333	0.483333	0.646667	0.683333	-0.252764	-0.777507	0.195853	0.658089	0.99891
c74997_g1_i1	pper:18779531	K22184	0	1	0	0	0.783333	0	-3.09194	-2.80495	3.06813	0.0798413	0.447015
c1930_g1_i1	pper:18779531	K22184	408.333	570.333	567.667	7.38	9.54333	8.35	-0.164527	4.97108	0.921319	0.337129	0.644989
c25771_g1_i1	pper:18779531	K22184	7.33333	8.33333	11	2.34667	2.34	2.82	0.165162	-0.588796	0.0837495	0.772279	1
c40050_g1_i1	pper:18776803	K22184	444.333	465	761.667	14.82	14.41	20.6033	0.241237	5.1015	2.10399	0.146915	0.509292
c51663_g1_i1	pper:18773270	K22184	0	0.333333	0	0	0.59	0	-1.73752	-2.9505	1.09539	0.295279	0.589135
c15019_g1_i1	pper:18772689	K22184	1	0	0	0.37	0	0	3.28506	-2.80333	3.87356	0.0490524	0.361973
c45173_g2_i1	pper:18768859	K22184	471.667	652.333	619	12.5733	15.9833	13.3933	-0.135548	5.14403	0.552618	0.45725	0.800018
c41924_g1_i1	pper:18768763	K22145	458.667	547.333	399.667	30.6433	35.0633	21.6367	-0.0136599	4.86399	0.00496533	0.943823	1
c46500_g2_i7	pper:18784498	K22139	628.333	984.667	578.333	29.0267	44.9	21.9	-0.46671	5.50826	3.24156	0.0717924	0.447015
c46189_g7_i3	pper:18781714	K22139	3	5.33333	0	0.326667	0.56	0	-0.55167	-1.77057	0.670114	0.413012	0.74805
c37912_g3_i1	pper:18780841	K22139	474	521.667	554.667	46.1067	48.4	43.7967	0.111607	5.00227	0.403247	0.525417	0.862703
c37912_g2_i1	pper:18779302	K22139	391.667	587	346.333	21.28	30.2767	15.2767	-0.322151	4.76397	3.52874	0.0603137	0.401305
c63940_g1_i1	pper:18776949	K22138	0.333333	0.666667	0.666667	0.876667	1.48	1.26333	-0.557593	-2.6731	0.147527	0.70091	1
c42458_g1_i1	pper:18776949	K22138	525.333	632.667	529.667	37.1567	42.4233	30.4833	-0.00219971	5.12276	0.000172594	0.989518	1
c42891_g1_i1	pper:18775685	K22133	78182.3	37317.3	150130	2810.22	1239.03	4379.02	1.38885	12.4311	52.8887	3.52997e-13	4.63018e-11
c47081_g1_i1	pper:18775685	K22133	0.333333	0	0.333333	0.0666667	0	0.0566667	1.96817	-2.87485	1.46456	0.226206	0.573209
c38789_g1_i1	pper:18784322	K22132	65.6667	93	69	2.91667	3.83333	2.49333	-0.193266	2.23831	0.543866	0.460835	0.803694
c70726_g1_i1	pper:18766419	K22128	0.333333	0	0.666667	0.8	0	1.19667	2.00563	-2.80355	1.49192	0.221918	0.573209
c14575_g1_i1	pper:18766419	K22128	2	1	3.66667	0.143333	0.06	0.213333	1.21655	-1.95021	1.41544	0.234156	0.587161
c43943_g1_i1	pper:18766419	K22128	181.667	193	320	2.10333	2.04333	3.02333	0.254096	3.83535	1.24199	0.265087	0.589135
c27029_g1_i1	pper:18791637	K22077	101.667	93	101.333	5.88	4.97667	4.74333	0.433929	2.62966	3.39547	0.0653759	0.421519
c31426_g1_i1	pper:18788078	K22074	1355	1491	1119	114.02	116.763	75.9367	0.161895	6.35079	0.944056	0.331237	0.636809
c41543_g5_i1	pper:18781139	K22074	612	561	800	37.9867	32.6167	40.48	0.41828	5.34821	6.39818	0.0114238	0.148567
c42942_g1_i1	pper:18777127	K22073	77.3333	78.6667	88.3333	3.68667	3.44333	3.4	0.292023	2.36103	1.37973	0.240148	0.589135
c30090_g1_i1	pper:18777787	K22072	222	122	330	22.8867	11.7867	27.6533	1.14498	3.81834	31.3818	2.1196e-08	1.48282e-06
c22941_g1_i1	pper:18784227	K22071	8.33333	12.3333	5.66667	1.84667	2.57667	1.01	-0.278626	-0.60074	0.305058	0.580729	0.918062
c52820_g1_i1	pper:18784227	K22071	13.3333	17	16	2.95	3.57	2.90667	-0.0787994	0.0949698	0.0348584	0.851893	1
c43184_g1_i1	pper:18770118	K22071	229.333	198	257.333	10.9933	9.11667	10.0267	0.458979	3.84009	5.16252	0.0230793	0.240296
c19213_g1_i1	pper:18770118	K22071	0.333333	0	1.33333	0.123333	0	0.436667	1.96618	-2.67283	1.45128	0.228323	0.576956
c26413_g1_i1	pper:18767265	K22071	3728.67	4962.33	2922.33	205.437	268.503	131.237	-0.224288	7.91192	0.68977	0.406243	0.739681
c43184_g2_i1	gmx:100800358	K22071	27	27	31	7.18	6.93	6.69667	0.239413	0.903862	0.46487	0.495357	0.836893
c28686_g1_i1	pper:18783439	K22069	316	313	316.667	28.2167	26.5867	22.85	0.266865	4.302	2.01703	0.155543	0.513259
c1706_g1_i1	dzi:111289528	K22069	0.333333	1	2	0.0433333	0.12	0.193333	-1.07609	-2.38908	0.62289	0.429975	0.769839
c19369_g1_i1	pper:18777372	K22068	5413	6694	5716.33	460.24	544.733	394.68	-0.0660968	8.52336	0.122722	0.726101	1
c34449_g1_i1	pper:18776379	K22066	203.333	202.333	169.333	21.9967	21.0533	14.7633	0.236725	3.59713	1.01601	0.313467	0.613253
c39405_g2_i2	pper:18772677	K22066	589.667	553.667	617.333	27.9167	24.5667	23.7533	0.378639	5.18375	5.65514	0.0174043	0.200659
c26248_g1_i1	pper:18772750	K22063	1960.67	2067.33	1943.67	163.127	164.117	131.427	0.171386	6.94918	1.00236	0.316741	0.617379
c41476_g1_i1	pper:18769111	K22063	609.333	482.333	726.333	43.5533	32.4167	41.9867	0.618003	5.24263	13.2043	0.000279303	0.00765588
c41476_g2_i1	pper:18769111	K22063	0.666667	0.666667	0.666667	0.14	0.126667	0.1	0.219508	-2.61052	0.016034	0.899237	1
c71700_g1_i1	lve:103089551	K22063	0	0.666667	0	0	0.843333	0	-2.63514	-2.87369	2.20722	0.137366	0.509292
c45334_g1_i1	pper:18789949	K22048	17	14	16.6667	0.94	0.726667	0.753333	0.565476	0.141889	1.90755	0.167236	0.540509
c34285_g1_i1	pper:18789949	K22048	2	4.33333	5.33333	0.136667	0.266667	0.293333	-0.754406	-1.47202	0.813008	0.367233	0.686345
c44995_g1_i1	pper:18788199	K22048	4.66667	12	6.66667	0.206667	0.493333	0.236667	-1.04456	-0.748921	3.768	0.052242	0.368637
c51264_g1_i1	pper:18788199	K22048	0	0.666667	0.666667	0	0.403333	0.303333	-2.63514	-2.73623	2.20722	0.137366	0.509292
c36479_g1_i1	pper:18769794	K22048	5.66667	3.66667	6	0.266667	0.156667	0.233333	0.90957	-1.19548	1.95644	0.161894	0.528048
c74960_g1_i1	pper:18769794	K22048	0.333333	0.666667	0	0.226667	0.413333	0	-0.587979	-2.80367	0.141705	0.706592	1
c25147_g1_i1	pper:18767153	K22048	185.667	219.333	272.333	3.69667	3.98667	4.39667	0.0973205	3.79534	0.209654	0.647039	0.987501
c44230_g1_i2	pper:18791839	K22047	45.3333	99.3333	45	1.19667	2.45333	0.98	-0.830824	1.96926	10.1728	0.00142528	0.0296719
c36142_g1_i1	pper:18784587	K22047	418.667	529	477.333	12.5667	14.8433	11.6933	-0.0396281	4.86352	0.0566596	0.811856	1
c44230_g2_i1	pper:18774319	K22047	374.333	448	593.333	9.91667	10.9	12.75	0.0738577	4.84909	0.156022	0.692846	1
c38307_g1_i1	pper:18778046	K22013	14768	11766	21183.7	684.127	514.443	793.153	0.601125	9.94855	11.8952	0.000562773	0.0137407
c18607_g1_i1	pper:18768837	K22013	2	1.33333	0.333333	0.246667	0.153333	0.0333333	0.796401	-2.33434	0.351858	0.553063	0.88981
c44243_g2_i1	pper:18787311	K21995	3.33333	7	1.66667	0.203333	0.4	0.0766667	-0.779233	-1.44127	1.0287	0.310463	0.609141
c44243_g1_i1	pper:18787311	K21995	37.3333	41.6667	37.3333	1.46667	1.54	1.18333	0.107887	1.33451	0.114267	0.735338	1
c31639_g1_i2	pxb:103938734	K21994	20.6667	14	26.3333	1.47333	0.996667	1.52333	0.772407	0.472092	3.1206	0.0773085	0.447015
c54817_g1_i1	pper:18786754	K21994	0.333333	0.666667	1	0.193333	0.346667	0.413333	-0.590195	-2.61122	0.136177	0.712112	1
c38388_g1_i1	pmum:103325700	K21991	76.6667	109.333	114	3.69	4.93333	4.46	-0.226693	2.6427	1.0289	0.310418	0.609071
c45387_g2_i3	pxb:103951639	K21989	0	0	0.333333	0	0	0.0766667	0	-2.9487	0	1	1
c13656_g1_i1	pper:18793469	K21989	408.667	538.667	517	9.25333	11.5267	9.57	-0.120303	4.90516	0.560965	0.453872	0.796426
c45387_g1_i2	pper:18789966	K21989	328.333	464.667	505.667	6.87667	9.11667	8.63333	-0.201229	4.7267	1.31341	0.251779	0.589135
c66545_g1_i1	pper:18786421	K21989	0	0.333333	0.333333	0	0.126667	0.123333	-1.73752	-2.87636	1.09539	0.295279	0.589135
c51707_g1_i1	pper:18786421	K21989	0	0	0.333333	0	0	0.163333	0	-2.9487	0	1	1
c47513_g2_i3	pper:18784426	K21989	480	788.333	408.667	13.1967	20.57	9.20333	-0.447718	5.09505	7.34419	0.00672799	0.100382
c56441_g1_i1	pper:18782015	K21989	0	0.333333	0	0	0.116667	0	-1.82827	-2.94826	1.15057	0.283429	0.589135
c51794_g1_i1	pper:18782015	K21989	0	0	0	0	0	0	0	-3.02684	0	1	1
c44293_g1_i1	pper:18780847	K21989	1723	2693.33	2433.67	37.4167	54.29	43.1067	-0.330305	7.10933	3.86007	0.0494484	0.36258
c40937_g1_i1	pper:18779227	K21989	2312	4757.67	2211.67	57.4967	110.26	44.6333	-0.735972	7.5391	19.9153	8.09514e-06	0.000331776
c35237_g1_i1	pper:18777298	K21989	45	37.6667	84.6667	3.56667	2.69	5.44	0.599156	1.82057	3.47978	0.062123	0.408048
c44187_g1_i3	pper:18777298	K21989	11	13	28.3333	0.466667	0.48	0.956667	0.134861	0.247753	0.0715591	0.78908	1
c36239_g1_i1	pper:18768075	K21989	6	11	16.6667	0.17	0.303333	0.383333	-0.598521	-0.304277	1.40649	0.23564	0.589135
c44180_g1_i1	pper:18784378	K21971	106.667	125.667	155	3.73667	4.08333	4.43333	0.0732735	3.00066	0.112607	0.737196	1
c35157_g1_i1	pxb:103942068	K21919	412.667	491.667	515.333	24.1967	26.8833	24.5067	0.0447408	4.8651	0.0748014	0.78447	1
c44787_g1_i1	pxb:103963864	K21915	192.333	199.667	227.667	6.73667	6.50667	6.43667	0.250525	3.68467	1.50656	0.219664	0.573209
c23756_g1_i1	pper:18766910	K21894	2	1	5.66667	0.21	0.106667	0.5	1.16097	-1.73604	1.37063	0.241704	0.589135
c42750_g1_i1	pper:18771718	K21891	1008.67	1757.33	737.333	32.0433	54.6767	19.06	-0.605868	6.17763	5.54155	0.0185701	0.20926
c37027_g1_i1	pper:18776564	K21889	2921.33	3102.67	3016	184.96	184.9	154.85	0.192017	7.54076	1.45366	0.227942	0.576334
c52348_g1_i1	pper:18787430	K21888	5131.67	4622.67	6021.67	327.013	275.763	311.09	0.441596	8.3456	7.2923	0.00692507	0.102772
c38195_g1_i1	pper:18784488	K21888	696	585.333	941.333	30.7567	24.2767	33.77	0.534305	5.52624	10.9249	0.000948808	0.0212937
c40093_g1_i2	pper:18792041	K21867	20	4.66667	51	0.746667	0.166667	1.57	2.33982	0.756118	23.2556	1.41839e-06	6.95543e-05
c36975_g1_i2	pper:18792041	K21867	0.666667	2.33333	1.33333	0.5	1.56333	0.733333	-1.38792	-2.2425	1.86025	0.172596	0.552559
c22225_g1_i1	pper:18792041	K21867	0.666667	1	0	0.193333	0.286667	0	-0.329683	-2.67029	0.047083	0.828219	1
c46668_g2_i1	pper:18789204	K21867	17	81	3	0.406667	1.73667	0.0566667	-1.89641	1.06344	25.0394	5.61715e-07	2.97024e-05
c43451_g1_i3	pper:18783097	K21867	20.3333	150	16.3333	0.463333	3.14667	0.296667	-2.55034	1.89896	63.3568	1.7246e-15	2.90335e-13
c45540_g2_i2	pper:18778980	K21867	17	12.3333	38	0.436667	0.283333	0.8	0.787779	0.585729	3.38994	0.0655954	0.422298
c45540_g1_i1	pper:18778980	K21867	2	1.66667	2	0.15	0.12	0.126667	0.51051	-2.06671	0.346827	0.555915	0.892562
c13724_g1_i1	pper:18769426	K21867	8.33333	14.3333	7.33333	0.213333	0.336667	0.153333	-0.464815	-0.45435	0.931611	0.334445	0.641028
c47632_g2_i1	mdm:103431252	K21867	337.667	275.667	429	10.6667	8	11.0067	0.622722	4.42918	10.3194	0.00131636	0.0278196
c42863_g1_i1	mdm:103431252	K21867	3.33333	3.33333	2.66667	0.34	0.29	0.216667	0.368259	-1.67421	0.166251	0.683465	1
c41773_g1_i2	pper:18788404	K21866	66.3333	98.6667	82	1.39667	1.93	1.41	-0.265577	2.35237	1.0118	0.314473	0.614608
c72304_g1_i1	pper:18788404	K21866	4.33333	3.33333	1.66667	0.436667	0.31	0.13	0.637121	-1.66497	0.700433	0.402638	0.734726
c42498_g1_i2	pper:18788202	K21866	2	6.66667	0.333333	0.116667	0.393333	0.0166667	-1.44902	-1.70809	3.5454	0.0597106	0.398782
c47196_g1_i1	pper:18788202	K21866	387	415.667	506	7.48333	7.62667	8.00333	0.165769	4.75222	0.945393	0.330895	0.636369
c32721_g2_i1	pper:18780441	K21852	2	4	2.33333	0.126667	0.233333	0.113333	-0.674022	-1.76965	0.564799	0.452333	0.795031
c35349_g1_i1	pper:18780441	K21852	311.667	429.333	404.333	3.97	5.06333	4.22333	-0.139479	4.53713	0.5444	0.460615	0.803533
c57677_g1_i1	pper:18780441	K21852	1	1.66667	2	0.233333	0.31	0.356667	-0.300552	-2.19985	0.0636206	0.800862	1
c32721_g1_i1	mdm:103435388	K21852	0.333333	1.66667	0.333333	0.0833333	0.383333	0.0633333	-1.75363	-2.55243	1.87846	0.170509	0.547868
c53161_g1_i1	pxb:103927993	K21848	87	144	77	9.73	15.6	6.94667	-0.513801	2.69331	3.06036	0.0802241	0.447015
c30443_g1_i1	pper:18787986	K21844	954	1645	834.667	41.8733	68.67	29.9733	-0.526009	6.1275	9.72419	0.00181858	0.036029
c54873_g1_i1	pper:18790421	K21843	0	0.666667	0	0	2.42667	0	-2.58946	-2.87489	2.15656	0.141962	0.509292
c71613_g1_i1	pper:18790421	K21843	1	0.333333	0.666667	0.256667	0.07	0.14	1.56026	-2.61122	1.25674	0.26227	0.589135
c29862_g1_i1	pper:18790117	K21843	284.333	340.667	444.667	7.57667	8.45667	9.66	0.0429379	4.45125	0.0585178	0.808854	1
c34708_g1_i1	pper:18782065	K21843	7.66667	14.3333	6.66667	0.236667	0.403333	0.17	-0.558895	-0.513747	1.11771	0.290412	0.589135
c46281_g1_i1	pper:18766986	K21843	111.667	133	174	2.74	3.04667	3.47667	0.0453175	3.11238	0.050029	0.823013	1
c43269_g2_i1	pper:18792963	K21842	683.333	840	1048.33	13.7367	15.5333	17.1933	0.0383097	5.70465	0.0419453	0.837724	1
c61687_g1_i1	pper:18787629	K21842	1	0.333333	0.333333	0.263333	0.0866667	0.0666667	1.48538	-2.67004	0.762725	0.382477	0.707456
c62343_g1_i1	pper:18787629	K21842	1.66667	1.66667	1.66667	0.15	0.15	0.113333	0.195702	-2.14903	0.0340987	0.853497	1
c74545_g1_i1	pper:18787629	K21842	0	0	0.333333	0	0	0.19	0	-2.94899	0	1	1
c46285_g1_i4	pper:18772280	K21842	166	164.667	264.667	4.23333	3.87667	5.47667	0.328009	3.62231	2.63753	0.104366	0.464483
c35264_g1_i1	pper:18772280	K21842	1	3	4	0.153333	0.383333	0.476667	-1.09194	-1.81242	1.04439	0.306804	0.6039
c46691_g1_i1	pper:18769465	K21842	66	71	78.3333	1.28667	1.26333	1.24333	0.22556	2.16888	0.710032	0.399433	0.730209
c45504_g1_i5	pper:18788848	K21813	56.3333	73	43	2.64	3.23333	1.64667	-0.0998835	1.86859	0.148283	0.700181	1
c43909_g1_i1	pper:18781493	K21806	413.333	858	227	31.2767	64.0367	13.87	-0.881121	4.95776	6.52418	0.0106417	0.14094
c32723_g1_i1	pper:18772147	K21806	19.6667	36.6667	12	1.08667	1.90667	0.54	-0.597314	0.580122	1.99823	0.157483	0.517555
c35437_g1_i2	mdm:103430743	K21806	3.66667	10	4	0.43	1.18667	0.39	-1.21217	-1.0496	3.02511	0.0819848	0.447015
c19318_g1_i1	pper:109950173	K21805	1.66667	0.333333	0	0.33	0.0733333	0	2.09872	-2.60977	1.97552	0.159863	0.523405
c29981_g2_i1	pper:109950173	K21805	3.66667	6	4.33333	0.313333	0.463333	0.283333	-0.409257	-1.28809	0.349951	0.554141	0.890725
c22531_g1_i1	pper:18776115	K21804	144.333	145.333	168.333	9.78667	9.28	9.24	0.269193	3.25656	1.96457	0.161025	0.525989
c46503_g1_i2	pper:18773083	K21797	340.667	455.667	387	11.9533	14.8967	11.07	-0.114403	4.59136	0.436103	0.509009	0.848452
c32468_g1_i1	pper:18771820	K21797	1599	1171.67	1936.67	47.64	32.8067	46.84	0.73431	6.61222	21.4136	3.70145e-06	0.000164757
c64889_g1_i1	pper:18792785	K21777	1	0	0	1	0	0	3.31328	-2.80256	3.92462	0.0475838	0.36004
c67534_g1_i1	pper:18792785	K21777	0.333333	0	0.333333	0.29	0	0.226667	2.00563	-2.87378	1.49192	0.221918	0.573209
c47933_g1_i1	pper:18792785	K21777	0.666667	1	3	0.09	0.136667	0.313333	-0.304205	-2.19315	0.0579511	0.809764	1
c75278_g1_i1	pper:18792785	K21777	0	0	0.333333	0	0	1.09667	0	-2.9487	0	1	1
c46789_g1_i3	pper:18781302	K21777	50.3333	74.3333	50.3333	1.66333	2.29667	1.35667	-0.268811	1.87909	1.08059	0.298566	0.59343
c19563_g1_i1	pper:18780642	K21777	3.33333	2.33333	3	0.28	0.183333	0.196667	0.760391	-1.73211	1.00253	0.316699	0.617347
c7941_g1_i1	pper:18773524	K21777	0.333333	4	0.333333	0.0766667	0.893333	0.06	-3.0327	-2.19363	5.47192	0.0193244	0.215076
c38994_g1_i1	pper:18773524	K21777	1.33333	3.66667	1.66667	0.0866667	0.206667	0.0866667	-1.04736	-1.95605	1.25104	0.263353	0.589135
c65099_g1_i1	pper:18773524	K21777	0	0	0	0	0	0	0	-3.02684	0	1	1
c18972_g1_i1	pper:18767010	K21777	3	4.66667	1.66667	0.143333	0.196667	0.0666667	-0.265148	-1.68034	0.0967797	0.755729	1
c45294_g1_i2	pper:18793994	K21776	40	46.6667	61.3333	1.20667	1.29	1.49333	0.103929	1.64709	0.115227	0.734269	1
c43864_g1_i2	pper:18793589	K21776	93.6667	134.333	152.333	1.96667	2.60333	2.59667	-0.207359	2.97305	0.885714	0.346642	0.658218
c49952_g1_i1	pper:18782504	K21776	0	0.666667	1.33333	0	0.65	1.28333	-2.46177	-2.61451	1.93844	0.163838	0.532518
c71846_g1_i1	pper:18782504	K21776	0.333333	0	0	0.713333	0	0	2.00148	-2.948	1.48891	0.222386	0.573209
c68120_g1_i1	pper:18772422	K21776	0	1.33333	0	0	0.53	0	-3.51476	-2.73625	3.99915	0.0455232	0.358889
c22417_g1_i1	pper:18772422	K21776	0	0.333333	0.333333	0	0.123333	0.0966667	-1.80257	-2.87502	1.13506	0.286699	0.589135
c64051_g1_i1	pper:18772422	K21776	0.333333	1.33333	0	0.0766667	0.27	0	-1.39741	-2.67561	0.996839	0.318077	0.618854
c45860_g1_i2	pper:18788745	K21768	509.667	684.667	533.333	14.54	18.3967	12.42	-0.145184	5.1427	0.818571	0.365598	0.684327
c40992_g1_i2	pper:18786158	K21767	114	155.667	136.667	1.89	2.39	1.83333	-0.14311	3.06748	0.50004	0.479483	0.822777
c37393_g1_i1	pper:18772896	K21766	133	131	111.333	4.57333	4.24667	3.11333	0.294099	2.97524	1.85762	0.1729	0.553281
c3106_g1_i1	pper:18772896	K21766	0.333333	0.666667	0.333333	0.0333333	0.0566667	0.0233333	-0.587979	-2.73642	0.141705	0.706592	1
c65526_g1_i1	glz:GLAREA_02884	K21766	0.666667	0	0	1.81333	0	0	2.81531	-2.87317	2.79853	0.0943507	0.447015
c31289_g2_i2	pper:18786464	K21752	643.333	692	852.667	24.9967	25.1167	26.96	0.192659	5.48679	1.49272	0.221795	0.573209
c24053_g1_i1	pper:18777223	K21751	1416	1913	1762.33	92.5667	117.233	93.74	-0.146504	6.6961	0.84374	0.358329	0.673907
c40051_g1_i1	pper:18789224	K21737	499	858.667	338.333	17.6567	28.63	9.71333	-0.50126	5.1095	9.34873	0.0022314	0.0423444
c72698_g1_i1	pper:18786078	K21734	0	0.666667	0.333333	0	0.153333	0.07	-2.53381	-2.80598	2.09418	0.147861	0.509292
c15231_g2_i1	pper:18786078	K21734	0.333333	0	0.666667	0.2	0	0.303333	2.00563	-2.80328	1.49192	0.221918	0.573209
c15231_g1_i1	pper:18786078	K21734	0	0.333333	0	0	0.0866667	0	-1.82827	-2.94826	1.15057	0.283429	0.589135
c31595_g1_i1	pper:18784711	K21734	425.333	1196	185.667	15.3533	40.8733	5.46	-1.219	5.17848	50.592	1.13709e-12	1.38394e-10
c47355_g1_i1	pper:18784711	K21734	1.66667	4.66667	0.666667	0.116667	0.293333	0.0366667	-1.13218	-1.91632	2.03484	0.15373	0.509292
c40219_g2_i1	pper:18794040	K21626	90.3333	151	84	4.03667	6.3	3.03667	-0.447182	2.74755	4.57476	0.0324463	0.297388
c13497_g1_i1	pper:18789041	K21604	1.33333	0.666667	1.66667	0.133333	0.0533333	0.133333	1.19101	-2.33881	0.946124	0.330708	0.636168
c43007_g1_i1	pper:18789041	K21604	351	490.667	564	14.5333	18.69	18.84	-0.156118	4.83872	0.657199	0.417551	0.754265
c15403_g1_i1	pper:18782973	K21604	2.66667	7	1.33333	9.17667	22.3567	3.4	-1.07409	-1.53119	2.14043	0.143462	0.509292
c39995_g1_i1	pper:18782973	K21604	298.333	430.667	241.667	12.5533	16.74	8.23667	-0.211686	4.30465	1.35778	0.243923	0.589135
c24938_g1_i1	pper:18782973	K21604	8	11	4.33333	2.38	2.96333	1.01667	-0.143548	-0.738434	0.0701743	0.791083	1
c35428_g1_i1	pper:18792253	K21596	642.667	966.667	858.333	11.5967	16.12	12.6033	-0.265102	5.63826	2.34332	0.125821	0.509292
c44451_g1_i1	pper:18791273	K21596	411	509	535	8.39667	9.61	8.92667	0.0141197	4.8856	0.00576754	0.939463	1
c35441_g1_i7	pper:18790164	K21596	269.333	356.333	374.333	5.44667	6.65667	6.17333	-0.079536	4.34497	0.175896	0.674924	1
c46958_g1_i1	pper:18773983	K21596	353.667	530	565	6.53667	9.10333	8.56	-0.272317	4.87531	2.25679	0.13303	0.509292
c43209_g1_i1	pper:18767629	K21596	873.333	1166.67	1418.33	16.31	20.0367	21.61	-0.0823543	6.12545	0.190783	0.662266	1
c43041_g1_i3	pper:18784048	K21594	103	120.333	86.6667	2.69667	2.96333	1.86	0.0718061	2.68439	0.0945428	0.758479	1
c35137_g1_i1	pper:18769486	K21594	121	179.333	115	3.63333	5.01	2.82667	-0.253312	3.0872	1.22923	0.267558	0.589135
c32614_g1_i1	pper:18775835	K21568	0.333333	0	7.33333	0.04	0	0.75	1.97468	-1.83993	1.50577	0.219786	0.573209
c70154_g1_i1	pper:18768979	K21483	0	0.666667	0	0	1.41	0	-2.63514	-2.87369	2.20722	0.137366	0.509292
c45797_g1_i2	pper:18791836	K21480	354.333	496.333	227	19.1233	24.72	9.96667	-0.169827	4.45703	0.795952	0.372306	0.693466
c24055_g1_i1	pper:18770749	K21480	5201	2254.33	10698	153.25	62.6767	256.163	1.48151	8.55909	77.4033	1.39384e-18	3.0935e-16
c43933_g2_i5	pper:18772608	K21456	290.667	445.333	324	10.9467	15.6	9.96	-0.309513	4.42601	3.16299	0.075325	0.447015
c36017_g2_i1	pper:18791471	K21444	386.333	389.667	396.667	40.8533	38.8667	33.8833	0.255932	4.60885	2.1968	0.138298	0.509292
c36017_g1_i1	pper:18791471	K21444	0	0	1	0	0	0.956667	0	-2.80462	0	1	1
c43046_g1_i1	pper:18789313	K21444	215.333	241.667	283.667	5.59333	5.82	6.01	0.14755	3.92882	0.60793	0.435568	0.775899
c32969_g1_i1	pper:18785788	K21444	50.3333	82	72.3333	5.26667	7.68	6.06	-0.326783	2.08326	0.801855	0.370539	0.690955
c37309_g1_i1	pper:18785788	K21444	539.333	662.667	562	22.3867	25.69	19.0667	0.00156972	5.17158	9.34538e-05	0.992287	1
c69039_g1_i1	pper:18785788	K21444	0	0	0	0	0	0	0	-3.02684	0	1	1
c47285_g1_i2	pper:18783220	K21444	310	348.667	447.667	7.79	7.96667	9.1	0.180345	4.49823	0.747467	0.387279	0.713992
c57437_g1_i1	pper:18782445	K21444	548.333	486.667	677	17.7467	14.5367	17.76	0.493099	5.14543	6.81559	0.00903654	0.125091
c46566_g1_i3	pper:18781937	K21444	591.333	704	986.667	11.1533	12.28	15.1333	0.0690596	5.54019	0.161209	0.688046	1
c47659_g1_i1	pper:18780715	K21444	221.667	223	270	3.87667	3.60667	3.82667	0.302861	3.88417	2.63042	0.104834	0.465596
c39367_g1_i1	pper:18773053	K21444	866.333	827.333	1205.67	39.6633	34.66	44.7033	0.406336	5.89508	4.42016	0.0355167	0.313396
c27506_g1_i1	pper:18773053	K21444	34.6667	48	52.6667	12.65	15.6567	15.2967	-0.112335	1.51653	0.0895495	0.764751	1
c38404_g1_i3	pper:18771591	K21444	178.333	188.667	253.333	10.2567	10.01	11.8033	0.230773	3.67914	1.40301	0.23622	0.589135
c39100_g1_i1	pper:18766361	K21444	394.333	389	478.333	16.5533	15.2267	16.4067	0.325415	4.6971	3.58109	0.058441	0.393581
c35604_g2_i2	pper:18766361	K21444	30	54.3333	55.3333	2.94333	4.7	4.31333	-0.473056	1.54589	1.67606	0.195448	0.573209
c23828_g1_i1	mdm:103445024	K21444	0	0.666667	1.33333	0	0.28	0.496667	-2.55052	-2.6132	2.32981	0.126918	0.509292
c61633_g1_i1	mdm:103445024	K21444	0.333333	0.666667	0	0.1	0.176667	0	-0.528182	-2.80521	0.118028	0.731183	1
c16007_g1_i1	mdm:103445024	K21444	0	0	0	0	0	0	0	-3.02684	0	1	1
c46108_g1_i1	pper:18766579	K21440	105.333	125	97.6667	3.43667	3.77667	2.59	0.066098	2.77007	0.0827072	0.773662	1
c42369_g2_i1	pper:18790689	K21437	275.333	302	331	6.59	6.63	6.43667	0.202945	4.21642	1.01518	0.313665	0.613509
c33703_g1_i1	pper:18771963	K21437	881.333	1078.67	1246.33	20.09	22.8	23.08	0.0221318	6.02961	0.0182973	0.8924	1
c64907_g1_i1	pper:18792172	K21407	0	0.333333	0.333333	0	0.176667	0.18	-1.73752	-2.87635	1.09539	0.295279	0.589135
c73329_g1_i1	pper:18769403	K21407	0.666667	0	0	3.78333	0	0	2.82255	-2.87301	2.80811	0.0937887	0.447015
c69104_g1_i1	pper:18769403	K21407	0.333333	0.333333	0	0.466667	0.42	0	0.173209	-2.87343	0.0122364	0.911919	1
c42980_g2_i2	pper:18769355	K21407	184.333	364	83.3333	9.58667	17.5433	3.5	-0.669205	3.6781	11.109	0.000859106	0.0196099
c3373_g1_i1	pper:18791174	K21398	0.666667	0	0	0.123333	0	0	2.75818	-2.87455	2.72296	0.0989145	0.447015
c46538_g1_i1	pper:18791174	K21398	237.667	267.667	268.333	7.34	7.57333	6.70667	0.160949	3.99198	0.590599	0.442188	0.783512
c39909_g1_i2	pper:18771988	K21398	1202.67	1314.33	1402	41.7	42.05	39.37	0.197401	6.32617	1.1731	0.278765	0.589135
c32024_g1_i1	pmum:103326885	K21384	77	76.6667	77.6667	4.49	4.14667	3.67	0.308192	2.28638	1.67777	0.195221	0.573209
c10098_g1_i1	pper:18792933	K21374	0	0.333333	1.33333	0	0.0933333	0.273333	-1.83261	-2.67296	1.14461	0.284681	0.589135
c47376_g3_i1	pper:18792933	K21374	901.333	1100	1057	26.1567	29.4733	24.8133	0.0354274	5.9666	0.0366937	0.84809	1
c47129_g4_i1	pper:18792038	K21374	4.33333	0.666667	3.33333	0.446667	0.07	0.296667	2.69403	-1.76549	6.46461	0.0110044	0.144638
c2223_g1_i1	pper:18792038	K21374	0	0.333333	0	0	1.28	0	-1.82827	-2.94826	1.15057	0.283429	0.589135
c14322_g1_i1	pper:18791495	K21374	5.33333	8	4	0.94	1.23	0.566667	-0.182101	-1.08278	0.0626401	0.802371	1
c3718_g1_i1	pper:18790784	K21374	0.666667	1.33333	0	0.73	1.09	0	-0.449601	-2.61657	0.0941121	0.759013	1
c43050_g2_i1	pper:18790478	K21374	3	8.33333	2.33333	0.243333	0.636667	0.153333	-1.14422	-1.32507	3.19618	0.0738105	0.447015
c47129_g2_i1	pper:18790478	K21374	3	1.66667	3	0.256667	0.126667	0.203333	1.08333	-1.83607	1.79152	0.180741	0.571727
c46140_g2_i1	pper:18790478	K21374	4	9	3.33333	0.83	1.66667	0.566667	-0.78195	-1.14819	1.23033	0.267343	0.589135
c46140_g1_i1	pper:18790478	K21374	0.333333	0.666667	1.66667	0.0666667	0.133333	0.256667	-0.683348	-2.49371	0.129687	0.718757	1
c28231_g1_i1	pper:18790478	K21374	1	1.33333	0.333333	0.326667	0.366667	0.0866667	-0.0534644	-2.49927	0.002234	0.962302	1
c47129_g5_i1	pper:18789149	K21374	6	17.3333	2.66667	0.27	0.736667	0.0966667	-1.24157	-0.61681	6.09498	0.0135567	0.168646
c47129_g1_i1	pper:18789143	K21374	2	11.3333	1.66667	0.413333	2.24667	0.28	-2.16825	-1.22982	12.0476	0.000518583	0.0128278
c20203_g1_i1	pper:18788923	K21374	13.6667	12.6667	10.3333	1.66667	1.43667	1.03333	0.399586	-0.195108	0.922753	0.336753	0.644324
c17219_g1_i1	pper:18788923	K21374	26	37.6667	24	3.12	4.31667	2.35333	-0.271409	0.938242	0.679975	0.409595	0.743971
c47544_g5_i1	pper:18784089	K21374	3.33333	14.6667	3.33333	0.413333	1.74333	0.333333	-1.84249	-0.844965	10.2237	0.00138644	0.0289796
c892_g1_i1	pper:18784089	K21374	1	6.66667	3	0.0833333	0.483333	0.19	-2.29372	-1.56425	7.63397	0.00572791	0.0886276
c17631_g1_i1	pper:18783563	K21374	0.333333	1	2.66667	0.423333	1.31	2.87	-1.09626	-2.29147	0.566188	0.451778	0.794643
c2815_g1_i1	pper:18782747	K21374	0	0.666667	0.666667	0	0.356667	0.31	-2.53381	-2.7393	2.09418	0.147861	0.509292
c48576_g1_i1	pper:18782747	K21374	0.666667	0.333333	0.666667	0.273333	0.103333	0.21	1.05025	-2.67284	0.527048	0.46785	0.810884
c67838_g1_i1	pper:18774916	K21374	0	0	0	0	0	0	0	-3.02684	0	1	1
c40356_g1_i1	pper:18774768	K21374	309.333	377	414.333	15.64	17.89	16.9433	0.00034558	4.5039	3.28963e-06	0.998553	1
c52848_g1_i1	pper:18767213	K21374	0.333333	2.33333	0.666667	0.0266667	0.193333	0.05	-2.17325	-2.3943	2.93715	0.0865636	0.447015
c7959_g1_i1	pper:18767213	K21374	1	1	0	0.36	0.34	0	0.261979	-2.6133	0.0459225	0.830317	1
c34418_g1_i1	pper:109949800	K21374	0	0.333333	0.666667	0	0.196667	0.293333	-1.82827	-2.80419	1.15057	0.283429	0.589135
c33783_g1_i1	pper:109949518	K21374	4.66667	11	1.33333	0.5	1.16	0.116667	-0.969598	-1.09056	3.17547	0.0747515	0.447015
c29504_g1_i1	pper:109949518	K21374	1.66667	3.33333	0.666667	0.136667	0.243333	0.0433333	-0.660766	-2.06788	0.496891	0.480869	0.824443
c47544_g3_i1	pper:109948334	K21374	0	0.333333	0	0	0.266667	0	-1.73752	-2.9505	1.09539	0.295279	0.589135
c42252_g1_i1	pper:109948334	K21374	0.666667	1.33333	1	0.0933333	0.163333	0.12	-0.581676	-2.44528	0.224218	0.635845	0.974987
c57597_g1_i1	pper:109948334	K21374	0.333333	0.333333	0	0.146667	0.113333	0	0.268109	-2.87557	0.0242961	0.876134	1
c47544_g1_i1	pper:109948334	K21374	0	0	0	0	0	0	0	-3.02684	0	1	1
c470_g1_i1	pper:109948164	K21374	0	0.666667	0	0	1.12667	0	-2.58946	-2.87489	2.15656	0.141962	0.509292
c42252_g2_i1	pper:109948164	K21374	2	4	3	0.2	0.386667	0.24	-0.704889	-1.70437	0.814303	0.366851	0.685932
c47544_g4_i4	pper:109947905	K21374	76.6667	80.3333	131.667	2.28667	2.22667	3.18333	0.234951	2.59305	1.06975	0.301001	0.596893
c42252_g3_i1	pper:109947833	K21374	6	3	2	1.51	0.683333	0.416667	1.25966	-1.52199	3.6628	0.05564	0.382694
c22832_g1_i2	pper:109947833	K21374	0.333333	0	0	0.14	0	0	2.00148	-2.948	1.48891	0.222386	0.573209
c54518_g1_i1	pper:109947794	K21374	0	0.666667	0	0	1.24333	0	-2.55626	-2.87592	2.11819	0.145558	0.509292
c56026_g1_i1	pper:109947794	K21374	0	0	0	0	0	0	0	-3.02684	0	1	1
c68098_g1_i1	pper:109947794	K21374	0	0	0.333333	0	0	0.433333	0	-2.9487	0	1	1
c24_g1_i1	pper:109947792	K21374	0.333333	0.666667	0.333333	0.906667	1.26	0.576667	-0.47731	-2.73965	0.0996994	0.752191	1
c45163_g1_i2	pper:109946618	K21374	22	48.6667	75.3333	1.01333	2.16333	2.88	-0.882251	1.62526	7.88819	0.00497585	0.079901
c28465_g1_i1	mdm:103438912	K21374	1	2.33333	1	0.203333	0.473333	0.18	-0.883611	-2.24716	0.526008	0.46829	0.811128
c43142_g2_i2	fve:101294850	K21374	17	26.3333	9	2.22667	3.43	0.966667	-0.426375	0.26376	0.973564	0.323793	0.626763
c6925_g1_i1	pper:18784604	K21373	0.333333	0.666667	0	0.276667	0.403333	0	-0.47731	-2.80691	0.0996994	0.752191	1
c58467_g1_i1	pper:18772998	K21373	1	0.333333	14.3333	0.0733333	0.0266667	0.833333	1.5224	-1.16848	1.28518	0.256937	0.589135
c41329_g1_i1	pper:18789585	K21371	61.6667	135.667	34.3333	2.46	4.98667	1.11	-0.81441	2.24702	10.2387	0.00137524	0.0287795
c73050_g1_i1	pper:18789585	K21371	0.333333	0	0	0.68	0	0	1.96817	-2.94869	1.46456	0.226206	0.573209
c16501_g1_i1	pper:18789585	K21371	0.666667	1	0	0.08	0.133333	0	-0.407993	-2.67046	0.0653995	0.798157	1
c47093_g1_i2	pper:18787857	K21371	27	1.33333	65.6667	1.12333	0.0466667	2.24	4.51884	1.05688	58.6897	1.84607e-14	2.78966e-12
c45934_g1_i6	mdm:103419551	K21371	1.66667	0.666667	0.333333	0.333333	0.136667	0.0533333	1.33465	-2.49516	0.86238	0.353074	0.666956
c29527_g1_i1	pper:18789016	K21362	1420	921	2223	43.68	26.0633	55.47	0.956306	6.56233	26.997	2.03775e-07	1.17328e-05
c47632_g3_i1	pper:18787001	K21354	92.3333	23.6667	197.667	4.28667	1.03	7.42667	2.24684	2.73553	76.7811	1.90996e-18	4.13874e-16
c33038_g1_i1	pper:18786999	K21354	32	79	21.3333	7.12667	16.6833	3.85333	-1.03887	1.48023	13.0711	0.000299891	0.00810933
c41573_g1_i1	pper:18786999	K21354	0.333333	0	0	0.273333	0	0	2.00148	-2.948	1.48891	0.222386	0.573209
c41573_g2_i1	pper:18786999	K21354	1.33333	2	0.666667	0.32	0.42	0.12	-0.258302	-2.2902	0.072162	0.788215	1
c40957_g1_i1	pper:18786510	K21354	813	237	3141	33.22	9.04333	103.693	2.07252	6.44235	109.341	1.36664e-25	4.81637e-23
c33038_g2_i1	pper:18786510	K21354	47	12.3333	229.667	3.79667	0.986667	15.04	2.14982	2.596	29.8305	4.7151e-08	3.08603e-06
c47632_g4_i1	pper:18786510	K21354	0.666667	0	2	0.1	0	0.236667	2.8111	-2.4941	2.95969	0.0853646	0.447015
c26214_g1_i1	pper:18786510	K21354	3.33333	2.33333	2.66667	0.646667	0.456667	0.416667	0.677464	-1.7671	0.511649	0.474426	0.817619
c47006_g1_i1	pxb:103957968	K21343	71	76.6667	98.3333	1.42667	1.43667	1.60667	0.184268	2.36667	0.634602	0.425672	0.764384
c16728_g1_i1	pper:18771753	K21343	0	0.333333	1	0	0.156667	0.36	-1.82827	-2.73637	1.15057	0.283429	0.589135
c36977_g1_i1	pper:18771753	K21343	128.333	136	196	2.85333	2.81667	3.57667	0.219907	3.25083	1.14632	0.28432	0.589135
c60047_g1_i1	pper:18771753	K21343	0.333333	0.666667	0.333333	0.1	0.183333	0.0733333	-0.587979	-2.73671	0.141705	0.706592	1
c34857_g1_i1	pper:18771821	K21286	20	23	30	1.44	1.57333	1.77	0.0765079	0.689747	0.0478079	0.826923	1
c31043_g2_i2	pper:18791062	K21249	220.333	215.667	234	10.78	10.01	9.40333	0.300176	3.79785	2.57831	0.108337	0.476581
c47757_g1_i1	pper:18791866	K21248	396.667	327.667	631.333	13.9867	10.7767	18.0533	0.574274	4.81079	11.8115	0.000588648	0.0142801
c34838_g1_i1	pper:18774981	K21248	63.3333	54.3333	63.6667	9.18	7.41	7.47	0.498041	1.94827	3.57694	0.0585871	0.394233
c25179_g2_i1	pper:18774981	K21248	18	19.6667	28.3333	3.21333	3.1	4.00667	0.231297	0.551637	0.289146	0.590769	0.928533
c24537_g1_i1	pper:18774981	K21248	9.66667	13.6667	20.6667	2.14	2.69667	3.57667	-0.158514	0.0301975	0.0905887	0.76343	1
c33729_g1_i1	pper:18767324	K21232	338	417.333	326.333	32.1567	37.31	25.2267	-0.0233714	4.47634	0.0199265	0.887743	1
c3275_g1_i1	pper:18778962	K21198	905	1085.33	928.333	61.6867	69.54	51.5767	0.0180084	5.90404	0.0122933	0.911715	1
c42853_g1_i1	pper:18786679	K21121	1030.67	1064.67	1489.67	42.9667	41.1933	50.6167	0.264008	6.19695	2.45656	0.117035	0.503471
c40601_g1_i1	pper:18776850	K21027	170.333	178.667	208.333	6.42667	6.24667	6.37667	0.240539	3.52915	1.49271	0.221796	0.573209
c60376_g1_i1	pper:18779921	K21026	0	0	0	0	0	0	0	-3.02684	0	1	1
c43276_g1_i1	pper:18779747	K21026	57	35.6667	54.6667	2.60333	1.54667	2.03333	0.952761	1.66844	12.1373	0.000494226	0.0123203
c27918_g1_i2	pper:18777291	K20989	1.66667	0	0	0.29	0	0	3.96661	-2.67097	5.91807	0.0149864	0.180753
c55035_g1_i1	pper:18777291	K20989	0	0.333333	0.333333	0	0.26	0.2	-1.80257	-2.87473	1.13506	0.286699	0.589135
c2319_g1_i1	pper:18777291	K20989	0	0.333333	0.666667	0	0.18	0.28	-1.80257	-2.80478	1.13506	0.286699	0.589135
c44682_g1_i1	pper:18777291	K20989	374.333	410.333	740.333	10.4233	10.35	16.6333	0.228195	4.95677	1.01582	0.313514	0.613306
c31355_g1_i1	pper:18792011	K20929	25.6667	65.3333	54.6667	0.993333	2.38333	1.74333	-1.05244	1.6091	12.5661	0.000392803	0.0101838
c28561_g1_i1	pper:18790216	K20929	0.333333	3.66667	0	0.0733333	0.716667	0	-2.77115	-2.2955	3.93703	0.0472341	0.36004
c73826_g1_i1	pper:18790216	K20929	0	1	0	0	0.766667	0	-3.09194	-2.80495	3.06813	0.0798413	0.447015
c69072_g1_i1	pper:18790216	K20929	0	0.333333	0.333333	0	0.146667	0.143333	-1.73752	-2.87636	1.09539	0.295279	0.589135
c40867_g1_i1	pper:18775049	K20929	45	252.333	12	1.92	10.2667	0.406667	-2.2412	2.65364	68.7268	1.13092e-16	2.11483e-14
c67732_g1_i1	pper:18771068	K20929	1.66667	1	1.66667	0.276667	0.16	0.226667	0.90652	-2.23982	0.720782	0.395887	0.725358
c66542_g1_i1	pper:18792473	K20924	0	0	0.666667	0	0	2	0	-2.87455	0	1	1
c42886_g3_i1	pper:18786425	K20924	5900.67	5924.67	7547.67	94.4167	88.1	98.1133	0.304599	8.63528	3.29287	0.0695812	0.439272
c33085_g1_i1	pper:18777659	K20924	878.667	962.667	1118.33	77.5533	79.9567	80.1133	0.146151	5.92661	0.902009	0.342244	0.652265
c72160_g1_i1	pper:18777659	K20924	0	0	0.333333	0	0	0.986667	0	-2.94871	0	1	1
c45844_g1_i1	pper:18793273	K20896	139	178.333	109	5.37667	6.45	3.42	-0.0691392	3.1498	0.105762	0.745021	1
c48395_g1_i1	pper:18789630	K20893	0	1	0	0	0.41	0	-3.00315	-2.80776	2.93448	0.0867064	0.447015
c56667_g1_i1	pper:18789630	K20893	0	1	0	0	0.366667	0	-2.95516	-2.80937	2.86355	0.0906073	0.447015
c19187_g1_i1	pper:18771408	K20893	0.666667	0.666667	0	1.06	0.95	0	0.180167	-2.73455	0.0166401	0.89736	1
c69545_g1_i1	pper:18771408	K20893	0	0	0.333333	0	0	0.333333	0	-2.94871	0	1	1
c46103_g1_i2	pper:18791583	K20892	146	216	160.667	2.59333	3.52333	2.32667	-0.232431	3.41192	1.17024	0.279352	0.589135
c62364_g1_i1	pper:18790631	K20892	0	0	0.666667	0	0	1.15333	0	-2.87455	0	1	1
c12496_g1_i1	pper:18793517	K20891	94	118	118.667	4.92333	5.68667	5.06333	-0.00352864	2.7733	0.000211037	0.988409	1
c43314_g1_i1	pper:18781743	K20891	499.333	610.333	461	17.1233	19.4433	12.87	0.0216429	5.00585	0.0158747	0.899736	1
c40674_g1_i1	pper:18773634	K20891	100.333	192.667	74	5.11	9.21	3.05	-0.657154	2.91492	10.1557	0.00143857	0.0298806
c33747_g1_i1	pper:18773634	K20891	0	1.33333	0	0	0.133333	0	-3.49037	-2.73727	3.94964	0.0468815	0.359821
c31668_g1_i1	pper:18769392	K20891	124	334.667	39	4.99333	12.3667	1.28	-1.10681	3.31996	18.3573	1.83118e-05	0.000693762
c51345_g1_i1	pper:18791721	K20890	0	0.333333	0.333333	0	0.14	0.136667	-1.73752	-2.87636	1.09539	0.295279	0.589135
c42069_g3_i1	pper:18791721	K20890	2.66667	5.66667	3.33333	0.226667	0.476667	0.25	-0.789754	-1.47545	1.07746	0.299267	0.594429
c42069_g1_i1	pper:18791721	K20890	0.666667	0.666667	0.333333	0.2	0.193333	0.0733333	0.144841	-2.6703	0.0080652	0.928441	1
c45428_g1_i1	pper:18768920	K20890	200.333	289.667	205.667	6.21333	8.27333	5.22333	-0.206884	3.8233	0.997747	0.317856	0.618635
c52493_g1_i1	pper:18768634	K20890	0	0	0.666667	0	0	2.56	0	-2.87458	0	1	1
c55831_g1_i1	pper:18772722	K20889	1	0	0.333333	0.14	0	0.0433333	3.26013	-2.73676	3.82891	0.0503757	0.36258
c646_g1_i1	pper:18772722	K20889	1	0.333333	1.33333	0.453333	0.14	0.446667	1.53494	-2.49389	1.1735	0.278684	0.589135
c40927_g1_i1	pper:18772722	K20889	130.667	175.333	187	4.56	5.71333	5.29667	-0.132834	3.34849	0.387504	0.533614	0.870395
c39830_g1_i3	pper:18793400	K20888	6.33333	13.3333	5.66667	0.973333	1.96333	0.7	-0.806329	-0.645639	2.30961	0.128577	0.509292
c28725_g1_i1	pper:18793400	K20888	11	13	8	1.87	2.08333	1.12	0.044626	-0.363719	0.008567	0.926255	1
c39830_g2_i1	pper:18792080	K20888	30.3333	23.6667	22.3333	17.0533	12.49	9.91667	0.603524	0.76483	2.45543	0.117119	0.503628
c58005_g1_i1	pper:18792080	K20888	8.66667	11.3333	17	2.41667	2.8	3.68333	-0.0559177	-0.18973	0.0129281	0.909474	1
c38720_g1_i2	pper:18791027	K20888	635	241	934	23.15	8.15	27.6267	1.70508	5.2471	90.8809	1.52583e-21	4.21846e-19
c28396_g1_i1	pper:18789774	K20888	4.33333	9.66667	3.33333	1.08333	2.29	0.673333	-0.863149	-1.07405	2.14262	0.143257	0.509292
c62713_g1_i1	pper:18789774	K20888	42.6667	41.3333	49.6667	10.3167	9.1	9.60333	0.365395	1.5139	1.43821	0.230429	0.580539
c19096_g1_i1	pper:18789774	K20888	2.66667	5.33333	1.33333	4.44	7.56667	1.58667	-0.657838	-1.67747	0.721464	0.395664	0.725032
c30956_g1_i1	pper:18789774	K20888	5.33333	8.33333	1.33333	0.95	1.39333	0.193333	-0.357272	-1.221	0.415828	0.519026	0.857657
c5250_g1_i1	pper:18789774	K20888	1.66667	1.33333	0	4.02667	2.56333	0	0.601639	-2.44258	0.341067	0.559214	0.895706
c24258_g1_i1	pper:18788853	K20888	12.6667	7	37.3333	1.06333	0.52	2.48	1.17589	0.369989	5.3569	0.0206404	0.224009
c39830_g4_i1	pper:18788853	K20888	1	0	1.66667	0.07	0	0.0966667	3.3128	-2.49413	4.10778	0.0426863	0.349852
c59426_g1_i1	pper:18777227	K20888	0	0	1	0	0	0.36	0	-2.80405	0	1	1
c50615_g1_i1	pper:18774443	K20888	0	0	0.333333	0	0	0.126667	0	-2.94871	0	1	1
c64591_g1_i1	pper:18774443	K20888	0	0	1.33333	0	0	6.02667	0	-2.73767	0	1	1
c38908_g1_i1	pper:18772702	K20888	9.33333	11	18	0.293333	0.31	0.446667	0.0806814	-0.141874	0.0287288	0.865407	1
c46456_g1_i1	pper:18772071	K20888	88	79.3333	157.667	3.32	2.82	4.89333	0.431036	2.76819	2.94779	0.0859949	0.447015
c15186_g1_i1	pper:18768431	K20888	2721.67	3710.33	2113.33	72.9167	91.5167	46.0667	-0.116443	7.43357	0.397936	0.528157	0.865696
c26969_g1_i1	mdm:103419174	K20888	0.333333	2	1.33333	0.08	0.46	0.253333	-1.9974	-2.33824	2.7026	0.100185	0.450913
c75292_g1_i1	mdm:103419174	K20888	0	0.333333	0.333333	0	0.19	0.15	-1.80257	-2.87502	1.13506	0.286699	0.589135
c30201_g1_i1	mdm:103419174	K20888	3.33333	3.33333	6.33333	0.266667	0.27	0.426667	0.222448	-1.35997	0.0855705	0.769886	1
c44167_g1_i1	pper:18781788	K20887	19	44.6667	10.6667	0.57	1.25667	0.26	-0.939159	0.695048	8.26151	0.00404944	0.0682616
c42881_g1_i1	pper:18778952	K20884	164.333	182.333	188.667	6.95	7.10667	6.45	0.164621	3.46855	0.701083	0.40242	0.734433
c47379_g3_i1	pper:18772477	K20884	35.6667	51.6667	36.6667	7.22667	9.92333	6.01	-0.269307	1.40822	0.84527	0.357894	0.673523
c43180_g1_i1	pper:18772379	K20871	839	852	890.333	25.7633	24.14	22.1833	0.300673	5.729	2.85198	0.0912613	0.447015
c9468_g1_i1	pper:18772379	K20871	0.333333	0.333333	0	0.0766667	0.0566667	0	0.263959	-2.87566	0.0236937	0.877667	1
c38657_g1_i1	pper:18788731	K20870	6.66667	21.3333	3	0.293333	0.866667	0.103333	-1.36595	-0.418028	9.52659	0.00202517	0.0391725
c47800_g1_i1	pper:18788731	K20870	2.33333	0.333333	6.66667	0.126667	0.0133333	0.286667	2.67891	-1.66924	5.59535	0.0180082	0.204871
c41741_g1_i1	pper:18777436	K20870	997.667	1634	716.333	39.5967	60.5233	23.0933	-0.409587	6.08254	6.04488	0.0139467	0.1717
c42053_g1_i1	pper:18793857	K20869	468.667	545	566	15.2333	16.4767	14.9233	0.0898924	5.01664	0.261933	0.608796	0.946522
c38673_g1_i2	pper:18793488	K20869	14.3333	15.3333	8.66667	0.493333	0.49	0.25	0.205549	-0.144404	0.208271	0.648126	0.988783
c55829_g1_i1	pper:18772129	K20869	0	0	0	0	0	0	0	-3.02684	0	1	1
c75885_g1_i1	pper:18772129	K20869	0	0	0	0	0	0	0	-3.02684	0	1	1
c41813_g1_i1	pper:18783897	K20867	622	1886.33	366.333	18.0167	50.5567	8.60667	-1.2823	5.82101	55.7566	8.20227e-14	1.15373e-11
c75783_g1_i1	pper:18780774	K20867	0.333333	0.333333	0	0.136667	0.103333	0	0.263959	-2.87566	0.0236937	0.877667	1
c63105_g1_i1	pper:18780774	K20867	0	0	0	0	0	0	0	-3.02684	0	1	1
c44165_g1_i2	fve:101299885	K20867	396.333	363	638.333	9.51667	8.16667	12.4467	0.419624	4.84979	6.26075	0.0123442	0.157958
c20982_g1_i1	pper:18772923	K20860	150.333	138.333	185.667	11.6833	9.95333	11.6733	0.431486	3.30189	4.18343	0.0408211	0.339731
c44601_g1_i3	pper:18775062	K20858	171.333	125	320.333	6.10333	4.12667	9.22667	0.767652	3.6794	12.6215	0.000381337	0.00995497
c44455_g1_i1	pper:18769359	K20858	1699	2358	1654	42.04	54.56	33.3133	-0.174528	6.86089	1.03369	0.309294	0.607554
c36574_g1_i1	pper:18776071	K20856	55.3333	82.6667	52.6667	2.81333	3.94667	2.17333	-0.291837	2.00673	1.29044	0.255967	0.589135
c44137_g1_i1	pper:18794058	K20855	732.667	1259.33	599	28.71	46.05	19.1467	-0.479974	5.70648	8.79819	0.0030153	0.0539453
c42231_g1_i2	pper:18783823	K20855	614	726	489.667	23.6467	25.9667	15.3333	0.0672493	5.22402	0.167563	0.682287	1
c21213_g1_i1	pper:18781258	K20855	59	78.6667	83.3333	2.22667	2.76667	2.57667	-0.112504	2.20156	0.206068	0.649867	0.990592
c38731_g1_i2	pper:18779842	K20855	15	31.6667	12.6667	1.75	3.65333	1.23667	-0.85439	0.413575	3.97683	0.0461302	0.358889
c38040_g1_i1	pper:18779842	K20855	6.33333	6.66667	9.66667	0.616667	0.576667	0.76	0.251449	-0.774403	0.186853	0.665549	1
c49629_g1_i1	mdm:103419637	K20855	0.333333	0	0.333333	0.666667	0	0.566667	1.96817	-2.87485	1.46456	0.226206	0.573209
c43685_g1_i1	pper:18792189	K20854	494.333	514	630	22.4333	21.8067	23.3133	0.236506	5.07759	1.95179	0.162395	0.529065
c45272_g2_i1	pper:18785442	K20854	320.667	348	418.333	9.77	9.97333	10.4067	0.166497	4.48474	0.998174	0.317753	0.618486
c56300_g1_i1	pper:18785442	K20854	0	0	0.666667	0	0	2.58	0	-2.87455	0	1	1
c43685_g2_i1	pper:18776410	K20854	104	116.667	151.667	4.54333	4.68	5.39667	0.164021	2.94388	0.477847	0.489399	0.830965
c42204_g1_i2	pper:18790390	K20843	62.3333	88.3333	51.6667	1.33667	1.75667	0.906667	-0.190876	2.07556	0.599989	0.438582	0.779449
c42873_g2_i1	pper:18788411	K20843	95.3333	166	93.6667	3.32333	5.27667	2.64667	-0.457466	2.85385	3.39557	0.0653718	0.421519
c42873_g1_i1	pper:18788411	K20843	7.66667	9.66667	2.66667	0.91	1.02667	0.25	-0.00611813	-0.91748	0.000153126	0.990127	1
c33909_g1_i1	pper:18778347	K20843	636.667	682	840	15.58	15.2433	16.67	0.246674	5.46422	1.47313	0.224853	0.573209
c17190_g1_i1	pper:18778054	K20843	802.333	838.667	1090.33	20.7333	19.9267	22.8867	0.266743	5.80558	2.14944	0.142622	0.509292
c44366_g1_i1	pper:18775303	K20827	448.333	485.667	702.333	12.2633	12.3867	15.6767	0.185348	5.06744	1.26742	0.260251	0.589135
c40924_g1_i1	pper:18767645	K20826	326	291.667	517.667	4.96	4.05	6.41333	0.50576	4.54067	5.8419	0.0156489	0.18636
c34175_g1_i2	pper:18778430	K20824	5	3	8	0.363333	0.213333	0.466667	0.959652	-1.14585	1.92763	0.165018	0.535494
c2461_g1_i1	pper:18769017	K20823	1	0	0.666667	0.213333	0	0.123333	3.24991	-2.6728	3.57538	0.058642	0.394392
c42544_g1_i2	pper:18769017	K20823	151	216	182	4.1	5.50333	4.05667	-0.22195	3.49059	1.24983	0.263585	0.589135
c40881_g1_i1	pper:18779597	K20818	117	171.333	119.667	4.62667	6.49333	3.85	-0.299487	3.08705	1.99563	0.157754	0.518073
c43165_g3_i1	pper:18775468	K20799	1418	1620.67	1340.67	53.25	57.56	41.1733	0.0802468	6.49294	0.243361	0.621789	0.960355
c37381_g1_i2	pper:18778317	K20798	436.333	424.333	507.667	8.76333	7.87333	8.29667	0.359829	4.81269	3.87281	0.0490744	0.362011
c45719_g1_i5	pper:18776082	K20794	34.3333	51.6667	46.6667	1.59667	2.26667	1.78667	-0.302493	1.49537	1.1568	0.282131	0.589135
c16831_g1_i1	pper:18789044	K20793	1025.67	1665.33	844	95.9867	150.86	64.4133	-0.482594	6.18719	5.572	0.0182499	0.206631
c44253_g2_i1	pper:18783773	K20792	1235.33	1348	1548.67	24.7533	25.1533	25.2833	0.181689	6.39883	1.24575	0.264367	0.589135
c35532_g1_i2	pper:18787673	K20791	2197	2891.67	2232.33	94.9467	119.307	78.6233	-0.147227	7.23749	0.705243	0.401028	0.732393
c34776_g1_i1	pper:18783086	K20790	6	14	6	0.4	0.873333	0.326667	-0.918449	-0.620211	3.29436	0.0695182	0.439091
c5284_g1_i1	pper:18777290	K20784	0	1	0	0	0.233333	0	-2.95516	-2.80937	2.86355	0.0906073	0.447015
c46205_g2_i2	pper:18777290	K20784	5.33333	8	4.66667	1.88	2.68333	1.35	-0.301439	-1.0298	0.264117	0.607306	0.944798
c45366_g1_i1	pper:18777290	K20784	488.667	581.333	645.333	13.9533	15.2333	15.0033	0.0851682	5.12623	0.200575	0.654257	0.995038
c31801_g1_i1	pper:18789707	K20783	106.333	161.667	113.333	7.53667	10.6467	6.50667	-0.306189	2.97975	2.04419	0.152788	0.509292
c30958_g1_i1	pper:18789707	K20783	20.3333	28.6667	45	2.26333	2.87667	4.03	-0.159297	1.0199	0.196021	0.657952	0.998857
c35504_g1_i1	pper:18767341	K20783	398	521	322	18.75	23.1033	12.3567	-0.106915	4.67076	0.446667	0.503922	0.845176
c37235_g1_i1	pper:18792882	K20782	737	938.333	850	31.3067	36.94	29.2533	-0.0358634	5.68584	0.0484003	0.825871	1
c34778_g1_i1	pper:18785031	K20782	212.667	258	206.333	6.62667	7.59	5.21667	-0.00195059	3.80727	0.000112194	0.991549	1
c20065_g1_i1	pper:18780658	K20782	0.333333	1.33333	0.333333	0.0533333	0.186667	0.0433333	-1.42692	-2.61355	1.21798	0.269757	0.589135
c43994_g1_i3	pper:18780658	K20782	24.6667	34	25	1.23333	1.59333	1.03333	-0.167548	0.861883	0.253386	0.614701	0.952912
c44549_g1_i1	pper:18782787	K20781	451.667	677.667	345.667	8.80667	12.2833	5.52667	-0.273096	4.89809	2.40941	0.120608	0.509292
c25367_g1_i1	pper:18779148	K20777	7.33333	6.66667	4	0.763333	0.596667	0.33	0.498528	-1.03351	0.601028	0.438186	0.778961
c43273_g1_i1	pper:18789899	K20776	658.667	650	629.333	36.36	33.8433	28.18	0.293828	5.3271	3.48988	0.061745	0.406646
c28689_g3_i1	pper:18787058	K20772	5797.67	239.333	66411.7	178.157	6.76667	1655.19	4.92843	10.5333	423.495	4.23311e-94	2.46832e-90
c57822_g1_i1	pper:18791455	K20771	0.333333	1.33333	1.33333	0.253333	0.873333	0.73	-1.435	-2.44279	1.0077	0.315455	0.615741
c39364_g5_i5	pper:18788894	K20771	565.333	674	459.333	14.98	16.67	9.97333	0.0510901	5.11427	0.0929194	0.760498	1
c47619_g1_i2	pper:18766385	K20769	68	98.3333	81.6667	2.06667	2.78333	2.02333	-0.232222	2.36898	0.981187	0.321906	0.624184
c34629_g1_i1	pper:18792235	K20726	263.667	68.6667	282.333	8.37	2.08667	7.31667	2.19228	3.70652	89.9298	2.46768e-21	6.73529e-19
c10753_g1_i1	pper:18769801	K20726	299	264.667	365.333	23.8267	19.86	23.4533	0.452434	4.27343	6.34926	0.011743	0.151948
c1694_g1_i1	pper:18786231	K20725	3.66667	9.66667	4.33333	0.92	2.49	0.88	-1.2213	-1.03986	2.7481	0.0973701	0.447015
c72044_g1_i1	pper:18786231	K20725	3.33333	6.66667	4.66667	0.88	1.63333	1.02	-0.673268	-1.25046	0.859674	0.35383	0.667952
c11550_g2_i1	pper:18767858	K20725	0	0	0	0	0	0	0	-3.02684	0	1	1
c11550_g1_i1	pop:POPTR_0005s21160g	K20725	0.333333	0	0	2.11667	0	0	2.00563	-2.94792	1.49192	0.221918	0.573209
c25363_g1_i1	pper:18782167	K20724	1321.67	1378.33	1507.67	62.0333	60.7933	57.6767	0.223896	6.43815	1.95835	0.16169	0.527516
c24046_g1_i1	pper:18787472	K20721	12755	12755.7	13476.7	532.59	507.663	455.397	0.251323	9.65592	1.83517	0.175518	0.55976
c28816_g1_i1	pper:18784752	K20721	3334	3238.33	3845.33	243.983	227.183	228.183	0.278418	7.75732	2.18953	0.138951	0.509292
c40034_g2_i2	pper:18777886	K20721	1397.33	1607	1409.33	74.2033	80.2467	60.3333	0.0769327	6.50807	0.205324	0.650457	0.991117
c35434_g1_i1	pper:18768549	K20721	1564.33	1980	1603	93.3233	112.41	77.52	-0.0870989	6.73112	0.255587	0.613168	0.951337
c44002_g1_i1	pper:18791862	K20718	185	324.667	123	4.05667	6.42	2.17667	-0.449362	3.66578	3.26237	0.0708865	0.444755
c44333_g1_i1	pper:18784921	K20717	1569.33	668	2332.33	27.5667	10.8333	33.43	1.55714	6.57456	73.5229	9.94743e-18	1.99387e-15
c34184_g1_i1	pper:18777655	K20717	168.667	173	217	9.89333	9.52667	10.33	0.245737	3.53678	1.77738	0.182472	0.573209
c43595_g2_i1	pper:18777655	K20717	26.6667	47.3333	79.3333	0.83	1.32333	2.01667	-0.438572	1.67613	1.10938	0.292216	0.589135
c40137_g1_i1	pper:18781947	K20716	404.333	71	1053.33	19.38	3.14	40.6933	2.82356	5.00085	168.407	1.64851e-38	1.28948e-35
c42739_g1_i1	pper:18778337	K20716	6.33333	2.33333	16	0.35	0.12	0.73	1.67056	-0.66877	6.6212	0.0100772	0.135109
c44788_g2_i1	pper:18772061	K20715	953.667	2307.67	354.667	18.57	41.4767	5.63333	-0.94845	6.15356	28.9649	7.37011e-08	4.65282e-06
c38089_g1_i1	pper:18772061	K20715	10.6667	17	6.33333	0.82	1.27667	0.39	-0.46801	-0.278316	0.684696	0.407974	0.741846
c45714_g1_i2	pper:18766634	K20715	9.33333	15.3333	14.3333	0.29	0.45	0.37	-0.420335	-0.130487	0.726436	0.394041	0.722718
c62423_g1_i1	pper:18766634	K20715	0	0	0.333333	0	0	0.21	0	-2.94899	0	1	1
c43732_g1_i1	pper:18768645	K20714	64	125.667	84	3.39667	6.45	3.63333	-0.731115	2.50661	6.98382	0.00822497	0.117105
c12281_g1_i1	pper:18791516	K20667	495	713.333	806.667	20.3833	27.57	27.0133	-0.240525	5.36039	1.95147	0.162428	0.52909
c39301_g1_i1	pper:18778487	K20667	187	213.333	414.667	7.22	7.81333	13.01	0.0771419	4.06844	0.125269	0.723388	1
c48379_g1_i1	pper:18774379	K20667	0	0	0.666667	0	0	3.49333	0	-2.87515	0	1	1
c63497_g1_i1	fve:101306240	K20667	0.666667	0	0	0.363333	0	0	2.79024	-2.87378	2.76504	0.0963444	0.447015
c28750_g1_i1	pper:18786250	K20661	116.667	572.667	24.3333	5.29667	23.98	0.883333	-1.97901	3.80217	86.6031	1.32638e-20	3.41669e-18
c28750_g2_i3	pper:18786250	K20661	1.33333	2.66667	0.666667	0.163333	0.303333	0.0633333	-0.670006	-2.19781	0.620874	0.430723	0.77067
c34012_g1_i1	pper:18774452	K20661	395.667	374.333	495.333	15.45	13.48	15.6467	0.398724	4.70421	4.33904	0.0372479	0.323466
c40660_g1_i5	tcc:18589606	K20659	133.667	28.6667	312.333	3.21667	0.65	6.11333	2.50164	3.32396	98.3652	3.47922e-23	1.04281e-20
c72724_g1_i1	pper:18769797	K20642	0	0.333333	0.333333	0	1.03667	1.03	-1.73752	-2.87664	1.09539	0.295279	0.589135
c7777_g1_i1	pper:18793978	K20628	31343.3	45301	39639	1405.2	1975.82	1440.8	-0.324239	11.2253	1.69668	0.192723	0.573209
c24001_g1_i1	pper:18785430	K20628	200510	185649	115580	9694.32	8630.07	4531.36	0.341544	13.3601	2.60073	0.106815	0.471489
c74547_g1_i1	pper:18784388	K20628	0.333333	0.666667	1	0.0466667	0.0766667	0.11	-0.47173	-2.61432	0.0972693	0.755132	1
c33777_g1_i1	pper:18781997	K20628	7	60.3333	0.333333	0.676667	5.50333	0.0266667	-2.80757	0.549738	51.7816	6.20292e-13	7.81653e-11
c45732_g1_i2	pper:18774517	K20624	2	50.6667	3	0.0866667	2	0.1	-4.31064	0.299526	66.16	4.15773e-16	7.34659e-14
c35874_g1_i1	pper:18783701	K20623	456.667	480.333	338	19.6833	19.45	11.8633	0.213717	4.71819	1.63703	0.200734	0.573209
c62382_g1_i1	mdm:103454778	K20618	110	57.3333	161	4.10333	2.00667	4.87	1.22889	2.7994	25.4897	4.44742e-07	2.39113e-05
c42140_g1_i1	pper:18783565	K20607	210.667	282.667	255.333	8.37	10.4367	8.30333	-0.112794	3.93201	0.348762	0.554815	0.891308
c46729_g1_i2	pper:18789173	K20606	19.3333	32.3333	16	0.616667	0.973333	0.42	-0.447835	0.577837	1.71327	0.190562	0.573209
c46729_g3_i1	pper:18775570	K20606	2	0.333333	0.666667	0.293333	0.0433333	0.0766667	2.47801	-2.43672	3.23521	0.0720712	0.447015
c46729_g2_i1	pper:18775570	K20606	15	20.6667	23.6667	0.443333	0.563333	0.563333	-0.16928	0.41512	0.215413	0.642557	0.982321
c56062_g1_i1	pper:18793948	K20604	0	0.333333	0	0	0.196667	0	-1.73752	-2.9505	1.09539	0.295279	0.589135
c36412_g1_i1	pper:18776040	K20604	3927.33	2654.67	4065.67	173.97	110.613	146.507	0.843738	7.7976	21.933	2.82344e-06	0.000128896
c34009_g1_i1	pper:18769103	K20603	605.333	607.333	769.667	28.01	26.3867	28.92	0.281823	5.35166	3.09647	0.0784625	0.447015
c35701_g3_i1	pper:18785815	K20600	242	371	241.333	9.07667	13.0533	7.36	-0.332011	4.12699	3.34107	0.0675707	0.431061
c55792_g1_i1	pper:18780809	K20562	0	0	0	0	0	0	0	-3.02684	0	1	1
c70686_g1_i1	pper:18780809	K20562	0	0	0	0	0	0	0	-3.02684	0	1	1
c40726_g1_i1	pper:18778625	K20562	4.66667	10.3333	12.3333	0.23	0.483333	0.496667	-0.851365	-0.56087	2.52139	0.112311	0.488656
c47985_g1_i1	pper:18767906	K20557	418.333	548.667	360.333	19.6433	23.9633	13.73	-0.0901127	4.76307	0.281312	0.595842	0.933458
c52563_g1_i1	pper:18767906	K20557	0.666667	1	0	0.113333	0.176667	0	-0.295506	-2.6746	0.042619	0.836444	1
c41031_g2_i2	pper:18792655	K20556	1.66667	0.333333	9.33333	0.546667	0.116667	2.50333	2.19217	-1.49388	3.45923	0.0628996	0.41151
c59116_g1_i1	pper:18792655	K20556	0	0	0	0	0	0	0	-3.02684	0	1	1
c66741_g1_i1	pper:18792655	K20556	0	0	0.333333	0	0	0.153333	0	-2.94871	0	1	1
c44525_g1_i1	pper:18773196	K20553	592	650	864	11.0133	11.12	13.0067	0.193259	5.43122	1.13226	0.287293	0.589135
c47243_g2_i1	pper:18771211	K20547	40.3333	15	115.333	2.46333	0.883333	5.71667	1.6793	1.86914	25.6719	4.04679e-07	2.19227e-05
c47243_g3_i1	pper:18771211	K20547	0	0.666667	0.333333	0	0.303333	0.126667	-2.55626	-2.80568	2.11819	0.145558	0.509292
c47243_g1_i2	pper:18771211	K20547	1	0.333333	1.33333	0.176667	0.0633333	0.193333	1.49113	-2.49358	1.04261	0.307216	0.604471
c36928_g1_i1	pper:18792187	K20538	769.333	1008.33	821	52.7767	64.28	45.67	-0.0862825	5.72883	0.289226	0.590717	0.92851
c22833_g1_i1	pper:18792187	K20538	47	69	63.6667	20.4533	26	21.6667	-0.144252	1.89622	0.130702	0.717705	1
c30115_g1_i1	pper:18792187	K20538	72.6667	102.333	101	8.72333	10.85	9.67333	-0.0982667	2.49982	0.0871728	0.767803	1
c43153_g1_i2	pper:18770152	K20537	776.667	750.667	1229.33	32.8867	29.6733	42.36	0.34635	5.82618	4.67891	0.030535	0.286841
c43153_g3_i1	pper:18770152	K20537	158.333	192	309.333	19.61	21.6567	30.8033	0.0621072	3.7548	0.0755683	0.783395	1
c35743_g1_i1	pper:18772726	K20536	434.333	433	837	19.5633	18.24	30.6967	0.297197	5.13012	3.44719	0.0633593	0.413379
c7302_g1_i1	pper:18772726	K20536	1	1.66667	0	0.133333	0.203333	0	-0.39042	-2.49827	0.108775	0.741543	1
c43153_g2_i1	pper:18790031	K20535	526.333	612.333	999.333	18.42	19.8167	28.3667	0.0987576	5.44827	0.316871	0.573494	0.91106
c9210_g1_i1	pper:18778426	K20523	0	0.333333	0	0	1.02333	0	-1.82827	-2.94826	1.15057	0.283429	0.589135
c44241_g1_i1	pper:18778426	K20523	611	743	868	19.9067	22.33	23.0267	0.0410574	5.50271	0.0474255	0.827605	1
c40205_g1_i1	pper:18769886	K20523	494.333	464	874.333	18.8133	16.4533	27.1167	0.396937	5.23447	5.24937	0.0219547	0.233068
c46368_g1_i2	pper:18789925	K20495	7.66667	26	5	0.333333	1.03	0.173333	-1.42208	-0.161163	9.53949	0.00201097	0.0389567
c24885_g1_i1	pper:18789925	K20495	0.666667	0.333333	0.333333	0.206667	0.113333	0.0833333	0.961971	-2.73587	0.397445	0.528412	0.865696
c45612_g1_i1	pper:18781677	K20478	2163.33	1581	4000.33	58.8367	40.2733	89.3533	0.748123	7.31331	14.0098	0.000181865	0.00527589
c47312_g1_i1	pper:18781677	K20478	2.66667	9.66667	14	0.356667	1.13	1.53667	-1.40661	-0.618977	3.29564	0.0694639	0.438791
c24500_g1_i1	pper:18781677	K20478	0.333333	0	2	0.366667	0	1.62	2.00784	-2.55182	1.4739	0.224731	0.573209
c47312_g2_i1	pper:18781677	K20478	0	0.333333	0.333333	0	0.95	0.943333	-1.73752	-2.87635	1.09539	0.295279	0.589135
c43923_g1_i1	pper:18781677	K20478	12.6667	14.3333	90	0.346667	0.353333	1.99667	0.161809	1.3256	0.140887	0.707401	1
c45412_g1_i1	pper:18781677	K20478	100	145	320.667	3.61333	4.57	9.35333	-0.0806724	3.50532	0.0375318	0.846386	1
c47312_g3_i1	pper:18781677	K20478	0	0	0	0	0	0	0	-3.02684	0	1	1
c47312_g4_i1	pper:18781677	K20478	0	0	0	0	0	0	0	-3.02684	0	1	1
c33861_g1_i1	pper:18787077	K20477	355.333	333	471.333	11.3767	10	12.2333	0.377706	4.58301	4.68551	0.030418	0.286256
c46358_g1_i1	pper:18785103	K20476	242.667	313.667	315.333	10.0567	12.25	10.6733	-0.0902533	4.16013	0.257183	0.612062	0.950081
c46072_g1_i2	pper:18777446	K20474	65.3333	85.6667	68.3333	1.78333	2.15667	1.51	-0.0793194	2.19514	0.105252	0.745616	1
c29109_g1_i1	pper:18775992	K20474	328.667	267.333	455.333	7.98667	6.1	9.04	0.586929	4.44399	12.215	0.000474065	0.0118731
c70873_g1_i1	pper:18785852	K20473	0.333333	0	0.333333	0.29	0	0.256667	1.96817	-2.87455	1.46456	0.226206	0.573209
c46994_g1_i2	pper:18785852	K20473	371.667	400.333	586.667	3.41667	3.41667	4.41333	0.211328	4.79519	1.32563	0.249585	0.589135
c20340_g1_i1	pper:18781630	K20472	846.333	770.667	917.333	70.9667	62.07	62.3067	0.369909	5.72129	3.84245	0.0499705	0.36258
c41834_g1_i1	pper:18778343	K20472	1025.67	992	1319	95.3033	87.3	100.05	0.316084	6.10189	3.77855	0.0519136	0.368344
c53271_g1_i1	pper:18778343	K20472	0	0.333333	0	0	0.146667	0	-1.80257	-2.94886	1.13506	0.286699	0.589135
c20970_g1_i1	pper:18788030	K20471	3379	3663	4103	115.367	115.977	113.73	0.198032	7.83374	1.32649	0.249431	0.589135
c45026_g1_i1	pper:18785518	K20457	76	81.6667	84.3333	2.18333	2.18667	1.97	0.193536	2.34561	0.693393	0.405013	0.738009
c45413_g1_i2	pper:18788926	K20456	2776	3480.67	2536.33	60.2	69.6967	44.8	0.000910573	7.48072	2.53416e-05	0.995983	1
c44551_g1_i1	pper:18788311	K20456	1049	1124.67	1459	26.0033	25.41	29.3467	0.249542	6.21255	1.47254	0.224946	0.573209
c38134_g1_i2	pper:18777679	K20456	1.33333	5.66667	2	0.103333	0.4	0.12	-1.75227	-1.70504	4.65085	0.0310383	0.289871
c49912_g1_i1	pper:18777679	K20456	0.666667	0	1	0.14	0	0.166667	2.79399	-2.67213	3.09512	0.0785272	0.447015
c70194_g1_i1	pper:18777679	K20456	0.333333	0.333333	0	1.24333	1.31667	0	0.139896	-2.87412	0.00900291	0.924407	1
c34011_g1_i1	pper:18779734	K20417	27.3333	13.3333	56.6667	1.43	0.666667	2.44333	1.30009	1.08899	11.9754	0.000539065	0.0132628
c74734_g1_i1	pper:18779734	K20417	0	0.666667	0	0	1.13333	0	-2.61222	-2.87429	2.18166	0.139664	0.509292
c45492_g1_i1	pper:18782662	K20416	12.3333	33.3333	9	0.633333	1.66333	0.376667	-1.19799	0.307012	8.04381	0.00456593	0.0749395
c67929_g1_i1	pper:18779930	K20416	0	0.333333	0	0	0.646667	0	-1.73752	-2.9505	1.09539	0.295279	0.589135
c71729_g1_i1	pper:18779213	K20416	116.667	0	679.333	6.16667	0	29.1967	10.0203	4.04288	251.915	9.93126e-57	1.51667e-53
c40713_g1_i1	pper:18778936	K20403	195.667	181.667	258.333	3.04	2.66333	3.28667	0.389195	3.72065	3.95686	0.0466808	0.359821
c36229_g1_i1	pper:18774472	K20393	3236	3237	3031	131.923	125.043	100.203	0.262866	7.62076	2.4864	0.114834	0.4964
c19251_g1_i1	pper:18784955	K20368	577.667	531.333	636.333	45.76	40.0733	40.98	0.373116	5.17769	4.18984	0.0406668	0.33894
c47251_g1_i3	pper:18771902	K20368	147	231	152.333	11.49	17.5833	9.72333	-0.433634	3.46401	3.41116	0.0647568	0.419207
c38863_g1_i1	pper:18766310	K20367	348.333	577.667	357.667	14.4967	22.7733	12.17	-0.460671	4.71054	7.06527	0.00785925	0.113002
c32763_g1_i1	pper:18771063	K20363	1161	1598.67	1060	58.04	76.2733	43.1767	-0.211951	6.29737	1.4847	0.223041	0.573209
c35629_g1_i1	pper:18782528	K20362	936	1138.67	923	55.0067	63.1033	43.99	-0.00838891	5.94709	0.00275779	0.958119	1
c70992_g1_i1	pper:18778254	K20360	0.666667	0.666667	0.333333	0.93	0.93	0.343333	0.19534	-2.67216	0.0187401	0.891114	1
c44426_g1_i1	pper:18778254	K20360	318.333	373.333	321	12.9267	14.69	10.68	-0.00388792	4.38898	0.000288949	0.986438	1
c40350_g1_i1	pxb:103934100	K20359	546.667	1156.33	284.333	34.2233	70.1833	14.53	-0.863368	5.34778	16.284	5.45224e-05	0.00182713
c39336_g1_i1	pper:18791032	K20359	590	643.667	542.667	34.7133	36.68	25.8267	0.0909617	5.20955	0.158935	0.690139	1
c4043_g1_i1	pper:18787142	K20359	34.6667	32	30.6667	9.39	8.34667	6.69333	0.353214	1.09709	1.18008	0.277339	0.589135
c33574_g2_i1	pper:18787142	K20359	264.333	262.333	225	44.7333	42.62	30.7733	0.238652	3.97552	1.08488	0.297607	0.592116
c4482_g1_i1	pper:18787142	K20359	0.666667	0.666667	0	0.153333	0.16	0	0.174426	-2.73582	0.0157565	0.900108	1
c34305_g1_i1	pper:18785523	K20359	3	17	1.66667	0.363333	2.04333	0.173333	-2.2309	-0.829001	13.5175	0.000236344	0.00660827
c36837_g1_i1	pper:18775023	K20359	110.333	130.333	62.3333	8.63333	9.94333	3.96	-0.0306214	2.67888	0.011306	0.915321	1
c40216_g2_i1	pper:18773147	K20359	2853.67	3002	3798	144.09	142.413	156.4	0.210025	7.63391	1.46836	0.225605	0.573209
c14265_g1_i1	pper:18773147	K20359	0.333333	0.333333	0.666667	0.126667	0.12	0.19	0.203061	-2.73648	0.0155525	0.900753	1
c24330_g1_i1	pper:18772072	K20359	602.667	1072.33	596.667	34.7167	58.8867	28.0067	-0.578756	5.5366	11.5495	0.000677669	0.0160927
c34527_g3_i1	pper:18767187	K20359	331.333	499	315.667	20.96	30.1133	16.3	-0.334468	4.55339	3.6203	0.0570786	0.389134
c37128_g1_i1	pper:18785850	K20353	17	30.3333	37	0.483333	0.756667	0.863333	-0.394588	0.852429	0.527588	0.467623	0.810643
c25435_g1_i1	pper:18785850	K20353	221	279	337.333	6.69667	7.74667	8.33333	0.0035283	4.09079	0.000282987	0.986578	1
c43181_g2_i1	pper:18775848	K20353	645	853	879	9.30333	11.2167	10.3233	-0.0502154	5.58561	0.0605949	0.805558	1
c21017_g1_i1	pper:18792356	K20352	1145	1210.67	1367.67	98.0433	96.7633	94.9633	0.21374	6.25826	1.86707	0.171811	0.55079
c12290_g1_i1	pper:18792356	K20352	0.333333	0.666667	0.333333	1.44	2.63667	1.06333	-0.629507	-2.73515	0.159113	0.689975	1
c62745_g1_i1	pper:18792183	K20352	14	8.66667	11.6667	3.64333	2.17667	2.48	0.940581	-0.265443	4.04373	0.0443358	0.355893
c15776_g2_i1	pper:18789824	K20352	0	1	0.666667	0	0.386667	0.21	-3.11032	-2.67301	2.83703	0.0921143	0.447015
c15776_g1_i1	pper:18789824	K20352	1520.67	1601	1384.67	96.0133	94.88	70.95	0.208861	6.53943	1.77854	0.182328	0.573209
c38415_g1_i4	pper:18783853	K20352	75.3333	82	63	5.08667	5.23667	3.44	0.149613	2.22293	0.401796	0.526163	0.863538
c42446_g1_i1	pper:18792662	K20347	2145	1883	2189.67	150.93	124.53	124.74	0.468279	7.00847	8.81209	0.00299242	0.0536286
c47493_g2_i1	pper:18782820	K20347	1411	1377	1716	111.36	102.48	110.207	0.311607	6.53877	3.67245	0.055319	0.381159
c41768_g2_i1	mdm:103417146	K20318	713	859.333	806.667	23.8067	27.4	22.0167	-0.0144735	5.61316	0.00727624	0.932022	1
c39399_g1_i1	pper:18781280	K20310	262	326.333	338.667	10.7533	12.4133	11.3567	-0.00902703	4.24534	0.00204457	0.963934	1
c37299_g1_i1	pper:18782101	K20309	331.667	461.333	364	9.74	12.59	8.65667	-0.169302	4.56808	0.834137	0.361079	0.677906
c56181_g1_i1	pper:18771864	K20308	0	0.333333	0	0	0.123333	0	-1.82827	-2.94826	1.15057	0.283429	0.589135
c47137_g6_i1	pper:18771864	K20308	262.667	336.333	353.333	4.02333	4.79	4.41667	-0.0434068	4.28054	0.0525409	0.818699	1
c42060_g1_i2	pper:18778388	K20307	858.333	885.667	1124.33	14.0533	13.5367	15.0533	0.257972	5.8776	2.55054	0.110257	0.48263
c46944_g1_i3	pper:18791309	K20306	902.333	955	1055.67	14.8467	14.5933	14.1467	0.229296	5.90159	1.88089	0.170233	0.547317
c46750_g1_i1	pper:18769311	K20305	365.667	438.333	601.333	5.93667	6.61333	7.98333	0.0506258	4.84133	0.0823357	0.774157	1
c30262_g1_i1	pper:18774395	K20304	571.667	712.667	648.667	41.8933	49.7467	38.2867	-0.0732487	5.32502	0.137282	0.710998	1
c60255_g1_i1	mgl:MGL_2527	K20304	0	0	0.666667	0	0	0.96	0	-2.87458	0	1	1
c20110_g1_i1	pper:18775162	K20303	458.667	646.667	444.333	34.36	46.65	27.0167	-0.264717	5.00147	1.77621	0.182615	0.573209
c28560_g1_i1	pper:18781206	K20302	1473.33	1626.67	1750.67	84.0033	87.52	81.2833	0.130634	6.63972	0.685604	0.407664	0.741512
c36172_g1_i1	pper:18792852	K20301	486	503.333	566.333	45.3533	44.8467	42.9833	0.199424	5.01045	1.35004	0.245271	0.589135
c32952_g1_i1	pper:18768347	K20301	774.667	817	855.333	64.19	64.1533	57.9	0.189981	5.65639	1.34373	0.246378	0.589135
c65162_g1_i1	adu:107486077	K20301	1	0	0	0.24	0	0	3.31008	-2.80265	3.91889	0.0477463	0.36004
c31869_g1_i1	pper:18782216	K20299	573	782.667	802.333	13.7067	17.3467	15.6267	-0.131749	5.45222	0.606469	0.43612	0.776532
c41040_g1_i1	pper:18793825	K20298	985	923.667	1370.67	24.4367	21.6167	27.81	0.372789	6.0766	4.91077	0.0266897	0.263106
c46257_g1_i1	pper:18777631	K20296	624.667	678	787.333	15.19	15.3033	15.61	0.194635	5.41769	1.37495	0.240963	0.589135
c35234_g1_i1	pper:18792847	K20295	612.333	618.667	869.333	19.3867	18.2233	22.44	0.290852	5.4309	3.06247	0.0801196	0.447015
c42821_g1_i2	pper:18784820	K20294	784.333	1023	1019	17.3633	20.73	18.3167	-0.0417103	5.84208	0.0462232	0.829771	1
c62328_g1_i1	pper:18779525	K20293	798.667	824.667	869	23.69	22.7567	21.0733	0.262017	5.67759	2.39406	0.121797	0.509292
c9931_g1_i1	pper:18784063	K20292	0	0.333333	0	0	0.06	0	-1.80257	-2.94886	1.13506	0.286699	0.589135
c45292_g1_i2	pper:18784063	K20292	436.333	489.667	507.667	10.7333	10.9833	10.1233	0.180256	4.87456	0.739076	0.389957	0.717258
c46502_g1_i1	pper:18785812	K20291	1164.67	1478.33	1250.67	29.9533	35.3467	26.1967	-0.0342279	6.31314	0.0367082	0.84806	1
c29052_g1_i2	pper:18784551	K20291	3.66667	10.6667	7.66667	0.163333	0.436667	0.276667	-1.19199	-0.820204	4.24064	0.0394673	0.334844
c41068_g1_i1	pper:18769417	K20290	368	478	541.333	9.52333	11.5767	11.48	-0.0837343	4.82309	0.206561	0.649477	0.990232
c31517_g1_i1	pper:18777722	K20289	755.667	789.333	970	21.6733	21.04	22.6533	0.247302	5.68933	2.25327	0.133332	0.509292
c37571_g1_i1	pxb:103946325	K20288	0.666667	1.33333	0.666667	0.0966667	0.196667	0.0766667	-0.696064	-2.49491	0.291042	0.589554	0.927185
c47389_g1_i1	pper:18790957	K20288	561.333	663	765	10.0967	10.9467	11.22	0.099135	5.3413	0.243169	0.621927	0.960466
c47037_g1_i1	pper:18784508	K20286	1303	1438.67	1968.67	26.9533	27.4967	33.35	0.181006	6.58249	0.953025	0.328951	0.633997
c40253_g1_i2	pper:18775190	K20285	13.3333	24.6667	9	0.58	1.04667	0.323333	-0.647701	0.118151	2.48699	0.114791	0.496281
c69258_g1_i1	pper:18775190	K20285	1	0.333333	0.333333	0.33	0.0866667	0.08	1.59578	-2.67236	1.19845	0.273631	0.589135
c46453_g2_i1	pper:18781799	K20283	3876.67	5809.67	4328.67	57.7567	80.63	52.7467	-0.275276	8.14138	2.24442	0.134097	0.509292
c1051_g1_i1	pper:18768338	K20283	0.333333	0.666667	0.333333	0.113333	0.233333	0.0966667	-0.588093	-2.73842	0.141375	0.706918	1
c57675_g1_i1	pper:18771690	K20280	897.667	961.667	1031.33	59.3233	59.3367	55.5	0.199322	5.88719	1.56788	0.210515	0.573209
c34552_g1_i1	pper:18771051	K20254	1.66667	0.666667	1	0.176667	0.0666667	0.0833333	1.43062	-2.38785	1.75073	0.185784	0.573209
c39175_g1_i1	pper:18771051	K20254	3	2.33333	3	0.203333	0.15	0.17	0.622947	-1.76981	0.635217	0.425448	0.76411
c19849_g2_i1	pper:18779099	K20241	320.667	366.667	490.333	7.62333	7.93667	9.49333	0.164816	4.58391	0.508366	0.475847	0.819289
c73145_g1_i1	pper:18774001	K20241	0	0.333333	0	0	0.403333	0	-1.73752	-2.9505	1.09539	0.295279	0.589135
c60059_g1_i1	pper:18774001	K20241	1	1.33333	0	0.216667	0.256667	0	-0.0935505	-2.55199	0.00537694	0.941545	1
c76122_g1_i1	cmax:111471287	K20241	0	0.666667	0	0	0.963333	0	-2.47879	-2.87814	2.03436	0.153779	0.509292
c45130_g1_i2	pper:18791129	K20224	360.667	482	491.667	7.08333	8.76333	7.90333	-0.0986892	4.75948	0.275696	0.599536	0.936824
c43944_g2_i1	pper:18791987	K20223	1912	2544	1912	33.76	42.28	27.52	-0.129195	7.02266	0.671151	0.412651	0.747531
c66632_g1_i1	tcc:18589575	K20222	0.333333	0.333333	0	1.17	1.24	0	0.139896	-2.87412	0.00900291	0.924407	1
c45876_g1_i1	pper:18772811	K20222	763	1284.33	620	13.7467	21.51	9.12667	-0.437694	5.74859	6.53032	0.0106051	0.140592
c50639_g1_i1	pper:18772811	K20222	2	6.66667	3	1.08333	3.30667	1.21667	-1.41096	-1.47225	2.75684	0.0968396	0.447015
c22673_g1_i1	pper:18772811	K20222	8.66667	13.3333	5.66667	2.12667	3.14	1.11	-0.369764	-0.536677	0.507466	0.476238	0.819707
c45876_g2_i1	pper:18769941	K20222	966	1300.67	1175	15.6933	19.6233	15.5967	-0.113958	6.12498	0.463397	0.49604	0.837043
c44408_g1_i1	pper:18790745	K20221	195	343.667	177.333	3.68667	6.14333	2.73333	-0.546015	3.87385	9.05611	0.00261819	0.0480496
c1124_g1_i1	pper:18775225	K20217	828	740.667	983.667	78.3967	64.9067	75.1667	0.470643	5.71851	7.94836	0.0048131	0.0779589
c32493_g1_i1	pper:18775611	K20195	715.333	689.667	1099	25.0033	22.48	31.2233	0.35447	5.68881	4.45202	0.0348599	0.30929
c74808_g1_i1	hsa:3257	K20193	0	0.666667	0	0	1.99333	0	-2.63514	-2.87369	2.20722	0.137366	0.509292
c20412_g1_i1	pper:18773394	K20185	2150	3686	1621.33	188.907	322.94	115.423	-0.628143	7.27507	2.60932	0.106238	0.470041
c43083_g2_i1	pper:18771955	K20184	916.333	983.667	998.667	13.3133	13.43	11.87	0.189032	5.89324	1.36113	0.243341	0.589135
c42441_g1_i1	pper:18769752	K20183	625.333	771.333	842.667	13.1533	15.0967	14.53	0.0115739	5.50532	0.00412577	0.948785	1
c30701_g1_i2	pper:18785417	K20182	502	641.667	481.333	17.5333	20.9967	13.6967	-0.0631043	5.05328	0.149952	0.698581	1
c42734_g1_i1	pper:18783969	K20181	587.333	755	791.667	12.0433	14.2133	13.2333	-0.02705	5.43499	0.0194342	0.889129	1
c42084_g1_i3	pper:18783359	K20180	584.667	655.667	750.667	10.47	10.9833	11	0.132302	5.34908	0.655697	0.418083	0.754835
c27658_g1_i1	pper:18782025	K20179	0.333333	3	0	0.0433333	0.356667	0	-2.56146	-2.39056	4.06118	0.0438797	0.353748
c43200_g1_i1	pper:18782025	K20179	150	233	181.667	3.1	4.41	3.06333	-0.291752	3.51354	1.62732	0.202074	0.573209
c19797_g1_i1	pper:18785420	K20178	0	1.66667	0.666667	0	0.396667	0.136667	-3.75727	-2.55419	4.29526	0.0382187	0.329089
c47639_g1_i3	pper:18785420	K20178	167.333	228.667	224.667	7.53333	9.34667	8.19	-0.0998131	3.65882	0.182477	0.669253	1
c44611_g1_i2	pper:18778761	K20177	240.667	335.333	310	4.18	5.39	4.41333	-0.158241	4.16912	0.664344	0.41503	0.750803
c44198_g1_i1	pper:18775587	K20174	409.333	456.667	562	15.45	15.9967	17.2267	0.154769	4.87128	0.751428	0.386025	0.712378
c28970_g1_i3	pper:18771568	K20168	1870.67	2006.67	2695	54.4067	54.31	63.7233	0.206986	7.0724	1.50936	0.219237	0.573209
c35331_g1_i2	pper:18783613	K20165	274.333	546	255	9.35667	17.3267	7.03333	-0.690212	4.4424	16.5601	4.71329e-05	0.00161666
c40689_g1_i1	pper:18792729	K20131	183.333	271	192.333	4.59	6.34	3.94333	-0.26522	3.72182	2.01904	0.155337	0.512763
c45966_g2_i1	pper:18767083	K20131	160.667	134.667	236	3.32667	2.61333	3.98	0.547122	3.46481	7.61445	0.00579025	0.0893481
c36805_g1_i1	pper:18780113	K20115	3020.33	2880.67	2921.33	131.457	115.337	102.67	0.396663	7.5054	4.34879	0.0370352	0.32225
c43771_g3_i1	pper:18791072	K20102	643	882.667	858.667	21.66	28.1633	23.6233	-0.183035	5.60357	1.17773	0.277818	0.589135
c37459_g1_i2	pper:18790863	K20102	59.3333	60	75	1.62	1.54333	1.68333	0.276279	2.03123	0.982556	0.321569	0.623725
c45296_g1_i1	pper:18778630	K20102	631.333	774	775.333	19.1267	21.79	19.16	0.0135529	5.47429	0.00662147	0.935146	1
c44961_g1_i1	pper:18774098	K20102	1220.33	2486.33	1267.67	29.49	56.07	24.9233	-0.723303	6.63959	19.5773	9.66086e-06	0.000389967
c38554_g2_i1	jre:108990863	K20100	66.3333	59	86.6667	1.92333	1.63	2.06	0.43872	2.16417	3.17495	0.0747754	0.447015
c45882_g1_i2	pper:18766106	K20098	190.333	223.333	254.333	4.36333	4.72	4.71333	0.0893239	3.77863	0.198415	0.656004	0.996932
c47151_g1_i1	pper:18780758	K20093	92.3333	111	126.667	1.70333	1.9	1.92	0.0499694	2.76729	0.046355	0.829532	1
c41737_g1_i3	pper:18786255	K20092	12.3333	30	6.33333	0.283333	0.633333	0.12	-0.958962	0.137699	5.76605	0.0163387	0.191973
c45633_g1_i1	pxb:103947978	K20069	4.33333	6	6	0.306667	0.38	0.343333	-0.128694	-1.1323	0.0339359	0.853843	1
c38682_g2_i1	pper:18786848	K20069	802	941	941.667	47.6367	52.5767	45.47	0.049518	5.78447	0.101828	0.749647	1
c44902_g1_i1	pper:18768646	K20069	3544	5471	2279.33	172.503	261.897	90.0867	-0.443771	7.8712	2.18618	0.139254	0.509292
c43898_g1_i2	pper:18793502	K20043	36	43.3333	46	1.14333	1.25333	1.18667	0.0586426	1.41563	0.034838	0.851936	1
c45920_g1_i4	pper:18774350	K20032	75.3333	108.667	63.3333	3.93	5.30333	2.68333	-0.235981	2.3658	1.14978	0.283595	0.589135
c35018_g1_i1	pper:18769626	K20032	1093.67	1142.33	1412.67	31.7933	30.6167	33.3167	0.263092	6.22488	2.17214	0.140531	0.509292
c32365_g1_i1	pper:18768727	K20032	550.667	532	786.667	18.2667	16.47	21.1733	0.349457	5.26832	4.55369	0.032848	0.299403
c47863_g1_i1	pper:18787649	K20029	221.667	214.667	283.333	19.18	17.47	19.95	0.32905	3.89731	3.39909	0.0652324	0.42089
c47346_g2_i1	pper:18787649	K20029	25.6667	25.3333	42	7.29333	6.63667	9.49667	0.313619	1.0199	0.84265	0.35864	0.674353
c40025_g1_i1	pper:18772867	K20029	292.333	317	296.667	12.8867	13.2333	10.57	0.149022	4.23871	0.660434	0.416407	0.752677
c3300_g1_i1	pper:18772867	K20029	0.666667	0.666667	0.333333	0.113333	0.126667	0.05	0.142171	-2.67225	0.010958	0.916629	1
c23659_g1_i1	pper:18785012	K20028	515.667	606	679.667	22.18	24.38	23.7	0.060963	5.20993	0.137782	0.710496	1
c30663_g1_i1	pper:18784976	K20028	254.333	314.333	179.333	10.0867	11.7767	5.80333	-0.0284332	3.94713	0.027037	0.869393	1
c39251_g1_i1	pper:18776129	K20028	345.333	300.333	527.333	15.79	12.9	19.52	0.484435	4.60522	8.15764	0.00428802	0.0714558
c22908_g1_i3	pper:18791390	K20027	113.667	179	112	2.62333	3.79333	2.09	-0.323892	3.05317	1.83938	0.175024	0.558544
c44856_g1_i1	pper:18783842	K20027	183	207.667	214.667	4.38	4.64667	4.18	0.109184	3.64853	0.350214	0.553992	0.890725
c38628_g2_i1	pper:18777916	K20027	3.66667	3.33333	3	0.453333	0.376667	0.286667	0.412814	-1.6086	0.33447	0.563039	0.900056
c38628_g1_i1	pper:18777916	K20027	31.6667	40.3333	27.6667	1.44667	1.68667	1.02667	-0.0273164	1.10339	0.00725837	0.932105	1
c42865_g1_i1	pper:18772473	K20003	185.667	238.667	270	8.59333	10.43	10.1767	-0.0843977	3.83934	0.224011	0.636001	0.975086
c34049_g1_i1	zju:27963942	K20000	1.33333	0	0	0.6	0	0	3.70136	-2.73455	4.9772	0.0256835	0.256759
c34049_g3_i1	pper:9978689	K20000	7	17.6667	3.33333	0.176667	0.426667	0.07	-1.06727	-0.525689	4.22874	0.0397449	0.335255
c45610_g1_i1	pper:18768964	K19998	684.333	830.333	1032	19.0933	21.3633	23.5	0.0502528	5.6941	0.0755286	0.783451	1
c44658_g1_i1	pper:18768133	K19996	34.6667	72.6667	42.6667	1.39667	2.74667	1.41667	-0.768653	1.65046	7.28658	0.00694718	0.102981
c38952_g1_i1	pper:18778947	K19995	4107	5254.33	3595.33	228.793	279.817	162.613	-0.111697	8.06145	0.376724	0.539361	0.876663
c32460_g1_i1	pper:18777326	K19995	2562.67	4649.67	1695.33	114.823	202.43	61.6833	-0.649703	7.51938	7.90037	0.00494247	0.0795721
c39884_g1_i1	pper:18781933	K19986	679	775.333	873	16.8	17.83	17.5133	0.117959	5.57738	0.472866	0.491672	0.833368
c42673_g1_i1	pper:18778243	K19986	609.333	778.667	621.333	16.14	19.2733	13.4533	-0.0518718	5.35527	0.0991212	0.752887	1
c45641_g1_i2	pper:18766448	K19986	36.3333	27	68.3333	0.746667	0.52	1.15	0.707631	1.49808	5.19972	0.0225905	0.237343
c35813_g1_i1	pper:18789767	K19985	210.333	217	368	3.55	3.42333	5.08	0.251683	4.03274	1.89427	0.168721	0.543679
c47491_g2_i2	pper:18768633	K19985	33.3333	67.3333	37	1.35333	2.64	1.22333	-0.775297	1.55231	6.0476	0.0139252	0.171681
c47491_g3_i2	pper:18768633	K19985	730.333	788	844	13.5967	13.5733	12.7967	0.212006	5.59729	1.30593	0.253132	0.589135
c32462_g1_i1	pper:18787099	K19984	1940.33	1869.33	3047.33	43.6033	39.08	55.99	0.365405	7.13257	4.64486	0.0311466	0.290357
c42009_g1_i1	pper:18793773	K19983	707.333	854.667	1224	17.35	19.6367	24.5433	0.0235723	5.82982	0.021208	0.884214	1
c41597_g1_i1	pper:18784265	K19944	518	671	608.667	20.6567	24.9267	19.8133	-0.0676626	5.19213	0.165584	0.684066	1
c19254_g1_i1	pper:18781141	K19937	287	222	459.667	12.5733	9.23	16.3633	0.636766	4.33583	12.9221	0.000324725	0.00867993
c44062_g1_i1	pper:18789912	K19893	33	86.6667	17.6667	1.20667	2.9	0.526667	-1.06563	1.51175	12.6938	0.00036688	0.00962849
c31638_g1_i1	pper:18789713	K19893	423.667	564.667	465	12.2467	15.1133	10.94	-0.0971601	4.88882	0.302907	0.582066	0.919052
c41453_g1_i1	pper:18772909	K19892	224	162.333	348	8.22667	5.44667	10.26	0.797462	3.932	13.9534	0.000187397	0.00541626
c54401_g1_i1	ath:AT3G13560	K19892	0	0.666667	0	0	2.63667	0	-2.63514	-2.87369	2.20722	0.137366	0.509292
c43968_g1_i1	pper:18790109	K19891	60.3333	96	26.3333	2.13	3.12333	0.75	-0.346598	1.92703	1.62083	0.202977	0.573209
c46146_g3_i4	pper:18782651	K19891	46.6667	53.3333	51	1.69	1.76667	1.49333	0.129753	1.67596	0.177604	0.67344	1
c42874_g1_i1	pper:18779060	K19891	36.3333	76	31.6667	1.56	2.98333	1.09667	-0.743506	1.59206	6.61705	0.0101007	0.135311
c47335_g2_i2	zju:107430593	K19882	0.333333	0	0.333333	0.113333	0	0.0833333	2.00563	-2.87408	1.49192	0.221918	0.573209
c28064_g1_i2	pxb:103953063	K19882	9.66667	11.6667	4.33333	1.68667	1.88667	0.593333	0.0221349	-0.623782	0.00203518	0.964017	1
c3675_g1_i1	pper:18789954	K19882	1.66667	0	0.666667	0.49	0	0.16	3.98847	-2.54995	6.3196	0.011941	0.153983
c18873_g1_i1	pper:18789954	K19882	1.66667	1.33333	0.666667	0.393333	0.293333	0.13	0.594318	-2.34244	0.228308	0.632781	0.971751
c605_g1_i1	pper:18789954	K19882	1	1.66667	0.333333	0.46	0.743333	0.12	-0.431962	-2.44123	0.149166	0.699334	1
c44119_g1_i1	pper:18789242	K19882	14	11	10.3333	0.733333	0.533333	0.443333	0.635068	-0.239455	2.17458	0.140308	0.509292
c57882_g1_i1	pper:18788082	K19882	123.333	198	101.333	7.66667	11.1233	5.06	-0.328758	3.10611	1.72947	0.188478	0.573209
c36354_g1_i1	pper:18777013	K19882	736.333	172.667	857.667	44.2467	9.54333	41.9967	2.41108	5.22504	144.902	2.2559e-33	1.3523e-30
c29012_g1_i1	pper:18777013	K19882	21.3333	1	37.6667	6.59	0.273333	9.32667	4.52704	0.455289	56.2493	6.38402e-14	9.20174e-12
c44665_g1_i1	pper:18776617	K19882	2243	1740.33	2167.33	108.617	78.1	85.4333	0.68	6.99292	15.6053	7.8035e-05	0.00250889
c67539_g1_i1	pper:18774280	K19882	0	0.666667	0	0	1.27333	0	-2.55626	-2.87592	2.11819	0.145558	0.509292
c20112_g1_i1	pper:18774280	K19882	0.666667	2	0.333333	0.336667	1.06667	0.146667	-1.25068	-2.44321	0.719451	0.396324	0.725951
c43517_g1_i2	pper:18773833	K19882	1535.33	599	3098	49.3867	17.89	80.9467	1.66557	6.7679	97.0834	6.64685e-23	1.95567e-20
c22698_g1_i1	pper:18773445	K19882	0	1	0.333333	0	0.273333	0.0766667	-3.09194	-2.7377	3.06813	0.0798413	0.447015
c47667_g1_i6	pper:18773445	K19882	60	82	68	1.88667	2.43333	1.73667	-0.172431	2.14486	0.464051	0.495737	0.836893
c29282_g1_i1	pper:18776970	K19861	0	0	0.333333	0	0	1.80333	0	-2.9487	0	1	1
c45684_g1_i1	pper:18776292	K19861	1248.33	625	2952.67	39.0467	18.3567	75.4767	1.28908	6.64185	50.1696	1.41017e-12	1.6781e-10
c19101_g1_i1	pper:18776292	K19861	0	0	0.666667	0	0	1.53333	0	-2.87458	0	1	1
c45684_g2_i1	pper:18775995	K19861	4941	160.333	23444.3	177.313	5.44	684.51	5.22074	9.20666	617.801	2.2491e-136	7.21299e-132
c35275_g1_i1	mdm:103423207	K19861	7.33333	21.6667	7.33333	0.33	0.9	0.27	-1.2574	-0.221362	6.41623	0.0113082	0.147367
c23786_g1_i2	pper:18786052	K19828	15.3333	30.6667	17.6667	0.746667	1.37333	0.69	-0.696203	0.50126	3.61508	0.057258	0.389445
c41066_g1_i1	pper:18771835	K19828	75.6667	109.333	83	3.93667	5.41333	3.50667	-0.26624	2.48676	1.18968	0.275395	0.589135
c44488_g1_i1	pper:18768528	K19828	132	214.333	101.333	6.07333	9.03667	3.75667	-0.367182	3.18649	2.69988	0.100356	0.451459
c10361_g1_i1	mmu:11426	K19827	0	0.333333	0	0	0.643333	0	-1.80257	-2.94886	1.13506	0.286699	0.589135
c66079_g1_i1	mmu:11426	K19827	0	0.333333	0	0	0.403333	0	-1.73752	-2.9505	1.09539	0.295279	0.589135
c45853_g2_i1	pper:18783207	K19801	814.333	919	1222	14.0433	14.63	17.1867	0.151814	5.91108	0.755176	0.384842	0.710837
c17069_g1_i1	pper:18781024	K19788	2283.67	2660.33	2449	104.013	112.427	90.4833	0.091351	7.24022	0.302255	0.582472	0.919446
c21372_g1_i1	pper:18781024	K19788	1.33333	1.66667	1	0.306667	0.363333	0.176667	-0.0614101	-2.28621	0.00236074	0.961248	1
c36259_g1_i1	pper:18779765	K19788	22.3333	24.3333	35.6667	0.886667	0.906667	1.18	0.182002	0.845523	0.242354	0.622511	0.96116
c44291_g1_i1	pper:18783696	K19787	55.3333	97.6667	120	2.39333	3.86333	4.2	-0.493319	2.49274	3.74015	0.0531197	0.372
c75277_g1_i1	mgl:MGL_1432	K19785	0	0	0.666667	0	0	1.20333	0	-2.87455	0	1	1
c75580_g1_i1	pper:18786642	K19784	0	0	1	0	0	1.03667	0	-2.80491	0	1	1
c44678_g2_i3	pper:18786155	K19784	2921	3817	3392	129.3	169.03	121.983	-0.23939	7.71851	0.394703	0.529838	0.866748
c20974_g1_i1	pper:18790453	K19765	775.667	909.333	784	96.27	104.993	78.5667	0.0681464	5.66162	0.187819	0.664738	1
c29122_g1_i1	pper:18767126	K19765	378.333	410	298	46.39	48.45	29.5867	0.107333	4.50321	0.237455	0.62605	0.96465
c41580_g1_i1	pper:18785564	K19761	109.667	101.333	146.333	3.55667	3.08667	3.87667	0.399549	2.89972	3.68093	0.0550383	0.380042
c40272_g1_i1	pper:18776401	K19761	296.333	236.333	308.667	10.8967	8.32	9.19667	0.570899	4.14238	7.93329	0.00485336	0.0784524
c38776_g1_i1	pavi:110764981	K19748	14.6667	20.3333	12.3333	1.26	1.64667	0.85	-0.203161	0.123048	0.207568	0.64868	0.98937
c43508_g1_i1	pper:18785452	K19747	72.3333	90.6667	94.3333	2.76667	3.27	2.92	-0.0444641	2.43175	0.0259364	0.872056	1
c76154_g1_i1	pper:18785452	K19747	0.333333	0.333333	0	0.296667	0.263333	0	0.230646	-2.87634	0.0191011	0.890077	1
c37616_g1_i1	pper:18769302	K19730	438.667	540.667	519	30.8133	35.8567	29.6233	-0.0288857	4.94211	0.0299902	0.862512	1
c28991_g1_i1	mdm:103441000	K19729	151	171.667	148.333	6.73	7.19	5.41667	0.0974283	3.28739	0.235237	0.627668	0.966355
c55180_g1_i1	chx:108635078	K19720	0	0.666667	0	0	2.28	0	-2.63514	-2.87369	2.20722	0.137366	0.509292
c28886_g1_i1	chx:108634845	K19720	0	21.3333	2.66667	0	4.94	0.466667	-7.55388	-0.676273	15.1738	9.8057e-05	0.00306654
c74973_g1_i1	chx:108634845	K19720	0	1	0	0	0.986667	0	-3.16112	-2.80274	3.17728	0.0746687	0.447015
c42826_g1_i2	pper:18779884	K19706	1211.33	1497.33	1171.33	64.9033	74.57	50.6367	-0.000725953	6.31283	1.77995e-05	0.996634	1
c72630_g1_i1	nle:100607550	K19671	0	0.666667	0	0	1.27667	0	-2.63514	-2.87369	2.20722	0.137366	0.509292
c41096_g1_i1	pper:18792035	K19658	621	659.667	1020.67	36.57	36.72	49.0133	0.185349	5.5631	1.33582	0.247772	0.589135
c71875_g1_i1	pper:18792656	K19642	57	21	187.667	2.81667	0.993333	7.58667	1.70355	2.48885	33.2964	7.91286e-09	5.8811e-07
c68138_g1_i1	fve:101312822	K19642	0	0.666667	0	0	0.37	0	-2.58946	-2.87489	2.15656	0.141962	0.509292
c69291_g1_i1	fve:101312822	K19642	0	0.666667	0	0	1.48667	0	-2.53381	-2.87651	2.09418	0.147861	0.509292
c43327_g1_i1	pper:18779101	K19619	56	55	54.6667	2.43333	2.21333	1.95	0.337955	1.81103	1.47081	0.225218	0.573209
c74296_g1_i1	pxb:103930902	K19613	0	0	0	0	0	0	0	-3.02684	0	1	1
c29467_g1_i1	pper:18787539	K19613	0	0.666667	0.333333	0	0.383333	0.15	-2.58946	-2.80437	2.15656	0.141962	0.509292
c47101_g3_i1	pper:18787539	K19613	7.66667	14.6667	11.6667	0.233333	0.406667	0.286667	-0.617647	-0.303383	1.81335	0.178107	0.565822
c47277_g1_i3	pper:18775297	K19613	18.6667	39.6667	10	0.69	1.36667	0.303333	-0.78189	0.582825	5.09402	0.0240084	0.245867
c47277_g2_i2	pper:18775297	K19613	3.33333	9	3.33333	0.196667	0.496667	0.166667	-1.05825	-1.19924	1.43802	0.23046	0.580573
c47277_g4_i1	pper:18775297	K19613	1	2	1.33333	0.113333	0.203333	0.12	-0.627508	-2.24657	0.385076	0.534899	0.871788
c36462_g1_i1	pper:18775297	K19613	1.66667	1.66667	0.333333	0.27	0.253333	0.0466667	0.276082	-2.34212	0.0577442	0.810097	1
c50743_g1_i1	pper:18775297	K19613	0	0	0	0	0	0	0	-3.02684	0	1	1
c72133_g1_i1	mdm:103454858	K19613	0	1.33333	0.333333	0	0.326667	0.07	-3.39962	-2.67667	4.01711	0.0450408	0.358889
c12538_g1_i2	mdm:103401420	K19613	0	0	0.333333	0	0	0.133333	0	-2.94871	0	1	1
c37266_g1_i1	pper:18780546	K19589	158.667	188.333	163.333	7.35	8.11333	6.17	0.056746	3.392	0.0787697	0.778972	1
c38683_g1_i2	pper:18789985	K19562	3	8	3	0.17	0.41	0.133333	-1.10406	-1.29389	2.57613	0.108486	0.47695
c50613_g1_i1	pper:18789985	K19562	0	0.666667	0.333333	0	0.986667	0.433333	-2.53381	-2.80598	2.09418	0.147861	0.509292
c49343_g1_i1	pper:18789985	K19562	0.333333	0.333333	0	1.13667	0.783333	0	0.263959	-2.87566	0.0236937	0.877667	1
c8077_g1_i1	pper:18789985	K19562	0.333333	0.333333	0.666667	0.173333	0.163333	0.273333	0.203061	-2.73617	0.0155525	0.900753	1
c39538_g1_i2	pper:18789557	K19525	1339	1453.33	1860.33	10.5033	10.5467	11.96	0.207903	6.56532	1.28945	0.256149	0.589135
c43582_g1_i1	pper:18789557	K19525	12.3333	15.3333	33.3333	0.26	0.3	0.576667	0.0012139	0.450682	4.51532e-06	0.998305	1
c28269_g1_i1	pper:18777913	K19525	9.66667	10.3333	17.3333	0.203333	0.203333	0.3	0.195741	-0.172257	0.161546	0.687738	1
c5262_g1_i1	pper:18777913	K19525	850.333	1063.67	1036.67	5.86333	6.83	5.88333	-0.0103188	5.90402	0.00332347	0.954028	1
c41291_g1_i1	pper:18774215	K19517	208.333	285	152.333	8.41667	10.6767	4.98	-0.143479	3.7298	0.565546	0.452034	0.794865
c38403_g1_i1	pper:18791202	K19513	618.667	614	768.333	13.7933	12.88	13.94	0.296313	5.36728	3.51689	0.0607463	0.403263
c44068_g1_i5	pper:18770824	K19513	310.333	248.667	588.667	8.12667	5.99667	12.5567	0.643593	4.56214	11.4569	0.000712304	0.0167908
c23342_g1_i1	pper:18791255	K19476	639.333	760.333	819.333	34.12	37.77	35.58	0.0546691	5.5018	0.115975	0.733442	1
c35773_g1_i1	pper:18790238	K19476	20	21.6667	27.6667	0.976667	1	1.12	0.168244	0.621299	0.203435	0.651962	0.992724
c45177_g1_i1	pper:18784131	K19476	249	379.667	242.333	9.28	13.1233	7.34	-0.298644	4.14643	2.69317	0.100779	0.452983
c44710_g1_i1	pper:18782520	K19476	220.667	266.667	232	5.8	6.49333	4.96333	0.0423551	3.87895	0.0478412	0.826863	1
c19148_g1_i1	pper:18778888	K19476	1	1	2.66667	0.236667	0.236667	0.486667	0.174322	-2.19189	0.0176093	0.894431	1
c43953_g2_i1	pper:18770926	K19476	3	14.3333	7.66667	0.283333	1.18667	0.583333	-1.8143	-0.690559	6.61629	0.010105	0.135325
c43953_g1_i1	pper:18770926	K19476	90.3333	146	138	3.88333	5.61	4.83333	-0.295379	2.91674	0.80404	0.369888	0.690082
c32935_g2_i1	pper:18770926	K19476	35.6667	38.3333	44.3333	12.1833	11.71	12.0333	0.241479	1.33853	0.500791	0.479153	0.822539
c21853_g1_i1	pper:18770926	K19476	1	2	3.66667	5.03667	9.12333	13.5233	-0.666918	-1.94797	0.460597	0.497345	0.837672
c32935_g1_i1	pper:18770926	K19476	273.667	317.667	302.333	31.6233	34.4367	28.53	0.0680857	4.19778	0.112554	0.737255	1
c40843_g1_i1	pper:18770337	K19476	45	35.6667	42	2.35667	1.77	1.79	0.609019	1.40887	4.16875	0.0411762	0.341864
c45683_g1_i1	pper:18767375	K19476	1169.67	1300	1764	38.96	40.1467	47.7533	0.16189	6.43262	0.937723	0.332864	0.638942
c57453_g1_i1	pno:SNOG_09508	K19476	0	0.666667	0	0	1.49	0	-2.47879	-2.87814	2.03436	0.153779	0.509292
c37203_g1_i1	pper:18784336	K19466	451.333	366	565.333	16.9833	12.6767	17.3033	0.628911	4.83303	11.5661	0.000671651	0.0159665
c38346_g1_i1	pper:18770484	K19373	496	508.667	449.333	39.1033	37.38	28.71	0.257718	4.90818	2.34864	0.125392	0.509292
c35648_g1_i1	pper:18780349	K19371	511	513.333	540	26.35	24.5	22.59	0.306463	5.01108	2.87413	0.0900137	0.447015
c25402_g1_i1	pper:18776144	K19367	1019.67	1100.33	1263.67	45.6967	46.1133	45.98	0.183946	6.11966	1.36906	0.241974	0.589135
c39551_g1_i1	pper:18770453	K19366	152	212.333	105.667	6.24333	8.07667	3.52333	-0.172576	3.27623	0.650799	0.419827	0.75728
c44544_g1_i1	pper:18768661	K19366	2790.67	4187.67	2681.33	127.07	178.413	98.86	-0.293988	7.61899	3.26146	0.0709262	0.444917
c33924_g1_i1	pper:18774310	K19365	10.6667	30	3.66667	0.556667	1.42	0.146667	-1.14422	0.0101394	5.71665	0.0168048	0.195977
c1710_g1_i1	pper:18793547	K19363	3980.33	4118.33	3266.33	188.28	184.51	125.61	0.213653	7.87671	1.63358	0.201209	0.573209
c33490_g1_i2	pper:18793547	K19363	1	2	2	0.0633333	0.12	0.1	-0.694156	-2.15098	0.365547	0.545442	0.882194
c40983_g1_i1	pper:18789012	K19355	2236	1016	3813.67	80.62	34.1533	111.85	1.43849	7.201	76.8343	1.85921e-18	4.04242e-16
c42448_g1_i1	pper:18771386	K19355	508.333	2743.67	87.6667	15.9567	80.16	2.24	-2.12469	6.00523	154.185	2.1098e-35	1.4221e-32
c38302_g1_i1	pper:18766001	K19355	435.333	621.333	499.333	12.4	16.4133	11.58	-0.200359	4.9821	1.40094	0.236566	0.589135
c25393_g1_i1	pper:18785252	K19347	176	198.667	191.333	7.24	7.54667	6.34333	0.138318	3.5536	0.410689	0.52162	0.859023
c36322_g1_i1	pper:18785285	K19329	222.333	345	214.667	13.6567	19.6567	10.6667	-0.331061	3.99583	3.18896	0.0741372	0.447015
c39234_g1_i1	pper:18776294	K19329	3589.67	5445.67	3233	177.717	249.993	130.033	-0.287771	7.9528	2.95455	0.0856359	0.447015
c68084_g1_i1	pper:18782627	K19327	0.333333	0	0	0.193333	0	0	2.00148	-2.948	1.48891	0.222386	0.573209
c49126_g1_i1	pper:18782627	K19327	6.33333	4.66667	6	3.12333	2.16667	2.33333	0.692558	-1.08323	1.40165	0.236448	0.589135
c46338_g1_i4	pper:18782627	K19327	28	32.3333	35	0.813333	0.893333	0.83	0.0655064	1.05692	0.0389201	0.843607	1
c39300_g1_i1	pper:18785462	K19323	93	117.333	109	3.61333	4.22667	3.43667	-0.0271298	2.72601	0.0150197	0.902459	1
c32908_g1_i1	pper:18784173	K19307	1.66667	1.33333	1	0.746667	0.56	0.37	0.565372	-2.29081	0.312208	0.576329	0.9138
c39680_g1_i1	pper:18784173	K19307	1	1	1	0.203333	0.176667	0.146667	0.262173	-2.4407	0.0420195	0.837583	1
c32908_g2_i1	pper:18784061	K19307	0.666667	0.666667	0.333333	0.19	0.206667	0.08	0.136133	-2.67312	0.00786409	0.929336	1
c26104_g1_i1	pper:18783182	K19307	10	4.33333	11	0.753333	0.31	0.67	1.4599	-0.631473	6.96128	0.00832924	0.118196
c42960_g1_i2	pper:18781525	K19307	170	183.333	203.333	7.91333	7.98667	7.68667	0.177168	3.53235	0.72829	0.393438	0.721819
c10912_g1_i2	pper:18781096	K19307	2.33333	2.33333	0.333333	0.47	0.416667	0.05	0.297537	-2.14969	0.0759497	0.782863	1
c32242_g1_i2	pper:18778770	K19307	292.667	328	263.667	21.7767	22.5767	15.84	0.144889	4.18846	0.648398	0.420686	0.758296
c43910_g1_i2	pper:18781282	K19306	76.6667	144.333	80.6667	5.32667	9.38333	4.57333	-0.624735	2.63416	7.6501	0.00567692	0.0880454
c32949_g1_i1	pper:18778328	K19269	375	311.667	454.667	19.9233	15.7133	19.6933	0.537095	4.56853	9.16778	0.00246314	0.0458069
c44933_g1_i3	pper:18775585	K19269	310.333	494	360	12.44	18.43	11.8	-0.362683	4.55672	4.20418	0.0403244	0.337491
c39855_g1_i6	pper:18778913	K19219	50.6667	58.6667	46.6667	1.76	1.90333	1.32667	0.0816443	1.72461	0.0887006	0.765836	1
c40375_g4_i1	pper:18776444	K19202	51	143	29.6667	2.33	6.09	1.09667	-1.18337	2.18294	18.8282	1.43037e-05	0.000552682
c34209_g1_i1	pper:18792216	K19073	216.333	367.667	100	8.63333	13.7867	3.24667	-0.477633	3.80482	6.78112	0.00921268	0.126832
c37566_g1_i2	pper:18782465	K19054	208	199.333	220.667	13.8967	12.6633	11.9	0.317525	3.71465	2.43201	0.11888	0.508816
c62455_g1_i1	pper:18782465	K19054	0	0	0	0	0	0	0	-3.02684	0	1	1
c59914_g1_i1	pper:18789897	K19045	0.333333	0	0.333333	0.106667	0	0.0833333	2.00563	-2.87378	1.49192	0.221918	0.573209
c29234_g1_i1	pper:18789897	K19045	0.666667	0.333333	2	0.123333	0.0533333	0.306667	1.0235	-2.44233	0.53792	0.463296	0.806259
c10570_g1_i1	pper:18789897	K19045	1	1.33333	0	5.75667	5.79667	0	-0.088001	-2.55257	0.00373092	0.951295	1
c45197_g2_i2	pper:18786401	K19045	12	20.3333	16.3333	0.803333	1.3	0.896667	-0.480561	0.157374	1.46905	0.225496	0.573209
c29115_g1_i1	pper:18781001	K19045	146.667	145.667	189	9.87333	9.09667	10.3833	0.318212	3.31093	2.25224	0.133422	0.509292
c14061_g1_i1	pper:18769170	K19045	1486	1531	1875.33	80.26	77.7867	82.3	0.237192	6.65452	2.32749	0.127106	0.509292
c34075_g1_i1	pper:18790965	K19044	167.667	271.667	157.333	4.3	6.57	3.28667	-0.417529	3.61744	4.63161	0.0313881	0.291702
c32198_g1_i1	pper:18785247	K19044	219.333	210.333	289	7.89667	6.90333	8.39	0.399658	3.89414	3.18561	0.0742891	0.447015
c57412_g1_i1	pper:18789908	K19043	563.667	448	657	21.6067	15.82	20.4333	0.658224	5.10952	12.9943	0.000312443	0.00839565
c40160_g1_i1	pper:18774781	K19043	469.667	655.333	512.333	23.1633	29.8733	20.5033	-0.161458	5.0567	0.8462	0.357629	0.673144
c41953_g1_i1	pper:18771742	K19043	1179	1136.33	1536.33	52.13	46.49	54.97	0.369905	6.30815	4.6288	0.0314396	0.291941
c38392_g1_i2	pper:18792835	K19042	745.667	416.333	1258	34.04	17.6833	46.66	1.14196	5.65277	48.8479	2.76606e-12	3.14014e-10
c67159_g1_i1	pper:18788944	K19042	267.333	197	342.667	14.01	9.57	14.5433	0.747983	4.07119	16.9925	3.75284e-05	0.00132061
c1395_g1_i1	pper:18778781	K19042	453.333	567.667	392.667	21.8033	25.2767	15.2533	-0.0158142	4.85608	0.00875736	0.925442	1
c29434_g1_i1	pper:18768309	K19042	90.6667	13.3333	241	6.56	0.906667	14.28	3.02919	2.86655	96.7839	7.73211e-23	2.2441e-20
c30567_g1_i1	jre:108993442	K19042	6.33333	1	23.6667	0.876667	0.126667	2.58333	2.79805	-0.392878	13.1274	0.000291008	0.00793267
c49751_g1_i1	pxb:103946081	K19041	0.333333	0.666667	0.333333	0.0866667	0.173333	0.0733333	-0.565644	-2.73901	0.132459	0.715896	1
c38865_g1_i1	pper:18788882	K19041	8	28.6667	1	0.336667	1.15333	0.0333333	-1.57216	-0.173343	11.8002	0.000592237	0.0143617
c21726_g1_i1	pper:18777769	K19041	0.666667	5.33333	0	0.0666667	0.476667	0	-2.48809	-2.03585	5.49832	0.0190347	0.212701
c30292_g2_i1	pper:18777769	K19041	3.33333	8.66667	1.66667	0.796667	1.88	0.313333	-1.05756	-1.32179	2.98397	0.0840929	0.447015
c875_g1_i1	pper:18779491	K19040	1.66667	1	0.333333	0.266667	0.16	0.0433333	0.887639	-2.43753	0.460516	0.497383	0.837695
c45917_g1_i1	pper:18768571	K19039	59.3333	85.6667	53	2.62667	3.59667	1.9	-0.256464	2.06045	1.12725	0.288362	0.589135
c27877_g1_i1	pxb:103947912	K19038	0.333333	1.33333	2	0.05	0.23	0.263333	-1.59051	-2.33622	1.11918	0.290096	0.589135
c30738_g1_i1	pper:18788327	K19037	827.333	1044.33	715	85.0867	100.673	59.2167	-0.0533889	5.73542	0.0942249	0.758873	1
c39496_g1_i1	pavi:110771490	K19036	255	318	258.667	8.19333	9.47667	6.73333	-0.0101573	4.09434	0.00294499	0.956722	1
c21796_g1_i2	pper:18788681	K19035	0	0.333333	0.333333	0	0.0433333	0.04	-1.73752	-2.87664	1.09539	0.295279	0.589135
c38917_g1_i1	pper:18788681	K19035	133	203	80.6667	17.4433	26.3067	8.44	-0.438817	3.12888	0.996953	0.318049	0.618854
c47655_g3_i1	pper:18783512	K19035	217.333	256.667	192.667	12.0533	13.97	8.74333	-0.039982	3.79837	0.0227057	0.880225	1
c365_g1_i1	pper:18785659	K19034	98.6667	178.333	70.3333	12.05	20.2933	6.88333	-0.571443	2.8456	6.26881	0.0122882	0.157478
c31126_g1_i1	pxb:103966358	K19033	92.6667	224.667	26.6667	17.54	41.11	4.07	-1.06016	2.83701	15.6651	7.56083e-05	0.00243821
c26707_g1_i1	pper:18768110	K19033	323.667	447	207	32.4167	43.57	16.6933	-0.268716	4.35291	0.84518	0.357919	0.673551
c45233_g1_i1	pper:18793494	K19027	404.667	456	563	5.53333	5.81333	6.33667	0.136258	4.86159	0.566112	0.451808	0.794675
c30954_g1_i1	pper:18793494	K19027	4.33333	7.33333	6.33333	1.10333	1.77667	1.30667	-0.483544	-1.03065	0.555971	0.455888	0.798617
c46704_g1_i1	pper:18793494	K19027	14	21	29.3333	0.31	0.423333	0.533333	-0.232349	0.509518	0.231658	0.630297	0.969215
c30728_g1_i1	pper:18772520	K19026	0.333333	2.33333	1.33333	0.0566667	0.326667	0.173333	-2.11254	-2.2962	2.60425	0.106578	0.471027
c46787_g1_i1	pper:18772520	K19026	641.333	890.333	946.667	4.65	5.92667	5.59667	-0.134004	5.64506	0.487727	0.484943	0.827804
c45444_g1_i3	pper:18781392	K19025	778	964.667	815.333	24.6467	28.6433	20.9533	-0.0210162	5.71461	0.0167179	0.897122	1
c42088_g1_i2	pper:18791331	K19023	155.667	237	182.667	3.00667	4.31667	2.86333	-0.329446	3.5665	2.72272	0.0989291	0.447049
c24792_g1_i1	pper:18784884	K19022	362	328.333	386.667	6.03	5.06333	5.23333	0.458333	4.47433	6.46892	0.0109777	0.144495
c64040_g1_i1	pper:18784884	K19022	0	0.333333	0	0	0.09	0	-1.80257	-2.94886	1.13506	0.286699	0.589135
c17373_g1_i1	pper:18769108	K19001	1.66667	8	1.66667	0.12	0.57	0.1	-1.89878	-1.51151	5.00286	0.0253054	0.254128
c74874_g1_i1	pper:18769108	K19001	0	0.666667	0.333333	0	0.206667	0.0933333	-2.53381	-2.80599	2.09418	0.147861	0.509292
c59262_g1_i1	pper:18769108	K19001	0.333333	0.666667	0	0.146667	0.25	0	-0.528182	-2.80521	0.118028	0.731183	1
c13954_g1_i1	pper:18769108	K19001	0.333333	0.666667	0	0.34	0.526667	0	-0.47316	-2.80682	0.0982847	0.753898	1
c30598_g1_i1	pper:18793108	K18999	133.333	152.333	226	1.9	2	2.62	0.12977	3.39449	0.38537	0.534743	0.871682
c38811_g1_i1	pper:18783627	K18999	3.66667	5.66667	9	0.46	0.65	0.863333	-0.327742	-1.00573	0.21334	0.644162	0.984352
c30920_g1_i1	pper:18783627	K18999	48.6667	62.6667	56.6667	3.33333	4.11667	3.17333	-0.105252	1.82721	0.134904	0.713401	1
c47549_g1_i1	pper:18771894	K18999	83.6667	92	112.333	3.86	3.98	4.24333	0.155901	2.58447	0.458806	0.498183	0.838598
c33144_g1_i1	fve:101308302	K18999	0.666667	0.666667	1	0.0866667	0.0833333	0.11	0.233391	-2.55251	0.0254071	0.873357	1
c45264_g1_i3	pper:18781340	K18998	232.333	246	322.333	4.21333	4.13	4.75333	0.233017	4.04389	1.56946	0.210286	0.573209
c46393_g1_i3	pper:18772338	K18998	374	354.333	535.667	6.45667	5.66	7.53	0.394587	4.69954	5.09594	0.0239819	0.245728
c46980_g1_i2	pper:18792385	K18995	309	334.667	451.333	4.43333	4.46	5.28	0.196855	4.48951	1.25632	0.262348	0.589135
c33176_g1_i1	pper:18792497	K18980	303	831	105	16.8467	43.76	4.75	-1.18539	4.63685	45.6447	1.4177e-11	1.49314e-09
c22165_g1_i1	pper:18783430	K18980	0.333333	0	3.33333	0.16	0	1.2	2.0026	-2.33859	1.5151	0.218363	0.573209
c2395_g1_i1	pper:18782540	K18980	0	1	0.666667	0	1.44667	0.89	-2.9043	-2.67783	2.37476	0.12331	0.509292
c24101_g1_i1	pper:18782358	K18980	0	0	0	0	0	0	0	-3.02684	0	1	1
c45581_g1_i2	pper:18782356	K18980	27729.7	12698.3	52016.3	1210.44	515.05	1835.79	1.43577	10.9097	59.007	1.57113e-14	2.41085e-12
c15537_g1_i1	pper:18782356	K18980	0.333333	2.66667	1	0.34	3.01	0.88	-2.49653	-2.2884	3.16431	0.0752642	0.447015
c33613_g1_i1	mdm:103411337	K18980	0	0.333333	0.333333	0	0.316667	0.296667	-1.73752	-2.87636	1.09539	0.295279	0.589135
c7976_g1_i1	mdm:103411164	K18980	2	0.333333	4.33333	0.673333	0.113333	1.1	2.43816	-1.94458	3.6339	0.056614	0.387006
c38560_g1_i1	pper:18792703	K18932	691.667	1030	461.667	31.3933	45.73	16.9933	-0.380885	5.50264	1.89935	0.168151	0.542551
c40958_g1_i1	pper:18771203	K18932	950.667	817.667	1523.67	40.32	32.99	52.6433	0.477069	6.0903	8.69733	0.00318676	0.0564179
c64192_g1_i1	spar:SPRG_05062	K18914	0	0.666667	0	0	0.95	0	-2.63514	-2.87369	2.20722	0.137366	0.509292
c38609_g1_i1	pper:18770919	K18914	2836.33	1386.67	3728	59.55	27.2367	63.7033	1.32571	7.3791	56.7689	4.9016e-14	7.16159e-12
c46648_g2_i1	pxb:103933884	K18881	2.33333	5.66667	1.66667	0.976667	2.07667	0.52	-0.954201	-1.64273	1.19604	0.274116	0.589135
c34823_g1_i1	pper:109948158	K18881	2	3	0.333333	0.68	0.94	0.09	-0.294388	-2.10943	0.109046	0.741233	1
c41011_g2_i1	pper:109947823	K18881	0.333333	1	0.333333	0.0633333	0.186667	0.0566667	-1.05589	-2.67562	0.534772	0.464608	0.807489
c37671_g1_i1	pper:109947823	K18881	180.667	232.667	140.667	53.35	64.63	33.21	-0.100357	3.52231	0.281915	0.595449	0.93297
c41011_g1_i1	pper:109947823	K18881	527.333	648.667	720.667	62.2167	69.82	68.2133	0.0417325	5.27645	0.0354444	0.850667	1
c1034_g1_i1	mdm:103444254	K18881	0	1	0	0	2.23333	0	-2.95516	-2.80937	2.86355	0.0906073	0.447015
c25457_g1_i1	pper:18777503	K18875	11	29.3333	9.66667	0.966667	2.36333	0.693333	-1.09211	0.175059	6.757	0.00933807	0.128036
c14050_g1_i1	pper:18777503	K18875	0.333333	0.666667	0.333333	0.266667	0.47	0.196667	-0.550631	-2.73737	0.126447	0.722145	1
c13756_g1_i1	pper:18777503	K18875	0	0	0	0	0	0	0	-3.02684	0	1	1
c23769_g1_i1	pper:18776030	K18875	135.333	287.333	139.333	4.52	8.88	3.79667	-0.770888	3.49979	15.0279	0.000105934	0.00328255
c38592_g1_i2	pper:18767780	K18857	10325.3	6326	12052.7	409.21	236.923	386.59	0.977543	9.22698	31.6957	1.80324e-08	1.28086e-06
c43063_g1_i1	pper:18767052	K18857	2073.33	1774.67	2486	96.5833	76.1033	93.75	0.551711	7.02915	9.22835	0.00238296	0.0446907
c46719_g1_i1	pper:18766820	K18857	42	69.3333	253.667	3.10667	4.78	15.21	-0.427708	2.90969	2.49965	0.113872	0.49347
c29459_g1_i2	pper:18766820	K18857	0.333333	0.333333	6.33333	0.266667	0.196667	3.60333	0.227295	-1.91228	0.0210538	0.884633	1
c68368_g1_i1	pper:18766308	K18857	0	0.333333	0.333333	0	0.433333	0.433333	-1.73752	-2.87635	1.09539	0.295279	0.589135
c75868_g1_i1	pper:18780650	K18848	0.333333	0.333333	0	0.356667	0.346667	0	0.203061	-2.87395	0.0155525	0.900753	1
c60075_g1_i1	pper:18780650	K18848	0	0	1.33333	0	0	0.26	0	-2.73708	0	1	1
c64228_g1_i1	pper:18779912	K18848	0	0	0.333333	0	0	0.0933333	0	-2.9487	0	1	1
c34906_g1_i1	pper:109949170	K18848	5.33333	4	18	0.313333	0.236667	0.873333	0.63995	-0.547749	1.06122	0.302937	0.59951
c47376_g4_i1	mdm:103438050	K18848	442.333	413.667	500.667	15.73	14.0033	14.5067	0.356019	4.81309	4.12619	0.0422243	0.347352
c25109_g1_i1	pper:18775010	K18835	121.667	102	113	12.79	10.0533	9.60333	0.534625	2.82155	5.94356	0.0147712	0.178931
c36185_g1_i1	pper:18775010	K18835	84	87	118.333	2.71	2.57333	3.11333	0.280558	2.59148	1.08517	0.297544	0.592069
c41385_g1_i4	pper:18774256	K18835	36.6667	63.3333	34.6667	1.05	1.64667	0.8	-0.455115	1.50252	2.21688	0.136508	0.509292
c40811_g1_i1	pper:18774256	K18835	8	5.66667	10.6667	1.06	0.783333	1.13333	0.629143	-0.6724	0.768194	0.380776	0.705144
c27174_g1_i1	pper:18774256	K18835	1.33333	2.33333	1.33333	0.236667	0.376667	0.18	-0.496589	-2.15073	0.254549	0.61389	0.952042
c45301_g1_i1	pper:18782207	K18834	372.667	406.667	629.667	12.0867	12.0967	16.6633	0.210644	4.84352	1.11131	0.291798	0.589135
c44858_g1_i5	pper:18769369	K18826	88.3333	112.333	106.667	3.21	3.95667	3.19	-0.10445	2.68294	0.180346	0.671076	1
c9635_g1_i1	pper:18792278	K18819	43.3333	46.3333	36	2.74667	2.69	1.85333	0.23593	1.42205	0.455944	0.499525	0.84002
c33520_g1_i2	pper:18788009	K18819	10.6667	28.6667	12.6667	1.03	2.51333	0.98	-1.09819	0.221812	7.8716	0.00502173	0.0804643
c1139_g1_i1	pper:18788009	K18819	11.6667	15.6667	7.66667	2.48667	3.30333	1.32333	-0.205378	-0.249532	0.168669	0.681298	1
c39726_g1_i1	pper:18775384	K18819	28	52	52.6667	1.55	2.68667	2.37333	-0.586806	1.48611	3.04267	0.0811025	0.447015
c867_g1_i1	pper:18783138	K18812	0	0.333333	0	0	0.133333	0	-1.82827	-2.94826	1.15057	0.283429	0.589135
c58298_g1_i1	pper:18783138	K18812	0	0.333333	0.333333	0	0.126667	0.1	-1.80257	-2.87502	1.13506	0.286699	0.589135
c71862_g1_i1	pper:18791781	K18811	5.66667	2.33333	4.66667	0.463333	0.186667	0.31	1.50242	-1.38286	5.26612	0.0217444	0.231525
c67156_g1_i1	pper:18791781	K18811	2.33333	0.333333	0.666667	0.533333	0.08	0.116667	2.63452	-2.38543	4.64007	0.0312337	0.290918
c44976_g1_i3	pper:18773249	K18811	32	33	37	1.19667	1.16667	1.12667	0.234022	1.14839	0.631165	0.426928	0.766018
c38660_g1_i1	pper:18789955	K18810	135	122	180	5.85	4.93667	6.38333	0.447031	3.18136	4.46269	0.0346429	0.307974
c45742_g1_i1	pper:18775347	K18810	226.667	183.333	302	13.5933	10.1733	14.6933	0.623062	3.88731	8.90719	0.00284049	0.0513941
c31675_g1_i2	pper:18768259	K18810	384.333	354	250	22.8267	20.1567	12.1733	0.359521	4.36574	2.45702	0.117001	0.50341
c7446_g1_i1	pper:18768259	K18810	0.666667	1.33333	0.333333	0.07	0.116667	0.0266667	-0.607973	-2.55385	0.244545	0.620942	0.959453
c29874_g1_i1	pper:18793082	K18801	204.667	265.333	93	15.95	19.4567	5.85	-0.101116	3.54793	0.263901	0.607453	0.944978
c55032_g1_i1	pper:18791579	K18801	0	0.333333	0.333333	0	0.273333	0.206667	-1.82827	-2.87414	1.15057	0.283429	0.589135
c31684_g1_i1	pavi:110760843	K18798	476.667	243.667	1000.33	16.8867	8.01667	28.87	1.28048	5.15817	48.9216	2.66397e-12	3.04038e-10
c34048_g1_i2	pper:18772799	K18789	6	12.6667	3	0.613333	1.17	0.243333	-0.758083	-0.828977	1.77968	0.182189	0.573209
c33295_g1_i1	pper:18772107	K18789	19	15.6667	30	1.11	0.846667	1.41	0.574762	0.53725	2.34013	0.126079	0.509292
c31541_g1_i1	pper:18793824	K18787	0.333333	6.66667	1.66667	0.0233333	0.386667	0.08	-3.66429	-1.74284	14.3003	0.000155844	0.00461921
c23189_g1_i1	pper:18789648	K18787	128.333	57	205.667	6.61667	2.65667	8.60667	1.50955	3.03898	32.4643	1.214e-08	8.87878e-07
c60758_g1_i1	pper:18769504	K18787	0.333333	0.333333	0	0.303333	0.22	0	0.263959	-2.87566	0.0236937	0.877667	1
c47068_g1_i2	pper:18792556	K18758	264.333	219.667	348.667	4.18667	3.24	4.52667	0.575182	4.10554	9.35881	0.00221916	0.042162
c45780_g1_i3	pper:18790554	K18757	388	414	394.667	12.0333	11.8633	9.96	0.230544	4.62013	1.34572	0.246027	0.589135
c41069_g1_i1	pper:18774203	K18757	630	886	603	13.2333	17.1867	10.33	-0.168389	5.42026	0.879782	0.348261	0.660489
c46181_g1_i1	pper:18770005	K18757	1364.67	1380.33	1247.67	34.59	32.7	25.7567	0.281409	6.36115	3.20261	0.0735206	0.447015
c43973_g1_i1	pper:18781840	K18756	323.667	449.667	342.333	13.7667	17.7667	11.8567	-0.16612	4.50759	0.92961	0.334964	0.641801
c58639_g1_i1	pper:18768065	K18752	0	1.66667	1	0	0.313333	0.146667	-3.79795	-2.49692	3.32808	0.0681063	0.433207
c45355_g1_i1	pper:18768065	K18752	1160.33	1354.33	1567	23.5067	25.5233	25.83	0.086441	6.38143	0.280199	0.596571	0.93415
c28541_g1_i2	pper:18793421	K18749	3292.33	3882.67	3719.33	105.89	113.873	96.7	0.112747	7.79252	0.287858	0.591596	0.929356
c42514_g1_i1	pper:18777637	K18749	146	126	174.333	4.92333	3.95667	4.78	0.515549	3.21724	6.68119	0.00974358	0.131627
c22095_g1_i1	pper:18777637	K18749	0	2.33333	1	0	0.163333	0.0633333	-4.05753	-2.39829	5.43948	0.0196865	0.217259
c42514_g2_i1	pper:18777637	K18749	2	3.66667	2	0.11	0.186667	0.0933333	-0.546081	-1.84155	0.405609	0.524207	0.861558
c36080_g1_i1	pper:18788512	K18740	3230.33	2131.67	4480.67	193.18	118.783	216.513	0.899856	7.67649	27.9021	1.27608e-07	7.69261e-06
c43839_g1_i2	pper:109946989	K18735	87	94.3333	129	3.51667	3.59	4.25667	0.169334	2.69459	0.60072	0.438303	0.779105
c47344_g1_i1	pper:18773205	K18734	139.333	148.333	171	2.2	2.23	2.21333	0.171067	3.25748	0.665415	0.414655	0.750271
c52322_g1_i1	pper:18772351	K18732	0.666667	1.33333	0.333333	0.23	0.473333	0.103333	-0.672518	-2.5546	0.23788	0.625742	0.964396
c45171_g1_i1	pper:18772351	K18732	2571.67	2978.33	2489.33	89.2167	99.4867	70.5567	0.0223513	7.37836	0.0145636	0.903945	1
c30182_g1_i1	pper:18775880	K18729	151.333	160	205	5.93333	5.91	6.53667	0.198281	3.42309	1.09782	0.294745	0.589135
c44082_g2_i2	pper:18787075	K18726	92.6667	117	76.3333	3.06667	3.58667	2.03333	-0.0294447	2.57208	0.0156871	0.900327	1
c24760_g1_i1	pper:18776667	K18726	9.66667	13.6667	4.33333	0.553333	0.71	0.193333	-0.140309	-0.549234	0.0534443	0.817175	1
c41057_g1_i1	pper:18776069	K18726	1255	1218.67	1621.67	46.8733	42.05	49.2	0.360991	6.39553	4.25283	0.0391849	0.333868
c59932_g1_i1	pper:18789751	K18723	0.333333	0	0	0.906667	0	0	2.00148	-2.948	1.48891	0.222386	0.573209
c43466_g2_i3	pper:18789751	K18723	194.333	255.667	234.667	5.41667	6.68667	5.33	-0.104702	3.80909	0.313399	0.575602	0.912965
c51805_g1_i1	pxb:103950619	K18693	0.333333	2.33333	0	0.123333	0.716667	0	-2.15794	-2.50144	3.23012	0.0722952	0.447015
c33145_g1_i1	pper:18794037	K18693	712.667	1419	503.333	26.57	49.1567	15.18	-0.686705	5.7268	17.1516	3.45112e-05	0.00122772
c998_g1_i1	pper:18793307	K18693	409.333	437	409	18.6767	18.7467	15.12	0.186301	4.69821	1.3395	0.247123	0.589135
c44260_g1_i1	pper:18782849	K18693	81.3333	176	56.6667	3.94333	8.08333	2.25	-0.842042	2.69558	13.8618	0.000196752	0.00565407
c41478_g1_i1	pper:18785863	K18678	58.6667	66	60.3333	3.35	3.57667	2.78333	0.0987742	1.97707	0.145291	0.703077	1
c37945_g1_i1	pper:18793197	K18677	15.6667	53.3333	12.6667	0.71	2.29667	0.483333	-1.48004	0.81283	16.4339	5.03763e-05	0.00170242
c32210_g1_i1	pper:18790144	K18674	2620.67	1926.33	3596	97.15	66.7533	108.223	0.739638	7.39707	21.2863	3.95555e-06	0.000174733
c43057_g1_i1	pper:18786910	K18670	1067.67	1206.33	1516.67	22.2467	23.0733	25.7167	0.163147	6.26936	0.751227	0.386088	0.712451
c46312_g1_i1	pper:18792006	K18667	136.667	198	189	2.48667	3.33333	2.8	-0.221694	3.42525	1.19087	0.275153	0.589135
c43922_g1_i1	pper:18792006	K18667	177.333	234	255	4.52667	5.43333	5.27667	-0.0514577	3.76064	0.0505366	0.822132	1
c57054_g1_i1	pper:18781386	K18663	0	0.333333	0	0	1.14	0	-1.73752	-2.9505	1.09539	0.295279	0.589135
c43247_g1_i2	pper:18781386	K18663	4.66667	9.33333	6	0.433333	0.733333	0.45	-0.542581	-0.931221	0.533965	0.464944	0.807965
c47680_g4_i7	pper:18781386	K18663	10	15.3333	20.3333	0.303333	0.413333	0.51	-0.210258	0.0528561	0.122112	0.726755	1
c44141_g1_i1	pper:18782111	K18660	123.333	129.333	334	3.67	3.56	8.02667	0.238916	3.59985	1.25611	0.262389	0.589135
c38759_g1_i1	pper:18770901	K18655	2233	2070.33	3079.67	80.46	69.3733	90.2533	0.419404	7.24563	6.17945	0.0129242	0.162863
c9828_g1_i1	pper:18770901	K18655	0.333333	0.333333	0.333333	0.306667	0.283333	0.216667	0.173209	-2.8032	0.0122364	0.911919	1
c45435_g1_i1	pper:18768639	K18649	53.3333	67	42	2.96667	3.41	1.91667	0.00405831	1.77267	0.000165806	0.989726	1
c46826_g2_i2	pper:18789419	K18643	238.333	279.667	405.667	4.76	5.17	6.62	0.0906591	4.23935	0.201809	0.653265	0.993935
c46615_g1_i1	pper:18778846	K18643	114	125.333	115.333	9.34333	9.69	7.69	0.140992	2.88038	0.390802	0.531878	0.8684
c4913_g1_i1	pper:18789484	K18635	8839.33	15653.3	5023.67	819.15	1405.13	375.99	-0.613995	9.24705	6.2366	0.0125137	0.159254
c24362_g1_i2	pper:18782158	K18635	89.6667	96.3333	136.667	12.7367	13.35	15.7167	0.10726	2.76523	0.14827	0.700194	1
c57390_g2_i1	mdm:103437900	K18635	2097	3500.33	1581.33	247.473	395.427	150.93	-0.502175	7.20157	6.69204	0.00968443	0.131135
c45190_g1_i1	pmum:103340114	K18626	59	71.3333	91	2.31333	2.5	2.91667	0.0988062	2.19562	0.0782639	0.779664	1
c46838_g2_i1	pper:18786818	K18624	0	2.33333	0	0	0.33	0	-4.21311	-2.55468	4.92523	0.0264672	0.262061
c46838_g9_i1	pper:18786818	K18624	997	1028.67	1307	44.9867	43.1667	47.91	0.260783	6.09281	2.63468	0.104553	0.464853
c46838_g8_i3	pper:18786818	K18624	23.6667	40.6667	22	2.78	4.71333	2.11333	-0.573211	0.915508	1.74872	0.186038	0.573209
c41150_g1_i1	pper:18772755	K18592	179.667	357.333	82.3333	7.1	13.0467	2.64667	-0.676351	3.64435	11.8441	0.000578431	0.0140641
c17290_g1_i1	pper:18771318	K18592	1112.67	688.333	2546.67	34.3833	19.3933	63.6733	1.04235	6.48875	24.9409	5.91138e-07	3.11811e-05
c41681_g2_i1	pper:18793883	K18588	794	507	833.667	39.06	23.29	33.18	0.942155	5.47703	31.5499	1.94378e-08	1.37007e-06
c41975_g2_i1	pper:18778550	K18587	651.667	486.333	861	25.27	17.5	27.1033	0.731203	5.37346	19.1406	1.21433e-05	0.000477842
c31930_g1_i1	pper:18792294	K18586	146.667	217.333	123.667	11.18	15.7233	7.64	-0.304107	3.33666	2.21225	0.136919	0.509292
c36317_g1_i1	pper:18792059	K18584	453.333	396.667	824	14.9633	12.2	22.1333	0.498873	5.10685	8.54859	0.00345791	0.060352
c53134_g1_i1	pper:18792059	K18584	0.333333	0	0.333333	0.666667	0	0.566667	1.96817	-2.87485	1.46456	0.226206	0.573209
c44647_g1_i1	pper:18775314	K18577	530.667	771.667	596	11.8567	15.9167	10.84	-0.216131	5.26247	1.49937	0.220768	0.573209
c8667_g1_i1	pper:18775314	K18577	0.333333	0	0	0.13	0	0	1.96817	-2.94869	1.46456	0.226206	0.573209
c28832_g2_i1	pper:18775253	K18577	0.333333	1	0.333333	0.1	0.353333	0.0933333	-1.25935	-2.67123	0.509534	0.47534	0.818623
c28832_g1_i1	pper:18775253	K18577	0.666667	0.333333	0	0.253333	0.13	0	0.994278	-2.80206	0.420064	0.516905	0.855961
c28832_g3_i1	pper:18775253	K18577	1	1	0.666667	0.83	0.93	0.483333	0.0309964	-2.49425	0.000671398	0.979328	1
c24497_g1_i1	pper:18775253	K18577	0	0	0.333333	0	0	0.603333	0	-2.94871	0	1	1
c54836_g1_i1	pper:18775253	K18577	0	0	0	0	0	0	0	-3.02684	0	1	1
c35315_g1_i1	pper:18788033	K18551	4.33333	5.66667	2	0.343333	0.4	0.126667	-0.0358916	-1.44734	0.00268226	0.958696	1
c42710_g1_i2	pper:18766515	K18532	847	1177.67	671	77.0733	102.803	49.5033	-0.241612	5.79706	1.51068	0.219035	0.573209
c44523_g1_i1	pper:18791580	K18482	61.6667	97.3333	31.3333	3.38333	5.00667	1.38667	-0.377765	2.01013	1.95293	0.162271	0.528821
c27271_g1_i1	pper:18778942	K18482	701.667	850.333	493	27.6533	31.16	15.7967	0.0301325	5.38805	0.0334897	0.854796	1
c9997_g1_i1	thj:104807092	K18477	0.666667	4.66667	0	0.286667	1.88667	0	-2.34569	-2.11412	7.09241	0.00774111	0.111779
c34566_g3_i1	pper:18791164	K18477	0	1.66667	0.333333	0	0.396667	0.0666667	-3.77556	-2.61164	5.12378	0.0236002	0.243837
c34566_g1_i1	jre:108981343	K18477	168.333	209.333	168.333	14.7967	17.39	11.9267	-0.0445916	3.50361	0.0448955	0.832196	1
c41460_g1_i1	pper:18778482	K18469	819	692	1718	17.1633	13.43	29.29	0.557606	6.05048	11.1728	0.000830049	0.0190484
c47691_g3_i1	pper:18792643	K18468	132.333	189.333	206	4.11333	5.35667	5.19667	-0.165707	3.42595	0.471362	0.492361	0.833901
c32355_g1_i1	pper:18769600	K18468	1920	2218.67	2396.67	44.6133	48.2733	45.4767	0.0860552	7.06012	0.28048	0.596387	0.934021
c16867_g1_i1	pper:18777575	K18467	2991	3196.67	2975	275.89	277.703	221.977	0.178205	7.56241	1.19147	0.275033	0.589135
c35790_g1_i1	pper:18785403	K18466	1405	1596.67	1551.67	69.1	73.9267	62.3233	0.0976389	6.54322	0.382777	0.536121	0.873129
c60125_g1_i1	cfr:102514660	K18462	0	0.333333	0	0	0.923333	0	-1.73752	-2.9505	1.09539	0.295279	0.589135
c44793_g1_i1	pper:18787388	K18460	600.333	622	913.667	10.6333	10.2533	13.2233	0.257911	5.44811	2.30992	0.128551	0.509292
c37923_g1_i2	pper:18771727	K18453	297	256.333	461.667	16.7467	13.6167	21.0767	0.488525	4.39648	8.05474	0.00453848	0.0747025
c35265_g1_i1	pper:18776759	K18447	365.667	382.667	304.667	27.5367	27.27	18.5933	0.205143	4.44827	1.30726	0.252891	0.589135
c30247_g1_i1	pper:18785443	K18443	2.33333	6.66667	5	0.273333	0.696667	0.476667	-1.12146	-1.30453	2.1845	0.139406	0.509292
c46154_g1_i1	pper:18785443	K18443	369	461.333	458.667	4.99	5.83	5.06333	-0.019359	4.71865	0.0126537	0.910436	1
c13005_g1_i1	pper:18784935	K18443	185.333	157.667	170.333	22.52	18.43	16.8733	0.470477	3.42528	3.90233	0.0482193	0.361973
c62559_g1_i1	pper:18784935	K18443	0	0.666667	0.333333	0	1.95333	0.966667	-2.47879	-2.80789	2.03436	0.153779	0.509292
c53937_g1_i1	pper:18784935	K18443	4.66667	3	6.33333	4.28667	2.47333	4.66333	0.914531	-1.2922	1.57951	0.208831	0.573209
c1550_g1_i1	pper:18784935	K18443	0.333333	0.666667	1	0.416667	0.64	0.93	-0.512167	-2.61404	0.12747	0.72107	1
c69496_g1_i1	pper:18770144	K18443	0	1.33333	1	0	0.18	0.11	-3.49246	-2.55318	3.33604	0.0677775	0.431795
c73530_g1_i1	pper:18770144	K18443	1	0.333333	1.66667	0.223333	0.06	0.29	1.55041	-2.44185	1.31115	0.252187	0.589135
c57779_g1_i1	pper:18770144	K18443	3	2.33333	3	0.196667	0.133333	0.156667	0.638166	-1.76679	0.567712	0.451169	0.794031
c7213_g1_i1	pper:18770144	K18443	0	0	0.333333	0	0	0.236667	0	-2.94871	0	1	1
c7213_g2_i1	pper:18770144	K18443	0	0	0.333333	0	0	0.456667	0	-2.9487	0	1	1
c41701_g1_i1	pper:18786921	K18442	2014	2557	2478.67	23.56	27.79	23.6733	-0.0314026	7.16257	0.0356566	0.850226	1
c58830_g1_i1	pper:18767659	K18442	1	0	0	0.136667	0	0	3.31008	-2.80265	3.91889	0.0477463	0.36004
c46686_g1_i1	pper:18767659	K18442	575.667	640.667	878.667	7.34333	7.54	9.17333	0.176109	5.41405	0.837225	0.360192	0.676755
c55173_g1_i1	mmu:72318	K18441	0	0	1	0	0	2.26333	0	-2.80491	0	1	1
c47140_g3_i1	pper:18786291	K18423	525.667	811.333	532	10.39	15.0433	8.59667	-0.329862	5.24211	3.84314	0.0499498	0.36258
c23864_g1_i1	pper:18786291	K18423	1	2.66667	2.33333	0.14	0.363333	0.283333	-1.04843	-2.0299	0.984436	0.321106	0.623141
c73406_g1_i1	mdm:103439366	K18423	0	0.666667	1	0	0.24	0.27	-2.65166	-2.67224	2.1445	0.143082	0.509292
c47023_g1_i3	pper:18793154	K18422	2.33333	9	5.66667	0.306667	1.07333	0.616667	-1.54476	-1.1069	4.46946	0.034506	0.307283
c47023_g2_i1	pper:18793154	K18422	112	182.667	71.6667	5.23	7.93667	2.73	-0.401567	2.91154	3.34178	0.0675416	0.431061
c32347_g1_i1	pper:18791306	K18422	678	1073.67	563	14.2833	20.9167	9.64333	-0.343761	5.54212	3.58881	0.0581699	0.392562
c29497_g1_i2	pper:18788605	K18422	1	2.33333	0.666667	0.186667	0.36	0.103333	-0.660632	-2.29878	0.210142	0.646656	0.987027
c40682_g1_i3	pper:18788426	K18422	0.666667	2.33333	1.66667	0.186667	0.573333	0.386667	-1.29038	-2.20426	1.16367	0.280705	0.589135
c47721_g4_i1	pper:18788426	K18422	4.66667	4	2.66667	0.253333	0.203333	0.123333	0.498632	-1.49867	0.530581	0.466363	0.809641
c40682_g2_i1	pper:18788426	K18422	7	9.66667	8.33333	0.81	1.06333	0.756667	-0.195987	-0.656238	0.129798	0.718641	1
c35659_g2_i1	pper:18785415	K18417	5883	4204.33	10333.7	220.683	145.847	313.923	0.803946	8.71973	20.0835	7.41325e-06	0.000307166
c20015_g1_i1	pper:18781441	K18416	55	81.6667	47.3333	3.80333	5.25	2.64667	-0.274761	1.95562	1.10872	0.292361	0.589135
c66983_g1_i1	pper:18769588	K18404	626.667	540.667	762.667	36.58	29.2167	36.2033	0.529505	5.31307	9.26651	0.00233382	0.0439631
c67699_g1_i1	mdm:103400477	K18404	0	0.333333	0	0	0.543333	0	-1.82827	-2.94826	1.15057	0.283429	0.589135
c33589_g1_i2	pper:18777009	K18368	14.3333	29.3333	20	0.986667	1.93667	1.11333	-0.773246	0.506467	3.85083	0.0497213	0.36258
c45336_g1_i3	pper:18785511	K18342	317.667	457	310.333	10.93	14.7233	8.76	-0.227641	4.46087	1.54102	0.214466	0.573209
c28378_g1_i1	pper:109949994	K18342	12.3333	20.6667	8.33333	0.7	1.08333	0.376667	-0.447171	-0.0521816	1.12823	0.288152	0.589135
c35092_g1_i4	pper:18789517	K18328	299	231	564.667	12.58	9.03667	19.1767	0.674513	4.50349	13.3975	0.000251957	0.00699297
c59212_g1_i1	pper:18789517	K18328	0.666667	0.333333	0	0.176667	0.08	0	1.02066	-2.8058	0.440213	0.50702	0.847225
c47695_g3_i1	pper:18780583	K18327	28	46.6667	48.6667	2.64333	4.01667	3.71333	-0.408197	1.38319	1.73921	0.187239	0.573209
c45491_g1_i2	pper:18767874	K18327	26	39.6667	15.3333	1.02667	1.45667	0.496667	-0.306861	0.817216	0.810755	0.367897	0.687305
c39876_g1_i1	pper:18781248	K18270	891.667	716.333	1321	25.3867	18.98	30.6033	0.622045	5.91863	14.7412	0.000123322	0.00376308
c46034_g1_i1	pper:18774901	K18270	632.333	792	811.667	14.5167	17.01	15.2733	-0.0262856	5.50893	0.0243879	0.875902	1
c46034_g2_i1	pper:18774901	K18270	0.666667	0.666667	2.33333	0.08	0.08	0.213333	0.204818	-2.33564	0.024236	0.876286	1
c33109_g1_i1	pper:18792480	K18213	162	231.333	101.333	10.1833	13.7967	5.19333	-0.251537	3.36153	1.30259	0.253741	0.589135
c25267_g1_i1	pper:18792480	K18213	68.6667	111.667	61.6667	5.17333	7.63667	3.75667	-0.350084	2.32306	1.18967	0.275397	0.589135
c46971_g2_i1	pper:18772046	K18213	411	510.333	388.667	13.77	15.8667	10.5733	-0.000997927	4.74729	3.16792e-05	0.995509	1
c69198_g1_i1	pper:18769487	K18213	1.33333	0.333333	0	0.446667	0.11	0	1.90053	-2.67037	1.63234	0.20138	0.573209
c61502_g1_i1	pper:18769487	K18213	0.333333	0	0	0.113333	0	0	2.00148	-2.948	1.48891	0.222386	0.573209
c58275_g1_i1	pper:18769487	K18213	1	3	1.66667	0.16	0.4	0.213333	-1.09661	-2.07372	0.902923	0.341999	0.651989
c57995_g1_i1	pper:18769487	K18213	0	0	0.666667	0	0	1.38	0	-2.87455	0	1	1
c66382_g1_i1	pper:18769487	K18213	0	0	0.333333	0	0	0.866667	0	-2.9487	0	1	1
c55004_g1_i1	pper:18793788	K18211	0	0	0.333333	0	0	0.63	0	-2.9487	0	1	1
c20276_g1_i1	pper:18776628	K18211	756.333	982.333	822	47.4433	57.21	41.7633	-0.0707285	5.70723	0.196357	0.657678	0.998568
c45424_g1_i1	pper:18771746	K18204	446	411.667	649.333	12.37	10.68	14.67	0.412161	4.95637	6.57888	0.0103196	0.13742
c7340_g1_i1	pper:18793599	K18195	1	3	0.333333	0.0833333	0.233333	0.0233333	-1.21427	-2.24477	1.61693	0.20352	0.573209
c43946_g1_i1	pper:18792883	K18195	210	249.333	311	6.59	7.22333	7.98	0.0799661	3.97274	0.152854	0.695822	1
c13359_g1_i2	pper:18791541	K18195	1.33333	0	0	0.3	0	0	3.72652	-2.73378	5.0341	0.0248531	0.252096
c14740_g1_i1	pper:18774666	K18195	0	1	4	0	0.11	0.393333	-3.03659	-2.15514	3.25939	0.0710155	0.445098
c56238_g1_i1	pper:18774666	K18195	0	0.666667	0	0	1.15667	0	-2.47879	-2.87814	2.03436	0.153779	0.509292
c65947_g1_i1	pper:18774666	K18195	0	0	0.333333	0	0	1.74667	0	-2.94899	0	1	1
c43128_g1_i1	pper:18774782	K18192	185.333	171	239.667	11.0667	9.51667	11.6	0.406438	3.63176	4.0828	0.0433218	0.352468
c27173_g1_i1	pper:18791782	K18187	1115.67	1279.33	1033.33	101.31	110.953	76.0067	0.0473417	6.14775	0.0720079	0.788435	1
c70683_g1_i1	pper:18791782	K18187	0	0	0	0	0	0	0	-3.02684	0	1	1
c25167_g1_i1	pper:18785837	K18185	374.667	363.667	447.667	38.6067	35.7767	37.5433	0.293089	4.62035	2.61459	0.105885	0.468773
c23378_g1_i1	pper:18782302	K18183	196.667	212	286.667	21.2967	21.87	25.2267	0.14672	3.84778	0.560452	0.454078	0.796746
c12822_g1_i1	pper:18785218	K18182	190.333	240.667	189	22.96	27.37	18.3667	-0.0742623	3.68393	0.136302	0.711986	1
c5848_g1_i1	pper:18785218	K18182	1	1	0.333333	0.176667	0.16	0.0466667	0.240198	-2.55025	0.0253713	0.873445	1
c598_g1_i1	lja:Lj4g3v1583830	K18181	0	0	0	0	0	0	0	-3.02684	0	1	1
c20009_g1_i1	pper:18771348	K18179	336.667	283.667	436.667	16.74	13.1567	17.71	0.546444	4.44999	9.7735	0.00177045	0.0352996
c36794_g1_i2	pper:18792992	K18178	102.333	100.333	103	8.6	8.22667	7.06	0.24238	2.69616	0.777686	0.37785	0.701135
c34200_g1_i2	pper:18791730	K18177	106.667	166.333	58.3333	14.0367	21.1633	6.21	-0.425671	2.80071	2.23111	0.135256	0.509292
c43547_g1_i2	pper:18791562	K18172	215.667	194.667	248.667	13.0333	11.28	12.2767	0.395434	3.77669	3.37654	0.0661309	0.424657
c43808_g2_i1	pper:18768565	K18170	268	352.667	225	30.18	38.0967	20.4767	-0.164425	4.141	0.586905	0.443618	0.785245
c37407_g1_i1	pper:18768369	K18167	351.667	287	326.333	32.5733	25.1133	24.5867	0.564354	4.33117	10.7384	0.00104934	0.0230816
c43758_g1_i1	pper:18783965	K18164	191	221.333	198.667	8.42333	9.11333	7.09667	0.080421	3.65851	0.191798	0.661425	1
c34989_g1_i1	pper:18776776	K18163	195.333	190.667	190.667	9.12667	8.31	7.20333	0.330773	3.5837	3.06734	0.0798799	0.447015
c38981_g2_i1	pper:18791205	K18162	455.333	559.667	484	25.71	29.7	22.1933	-0.0186568	4.94961	0.0128631	0.909701	1
c35894_g1_i1	pper:18778704	K18160	221	248.667	303.333	12.0167	12.6033	13.4167	0.125975	3.99465	0.493245	0.482483	0.826272
c2373_g1_i1	pper:18784470	K18159	303.667	276	379.667	23.0933	19.6367	23.5	0.427233	4.31133	6.22488	0.0125968	0.160089
c24942_g1_i2	pper:18778963	K18158	116.667	121.333	151.333	4.04333	3.95	4.32	0.231351	3.01408	1.07756	0.299243	0.594399
c19866_g1_i1	pper:18782238	K18156	268	283.333	317.667	44.53	43.6933	42.4067	0.218231	4.17112	1.04516	0.306624	0.603776
c37820_g2_i3	pper:18789197	K18151	1	3	1	0.156667	0.456667	0.13	-1.24353	-2.15181	1.53945	0.2147	0.573209
c37820_g1_i1	pper:18789197	K18151	4291.33	5813	3417	191.14	242.763	123.857	-0.148344	8.10414	0.835038	0.36082	0.677618
c41434_g2_i1	pmum:103342450	K18134	66	24.3333	141.667	3.7	1.31	6.48333	1.69821	2.30657	35.5577	2.47601e-09	1.98765e-07
c47680_g3_i2	pper:18782190	K18121	163.333	254	99.6667	8.02667	11.5167	3.97333	-0.317665	3.40059	2.36515	0.124072	0.509292
c31246_g1_i2	pper:18769728	K18121	956	1070	915.333	52.4367	54.5767	40.5667	0.140517	5.91959	0.710429	0.399301	0.730091
c32738_g1_i1	pper:18785424	K18081	368	299	662.333	8.47333	6.41	12.5033	0.604753	4.77918	11.126	0.000851245	0.0194651
c29182_g1_i1	pper:18769845	K18065	2963.67	1973.33	3811.33	185.627	116.287	193.167	0.864846	7.50698	28.0567	1.17813e-07	7.15592e-06
c37225_g1_i1	pxb:103948367	K18059	1470	891.333	2553	43.2833	24.43	61.1433	1.02705	6.67259	38.1862	6.43051e-10	5.69695e-08
c29313_g1_i1	mdm:103434544	K18059	10	9.66667	13.3333	0.68	0.616667	0.736667	0.326063	-0.320682	0.493684	0.482289	0.826065
c19167_g1_i1	pper:18792324	K18045	0	0.333333	2.33333	0	0.03	0.173333	-1.80376	-2.49627	1.13003	0.287769	0.589135
c67135_g1_i1	pper:18792324	K18045	6.66667	5.66667	1.66667	0.453333	0.37	0.0966667	0.485221	-1.28238	0.677712	0.410376	0.744903
c34638_g1_i2	pper:18783703	K18045	335.333	280.667	307.333	20.06	15.7767	14.9	0.536957	4.27226	8.50461	0.00354249	0.0615936
c45520_g1_i1	pper:18778180	K18045	61.6667	84.3333	54.3333	4.07	5.25	2.94333	-0.168153	2.06899	0.485834	0.485792	0.828113
c27081_g1_i2	pper:18772816	K18045	673	374	755.333	32.9633	17.32	29.8433	1.11499	5.24053	36.9888	1.18812e-09	1.00803e-07
c43187_g2_i1	mdm:103417176	K18045	7	20	4.66667	0.393333	1.06	0.206667	-1.25541	-0.376154	6.06453	0.0137924	0.170356
c64342_g1_i1	hsa:5771	K18026	0	1	0	0	6.17333	0	-3.16112	-2.80274	3.17728	0.0746687	0.447015
c45820_g1_i2	pper:18793873	K18010	43.6667	123	34	1.63667	4.22	1.02333	-1.17848	2.04796	18.2231	1.96479e-05	0.000739143
c16271_g1_i1	pper:18793097	K17991	26.6667	1.66667	61.6667	2.49333	0.146667	4.69667	4.16265	0.98896	55.9137	7.57236e-14	1.07694e-11
c41867_g1_i2	pper:18789647	K17991	193.333	203.333	147.333	11.1633	11.2133	6.93	0.182646	3.50562	0.856415	0.354744	0.669106
c40676_g1_i1	pper:18776168	K17987	10024.7	9748.33	15282.3	257.603	229.933	319.15	0.380682	9.48474	3.64552	0.0562204	0.385456
c67147_g1_i1	pper:18793419	K17985	896.667	996	1329	19.44	19.9	23.49	0.180965	6.03734	0.938531	0.332656	0.638695
c43969_g1_i1	pper:18767672	K17985	376.667	394.667	569.333	9.62333	9.32667	11.9167	0.253856	4.77933	1.7806	0.182075	0.573209
c48126_g1_i1	pper:18767672	K17985	18.3333	31.3333	47.3333	2.79667	4.19667	5.72667	-0.37304	1.05411	0.586825	0.44365	0.785261
c5530_g1_i1	pper:18773363	K17973	1	0.333333	0.333333	0.116667	0.0366667	0.0333333	1.48989	-2.67199	1.08616	0.297323	0.591777
c45810_g1_i1	pper:18773363	K17973	298	374.667	322.667	5.02	5.98	4.46333	-0.0565836	4.35261	0.109232	0.74102	1
c33645_g1_i1	pper:18767977	K17972	253.667	365.333	163.667	12.6933	17.3533	6.71	-0.258543	4.00626	2.14027	0.143476	0.509292
c57476_g1_i1	pper:18780050	K17969	1800	1797.67	2132.33	149.97	141.467	144.12	0.269786	6.88406	2.76138	0.0965648	0.447015
c36359_g1_i1	pper:18769444	K17969	194.333	182.333	266.667	17.96	15.68	19.81	0.387737	3.74209	4.1855	0.0407712	0.339529
c25424_g1_i1	pper:18788717	K17968	92.3333	105.333	83.3333	19.08	20.88	13.6833	0.0381383	2.57564	0.0188812	0.890708	1
c71918_g1_i1	pper:18784988	K17966	459.333	543	388.667	37.67	42.1867	25.8433	0.0227272	4.84622	0.0191958	0.889807	1
c45708_g1_i1	pper:18792807	K17964	14.3333	16.3333	25	0.4	0.42	0.566667	0.108926	0.337705	0.0710984	0.789744	1
c20640_g1_i1	pper:18789624	K17964	0.666667	0.333333	1	0.136667	0.08	0.183333	0.92012	-2.61055	0.354993	0.5513	0.887997
c47195_g1_i1	pper:18789624	K17964	16.6667	22	23.6667	0.373333	0.446667	0.443333	-0.0262615	0.463182	0.00288374	0.957174	1
c3035_g2_i1	pper:18788526	K17964	0	1	0	0	0.363333	0	-3.05139	-2.80614	3.00761	0.0828746	0.447015
c3035_g1_i1	pper:18788526	K17964	0	0.666667	0	0	0.283333	0	-2.63514	-2.87369	2.20722	0.137366	0.509292
c44429_g2_i1	pper:18778540	K17964	0	0.666667	0.666667	0	0.406667	0.36	-2.53381	-2.73873	2.09418	0.147861	0.509292
c63907_g1_i1	pper:18778540	K17964	0.333333	0	1.33333	0.07	0	0.24	1.96693	-2.6734	1.45636	0.227511	0.575675
c10930_g1_i2	pper:18778540	K17964	0.666667	0.333333	2.66667	0.0766667	0.0366667	0.256667	1.00254	-2.33704	0.502579	0.478369	0.821589
c44429_g1_i3	pper:18778540	K17964	27.3333	35.3333	27	0.916667	1.11333	0.726667	-0.0921511	0.972671	0.0684153	0.793658	1
c46924_g1_i1	pper:18778122	K17964	72.6667	98.3333	100	1.39	1.72	1.54667	-0.106359	2.48805	0.177574	0.673467	1
c37542_g2_i1	fve:101313188	K17964	1	1	1	0.383333	0.34	0.3	0.267465	-2.44286	0.055704	0.81342	1
c68061_g1_i1	csat:104763481	K17964	0	1	0.333333	0	0.18	0.0566667	-3.00315	-2.7405	2.93448	0.0867064	0.447015
c74441_g1_i1	cit:102628968	K17964	0.333333	0.333333	0.333333	0.16	0.126667	0.123333	0.268109	-2.80505	0.0242961	0.876134	1
c47276_g1_i2	cann:107868197	K17964	19.3333	30	17.3333	0.62	0.933333	0.456667	-0.382234	0.567008	0.973864	0.323718	0.626673
c46497_g1_i1	pper:18767393	K17961	62	212	37.3333	2.32667	7.43	1.14333	-1.47533	2.65212	40.8786	1.61984e-10	1.53469e-08
c71991_g1_i1	pvu:PHAVU_001G113100g	K17943	185.667	180.667	297.667	10.91	9.95333	14.27	0.330081	3.77624	2.75345	0.0970449	0.447015
c72239_g1_i1	pper:18785602	K17943	27.6667	50.6667	61.3333	2.86667	4.54	5.15333	-0.417747	1.53301	0.616937	0.432188	0.772343
c40183_g1_i1	pper:18785602	K17943	1252	1484.67	1625.67	28.2233	31.0567	29.97	0.0676538	6.47355	0.153031	0.695655	1
c21353_g1_i1	pper:18785355	K17943	374.667	350.333	697.333	7.01	6.11333	10.6933	0.400744	4.86848	4.97096	0.0257763	0.257425
c34995_g1_i1	pper:18782124	K17943	38.6667	59.3333	118.667	1.06333	1.44	2.63	-0.207628	2.15828	0.272727	0.601508	0.938709
c27424_g1_i1	pper:18778442	K17943	256	287.667	619.667	5.05	5.24333	10.01	0.154825	4.56815	0.595587	0.440267	0.781123
c43307_g2_i1	pper:18773001	K17943	167.667	276	306.333	4.23667	6.23	6.25333	-0.326119	3.91441	1.28119	0.257677	0.589135
c43307_g3_i1	pper:18773001	K17943	806.667	1074.67	859.333	46.4867	58.5933	40.47	-0.144955	5.81035	0.753328	0.385424	0.711495
c43307_g1_i1	dct:110108888	K17943	0.333333	0	0.333333	0.696667	0	0.593333	1.96817	-2.87485	1.46456	0.226206	0.573209
c41671_g1_i2	pper:18783073	K17925	302.667	354	382.333	5.16667	5.66667	5.35667	0.0708651	4.40924	0.157863	0.691132	1
c46934_g2_i1	pper:18768909	K17925	265	321	348.667	4.69333	5.29	5.04	0.029577	4.26031	0.0269684	0.869557	1
c39346_g1_i1	pper:18771494	K17917	947	946.667	1362.67	37.8533	35.16	44.33	0.310046	6.06018	3.63168	0.0566897	0.387317
c24296_g1_i1	gra:105799652	K17917	0.666667	1.33333	0.333333	0.133333	0.246667	0.05	-0.684683	-2.55107	0.205681	0.650174	0.990848
c10567_g1_i1	pper:18792663	K17908	497.667	593.667	641.667	22.4333	24.8267	23.4767	0.0575212	5.14786	0.114595	0.734972	1
c32632_g1_i1	pper:18766793	K17907	701.333	508	1190.33	16.2967	10.91	22.43	0.785929	5.63155	20.3697	6.38319e-06	0.000268827
c47213_g2_i1	pper:18767330	K17906	535.333	548	1058.33	5.60333	5.26	9.02667	0.305229	5.44916	2.60578	0.106475	0.4707
c21371_g1_i1	pper:18789640	K17893	1420	1606.33	1320.33	63.6033	68.1833	48.06	0.0862625	6.4879	0.291025	0.589564	0.927185
c29485_g1_i2	pper:18789640	K17893	1.66667	1.66667	1.33333	0.0733333	0.0733333	0.05	0.230098	-2.1929	0.0515829	0.820332	1
c16320_g1_i1	pper:18788949	K17893	64	30.6667	139.667	13.4	5.70667	23.3033	1.40272	2.30867	22.2619	2.37878e-06	0.000110483
c69944_g1_i1	pper:18788949	K17893	0.333333	0	0	0.886667	0	0	2.00148	-2.948	1.48891	0.222386	0.573209
c40953_g1_i1	pper:18781255	K17893	457.667	404.667	547.333	18.69	15.3367	18.1367	0.487587	4.86586	7.80014	0.00522422	0.0829418
c35944_g1_i1	pper:18777958	K17893	4.33333	5	16.3333	0.246667	0.256667	0.766667	0.102356	-0.629997	0.027416	0.868489	1
c27355_g2_i2	fve:101302164	K17893	2.66667	4	3.66667	3.84	5.31	4.12333	-0.29795	-1.58273	0.18105	0.670473	1
c32382_g1_i2	pper:18783723	K17892	751.667	759.333	887.667	64.95	62.48	62.28	0.234899	5.63961	1.66049	0.197538	0.573209
c26888_g1_i1	pper:18776861	K17890	363.333	378.333	586.333	12.77	12.3467	16.6633	0.245612	4.77532	2.05038	0.152168	0.509292
c29676_g1_i1	pper:18768360	K17888	46	26	76.3333	4.25	2.24	5.65667	1.1117	1.67624	14.0365	0.000179293	0.00520599
c45084_g1_i2	pper:18778799	K17879	97	83.6667	102.667	7.19	5.84667	6.18	0.493046	2.5769	4.70619	0.0300542	0.283799
c6580_g1_i1	pper:18778799	K17879	0	0.666667	0	0	0.273333	0	-2.63514	-2.87369	2.20722	0.137366	0.509292
c44557_g1_i1	pper:18777173	K17872	212	312.333	230.333	7.55333	10.32	6.62667	-0.253721	3.94991	1.93614	0.164089	0.533078
c57591_g1_i1	pper:18783956	K17871	42.3333	93.6667	53.3333	6.38333	12.62	6.39667	-0.775213	1.96124	5.22972	0.0222042	0.234365
c33191_g1_i1	pper:18783956	K17871	437.667	628.667	290.667	24.9133	33.3667	13.4367	-0.223849	4.79005	1.94863	0.162734	0.529845
c61008_g1_i1	pper:18782340	K17871	0.666667	0	0.333333	0.236667	0	0.1	2.75818	-2.80431	2.72296	0.0989145	0.447015
c66892_g1_i1	pper:18778565	K17871	0.333333	0	0	0.456667	0	0	2.00563	-2.94792	1.49192	0.221918	0.573209
c28453_g1_i1	pper:18778444	K17871	5917	874.333	6390	312.357	45.9233	270.303	2.91301	8.11612	37.2527	1.03773e-09	8.91047e-08
c39002_g1_i1	pper:18778444	K17871	156.333	144	409.333	4.51333	3.79667	9.6	0.456629	3.87045	3.69412	0.0546045	0.378035
c53845_g1_i1	pper:18778444	K17871	0	0	0.666667	0	0	0.09	0	-2.87485	0	1	1
c36303_g1_i1	pper:18773086	K17871	1051.67	1241.67	992.667	34.4333	37.6433	26.46	0.0791258	6.07	0.189687	0.663177	1
c12618_g1_i1	mdm:103408914	K17871	0	0	1.33333	0	0	2.20333	0	-2.73709	0	1	1
c29750_g1_i2	pper:18777231	K17868	23.3333	24	27.6667	1.29667	1.26	1.25333	0.239312	0.726693	0.465963	0.49485	0.836893
c37445_g1_i1	pper:18792301	K17867	53.3333	79.6667	77	3.86	5.38667	4.56333	-0.283623	2.13106	1.23964	0.26554	0.589135
c30094_g1_i1	pper:18781507	K17866	338	432	375.667	12.0033	14.3	10.8767	-0.0545324	4.55319	0.0997892	0.752083	1
c44920_g1_i1	pper:18782903	K17839	849.333	651.667	1277	23.9467	17.0667	29.1733	0.689462	5.84699	16.8283	4.09183e-05	0.0014256
c23686_g1_i1	pper:18782544	K17839	131.333	103.667	137	7.52333	5.63	6.36333	0.614273	2.96762	8.46446	0.00362152	0.0625607
c21394_g1_i2	pper:18782544	K17839	8.66667	11.3333	18.3333	0.763333	0.923333	1.30667	-0.0782727	-0.147746	0.0248027	0.87486	1
c37116_g1_i2	pper:18783582	K17824	1236.67	1311.67	1483.33	69.61	69.83	67.8	0.186411	6.37635	1.39327	0.237853	0.589135
c59279_g1_i1	pper:18770922	K17824	1.66667	0	1	0.206667	0	0.1	3.99626	-2.49237	7.22995	0.0071697	0.105227
c31948_g2_i2	pper:18770922	K17824	306.667	276	212.667	16.9033	14.5467	9.56	0.400451	4.05786	4.40549	0.0358234	0.315031
c43215_g1_i1	pper:18783239	K17822	657	640	876.667	35.14	31.86	38.15	0.343868	5.47816	4.40822	0.0357661	0.314817
c46371_g3_i1	pper:18773974	K17815	177	233	199.333	9.01333	11.76	8.18667	-0.233696	3.67129	0.285811	0.592918	0.930725
c37997_g1_i1	pper:18773974	K17815	56.6667	72.6667	58.6667	4.97333	6.09	4.16	-0.108983	1.99666	0.157106	0.691835	1
c293_g1_i1	pper:18791861	K17808	140.667	177.333	127.333	10.0833	12.1033	7.42	-0.0769407	3.21505	0.139477	0.708801	1
c28906_g1_i1	pper:18786942	K17808	171.333	157	140.667	15.59	13.3633	10.2933	0.411714	3.29624	4.51043	0.0336888	0.30371
c8995_g1_i1	pper:18786942	K17808	1	0	0.666667	0.17	0	0.103333	3.24944	-2.67251	3.56284	0.0590865	0.396292
c38012_g1_i1	pper:18767525	K17808	994	1373.67	1030.33	70.5367	91.7833	59.16	-0.189764	6.12234	1.35136	0.24504	0.589135
c38537_g1_i2	pper:18779109	K17807	19	42.3333	22.3333	0.986667	2.04	0.94	-0.851904	0.854837	6.8001	0.00911528	0.125815
c4775_g1_i1	pper:18791985	K17805	318	327.667	363.333	30.78	30.0267	28.31	0.217004	4.38917	1.28563	0.256855	0.589135
c25923_g1_i1	pper:18777394	K17805	121.333	253.667	84	12.2167	23.9267	6.82333	-0.779163	3.22492	13.5582	0.000231277	0.00648353
c43507_g1_i1	pper:18768740	K17804	431.333	502	535	18.2333	19.88	18.51	0.0732493	4.90998	0.196175	0.657826	0.998713
c9007_g1_i1	pper:18770904	K17800	0.333333	0	0	0.263333	0	0	1.96817	-2.94869	1.46456	0.226206	0.573209
c44311_g3_i1	pper:18770904	K17800	739.333	964.667	873.333	21.4367	25.75	20.6367	-0.0516618	5.7053	0.0799974	0.777301	1
c45148_g1_i1	pper:18766829	K17796	129.667	206.667	135.333	6.81667	10.2233	5.81	-0.391257	3.27805	4.10156	0.0428436	0.350769
c6173_g1_i1	pper:18783605	K17794	4380.67	6876	3080.33	153.49	238.477	87.8033	-0.480576	8.21632	2.14204	0.143311	0.509292
c44154_g2_i3	pxb:103928378	K17790	172	262	117.333	20.1467	30.6267	11.1233	-0.458341	3.53204	1.15429	0.282653	0.589135
c10602_g1_i1	pper:18781463	K17790	1822.67	2134	1343.33	124.22	140.64	73.9867	-0.0107636	6.78505	0.00222416	0.962385	1
c40642_g1_i2	pper:18772522	K17790	410.667	381	426.667	26.9367	23.45	22.73	0.395216	4.65684	5.96814	0.0145666	0.17729
c34704_g1_i1	pper:18770565	K17790	2422.67	2556.67	2425.67	226.48	225.43	184.163	0.194511	7.25272	1.51007	0.219129	0.573209
c45367_g1_i2	pper:18774830	K17785	264.333	291.333	322	8.09	8.23667	7.99333	0.175071	4.17385	0.917282	0.33819	0.646513
c39858_g1_i1	pper:18788362	K17784	773.333	641.333	747.667	67.6333	53.0433	52.8133	0.537409	5.49145	9.86041	0.00168873	0.033953
c42305_g1_i2	pper:18766844	K17783	93.6667	72.6667	156	7.91667	5.84333	10.7233	0.62722	2.76198	6.94645	0.00839858	0.118943
c4379_g1_i1	pper:18791612	K17782	2061.33	2441	1691	173.95	200.863	116.15	-0.0455643	7.00984	0.0357029	0.85013	1
c74614_g1_i1	pper:18791612	K17782	0.333333	0.333333	0	0.13	0.0966667	0	0.263959	-2.87566	0.0236937	0.877667	1
c48466_g1_i1	dzi:111283061	K17782	6	7.33333	2	1.2	1.44	0.323333	-0.0553328	-1.19049	0.00886835	0.924973	1
c32070_g1_i1	pper:18776151	K17781	125.667	168.333	122	17.3767	22.1233	13.73	-0.157974	3.10969	0.608622	0.435307	0.775607
c33818_g1_i1	pper:18777957	K17780	220	252.333	217.333	39.7433	43.42	31.6433	0.0517786	3.84185	0.0731019	0.786873	1
c24192_g1_i1	pper:18772847	K17778	502	669	456.667	45.03	57.25	33.0933	-0.165656	5.0681	0.800741	0.370872	0.691414
c37599_g1_i1	pper:18775180	K17777	4.66667	19	3	0.51	1.99	0.27	-1.74824	-0.588015	11.1935	0.000820834	0.0188842
c37360_g1_i1	pper:18772523	K17777	269.333	254.333	326.333	25.8467	22.88	25.6	0.371104	4.13356	3.83144	0.0502997	0.36258
c67114_g1_i1	pper:18780380	K17776	148.333	138.333	250	7.57	6.61333	10.39	0.391038	3.47578	4.12693	0.0422058	0.347289
c7275_g1_i1	pper:18792194	K17771	2919.67	3622.33	1961.33	372.733	448.987	202.093	-0.108765	7.46657	0.192704	0.660676	1
c33050_g2_i1	han:110908680	K17771	4	2.33333	12	0.713333	0.4	1.72667	0.983876	-1.00701	1.29149	0.255773	0.589135
c35789_g1_i1	pxb:103927026	K17769	45.6667	120	28.3333	7.73	19.6133	3.89667	-1.16637	2.02079	14.4883	0.000141035	0.00422125
c38328_g2_i1	pper:18768490	K17769	1335.67	2114.33	751.667	75.3067	117.05	34.3033	-0.478614	6.44359	2.2267	0.135643	0.509292
c34886_g1_i1	pper:18778265	K17761	1546.67	1625.33	1440	47.6033	46.1867	36.11	0.252904	6.55886	2.12185	0.145211	0.509292
c64782_g1_i1	lma:LMJF_14_1190	K17758,K17759	0	0.666667	0	0	0.966667	0	-2.63514	-2.87369	2.20722	0.137366	0.509292
c43316_g1_i1	pper:18788705	K17757	226.333	316	225.333	6.81	8.97667	5.58	-0.198683	3.97387	1.19527	0.274268	0.589135
c44615_g1_i2	pper:18788705	K17757	76.6667	101.667	68	1.98333	2.45	1.43333	-0.110633	2.3611	0.222502	0.63714	0.976297
c13445_g1_i1	pper:18793990	K17756	3	0	2	0.326667	0	0.176667	4.80399	-2.1459	12.2678	0.000460845	0.0115918
c51676_g1_i1	pper:18793990	K17756	0.333333	0	1.33333	0.113333	0	0.353333	2.00399	-2.67177	1.50471	0.219949	0.573209
c42116_g1_i1	pper:18766560	K17756	36	36	51	1.07333	0.99	1.24	0.317496	1.39451	1.00784	0.315421	0.615741
c33560_g1_i2	pper:18766583	K17744	471.667	594.333	282.667	23.3633	27.36	11.3033	-0.0277138	4.79175	0.0232231	0.878878	1
c41357_g1_i1	pper:18782435	K17732	6613	6711	7506.33	230.403	217.687	212.647	0.285721	8.74112	2.73963	0.0978877	0.447015
c44627_g2_i1	pper:18782019	K17725	1325.67	1604.33	1220.67	64.46	72.0433	48.0567	0.0446808	6.40675	0.0650126	0.798742	1
c46594_g1_i2	pper:18788948	K17710	32.6667	67.3333	31.3333	1.06667	2.05	0.833333	-0.733291	1.46056	5.81219	0.0159155	0.188694
c46814_g2_i3	pper:18788183	K17710	35.3333	59.3333	50	0.743333	1.18333	0.863333	-0.470966	1.61368	2.38298	0.122663	0.509292
c43357_g1_i1	pper:18783721	K17710	88.3333	162.333	71.3333	1.92667	3.32333	1.26	-0.596606	2.73475	7.72321	0.00545153	0.0855349
c41925_g1_i1	pper:18769611	K17710	3	14.3333	1.33333	0.223333	1.00667	0.0833333	-1.96105	-0.99339	10.5588	0.00115635	0.0249225
c5009_g1_i1	pper:18769611	K17710	1	7.33333	0	0.09	0.563333	0	-2.40665	-1.78442	7.32274	0.00680877	0.101374
c37748_g1_i1	dzi:111318097	K17710	0.666667	10	1.66667	0.0533333	0.72	0.106667	-3.44572	-1.42136	15.4677	8.39276e-05	0.00267555
c46444_g1_i2	pxb:103932097	K17686	173.333	238	186.667	42.11	54.8233	36.6533	-0.203503	3.62795	0.982621	0.321553	0.623725
c33652_g1_i1	pper:18778867	K17686	938.333	972.333	1242	18.77	18.02	20.11	0.261176	6.01722	2.28972	0.130233	0.509292
c57458_g1_i1	pper:18778394	K17686	762.333	574.667	922	13.5567	9.37	13.34	0.746084	5.54536	15.1833	9.75607e-05	0.00305251
c59947_g1_i1	pper:18777714	K17686	0	0	0.333333	0	0	0.796667	0	-2.94899	0	1	1
c71845_g1_i1	pper:18775830	K17686	0.666667	2	1.33333	0.0566667	0.163333	0.1	-1.14737	-2.29443	1.13866	0.285937	0.589135
c63347_g1_i1	pper:18775830	K17686	1.33333	1	0.333333	0.32	0.23	0.0666667	0.62162	-2.49394	0.315006	0.574624	0.912166
c44031_g1_i1	pper:18785112	K17681	68.6667	105	66.6667	2.20667	3.08667	1.71667	-0.28615	2.31856	1.21889	0.269578	0.589135
c34057_g1_i1	pper:18771038	K17681	23.3333	37.6667	20	3.98333	6.35333	2.75333	-0.506399	0.842114	1.15473	0.28256	0.589135
c44953_g1_i1	pper:18771038	K17681	129.667	171.333	128	4.27667	5.31667	3.45	-0.116906	3.14877	0.354385	0.551641	0.888391
c50147_g1_i1	cam:101495058	K17681	0	0.333333	0.333333	0	0.206667	0.163333	-1.82827	-2.87412	1.15057	0.283429	0.589135
c17092_g1_i1	pper:18780488	K17680	198.667	300.333	195.333	10.1267	14.2167	8.11333	-0.288463	3.82067	2.37056	0.123643	0.509292
c24678_g1_i2	pper:18778606	K17680	65.6667	141.333	53	1.80333	3.61333	1.19333	-0.80254	2.41362	12.0321	0.000522925	0.0129103
c30015_g1_i1	pper:18785776	K17679	425.667	650.333	368.667	11.4833	16.2	8.1	-0.287199	4.86914	2.51112	0.113045	0.490785
c38143_g1_i2	pper:18788520	K17675	43.3333	47.3333	57.6667	1.35	1.36667	1.46333	0.181703	1.65434	0.411905	0.521004	0.85831
c44773_g1_i1	pper:18784258	K17675	42.3333	114.667	32	1.10333	2.75	0.686667	-1.11283	1.94962	13.812	0.000202047	0.00578032
c66383_g1_i1	pper:18784258	K17675	0	0.333333	0.333333	0	0.156667	0.15	-1.73752	-2.87636	1.09539	0.295279	0.589135
c15672_g1_i1	pper:18785436	K17662	660.667	696	847	36.5067	35.9067	38.1433	0.225374	5.49928	1.87018	0.171454	0.549945
c45948_g1_i2	pper:18787965	K17637	1122	1373.33	1554	21.1867	24.0667	24.05	0.0256588	6.36342	0.02063	0.885792	1
c36753_g1_i1	pper:18791504	K17623	302	326.333	327	15.3533	15.6133	13.47	0.16954	4.30602	0.996585	0.318138	0.618921
c31640_g1_i1	pper:18775046	K17619	484.333	398	583.333	27.5533	21.2767	26.9533	0.567639	4.92833	12.3317	0.000445333	0.0112991
c39314_g1_i1	pper:18767149	K17619	203	186.667	325	13.4067	11.4133	17.5133	0.429645	3.88472	4.73472	0.0295596	0.280596
c28555_g1_i1	pper:18789743	K17618	286.333	310.333	299	17.5267	17.86	14.8733	0.166465	4.20786	0.945368	0.330901	0.636369
c7776_g1_i1	pper:18789743	K17618	0.333333	0.666667	0.333333	0.0766667	0.143333	0.07	-0.510623	-2.74032	0.111466	0.738481	1
c34820_g1_i1	pper:18792894	K17616	276.667	264.667	355	9.16667	8.26333	9.56333	0.343262	4.21648	3.71488	0.0539296	0.374907
c46998_g1_i2	pper:18781286	K17616	152.333	175	230.333	2.60333	2.81333	3.21667	0.0903882	3.52102	0.205858	0.650034	0.990727
c54940_g1_i1	pper:18793878	K17613	0	0.333333	1	0	0.286667	0.833333	-1.73752	-2.73886	1.09539	0.295279	0.589135
c42205_g1_i1	pper:18793878	K17613	101.333	137.333	176.667	1.55	1.94667	2.21	-0.124397	3.08915	0.319085	0.572158	0.909782
c32364_g1_i1	pper:18793878	K17613	1.66667	2	3.66667	0.106667	0.116667	0.193333	0.0522608	-1.87837	0.00240394	0.960895	1
c38515_g1_i2	pper:18790541	K17609	1.33333	5	1	0.08	0.31	0.05	-1.62116	-1.87624	2.94407	0.0861935	0.447015
c47499_g3_i1	pper:18790541	K17609	2432.33	2927.33	2859.33	72.11	79.98	68.85	0.0606453	7.38716	0.112282	0.737561	1
c9145_g1_i1	pper:18789053	K17609	2498.67	2205.67	3837	77.39	63.41	96.4667	0.493038	7.45574	8.4752	0.00360021	0.0622634
c38647_g2_i1	pper:18789022	K17609	168.333	236.667	158.667	7.54	9.80667	5.75667	-0.178642	3.53061	0.719455	0.396323	0.725951
c42897_g4_i1	pper:18788895	K17609	2361	2260.33	3768	109.817	97.5333	142.197	0.374935	7.4305	4.3163	0.0377488	0.32649
c25887_g1_i1	pper:18768106	K17607	737.667	759	721.333	47.4833	46.0833	37.6967	0.234106	5.51627	2.16292	0.141375	0.509292
c31505_g3_i1	pper:18785474	K17606	0	0.333333	1	0	0.663333	1.59333	-1.82827	-2.73635	1.15057	0.283429	0.589135
c31505_g1_i1	pper:18785474	K17606	1.33333	1	1.33333	0.29	0.206667	0.23	0.615625	-2.33649	0.291717	0.589122	0.926833
c42954_g1_i1	pper:18789595	K17605	603	681.333	585.333	28.1833	29.7267	22.27	0.120719	5.26397	0.534044	0.464912	0.807952
c41172_g2_i1	pper:18790367	K17604	55.6667	68.6667	96.3333	1.78667	2.03333	2.50333	0.0142301	2.20498	0.00259302	0.959388	1
c43020_g1_i1	pper:18783617	K17604	32.6667	46.3333	61	0.913333	1.20333	1.37333	-0.195133	1.56869	0.388119	0.53329	0.869976
c47410_g2_i1	pper:18782638	K17604	48.3333	68	54	1.03667	1.37333	0.94	-0.215541	1.85268	0.715547	0.397608	0.727866
c46797_g1_i5	pper:18782638	K17604	4.33333	6	3.33333	0.326667	0.403333	0.21	-0.134834	-1.32124	0.0424779	0.836711	1
c46930_g2_i1	pper:18781732	K17604	120.333	132	187	4.15333	4.17667	5.25	0.205646	3.17689	0.693559	0.404957	0.737928
c45538_g1_i2	pper:18774597	K17604	233	283	444.333	5.46667	6.11	8.48	0.0515347	4.29656	0.0548053	0.814903	1
c37642_g1_i1	pper:18775960	K17602	149.667	177.667	188.333	3.14667	3.44667	3.23333	0.07194	3.40676	0.123695	0.725061	1
c37332_g1_i4	pper:18790168	K17601	372.333	437.667	415.667	4.71667	5.23333	4.29333	0.0447249	4.65712	0.0657205	0.797673	1
c42632_g1_i1	pper:18773707	K17600	516	596	758	10.5133	11.2033	12.64	0.125562	5.25017	0.401457	0.526338	0.863754
c1320_g1_i1	pper:18792718	K17592	0	0.666667	1.33333	0	0.393333	0.7	-2.53647	-2.61291	2.13588	0.143888	0.509292
c57641_g1_i1	pper:18792718	K17592	0	0.666667	1.33333	0	0.143333	0.21	-2.66136	-2.611	2.10178	0.147128	0.509292
c27742_g1_i1	pper:18792718	K17592	0.333333	1.66667	2.66667	0.0433333	0.196667	0.27	-1.73269	-2.19752	2.01215	0.156044	0.514197
c7695_g1_i1	pper:18792718	K17592	1	0.333333	1.33333	0.183333	0.0466667	0.186667	1.58456	-2.49536	1.2502	0.263515	0.589135
c46238_g1_i2	pper:18792718	K17592	16.3333	17.3333	21.3333	0.49	0.48	0.516667	0.208814	0.321634	0.229508	0.631889	0.970848
c9322_g1_i1	pper:18792718	K17592	0.333333	0.666667	0.333333	0.116667	0.193333	0.09	-0.532331	-2.73803	0.119581	0.729489	1
c47370_g1_i1	pper:18792718	K17592	299	363.333	385	2.39333	2.69333	2.51	0.0359027	4.42278	0.0381826	0.845077	1
c54210_g1_i1	pper:18792718	K17592	0.333333	0.333333	0.333333	0.34	0.246667	0.24	0.263959	-2.80542	0.0236937	0.877667	1
c53232_g1_i1	pper:18792718	K17592	0	0	0.333333	0	0	0.23	0	-2.9487	0	1	1
c53596_g1_i1	pper:18792718	K17592	0	0	0.666667	0	0	0.393333	0	-2.87515	0	1	1
c34564_g1_i1	pper:18789327	K17592	2.66667	0.666667	5.66667	0.183333	0.05	0.346667	2.00306	-1.70212	3.45329	0.0631261	0.412487
c60953_g1_i1	pper:18789327	K17592	0	0.666667	0	0	1.85	0	-2.58946	-2.87489	2.15656	0.141962	0.509292
c65248_g1_i1	pper:18789327	K17592	0.333333	0	0	0.446667	0	0	2.00148	-2.948	1.48891	0.222386	0.573209
c47417_g1_i2	pper:18777725	K17592	390.333	376	480.333	6.96333	6.36	6.98667	0.324754	4.68506	3.30749	0.0689648	0.436886
c67297_g1_i1	pper:18777725	K17592	0	0.666667	0	0	4.11667	0	-2.63514	-2.87369	2.20722	0.137366	0.509292
c53251_g1_i1	pper:18776624	K17592	0	0.666667	0	0	0.59	0	-2.47879	-2.87814	2.03436	0.153779	0.509292
c28402_g1_i1	pper:18776624	K17592	0.333333	1.66667	0	0.0733333	0.346667	0	-1.81623	-2.60993	1.45536	0.22767	0.57585
c63516_g1_i1	pper:18776624	K17592	0	0.333333	0	0	0.353333	0	-1.73752	-2.9505	1.09539	0.295279	0.589135
c48501_g1_i1	pper:18776624	K17592	0	0	0	0	0	0	0	-3.02684	0	1	1
c41094_g1_i2	pper:18776375	K17592	170.667	350.667	143.333	20.7867	41.9467	14.22	-0.852262	3.78587	8.78963	0.00302948	0.0540812
c73635_g1_i1	pper:18776375	K17592	26.6667	20.3333	35.6667	6.57333	4.51	6.98	0.70701	0.86217	3.90825	0.0480495	0.361222
c40291_g2_i1	pper:18776375	K17592	1846.33	1959	2261	45.1967	44.7633	44.8133	0.215067	6.96112	1.70706	0.191367	0.573209
c47988_g1_i1	pper:18776375	K17592	0.333333	0	1	1.02333	0	2.11333	2.00148	-2.73638	1.48891	0.222386	0.573209
c44791_g2_i1	pper:18777053	K17586	51.6667	79.6667	71	1.57667	2.22667	1.75333	-0.29086	2.06852	1.06471	0.302142	0.598379
c9272_g1_i2	pper:18771618	K17569	453.667	469	749.333	13.47	12.97	18.16	0.256915	5.09787	2.23572	0.134854	0.509292
c67209_g1_i1	ola:101170023	K17568	4.66667	5	1	1.23667	1.16667	0.213333	0.219086	-1.55641	0.118359	0.730821	1
c35057_g1_i2	pper:18781067	K17560	136.667	148.667	218	5.6	5.72667	7.31667	0.161424	3.38177	0.64054	0.423515	0.762026
c29161_g1_i1	pper:18770814	K17550	1500.67	1327.33	2243.33	74.1233	61.15	90.0733	0.478113	6.70499	8.94178	0.00278721	0.0506443
c60168_g1_i1	mdm:103428329	K17550	0	0	0.666667	0	0	0.103333	0	-2.87457	0	1	1
c58664_g1_i1	pper:18790533	K17545	0.333333	0	0.333333	1.64333	0	1.20667	2.00563	-2.87378	1.49192	0.221918	0.573209
c39751_g1_i1	pper:18790533	K17545	16.6667	21.3333	13	0.513333	0.593333	0.323333	-0.0171906	0.214456	0.00148649	0.969245	1
c46153_g2_i1	pper:18768218	K17541	643.667	724.667	822	13.35	13.8533	13.91	0.160763	5.48301	0.689635	0.406289	0.739725
c42401_g1_i4	pper:18785848	K17525	139.667	159.667	143	6.52333	7.01667	5.42333	0.0847983	3.20482	0.179369	0.671916	1
c43607_g1_i1	pper:18785717	K17525	261.333	340	216.333	9.74	11.64	6.51667	-0.0510777	4.05886	0.069588	0.791938	1
c45410_g1_i1	pper:18790026	K17508	302	370.667	259	8.89667	10.25	6.25	-0.00243216	4.25536	0.00018948	0.989017	1
c59375_g1_i1	pper:18789716	K17508	0.333333	0	0	0.473333	0	0	2.00148	-2.948	1.48891	0.222386	0.573209
c46641_g3_i3	pper:18789716	K17508	316.333	429	422.667	12.3767	15.2667	13.2967	-0.0853805	4.57042	0.124628	0.724069	1
c46641_g4_i3	pper:18789716	K17508	334.667	398.333	448.667	37.17	42.46	40.5567	-0.00859688	4.61203	0.00203162	0.964049	1
c25445_g1_i1	pper:18780673	K17508	105.667	190.333	57.3333	6.89333	11.89	3.02	-0.60709	2.88232	6.17583	0.0129507	0.163098
c21699_g1_i1	pper:18778673	K17508	1	0.333333	0.333333	0.353333	0.106667	0.09	1.5356	-2.67054	1.10364	0.29347	0.589135
c28474_g1_i1	pper:18778673	K17508	0	0	0	0	0	0	0	-3.02684	0	1	1
c48899_g1_i1	pper:18778673	K17508	0	0	0.333333	0	0	0.283333	0	-2.9487	0	1	1
c62849_g1_i1	pper:18778119	K17508	0	1.66667	0	0	0.676667	0	-3.82051	-2.67215	4.5512	0.0328957	0.299455
c409_g1_i1	pper:18778119	K17508	3.66667	10.3333	5.33333	0.5	1.27667	0.573333	-1.16654	-0.958719	3.96806	0.0463713	0.358889
c28474_g2_i1	pper:18778119	K17508	0	0.333333	0.333333	0	0.12	0.12	-1.73752	-2.87635	1.09539	0.295279	0.589135
c39994_g1_i1	pper:18774367	K17508	10.3333	40.3333	9	0.633333	2.35333	0.446667	-1.69578	0.413089	15.0599	0.00010415	0.00323343
c47334_g1_i4	pper:18770789	K17508	394	329.333	581.667	14.1267	10.8633	16.84	0.584894	4.75476	8.88329	0.00287792	0.0518956
c64196_g1_i1	zju:107421560	K17506	0.333333	1	0	0.0566667	0.13	0	-0.953679	-2.74142	0.412046	0.520933	0.858244
c40294_g2_i1	pper:18793415	K17506	821	1197.67	752	31.47	42.9667	23.4833	-0.250085	5.81587	2.5334	0.11146	0.486072
c35817_g1_i2	pper:18792949	K17506	779	950	989.333	32.1467	36.95	33.2667	-0.00259639	5.79769	0.00023282	0.987826	1
c40923_g1_i1	pper:18791585	K17506	2349	2124.33	3697.67	111.493	93.2167	142.597	0.465508	7.39082	7.07284	0.00782611	0.112727
c44161_g1_i2	pper:18784853	K17506	1393.67	1397.67	1938	63.6833	59.5833	72.01	0.297034	6.60293	3.34851	0.067266	0.429829
c541_g1_i1	pper:18779143	K17506	3542	4296	5000	183.053	206.887	210.39	0.02453	8.03088	0.0222851	0.881331	1
c40277_g1_i2	pper:18768129	K17506	436.667	469.667	511.667	17.4633	17.5533	16.57	0.190041	4.86845	1.33667	0.247622	0.589135
c37330_g1_i1	pper:18776103	K17500	51	111	47	1.52333	3.12333	1.15333	-0.841059	2.12293	10.4646	0.00121685	0.0260687
c39728_g1_i2	pper:18793046	K17499	1291.33	1125	1830.67	49.4533	39.9467	56.9367	0.512293	6.45153	9.3463	0.00223436	0.042363
c34834_g1_i2	pper:18781568	K17499	305.667	339	450	25.5	26.4867	30.5967	0.139303	4.4925	0.643339	0.422504	0.760698
c21971_g1_i1	pper:18781568	K17499	51	60	97.6667	8.02667	8.53	12.3167	0.102398	2.12823	0.127026	0.721535	1
c25885_g1_i1	pper:18777281	K17498	2711.67	2819	3868.67	92.3533	88.8767	107.087	0.263112	7.58607	2.23955	0.134521	0.509292
c27164_g1_i1	pper:18787652	K17497	693.333	746	752.667	52.2733	53.3133	46.1	0.160937	5.49599	0.950755	0.329527	0.634702
c20383_g1_i1	pper:18793866	K17491	900.333	990	1414.33	17.7833	18.0433	22.9233	0.193378	6.06904	1.00197	0.316835	0.617387
c43030_g1_i1	pper:18787295	K17479	656	745.667	635.333	25.98	27.3133	20.3467	0.135801	5.38263	0.552793	0.457179	0.800018
c32598_g1_i1	pper:18787295	K17479	0	0	0	0	0	0	0	-3.02684	0	1	1
c46748_g2_i2	pper:18777562	K17479	79	23.3333	98.6667	3.86333	1.1	3.91	2.01682	2.11616	51.3336	7.79305e-13	9.7059e-11
c45363_g2_i1	pper:18777562	K17479	0	0	0	0	0	0	0	-3.02684	0	1	1
c41059_g1_i1	pper:18776916	K17479	4.33333	13.6667	1.33333	0.246667	0.746667	0.0633333	-1.40144	-0.948924	5.10224	0.023895	0.245381
c54293_g1_i1	pper:18776916	K17479	0.333333	0.333333	0	0.493333	0.376667	0	0.268109	-2.87557	0.0242961	0.876134	1
c32646_g1_i1	pper:18771984	K17479	3	7.33333	5.33333	0.256667	0.57	0.363333	-0.972205	-1.18002	2.37226	0.123508	0.509292
c64853_g1_i1	pper:18771877	K17479	0.333333	0	0	0.4	0	0	2.00563	-2.94792	1.49192	0.221918	0.573209
c15369_g1_i1	pper:18771877	K17479	0.666667	0.666667	1	0.113333	0.113333	0.136667	0.233663	-2.55339	0.0258647	0.872231	1
c30142_g1_i1	pper:18769869	K17479	77.3333	256.667	26	3.40333	10.51	0.93	-1.42571	2.85325	39.8792	2.70172e-10	2.51146e-08
c33693_g1_i1	pper:109947447	K17479	6.66667	9.66667	6	0.716667	0.976667	0.523333	-0.249098	-0.786056	0.21316	0.644302	0.984449
c40854_g1_i2	fve:101302320	K17479	6.33333	13	4.66667	1.93667	3.76	1.14	-0.759785	-0.709232	2.05577	0.15163	0.509292
c69891_g1_i1	pper:18789478	K17471	0	0.666667	0	0	0.593333	0	-2.53381	-2.87651	2.09418	0.147861	0.509292
c48645_g1_i1	pper:18789478	K17471	0	0.666667	0	0	0.22	0	-2.47879	-2.87814	2.03436	0.153779	0.509292
c51497_g1_i1	pper:18789478	K17471	0	0.666667	0	0	0.573333	0	-2.47879	-2.87814	2.03436	0.153779	0.509292
c72333_g1_i1	pper:18789478	K17471	0.333333	0.666667	0.333333	0.116667	0.213333	0.0866667	-0.587979	-2.73643	0.141705	0.706592	1
c37557_g1_i1	pper:18781825	K17471	3059.33	536.333	5936.67	91.5667	14.8067	143.787	2.83636	7.64851	193.864	4.56035e-44	4.23921e-41
c37557_g3_i1	pper:18781825	K17471	1.66667	0	1.66667	0.116667	0	0.0933333	3.98654	-2.38628	7.42559	0.00643026	0.0969285
c38301_g1_i1	pper:18771335	K17471	54.6667	321.667	9	1.74	9.28	0.23	-2.20672	2.90391	67.2113	2.43912e-16	4.41942e-14
c6935_g1_i1	pper:18767410	K17471	726	102	2894.67	23.0133	2.92667	74.2633	3.17892	6.27462	164.5	1.17646e-37	8.77431e-35
c64586_g1_i1	pper:18767410	K17471	0.333333	0	0	0.486667	0	0	2.00563	-2.94792	1.49192	0.221918	0.573209
c46129_g2_i1	pper:18793313	K17470	386	105.333	2352	10.7833	2.65667	53.2667	2.22919	5.8706	92.6618	6.2039e-22	1.74528e-19
c27321_g1_i1	pper:18793313	K17470	1	4	1.33333	0.06	0.22	0.0633333	-1.61791	-1.98814	3.4171	0.0645243	0.41813
c42576_g1_i2	pper:18793313	K17470	0	0.333333	0.666667	0	0.03	0.06	-1.73752	-2.80583	1.09539	0.295279	0.589135
c32668_g1_i1	pper:18790370	K17469	10.3333	5	17.6667	0.783333	0.356667	1.11333	1.30259	-0.319632	5.30624	0.0212492	0.228074
c34104_g1_i1	pper:18773241	K17469	8.33333	1.66667	28	0.386667	0.0633333	1.06	2.52746	-0.146635	15.131	0.000100303	0.00312458
c48631_g1_i1	pper:18773241	K17469	1.33333	0	7.33333	0.12	0	0.523333	3.69323	-1.73573	5.84208	0.0156473	0.18636
c26954_g1_i1	pper:18774691	K17435	362.333	441.333	330.333	27.6733	32.0233	20.6767	-0.0235948	4.54535	0.0157911	0.899999	1
c39195_g1_i1	pper:18790150	K17434	622.667	1016	336	46.7967	74.5333	20.5667	-0.509729	5.35479	3.83428	0.0502145	0.36258
c21360_g1_i1	pper:18777254	K17428	167.667	189	174.333	14.5967	15.6733	12.4567	0.0898864	3.45869	0.205095	0.650639	0.991345
c19877_g1_i1	pper:18786332	K17427	132	156	140	8.67	9.72333	7.48333	0.0271941	3.15176	0.0180165	0.893224	1
c39993_g1_i1	pper:18775334	K17426	19	39.3333	10	1.36	2.67333	0.583333	-0.767244	0.591032	4.67173	0.030663	0.287621
c29081_g1_i1	pper:18788579	K17424	857	596.333	1298.33	79.5667	51.8633	97.8767	0.811051	5.83221	26.4013	2.77347e-07	1.55773e-05
c36817_g1_i1	pper:18790955	K17422	106	156.333	83.3333	13.6033	19.01	8.63667	-0.297963	2.84987	1.77213	0.183118	0.573209
c36817_g2_i1	pper:18772924	K17422	27.6667	49.3333	31.6667	3.56667	5.94	3.30333	-0.552402	1.21792	2.61759	0.105685	0.468111
c45888_g4_i4	pper:18777742	K17413	137.333	139.667	145.333	5.85667	5.62667	5.05	0.255096	3.13605	1.69479	0.19297	0.573209
c1054_g1_i1	pper:18777742	K17413	1	0.333333	0.666667	0.17	0.0666667	0.0966667	1.40912	-2.61083	0.828998	0.362562	0.679895
c47958_g1_i1	pper:18790398	K17411	403.667	465	403.333	53.8167	59.05	43.6833	0.0491072	4.71513	0.0763507	0.782305	1
c35726_g1_i1	pper:18774811	K17408	285.667	325.667	247.333	11.2333	11.8433	7.86667	0.122774	4.14864	0.37955	0.537844	0.875114
c47053_g1_i2	pper:18775569	K17398	310.333	326.333	460.667	4.97333	4.74333	6.00333	0.286841	4.48546	1.6612	0.197441	0.573209
c30246_g1_i1	pper:18778145	K17362	917	790	1069.67	92.77	75.0767	87.3967	0.493715	5.84719	9.87204	0.00167809	0.033773
c30758_g1_i1	pper:18775513	K17362	8.33333	3.66667	7.66667	3.85667	1.58	2.79	1.43684	-0.921459	4.87353	0.0272716	0.267012
c30758_g2_i1	pper:18775513	K17362	20.6667	16	25	6.07667	4.38333	5.78333	0.64393	0.480471	2.89755	0.0887143	0.447015
c43042_g1_i3	pper:18775480	K17362	113.667	172.667	105	8.80667	12.8233	6.60333	-0.36399	3.03032	2.32154	0.127593	0.509292
c29759_g1_i2	pper:18774447	K17362	1.66667	2.33333	1	0.56	0.69	0.256667	-0.157799	-2.15476	0.0310845	0.860052	1
c30995_g1_i1	pper:18774267	K17362	407	505.667	361.333	41.0167	50.31	29.44	-0.143528	4.73476	0.178461	0.672699	1
c39788_g1_i3	pper:18773803	K17362	2	5	2.66667	0.22	0.52	0.22	-1.06184	-1.63682	1.27354	0.259104	0.589135
c228_g1_i1	pper:18770271	K17361	1007.67	934.667	1021	32.5067	27.77	26.8233	0.435723	5.92568	6.03899	0.0139933	0.172113
c45414_g1_i2	pper:18766822	K17361	513	587	620.667	18.0867	19.2567	17.8067	0.109989	5.13586	0.430978	0.511509	0.85078
c30456_g1_i1	pper:18771350	K17338	1.66667	4	6.33333	0.123333	0.256667	0.363333	-0.910361	-1.44562	1.38446	0.239344	0.589135
c60853_g1_i1	vvi:100261812	K17302	0.333333	0	0.333333	0.523333	0	0.423333	1.96817	-2.87456	1.46456	0.226206	0.573209
c45900_g1_i1	pper:18784268	K17302	3.33333	0.666667	10	0.266667	0.0533333	0.643333	2.37385	-1.28132	5.48432	0.0191878	0.213895
c61208_g1_i1	pper:18784083	K17302	1.33333	0	0	1.01333	0	0	3.65395	-2.736	4.87172	0.0273002	0.267012
c22512_g1_i1	pper:18781561	K17302	7	0.333333	14.3333	0.93	0.0433333	1.58	4.18743	-0.812966	19.9346	8.01372e-06	0.00032865
c20365_g1_i1	pper:18769220	K17302	33	55.6667	54.6667	2.83333	4.18	3.76333	-0.344222	1.57717	0.709007	0.399774	0.73058
c44909_g1_i1	pper:18769220	K17302	628.667	840.667	941.667	13.0533	16.0067	15.9067	-0.0776391	5.60838	0.158821	0.690244	1
c44909_g4_i1	mcha:111013510	K17302	0.333333	0.666667	0.333333	0.09	0.136667	0.0633333	-0.47731	-2.73994	0.0996994	0.752191	1
c47593_g1_i1	pper:18783709	K17301	2933	3267.33	3828	58.1933	59.7533	61.7933	0.176852	7.67465	0.905556	0.341296	0.651056
c38964_g2_i1	fve:101307717	K17301	2.66667	14.6667	10.6667	0.516667	2.57333	1.63333	-2.10806	-0.537777	12.742	0.000357539	0.00941416
c23368_g1_i1	pper:18786172	K17292	129	231	105.667	23.1167	39.2367	15.3433	-0.577699	3.24962	6.04711	0.0139291	0.171681
c27260_g1_i1	pper:18787828	K17285	8110.33	5596	14780.7	319.447	203.537	471.66	0.858976	9.1989	23.0155	1.607e-06	7.79099e-05
c28715_g1_i1	pper:18791393	K17279	24.6667	27.3333	23	2.21667	2.35	1.68	0.117881	0.733498	0.10631	0.744385	1
c3605_g1_i2	pper:18783706	K17279	1.66667	0.666667	1	0.146667	0.0566667	0.0733333	1.41169	-2.38977	1.28869	0.256289	0.589135
c41904_g1_i1	pper:18777006	K17279	127.333	247	61.3333	9.54333	17.4233	3.67333	-0.690588	3.17499	9.35207	0.00222733	0.0422948
c12987_g1_i1	pper:18777006	K17279	0.666667	1.66667	0	0.21	0.523333	0	-1.07931	-2.54839	0.409797	0.522072	0.859575
c27540_g1_i1	pper:18776310	K17279	364.667	546.333	321.333	36.59	51.62	26.1	-0.311469	4.65908	3.5384	0.0599634	0.399787
c36332_g2_i1	pper:18769383	K17279	116.667	124.333	152	18.37	18.3033	19.3733	0.193768	3.0293	0.875177	0.349526	0.662303
c36332_g1_i1	pper:18769383	K17279	22.3333	22.3333	36.6667	20.1033	18.1567	25.4267	0.293766	0.843973	0.63257	0.426414	0.765311
c32502_g1_i1	pper:18766437	K17279	245.333	306.667	305.333	25.6567	30.7533	25.8133	-0.0853058	4.15672	0.163728	0.685748	1
c33180_g1_i1	pper:18789521	K17278	8450.67	7551.67	7918	749.68	639.277	565.557	0.405456	8.96175	3.91131	0.0479621	0.360649
c35759_g1_i1	pper:18784738	K17278	6050	6693.67	5775	404.76	422.397	313.637	0.128012	8.5763	0.580474	0.446127	0.78801
c40999_g2_i2	pper:18771219	K17278	13	19	8.33333	1.28333	1.83667	0.65	-0.342767	-0.0673024	0.401765	0.526179	0.863538
c40999_g1_i1	pper:18771219	K17278	245	276	259.333	17.33	18.8967	14.9333	0.0493973	4.02476	0.0470694	0.828244	1
c15359_g2_i1	pper:18780871	K17275	187	139.667	368	30.38	21.3233	48.5333	0.697768	3.85417	13.0691	0.000300202	0.0081143
c15359_g1_i1	pper:18780871	K17275	318.333	276	718	11.0667	8.67	20.1633	0.570268	4.74919	5.91107	0.015046	0.181301
c43916_g1_i1	pper:18767431	K17275	144.333	235.333	117.333	4.00333	6.10333	2.65667	-0.409431	3.34734	4.56767	0.0325808	0.297899
c247_g1_i1	pper:18778532	K17268	3408	3041.67	4915.33	171.497	142.593	200.387	0.466047	7.87364	7.21712	0.00722115	0.105604
c43524_g1_i1	pper:18767549	K17267	2343.33	2757	3504.67	50.9133	55.41	62.06	0.0894086	7.45085	0.254935	0.613621	0.951858
c44807_g1_i1	pper:18786212	K17263	2542	2755.33	3921.67	40.9267	41.2267	51.5633	0.196707	7.55642	1.30295	0.253675	0.589135
c25667_g1_i2	mdm:103444556	K17263	3.33333	4.66667	2	2.31333	3.10667	1.09333	-0.277088	-1.60609	0.111509	0.738433	1
c26916_g1_i1	cpap:110813190	K17263	0	0.333333	0	0	0.82	0	-1.82827	-2.94826	1.15057	0.283429	0.589135
c38310_g2_i1	pper:18789340	K17262	761	1080.33	736.333	42.34	56.22	33.2533	-0.212282	5.71794	1.76369	0.184165	0.573209
c47415_g4_i1	pper:18766154	K17261	3	11	0.333333	0.33	1.15667	0.03	-1.58281	-1.26889	6.99277	0.00818396	0.116573
c47415_g1_i1	pper:18766154	K17261	3334.33	3901	3233	112.603	123.833	88.48	0.0579903	7.74768	0.129272	0.719188	1
c33309_g1_i1	pper:18783559	K17260	759.333	628.667	1049.33	32.4533	25.01	36.5667	0.576022	5.65013	12.1628	0.000487512	0.0121766
c29574_g1_i1	pper:18773308	K17255	154	31	194.667	6.49333	1.23	6.73333	2.59104	3.02076	111.193	5.36788e-26	1.96743e-23
c26841_g1_i2	pper:18773308	K17255	0.666667	2.33333	1	0.156667	0.536667	0.196667	-1.40571	-2.29102	1.36224	0.24315	0.589135
c26805_g1_i1	pper:18770643	K17255	5511	6381.33	7161.33	222.963	242.037	236.35	0.0791512	8.60578	0.238157	0.62554	0.964329
c10993_g1_i1	pper:18767813	K17255	3	3.33333	2.66667	0.2	0.193333	0.14	0.152872	-1.70698	0.0407551	0.840011	1
c63580_g1_i1	ath:AT5G09550	K17255	0	0	0.333333	0	0	0.136667	0	-2.94871	0	1	1
c42777_g1_i1	pper:18780327	K17193	2.66667	9.66667	0.666667	0.133333	0.493333	0.0266667	-1.57974	-1.36776	5.9184	0.0149835	0.180753
c62827_g1_i1	pper:18779862	K17193	37.6667	8	28.3333	1.51	0.316667	0.916667	2.44754	0.744511	29.2038	6.51523e-08	4.1518e-06
c17052_g1_i1	pper:18779862	K17193	6.33333	2.33333	6.33333	0.263333	0.0966667	0.213333	1.63703	-1.2081	5.83942	0.015671	0.186554
c74613_g1_i1	mdm:103413307	K17193	0.666667	0.666667	0	0.41	0.42	0	0.15151	-2.73523	0.012414	0.911285	1
c40827_g1_i1	pper:18793686	K17108	468.333	455.333	791.667	9.03667	8.12667	12.4267	0.358565	5.1375	4.18778	0.0407163	0.339255
c25327_g1_i1	pper:18788899	K17108	23	54.6667	21.6667	2.16	4.44667	1.63667	-0.806811	1.04706	2.72898	0.0985422	0.447015
c39571_g1_i1	pper:18788899	K17108	498.667	722.667	368.667	16.0733	21.5367	9.72	-0.213291	5.00684	1.34518	0.246123	0.589135
c41664_g1_i1	pper:18793885	K17098	664.333	1350	480	28.51	54.2867	16.6233	-0.734909	5.6531	18.4983	1.70053e-05	0.00064809
c31746_g2_i2	pper:18793264	K17098	2	5.33333	1.33333	0.356667	0.903333	0.18	-1.12508	-1.73538	1.96531	0.160946	0.525831
c25115_g1_i1	pper:18793264	K17098	3.33333	4	5.66667	0.25	0.286667	0.356667	0.0283095	-1.36982	0.00146211	0.969498	1
c43920_g1_i1	pper:18786770	K17098	145	335.333	97.3333	7.80333	16.9033	4.25667	-0.919838	3.54373	24.1806	8.77128e-07	4.50439e-05
c57556_g1_i1	pper:18785270	K17098	207.333	54.3333	598.667	12.2667	2.97	28.6067	2.23499	4.16824	110.753	6.70301e-26	2.44283e-23
c55883_g1_i1	pper:18785270	K17098	0.666667	0	0.333333	0.486667	0	0.176667	2.81893	-2.80286	2.80332	0.0940696	0.447015
c52897_g1_i1	pper:18784828	K17098	59.6667	125	47.6667	4.04667	7.82	2.61667	-0.758502	2.25614	9.60161	0.00194407	0.0379356
c38539_g1_i1	pper:18775159	K17098	36911	22046	56510.7	2422.65	1361.59	3008.16	1.02236	11.2281	38.1699	6.4845e-10	5.73686e-08
c30668_g1_i1	pper:18772589	K17098	2.66667	3.33333	3.66667	1.72333	1.98333	1.94	-0.0235522	-1.64627	0.000978253	0.975049	1
c39921_g1_i1	pper:18792373	K17087	6797.33	7186	6281.67	170.66	171.91	128.52	0.174895	8.71074	1.06533	0.302002	0.598246
c10120_g1_i2	mus:103988159	K17087	0	0	0.666667	0	0	0.33	0	-2.87455	0	1	1
c45145_g1_i1	pper:18788541	K17086	5688.33	6765.67	6673	164.523	181.56	156.73	0.0642127	8.6091	0.136325	0.711962	1
c37093_g1_i1	pper:18782040	K17086	4171	3907.67	5326	124.68	110	129.447	0.374732	8.11202	5.47502	0.0192901	0.214732
c37044_g2_i1	pper:18782040	K17086	1	3.33333	1.66667	0.176667	0.546667	0.226667	-1.38808	-2.02481	2.16752	0.140953	0.509292
c67020_g1_i1	pper:18770689	K17086	1000.33	1110	1091	24.44	25.8767	21.65	0.102751	6.04504	0.326474	0.567742	0.905117
c44648_g1_i4	pper:18773625	K17085	198	301.667	210.667	5.19667	7.46667	4.50667	-0.325886	3.86374	3.50862	0.0610504	0.404599
c45209_g2_i4	pper:18787879	K17081	570.333	781	570	27.3933	35.0133	22.23	-0.157169	5.29391	0.997989	0.317798	0.618555
c45209_g3_i1	pper:18779410	K17081	667	820.333	691.333	37.3767	42.9367	31.6467	1.22784e-05	5.47418	5.57052e-09	0.99994	1
c33695_g1_i1	pper:18784191	K17080	923	2080.67	616.667	51.36	111.927	28.08	-0.947985	6.20527	23.0692	1.56271e-06	7.60444e-05
c46311_g2_i1	pper:18793803	K17065	2.33333	5	4.33333	1.14	2.07333	1.58667	-0.724499	-1.4749	0.88964	0.345575	0.656853
c46311_g1_i2	pper:18793803	K17065	406	471	439	17.6367	19.19	15.57	0.0735622	4.75865	0.201658	0.653386	0.994036
c46218_g1_i1	pper:18768070	K17065	847	907.667	1165.33	19.5667	19.2767	21.85	0.232765	5.90022	1.59118	0.207158	0.573209
c21291_g1_i1	pper:18779737	K17046	1877.33	1998.67	2143	51.4433	51.2367	48.07	0.20382	6.94239	1.19603	0.274117	0.589135
c41147_g1_i1	pper:18776033	K17046	327	365.667	487.333	9.76	10.1133	11.9167	0.16017	4.58658	0.66272	0.415601	0.751666
c46495_g2_i4	pper:18778954	K16912	84.6667	94.6667	112	2.69667	2.72	2.89	0.190297	2.59379	0.488498	0.484598	0.827607
c26001_g1_i1	pper:18784897	K16911	1401.67	2873	1383	35.43	66.9333	28.43	-0.703148	6.81515	12.9276	0.000323775	0.00866384
c34948_g1_i1	pper:18776906	K16904	12	22.6667	9.33333	0.693333	1.19	0.433333	-0.590245	0.0138037	1.99431	0.157891	0.518418
c40645_g3_i1	pper:18767882	K16904	121.333	259	43.3333	6.09	12.9033	1.76	-0.925007	3.14769	5.52067	0.0187931	0.210846
c35791_g1_i2	pper:18767882	K16904	3.66667	8.66667	2	0.396667	0.82	0.166667	-0.873018	-1.27285	1.44107	0.229966	0.579761
c30325_g1_i1	pper:18776298	K16903	4.66667	17.6667	1.33333	0.37	1.38	0.0866667	-1.68465	-0.721573	7.9556	0.00479387	0.0777558
c33358_g1_i1	pper:18776298	K16903	820.667	628.333	1031	20.8533	15.58	21.1533	0.581588	5.6915	3.38456	0.0658098	0.423178
c46512_g1_i1	pper:18766008	K16900	2210.33	2227	3339.67	55.0867	52.3133	67.94	0.26962	7.32238	2.88019	0.0896756	0.447015
c46199_g2_i1	pper:18781566	K16871	5375.33	3331	11058.3	168.077	96.11	280.803	1.01575	8.67259	32.0815	1.4784e-08	1.06426e-06
c44533_g1_i1	pper:18789237	K16860	57.6667	80.6667	40.6667	2.31	3.05	1.30667	-0.212963	1.92702	0.661458	0.416046	0.75231
c58372_g1_i1	pper:18789237	K16860	0.333333	0.333333	0	0.0666667	0.0666667	0	0.173209	-2.87343	0.0122364	0.911919	1
c30334_g1_i1	pper:18766004	K16812	0.666667	2.66667	0.333333	0.116667	0.443333	0.05	-1.61434	-2.33949	1.36108	0.24335	0.589135
c56104_g1_i1	pper:18766004	K16812	0	0.333333	0.666667	0	0.166667	0.276667	-1.80257	-2.80419	1.13506	0.286699	0.589135
c29645_g1_i1	pper:18769047	K16810	557.667	687.333	680.333	17.3767	20.08	17.2233	-0.0105847	5.30457	0.0043051	0.947686	1
c44818_g2_i1	pper:18788242	K16803	899.667	837.333	1387.33	9.02333	7.82333	11.4133	0.414286	6.00061	5.38065	0.0203613	0.221844
c6236_g1_i1	pper:18780175	K16743	0	1.33333	0	0	0.39	0	-3.3924	-2.74066	3.76623	0.0522974	0.368637
c39665_g1_i2	pxb:103952112	K16732	0.666667	1.66667	0.666667	0.326667	0.826667	0.263333	-0.966313	-2.44084	0.698076	0.403431	0.735838
c64804_g1_i1	pper:18793577	K16732	0.333333	0.666667	0.666667	0.116667	0.183333	0.176667	-0.479729	-2.67558	0.102999	0.74826	1
c39818_g1_i1	pper:18791412	K16732	84.6667	196.333	89.6667	2.11	4.48667	1.81667	-0.878749	2.89712	12.4802	0.00041128	0.0105816
c49278_g1_i1	pper:18791412	K16732	1.33333	1.66667	0	0.23	0.28	0	-0.111463	-2.44003	0.00657209	0.935388	1
c70077_g1_i1	pper:18786258	K16732	0	0	1	0	0	0.253333	0	-2.80463	0	1	1
c69117_g1_i1	pper:18785948	K16732	0.333333	2	0.666667	0.0833333	0.413333	0.123333	-1.90453	-2.44747	2.06591	0.150625	0.509292
c39665_g4_i1	pper:18785948	K16732	10.3333	14.3333	10.3333	0.473333	0.59	0.383333	-0.149924	-0.260738	0.102324	0.749058	1
c32569_g1_i1	pper:18784876	K16732	3.33333	10.3333	6	0.176667	0.496667	0.25	-1.29492	-0.941298	3.97134	0.046281	0.358889
c65618_g1_i1	pper:18784876	K16732	0.666667	0.333333	1	0.21	0.08	0.233333	1.05636	-2.61189	0.519489	0.47106	0.813983
c42020_g2_i2	pper:18779028	K16732	380	740	284	13.1067	23.7067	8.00667	-0.650373	4.8146	14.1443	0.000169306	0.00496091
c75653_g1_i1	mdm:103452133	K16732	0	0.666667	0	0	1.00667	0	-2.55626	-2.87592	2.11819	0.145558	0.509292
c29420_g1_i2	pper:18783251	K16675	3.33333	12.3333	3.66667	0.346667	1.28667	0.316667	-1.65103	-0.949973	6.12504	0.0133281	0.166545
c4402_g2_i1	pper:18783251	K16675	508	641.667	491.333	18.3567	21.56	14.44	-0.0319728	5.06723	0.0354142	0.85073	1
c39025_g1_i1	pper:18776638	K16675	202	227.333	282	8.09667	8.45333	9.11667	0.137947	3.87588	0.509561	0.475329	0.818623
c16059_g1_i2	pper:18770351	K16675	6.66667	4	4.33333	0.263333	0.146667	0.143333	1.0081	-1.21542	2.69751	0.100505	0.451941
c33918_g1_i1	pper:18769432	K16675	863	645.333	1384.67	34.4867	24.25	45.0733	0.706101	5.90192	18.5598	1.64656e-05	0.000630144
c35517_g1_i1	pper:18766460	K16675	387	440.333	481.667	13.4167	14.2067	13.5267	0.119106	4.74995	0.45814	0.498495	0.838991
c44273_g1_i1	mdm:103421927	K16667	30.3333	33.3333	24.6667	5.27667	5.46667	3.48	0.132057	0.956646	0.150456	0.6981	1
c44982_g1_i1	pper:18773096	K16616	440.667	426	459.667	15.4767	14.21	13.2233	0.317234	4.77922	3.72224	0.0536922	0.374446
c33685_g2_i1	pper:18787147	K16615	0	0.333333	0	0	0.57	0	-1.82827	-2.94826	1.15057	0.283429	0.589135
c40815_g1_i2	pper:18787147	K16615	140.667	168.667	171.333	5.97667	6.66667	5.93	0.039438	3.31291	0.0395256	0.842411	1
c46171_g2_i2	pper:18769343	K16609	322.667	392	352.333	7.50333	8.41667	6.7	0.0414155	4.4451	0.0487427	0.825266	1
c34615_g1_i1	pper:18783370	K16587	128	145	178.667	4.87333	5.22333	5.54667	0.095151	3.23114	0.242106	0.622689	0.961365
c26602_g1_i2	pper:18779030	K16587	3.66667	8	4.66667	0.29	0.646667	0.303333	-0.89627	-1.13136	1.58989	0.207342	0.573209
c36489_g1_i2	pper:18779030	K16587	9.33333	8.66667	15	0.876667	0.753333	1.16333	0.398194	-0.329998	0.685405	0.407732	0.741592
c42694_g2_i1	pper:18768349	K16586	332.667	279.333	547	11.0767	8.5	14.7367	0.592656	4.57873	8.47435	0.0036019	0.062272
c33360_g1_i1	pper:18781705	K16585	161	198	167.667	10.0767	11.61	8.52333	-0.0107262	3.44588	0.00301291	0.956226	1
c15502_g1_i1	pper:18771452	K16584	356.667	468.333	387.667	21.4367	26.41	19.0467	-0.105067	4.63495	0.387584	0.533572	0.870371
c63789_g1_i1	pper:18766494	K16578	0	2	0.333333	0	0.21	0.03	-3.95727	-2.55611	5.09779	0.0239563	0.245657
c45274_g1_i1	pper:18766494	K16578	720.333	844	893.333	10.26	11.16	10.3867	0.0839925	5.6482	0.249601	0.617356	0.955707
c46677_g2_i2	pper:18773738	K16573	100	127.333	142.667	1.57667	1.86333	1.83333	-0.0416092	2.93363	0.0390599	0.84333	1
c46185_g1_i2	pper:18793430	K16572	92	124.333	139.667	1.91333	2.39667	2.39333	-0.114819	2.87052	0.221239	0.638098	0.977267
c44609_g1_i1	pper:18766659	K16571	89.3333	95	115	2.17333	2.15	2.29	0.212678	2.6422	0.897163	0.343544	0.654
c44296_g1_i1	pper:18771714	K16570	217	341.333	275.667	4.47333	6.56667	4.64	-0.349546	4.08764	3.58824	0.05819	0.392562
c47201_g2_i1	pper:18771184	K16569	341.333	409.667	395	8.91	9.89333	8.42	0.0558007	4.54913	0.0947557	0.758216	1
c4423_g1_i1	pper:18787144	K16547	2	0.333333	3	0.106667	0.0166667	0.136667	2.45168	-2.10809	4.35333	0.0369367	0.321634
c28337_g2_i1	pper:18787144	K16547	65.6667	87	89	1.58667	1.93	1.75667	-0.077821	2.32273	0.0850313	0.770592	1
c48071_g1_i1	pper:18787144	K16547	0.666667	0.666667	0.666667	0.11	0.0933333	0.0866667	0.27657	-2.61145	0.0383421	0.844758	1
c52447_g1_i1	pper:18787171	K16546	1192	1192	1313.67	77.9867	73.34	69.6633	0.279641	6.25582	3.03358	0.081558	0.447015
c25339_g1_i1	pper:18782721	K16465	17.3333	56	24.6667	2.76333	8.63	3.20333	-1.44805	1.07829	16.8874	3.96646e-05	0.00138644
c33922_g1_i1	pper:18780184	K16465	0.333333	8.66667	0.333333	0.0666667	1.81333	0.06	-4.01824	-1.68638	19.9877	7.79409e-06	0.000320667
c33922_g2_i1	pper:18779346	K16465	1.66667	1.66667	3	0.41	0.366667	0.58	0.269263	-1.98593	0.0911362	0.762738	1
c52382_g1_i1	pper:109947476	K16465	304.333	485.333	43.3333	26.0833	39.69	2.98667	-0.429085	4.10819	3.93125	0.0473967	0.36004
c40970_g1_i1	pper:18793325	K16365	522	495.667	765.667	19.87	17.4967	23.7633	0.387222	5.19493	5.1382	0.0234049	0.242604
c35750_g1_i2	pper:18778206	K16329	60.3333	95.6667	71.6667	2.93333	4.33	2.82667	-0.366072	2.24189	2.45	0.117525	0.504588
c20272_g1_i1	pper:18771979	K16315	0	0.333333	0	0	0.726667	0	-1.73752	-2.9505	1.09539	0.295279	0.589135
c20272_g2_i1	pper:18771979	K16315	0	0.333333	0.333333	0	0.133333	0.126667	-1.73752	-2.87664	1.09539	0.295279	0.589135
c60765_g1_i1	pper:18771979	K16315	0.333333	0.666667	0	0.253333	0.393333	0	-0.47316	-2.80682	0.0982847	0.753898	1
c38467_g1_i1	pper:18789794	K16302	463	600.333	577.667	17.63	21.1867	17.98	-0.0586014	5.05862	0.104032	0.747044	1
c47156_g4_i2	pper:18789188	K16302	646.333	718.667	703.667	25.1367	25.85	22.1833	0.165732	5.40786	0.795606	0.37241	0.69355
c60708_g1_i1	pper:18786364	K16302	0.666667	1.33333	0	0.176667	0.336667	0	-0.58892	-2.61641	0.17842	0.672735	1
c6080_g1_i1	pper:18786364	K16302	0	0	0.333333	0	0	0.616667	0	-2.94871	0	1	1
c41752_g3_i1	pper:18768933	K16302	404	480	464.333	14.6	16.2567	13.6467	0.0470022	4.78656	0.0739646	0.785649	1
c45458_g1_i1	pper:18768595	K16302	283.333	268.333	370.333	11.3633	10.0033	12.0867	0.381242	4.25016	4.62265	0.0315525	0.292271
c48070_g1_i1	pper:18784909	K16298	1201.33	1353.33	823	410.787	434.9	224.09	0.0837775	6.12681	0.233273	0.629108	0.967949
c52334_g1_i1	pper:18784909	K16298	2895.67	3457.33	2754.33	150.253	164.43	115.317	0.0811201	7.53859	0.155869	0.692988	1
c36681_g2_i1	pper:18772984	K16298	6734.33	623.333	18497	242.857	20.6367	541.557	3.76619	9.0791	324.987	1.18771e-72	3.17422e-69
c17541_g1_i1	pper:18772984	K16298	0.666667	1.33333	0	0.2	0.37	0	-0.641964	-2.61061	0.303035	0.581986	0.919013
c31764_g1_i3	pper:18772984	K16298	1	1	1	0.0666667	0.06	0.0566667	0.274381	-2.44287	0.0583216	0.809169	1
c35914_g1_i2	pper:18792141	K16297	29.3333	115.667	11	1.43	5.29333	0.433333	-1.68739	1.68546	34.9094	3.45413e-09	2.70184e-07
c42972_g1_i1	pper:18791207	K16297	338	94.6667	1195.67	14.7933	3.87667	42.7067	2.12391	5.07729	126.539	2.34401e-29	1.08947e-26
c16584_g1_i3	pper:18789785	K16297	2	6	2.33333	0.123333	0.336667	0.113333	-1.24756	-1.58286	2.21716	0.136483	0.509292
c60623_g1_i1	pper:18789785	K16297	0.333333	0.666667	0	0.286667	0.443333	0	-0.47316	-2.80682	0.0982847	0.753898	1
c7868_g1_i1	pper:18789587	K16297	88.3333	209.667	5	11.3233	26.39	0.52	-1.05116	2.66496	12.3091	0.000450754	0.011405
c11716_g1_i2	pper:18789587	K16297	26.3333	47.6667	3.33333	2.24	3.67	0.223333	-0.514631	0.747706	1.87502	0.170901	0.548828
c41726_g1_i1	pper:18789421	K16297	13.6667	11.3333	10.3333	0.703333	0.543333	0.426667	0.545522	-0.233935	1.30858	0.252652	0.589135
c8495_g1_i1	pper:18789421	K16297	0.333333	0.666667	1.33333	0.0866667	0.133333	0.253333	-0.462536	-2.55565	0.0889988	0.765454	1
c56554_g1_i1	pper:18789421	K16297	0	0	0	0	0	0	0	-3.02684	0	1	1
c46169_g3_i2	pper:18787422	K16297	48.3333	126.333	11	2.02333	4.83	0.366667	-1.05617	1.9291	13.5396	0.000233581	0.00653709
c39572_g1_i1	pper:18785175	K16297	134	232.667	97.3333	3.87667	6.24	2.28333	-0.492115	3.24863	5.86732	0.0154245	0.184579
c55286_g1_i1	pper:18783840	K16297	0	1.33333	0	0	0.523333	0	-3.49037	-2.73727	3.94964	0.0468815	0.359821
c12349_g1_i1	pper:18783840	K16297	0.666667	3	0	0.06	0.25	0	-1.72618	-2.34069	1.90565	0.167447	0.540851
c40574_g1_i1	pper:18778330	K16297	7.66667	22.3333	10.3333	0.34	0.92	0.373333	-1.22461	-0.0988269	8.2364	0.00410586	0.0690674
c68563_g1_i1	pper:18778330	K16297	0	2	0	0	0.54	0	-3.95847	-2.61616	6.7076	0.00960029	0.130322
c49741_g1_i1	pper:18775952	K16297	0.666667	2.33333	0	0.113333	0.41	0	-1.46117	-2.44127	1.20062	0.273198	0.589135
c7823_g1_i1	pper:18775952	K16297	1.66667	3.33333	1.66667	0.166667	0.306667	0.14	-0.657786	-1.95232	0.414993	0.519446	0.857657
c32187_g1_i1	pper:18769666	K16297	319	237	326.667	12.25	8.31	10.1233	0.766635	4.19824	14.0611	0.000176966	0.00515241
c45280_g1_i1	pper:18768929	K16297	61	85.3333	140.333	2.81667	3.61	5.24333	-0.162242	2.56957	0.443188	0.505588	0.846855
c32235_g1_i2	pper:18768929	K16297	1.33333	2.66667	8.33333	0.21	0.353333	1.07667	-0.575433	-1.4246	0.360375	0.548298	0.885296
c57541_g1_i1	fve:101313115	K16297	3	7.33333	1.66667	0.376667	0.873333	0.166667	-0.989982	-1.44469	2.16234	0.141429	0.509292
c4518_g1_i1	pxb:103955228	K16296	1.33333	1	2.33333	0.223333	0.16	0.306667	0.609314	-2.19333	0.316447	0.573751	0.911225
c30963_g1_i1	pxb:103935151	K16296	0	0	0	0	0	0	0	-3.02684	0	1	1
c52898_g1_i1	pper:18772042	K16296	1.66667	1.66667	1	0.143333	0.123333	0.0666667	0.31307	-2.24472	0.102291	0.749097	1
c41730_g1_i8	pper:18768446	K16296	86.3333	7	329.667	3.05	0.243333	9.54667	3.86161	3.15288	141.761	1.09664e-32	6.22474e-30
c24993_g1_i1	pper:18768446	K16296	0	2.33333	0	0	1.69333	0	-4.31316	-2.55075	5.57815	0.018186	0.206075
c16648_g1_i1	pper:18768446	K16296	0.333333	0.333333	0	0.15	0.133333	0	0.230646	-2.87634	0.0191011	0.890077	1
c6463_g1_i1	pper:18768246	K16296	0	0.333333	0.333333	0	0.19	0.143333	-1.82827	-2.87414	1.15057	0.283429	0.589135
c32471_g2_i1	pper:18768246	K16296	1.66667	1.33333	0.666667	2.55	1.82	0.796667	0.559639	-2.33802	0.33179	0.564607	0.901827
c45766_g1_i2	pper:18767513	K16296	1155	2467	447.667	37.13	73.9733	11.7267	-0.791677	6.33926	23.7794	1.0803e-06	5.43038e-05
c33393_g2_i1	pper:18767513	K16296	21	15.3333	21.3333	54.2967	35.1633	40.8033	0.742775	0.388717	4.21243	0.0401287	0.336369
c40190_g1_i3	pper:18767513	K16296	4.66667	2.66667	4	0.286667	0.163333	0.2	1.00972	-1.48924	1.60805	0.204766	0.573209
c33393_g1_i1	pper:18767513	K16296	1.66667	1.33333	0.333333	0.366667	0.28	0.0533333	0.499093	-2.38572	0.149227	0.699275	1
c33822_g1_i5	pper:18767490	K16296	0	1	0	0	0.253333	0	-3.07162	-2.80555	3.03766	0.0813533	0.447015
c43141_g1_i3	pper:18767490	K16296	1.33333	3	0	0.136667	0.316667	0	-0.883815	-2.24108	0.887484	0.34616	0.657555
c46976_g3_i2	pper:18767119	K16296	491.333	367	775.667	17.64	12.3767	22.7633	0.709975	5.07883	18.2343	1.95325e-05	0.000735663
c7597_g1_i1	pper:18767119	K16296	0.333333	0.333333	0.333333	0.136667	0.146667	0.113333	0.165598	-2.80448	0.0114553	0.914766	1
c43113_g1_i1	pper:18767110	K16296	119.333	169.333	98	6.76333	8.88667	4.5	-0.195318	2.99131	0.901954	0.342258	0.652265
c18335_g1_i1	pper:18767110	K16296	1.33333	0.666667	1	0.62	0.276667	0.406667	1.15306	-2.44442	0.690827	0.405883	0.739154
c61548_g1_i1	pper:18767110	K16296	0	0	0.333333	0	0	0.736667	0	-2.94899	0	1	1
c62267_g1_i1	pper:18767110	K16296	0	0	0.666667	0	0	0.376667	0	-2.87457	0	1	1
c35949_g1_i1	pper:18767034	K16296	230.333	378.667	263.333	9.38333	14.1933	8.73	-0.393038	4.1427	3.99697	0.0455822	0.358889
c28916_g1_i1	pper:18766970	K16296	0.333333	0	0	1.82333	0	0	1.96817	-2.94869	1.46456	0.226206	0.573209
c43934_g1_i1	pper:18766970	K16296	3	2.33333	2.33333	1.05333	0.696667	0.636667	0.687884	-1.83843	0.58634	0.443838	0.785448
c33124_g1_i1	pper:18766970	K16296	0.333333	0.666667	0	0.14	0.263333	0	-0.610742	-2.80307	0.151116	0.697471	1
c4736_g1_i1	pper:18766970	K16296	5	5	4.33333	1.78333	1.75	1.28667	0.236595	-1.26592	0.103568	0.747589	1
c31050_g1_i1	pper:18776662	K16292	8.33333	3	12	0.493333	0.176667	0.596667	1.67717	-0.725075	6.97836	0.00825013	0.117385
c57492_g1_i1	pper:18776662	K16292	0.666667	0	0	0.703333	0	0	2.81893	-2.87309	2.80332	0.0940696	0.447015
c32393_g1_i1	pper:18766578	K16290	592	220.333	909	32.9167	11.3033	40.79	1.74181	5.17527	86.3879	1.47883e-20	3.76404e-18
c40730_g1_i6	pper:18790437	K16287	149	175	177.667	4.44667	4.88333	4.31333	0.0629592	3.37403	0.0989376	0.753108	1
c46748_g5_i1	pper:18789983	K16285	54.6667	131.333	22.3333	3.79333	8.96667	1.26333	-1.06813	2.13434	9.08304	0.00257991	0.0475103
c33933_g1_i1	pper:18784070	K16285	3142.67	1841.67	5368.33	109.317	59.5467	151.727	1.07919	7.74626	42.5054	7.04886e-11	6.97718e-09
c27381_g1_i2	pper:18777120	K16284	624.667	643.333	687.333	32.0367	30.7733	28.61	0.256396	5.3373	2.03986	0.153224	0.509292
c30364_g1_i1	pper:18784811	K16283	555.667	613	589.333	34.5367	35.3967	29.6267	0.164307	5.1783	0.821595	0.364714	0.683191
c44157_g1_i2	pper:18772465	K16283	245.333	322.333	281.333	12.5333	15.1267	11.6433	-0.0634804	4.11752	0.0889398	0.765529	1
c50213_g1_i1	pxb:103947327	K16282	0.333333	0.333333	0	0.183333	0.206667	0	0.139896	-2.87412	0.00900291	0.924407	1
c45832_g1_i1	pxb:103928972	K16282	12.3333	49.3333	3.33333	2.24667	8.54	0.49	-1.73404	0.515789	19.2369	1.15463e-05	0.000458003
c23527_g1_i1	pper:18792809	K16282	37.6667	10.3333	143.667	2.42667	0.663333	7.56	2.08623	2.03649	27.6577	1.44791e-07	8.59118e-06
c62473_g1_i1	pper:18787424	K16281	105.333	232	53.6667	14.9833	32.7	6.19	-0.97077	3.03356	5.93467	0.0148459	0.179666
c34126_g1_i1	pper:18776367	K16281	3.33333	3	2	0.386667	0.316667	0.18	0.428698	-1.76973	0.339008	0.560403	0.897005
c39678_g1_i3	pper:18783062	K16280	442	432.333	716	11.79	10.7667	15.54	0.330036	5.03325	4.05124	0.0441389	0.354999
c32452_g1_i1	pper:18780565	K16280	1829.67	1781	3031.67	82.3433	74.59	111.133	0.346477	7.08796	4.34899	0.0370308	0.32225
c37034_g1_i1	pper:18780043	K16280	165.667	313.333	184	7.49	13.23	6.75	-0.621611	3.75059	11.3165	0.000768199	0.017872
c34744_g1_i1	pper:18776786	K16280	444.667	1010	526.333	14.5	30.7667	13.9467	-0.88686	5.31142	29.7875	4.8208e-08	3.152e-06
c47322_g2_i1	pper:18786843	K16279	1017	1199.33	1454.67	12.4533	13.4067	14.4667	0.111769	6.22169	0.307673	0.579112	0.916529
c46466_g1_i2	pper:18776389	K16278	154.333	189	163.333	2.83	3.19	2.44333	0.0385489	3.36963	0.029066	0.864627	1
c75183_g1_i1	pper:18791651	K16277	0.333333	0	0.333333	0.24	0	0.18	2.00563	-2.87379	1.49192	0.221918	0.573209
c50123_g1_i1	pper:18791651	K16277	0.333333	0.333333	0	0.423333	0.473333	0	0.165598	-2.87472	0.0114553	0.914766	1
c39392_g1_i1	pper:18773264	K16277	18.3333	36	28.6667	0.983333	1.84667	1.27	-0.70615	0.856822	4.01906	0.0449887	0.358641
c35059_g1_i1	pper:18768552	K16277	185.333	278.667	166	6.98667	9.81	5.08667	-0.286894	3.68251	2.30083	0.129305	0.509292
c42298_g1_i1	pper:18789182	K16276	13	39.3333	13	0.263333	0.733333	0.21	-1.26877	0.512503	10.8749	0.000974782	0.0217741
c58209_g1_i1	pper:18789182	K16276	0	0.333333	0.333333	0	0.306667	0.296667	-1.73752	-2.87664	1.09539	0.295279	0.589135
c43160_g1_i1	pper:18785491	K16276	118.667	4	420.667	4.66667	0.15	13.5467	5.11889	3.51196	227.365	2.23845e-51	2.70899e-48
c45928_g1_i1	pper:18785491	K16276	10.3333	0	32	0.53	0	1.31333	6.55477	-0.00215058	37.7858	7.89557e-10	6.89959e-08
c41809_g1_i3	pper:18776709	K16276	311.667	473.667	290	5.39333	7.67667	4.10333	-0.311466	4.45223	3.30921	0.0688928	0.436559
c42298_g2_i2	pper:18775902	K16276	217.667	173.333	387.667	3.65	2.68	5.3	0.648451	4.00938	10.966	0.000928007	0.0209
c30256_g1_i1	pper:18775902	K16276	8	7.66667	3.66667	0.87	0.793333	0.31	0.326172	-0.945775	0.279197	0.597228	0.934882
c37950_g2_i1	pper:18770124	K16275	30.3333	36.6667	17.3333	1.45667	1.65667	0.67	0.00583406	0.885154	0.000336576	0.985363	1
c31231_g1_i1	pper:18767348	K16275	3112.33	3094	4421.33	105.203	98.9233	121.4	0.279813	7.77241	2.89892	0.0886392	0.447015
c24224_g1_i1	pper:18789165	K16274	0.666667	3.66667	1.33333	0.0566667	0.31	0.09	-2.07792	-2.06676	3.43717	0.0637447	0.414839
c38909_g1_i1	pper:18789165	K16274	2238.33	2579.67	1871.33	140.94	154.743	95.4333	0.0439509	7.11487	0.0572611	0.810878	1
c47817_g1_i1	pper:18792647	K16253	1001	1294	804.333	80.1733	98.8767	51.9133	-0.126726	6.00309	0.441461	0.506418	0.847225
c36648_g1_i2	pper:18792299	K16253	104.667	134.333	132.667	6.09667	7.47	6.32333	-0.093912	2.94698	0.18476	0.667314	1
c22408_g1_i1	pper:18788248	K16253	5	8.33333	4.66667	0.926667	1.43667	0.71	-0.427422	-1.03481	0.541751	0.461708	0.804499
c25479_g1_i2	pper:18788248	K16253	2.66667	3.66667	5	0.596667	0.75	0.873333	-0.171335	-1.49277	0.0516357	0.820241	1
c45333_g1_i1	pper:18790113	K16252	226	311.333	259	3.72667	4.68667	3.48	-0.114599	4.01589	0.262467	0.608431	0.946084
c73126_g1_i1	pper:18785507	K16251	0.666667	4.66667	2.33333	0.0466667	0.27	0.123333	-2.21219	-1.85275	3.58912	0.0581591	0.392548
c35584_g1_i1	pper:18785507	K16251	20.6667	36	40.3333	0.533333	0.8	0.836667	-0.356317	1.04124	0.506202	0.476788	0.820301
c32343_g1_i1	pper:18785507	K16251	120.333	142.667	147	6.73333	7.47333	6.69667	0.0483872	3.08483	0.0556942	0.813436	1
c64697_g1_i1	pper:18776740	K16250	0	0.666667	0.666667	0	0.52	0.51	-2.47879	-2.74062	2.03436	0.153779	0.509292
c62377_g1_i1	pper:18776740	K16250	0	0.333333	0.333333	0	0.316667	0.316667	-1.73752	-2.87635	1.09539	0.295279	0.589135
c58127_g1_i1	pper:18776740	K16250	1	2	1	0.1	0.16	0.0766667	-0.547263	-2.29513	0.239623	0.624479	0.963246
c46029_g1_i1	pper:18776740	K16250	32.6667	44	33.6667	0.86	1.07333	0.72	-0.115956	1.23493	0.118067	0.731141	1
c72521_g1_i1	pper:18776740	K16250	0	0	1	0	0	0.24	0	-2.80435	0	1	1
c40545_g1_i1	pper:18788596	K16241	132.333	86	196.333	8.71667	5.35667	10.53	0.894353	3.12651	17.0355	3.66881e-05	0.00129511
c5077_g1_i1	pper:18786027	K16240	3	1	2.33333	0.36	0.0966667	0.223333	1.76843	-1.98663	3.76173	0.0524383	0.369049
c12623_g1_i1	pper:18786027	K16240	2	0.333333	1.66667	0.323333	0.0466667	0.233333	2.4552	-2.28859	3.71579	0.0539003	0.374847
c72703_g1_i1	pper:18786027	K16240	0.333333	0	0.333333	0.463333	0	0.333333	2.00563	-2.87379	1.49192	0.221918	0.573209
c53871_g1_i1	pper:18786027	K16240	0.333333	0.666667	2.66667	0.06	0.0966667	0.373333	-0.536933	-2.3409	0.147348	0.701083	1
c57784_g1_i1	pper:18786027	K16240	0.333333	0.666667	0.333333	0.126667	0.25	0.11	-0.565644	-2.73872	0.132459	0.715896	1
c54200_g1_i1	pper:18786027	K16240	0.333333	0.333333	0	0.42	0.303333	0	0.263959	-2.87566	0.0236937	0.877667	1
c47333_g2_i1	pper:18777518	K16240	34.6667	45.6667	84.3333	0.56	0.676667	1.10667	-0.0797152	1.79035	0.0683522	0.793751	1
c19426_g1_i1	pper:18772119	K16223	139	393.667	78.6667	11.4333	30.26	5.21667	-1.20995	3.61779	32.219	1.37736e-08	1.00051e-06
c57411_g1_i1	pper:18779269	K16219	165.667	247.667	154	10.2867	14.45	7.77333	-0.298721	3.54152	2.52092	0.112345	0.488724
c39672_g1_i2	pper:18792786	K16196	199	273.667	258.667	2.79667	3.60333	2.99	-0.157541	3.89692	0.588934	0.442832	0.784307
c40834_g1_i1	pper:18783841	K16190	464	522	351.333	20.8033	22.1233	12.7233	0.100496	4.79824	0.26606	0.605987	0.943367
c5314_g1_i1	pper:18783841	K16190	1	1.33333	0	0.113333	0.163333	0	-0.255835	-2.55015	0.0351271	0.85133	1
c32633_g1_i1	pper:18782264	K16189	0.666667	10.3333	1.66667	0.0266667	0.34	0.05	-3.46357	-1.40017	15.6914	7.45605e-05	0.00240805
c35730_g1_i1	pper:18790940	K16075	6971.67	3413.33	13103.7	268.587	122.65	411.407	1.33287	8.92959	62.4571	2.72308e-15	4.45564e-13
c43928_g4_i1	pper:18790629	K16075	207.667	244	247.333	5.13333	5.60333	4.94	0.077261	3.84537	0.155702	0.693145	1
c46742_g1_i2	pper:18789506	K16075	239.667	257.667	377	9.42	9.42	12.1267	0.203552	4.16472	1.2045	0.272424	0.589135
c43928_g3_i1	pper:18781608	K16075	463	396	566	18.8833	15.1433	18.79	0.517182	4.88201	9.94134	0.00161608	0.0328341
c44906_g1_i2	pper:18775165	K16075	154.333	276.333	85	6.51333	10.6267	2.91	-0.49794	3.38253	4.43656	0.0351771	0.311256
c67519_g1_i1	pper:18775165	K16075	0.666667	1.66667	0.666667	0.11	0.273333	0.0866667	-0.957721	-2.44236	0.62753	0.428263	0.767682
c43999_g1_i2	pper:18768111	K16075	138.667	267	43.3333	4.96	8.79667	1.24333	-0.622022	3.18508	8.22092	0.00414101	0.0694765
c31721_g1_i2	pper:18767475	K16075	11	21.6667	7.33333	0.88	1.62	0.473333	-0.676658	-0.097861	2.49798	0.113992	0.493792
c32223_g1_i1	pper:18767475	K16075	1	1.66667	0	0.0866667	0.136667	0	-0.425841	-2.49561	0.167864	0.682018	1
c71961_g1_i1	fve:101306904	K16075	0.333333	0	0	0.373333	0	0	2.00148	-2.948	1.48891	0.222386	0.573209
c43999_g2_i1	dzi:111284012	K16075	2	0	1.33333	0.26	0	0.14	4.23543	-2.38567	7.68845	0.00555754	0.0868143
c3948_g1_i1	pper:18791614	K16055	5.66667	13	9	0.27	0.56	0.343333	-0.876767	-0.545398	2.68232	0.101468	0.455153
c67204_g1_i1	pper:18791614	K16055	0	0.666667	0.333333	0	0.14	0.07	-2.47879	-2.80759	2.03436	0.153779	0.509292
c63253_g1_i1	pper:18791614	K16055	0.333333	0.666667	1	0.0366667	0.0733333	0.103333	-0.565012	-2.61292	0.147452	0.700982	1
c46690_g1_i1	pper:18788532	K16055	1234	1461.67	1744.67	19.0233	21.0167	21.9233	0.0598103	6.503	0.140522	0.707763	1
c24030_g1_i1	pper:18788435	K16055	298.667	214.667	430.333	8.47	5.71	9.95667	0.769188	4.29617	18.8838	1.38924e-05	0.000538739
c46341_g7_i1	pper:18788435	K16055	9	7	19.3333	0.623333	0.443333	1.06667	0.66525	-0.234309	1.4387	0.230349	0.580475
c42357_g1_i1	pper:18784075	K16055	16.3333	35.6667	21.3333	0.543333	1.09	0.57	-0.826134	0.683537	5.64473	0.0175079	0.20089
c45496_g1_i1	pper:18780959	K16055	823.667	1303	1161.33	16.3667	23.84	18.8633	-0.327583	6.04353	3.03412	0.0815309	0.447015
c53215_g1_i1	pper:18780844	K16055	0.333333	0.666667	0	0.696667	1.50333	0	-0.66697	-2.80316	0.175846	0.674967	1
c39720_g1_i1	pper:18780346	K16055	108	213	104	2.00667	3.63333	1.57333	-0.648786	3.10188	8.424	0.003703	0.0636767
c36452_g2_i1	pper:18776779	K16055	1897.67	1561.33	1917.33	38.48	29.2167	31.6033	0.605995	6.79342	12.2993	0.000453131	0.0114471
c36632_g1_i1	pper:18776343	K16055	1857.33	2151.67	2412.33	29.4133	31.8167	31.1233	0.0892167	7.03555	0.31815	0.572721	0.910317
c67914_g1_i1	mdm:103444060	K16055	0	1	1	0	0.183333	0.153333	-3.06315	-2.61279	3.4002	0.0651886	0.420862
c34668_g1_i1	pper:18778522	K16054	2358.67	2168.67	4179.67	89.9633	76.7467	129.573	0.434468	7.47947	6.68716	0.00971096	0.131352
c34428_g1_i1	mdm:103448693	K16054	1.33333	1.66667	1.33333	0.246667	0.306667	0.19	-0.124049	-2.23675	0.00896799	0.924554	1
c17692_g1_i2	rcu:8283799	K16040	2.66667	3	3.33333	0.243333	0.273333	0.243333	0.0512873	-1.70117	0.00302319	0.956152	1
c23995_g2_i4	pper:109948539	K16040	13.6667	74	8.66667	0.666667	3.41667	0.35	-2.14837	1.02551	43.4877	4.26633e-11	4.30939e-09
c23995_g1_i1	pper:109948539	K16040	1.33333	7.33333	1.33333	0.863333	4.08667	0.66	-2.0514	-1.62413	6.726	0.00950175	0.129507
c20405_g1_i1	pper:109948183	K16040	0	1	0	0	0.313333	0	-3.05139	-2.80614	3.00761	0.0828746	0.447015
c22870_g1_i2	pper:109948183	K16040	0	0.666667	0.333333	0	0.153333	0.0666667	-2.58946	-2.80436	2.15656	0.141962	0.509292
c44936_g1_i1	pper:18777915	K15979	3179.33	2785.67	4042	57.4033	46.13	59.3067	0.531723	7.68271	7.69192	0.00554687	0.0866914
c62388_g1_i1	oeu:111405210	K15979	142.667	131.333	97.3333	8.02333	6.90667	4.40667	0.407699	2.96636	3.85776	0.0495163	0.36258
c7642_g1_i1	pper:18791156	K15925	840.667	839.667	405.333	18.1133	16.6467	7.11333	0.335366	5.42236	3.10996	0.077815	0.447015
c42577_g1_i1	pper:18766692	K15923	206.333	232	274.333	4.93333	5.07	5.30667	0.168988	3.86833	0.649073	0.420444	0.757986
c59020_g1_i1	pper:18767038	K15920	0.666667	1	0.666667	0.166667	0.25	0.14	-0.300969	-2.5546	0.0402335	0.841025	1
c18463_g1_i1	pper:18785893	K15919	48	160	29	1.96	5.99333	0.96	-1.40198	2.25961	21.2065	4.12363e-06	0.00018116
c36432_g1_i2	pper:18782388	K15919	44.6667	34	59	2.80667	2.03667	3.02333	0.657786	1.56793	5.19146	0.0226982	0.238045
c64299_g1_i1	pper:18782364	K15919	0	0.333333	0	0	0.69	0	-1.82827	-2.94826	1.15057	0.283429	0.589135
c20852_g1_i1	pper:18782364	K15919	0	0.333333	0	0	0.923333	0	-1.80257	-2.94886	1.13506	0.286699	0.589135
c43724_g1_i1	pper:18782364	K15919	758	847	741	41.3333	42.7167	32.66	0.153968	5.58899	0.79076	0.37387	0.695609
c46631_g1_i13	dzi:111274138	K15919	94	147.333	97	5.33333	7.82333	4.47333	-0.35911	2.8051	2.93525	0.0866654	0.447015
c30022_g1_i1	pper:18782619	K15918	493.333	514.333	488.667	17.03	16.4133	13.6833	0.256765	4.94563	2.07608	0.149624	0.509292
c31322_g1_i1	pper:18784878	K15902	146.333	238.667	171	17.15	26.7933	16.16	-0.467981	3.52923	4.56019	0.0327235	0.298811
c21779_g1_i1	pper:18767810	K15901	288.667	395	272.333	27.6233	36.1167	21.4733	-0.197378	4.29156	1.00562	0.315955	0.616334
c44885_g2_i1	pper:18766854	K15893	428	657	365	19.94	28.4133	13.8533	-0.308871	4.87438	3.17729	0.0746685	0.447015
c9646_g1_i1	pper:18773060	K15892	0	0.333333	0	0	0.106667	0	-1.82827	-2.94826	1.15057	0.283429	0.589135
c32026_g1_i1	pper:18773060	K15892	712	917.667	748.333	45.0067	55.4333	38.6567	-0.116474	5.61159	0.461352	0.496993	0.837365
c34805_g1_i1	pper:109949998	K15891	47	92.3333	28.3333	2.77667	5.2	1.36667	-0.703216	1.81711	5.68232	0.0171367	0.198481
c812_g1_i1	pper:109949998	K15891	3.33333	1.33333	1.33333	0.19	0.07	0.06	1.49319	-2.01966	2.07061	0.150161	0.509292
c28400_g1_i2	pper:18788471	K15889	333	277.333	426.667	23.87	18.59	24.8333	0.553756	4.4257	10.7925	0.00101912	0.0226063
c5989_g1_i1	pper:18788471	K15889	55.6667	56	107	5.82667	5.25	8.9	0.35345	2.19174	1.14517	0.284564	0.589135
c46142_g1_i1	pper:18782781	K15889	497	494.667	651.667	15.1667	14.1233	16.24	0.303433	5.07941	3.32085	0.0684063	0.434377
c47569_g4_i1	pper:18791691	K15865	520.333	364.333	1081.33	15.9767	10.3267	27.0033	0.8343	5.34151	22.5175	2.08242e-06	9.82846e-05
c8224_g1_i1	pper:18791691	K15865	0	0.666667	0.666667	0	0.156667	0.153333	-2.47879	-2.74062	2.03436	0.153779	0.509292
c41951_g1_i1	pper:18772763	K15849	566.667	676.667	776	21.7067	24	24.0867	0.0566918	5.36857	0.115747	0.733694	1
c43497_g1_i3	pper:18784434	K15813	2.33333	2.33333	2.66667	0.186667	0.17	0.173333	0.308279	-1.87958	0.109007	0.741277	1
c72889_g1_i1	pper:18781956	K15813	0	2.33333	1	0	0.27	0.106667	-4.14034	-2.39393	5.3166	0.0211232	0.227312
c29531_g1_i1	pper:18781956	K15813	7	14	5.66667	1.04	1.96667	0.696667	-0.706092	-0.590969	2.13895	0.1436	0.509292
c29531_g2_i1	pper:18781956	K15813	0	0.333333	0	0	0.27	0	-1.73752	-2.9505	1.09539	0.295279	0.589135
c47414_g1_i1	pper:18781703	K15813	386.333	671.333	411.667	11.1067	17.95	9.67	-0.485177	4.88665	7.33072	0.00677858	0.100995
c38351_g2_i3	pper:18781703	K15813	1	3.33333	5.66667	0.116667	0.356667	0.51	-1.36054	-1.61247	2.17111	0.140624	0.509292
c25321_g2_i1	pper:18781703	K15813	0	0	0	0	0	0	0	-3.02684	0	1	1
c59258_g1_i1	pper:18779487	K15803	0	0	0.666667	0	0	0.603333	0	-2.87515	0	1	1
c5998_g1_i1	pper:18779436	K15803	0	1.33333	0.333333	0	0.27	0.0633333	-3.39939	-2.67637	4.00977	0.0452373	0.358889
c60937_g1_i1	pper:18779436	K15803	0	0.333333	0.333333	0	0.353333	0.356667	-1.73752	-2.87635	1.09539	0.295279	0.589135
c71789_g1_i1	pper:109948434	K15803	0.666667	1	1.33333	0.23	0.31	0.346667	-0.256961	-2.44103	0.0423539	0.836947	1
c58612_g1_i1	pper:109948434	K15803	0	0	0.333333	0	0	1.09667	0	-2.9487	0	1	1
c43340_g1_i1	pper:18778485	K15777	1168	764.333	1935.67	73.87	45.9467	99.9033	0.870565	6.32926	25.4735	4.48502e-07	2.40731e-05
c43064_g1_i1	pper:18773654	K15747	629.667	685.333	794	18.34	18.3633	18.7567	0.205772	5.43037	1.24024	0.265425	0.589135
c37358_g1_i1	pper:18787302	K15746	9182	5044	11263.7	474.25	243.153	471.403	1.161	9.05556	48.3536	3.55884e-12	3.99069e-10
c44766_g1_i3	pper:18777389	K15746	122.333	84	130	6.46333	4.18	5.58333	0.823978	2.82523	15.3609	8.88091e-05	0.00281438
c9217_g1_i1	pper:18777389	K15746	0.333333	0.666667	0	0.0733333	0.133333	0	-0.587979	-2.80367	0.141705	0.706592	1
c38407_g1_i1	pper:18790341	K15744	1036.33	505.333	1119.33	47.4233	21.6167	41.5267	1.33059	5.807	61.8534	3.70012e-15	6.00833e-13
c34388_g2_i1	pper:18787149	K15731	1048.67	1296	1250.33	45.2767	52.1933	43.8133	-0.00417713	6.20232	0.000593085	0.980571	1
c39359_g1_i1	pper:18779514	K15731	1	3	0.666667	0.0966667	0.286667	0.0566667	-1.22879	-2.19918	1.61122	0.20432	0.573209
c13111_g1_i1	pper:18775413	K15731	0.666667	0	0.333333	0.193333	0	0.09	2.75818	-2.80402	2.72296	0.0989145	0.447015
c34388_g1_i1	pper:18775413	K15731	100.333	134	120.667	6.38667	8.03667	6.25333	-0.140118	2.88391	0.459873	0.497683	0.838021
c24152_g1_i1	fve:101308026	K15731	1.33333	1	1	0.613333	0.453333	0.36	0.616402	-2.38608	0.342025	0.558663	0.895293
c51789_g1_i1	vvi:100266011	K15728	0	0.333333	0.666667	0	0.26	0.503333	-1.73752	-2.8064	1.09539	0.295279	0.589135
c46973_g1_i2	pper:18793032	K15728	469.333	524	624.667	7.61667	7.90333	8.3	0.15404	5.04713	0.753781	0.385282	0.711311
c44543_g2_i1	pper:18772211	K15728	249.333	235	360.333	12.26	10.8133	14.4733	0.375966	4.12714	4.31735	0.0377257	0.326377
c44543_g1_i2	pper:18772211	K15728	35	48	75	1.30667	1.63333	2.28667	-0.110417	1.72959	0.104298	0.746731	1
c41686_g1_i1	pper:18788938	K15718	29.3333	131	11.6667	0.68	2.77	0.22	-1.80939	1.78523	31.3393	2.16654e-08	1.51212e-06
c53329_g1_i1	pper:18788938	K15718	0	0.333333	0	0	0.07	0	-1.82827	-2.94826	1.15057	0.283429	0.589135
c51580_g1_i1	pper:18774987	K15718	0	0.333333	0	0	0.496667	0	-1.80257	-2.94886	1.13506	0.286699	0.589135
c42168_g1_i2	pper:18774983	K15718	137.333	41.3333	360.667	5.83	1.62333	12.56	2.04067	3.4909	54.9505	1.23603e-13	1.70129e-11
c29937_g1_i1	pper:18774983	K15718	20.6667	10.6667	79	1.07	0.51	3.32333	1.25326	1.25712	8.17276	0.00425241	0.0709373
c30978_g1_i1	pper:18774870	K15718	2.66667	5.33333	0.333333	0.323333	0.583333	0.0333333	-0.657331	-1.77676	0.579442	0.446531	0.788343
c47290_g1_i1	pper:18773359	K15718	222.333	102	1133.33	5.27667	2.29667	22.0533	1.39889	4.90763	50.1768	1.40499e-12	1.67504e-10
c56887_g1_i1	pper:18770157	K15711	0	1.33333	0	0	1.19333	0	-3.47796	-2.73743	3.92949	0.0474464	0.36004
c48928_g1_i1	pper:18770157	K15711	0.333333	1.33333	0.333333	0.156667	0.646667	0.133333	-1.4683	-2.61352	0.971782	0.324236	0.627204
c26832_g1_i1	pper:18770157	K15711	3.66667	5	1.33333	1.20333	1.57	0.346667	-0.21512	-1.60386	0.0637452	0.800672	1
c45448_g2_i1	pper:18770157	K15711	0	0	0	0	0	0	0	-3.02684	0	1	1
c59925_g1_i1	pper:18770157	K15711	0	0	0	0	0	0	0	-3.02684	0	1	1
c45448_g1_i1	pper:18769864	K15711	369.667	283.333	623.667	8.4	5.87667	11.5167	0.728682	4.72098	11.6431	0.000644419	0.0154345
c31656_g1_i1	pper:18786963	K15710	47.3333	111.333	43.3333	1.15667	2.58	0.873333	-0.951962	2.06162	13.1923	0.000281105	0.00769871
c28590_g1_i1	pper:18786963	K15710	1	9	2.66667	0.0366667	0.306667	0.0833333	-2.70037	-1.40954	10.0886	0.0014919	0.0307988
c28341_g2_i1	pper:18792430	K15707	1265.67	827	1711	51.7633	32.2	56.7633	0.869856	6.30862	25.8698	3.65242e-07	1.9904e-05
c29575_g1_i1	pper:18790884	K15692	745	914.333	1105.33	17.8133	20.18	21.5433	0.0305663	5.81464	0.0280298	0.867039	1
c43389_g1_i1	pper:18769909	K15692	314	521.333	693	27.26	42.0867	48.5767	-0.428398	4.95073	5.39683	0.0201734	0.220396
c38066_g1_i1	pper:18769909	K15692	165	231	247.333	7.36667	9.74667	9.00333	-0.208576	3.72557	1.32039	0.250523	0.589135
c44974_g1_i1	pper:18787642	K15691	82.6667	120	140.333	2.82667	3.83667	3.93667	-0.237359	2.82065	1.19978	0.273367	0.589135
c41511_g2_i1	pper:18771906	K15691	60.6667	88.3333	55	2.18667	2.98667	1.62333	-0.250702	2.09689	0.906987	0.340915	0.650444
c46623_g1_i4	pper:18771761	K15691	161.333	150.667	243.333	5.83	5.10667	7.15333	0.386664	3.52948	3.92556	0.0475574	0.36004
c72686_g1_i1	pper:18771761	K15691	4.66667	2	1.66667	1.65	0.72	0.46	1.3941	-1.7608	3.16804	0.0750924	0.447015
c30185_g1_i1	pper:18771761	K15691	0.333333	0	0	0.246667	0	0	2.00148	-2.948	1.48891	0.222386	0.573209
c24594_g1_i2	pxb:103947649	K15688	2	3.33333	1.66667	0.32	0.483333	0.206667	-0.400984	-1.91589	0.216154	0.641986	0.981681
c255_g1_i1	pper:18783928	K15688	373.667	399.333	482	19.24	19.1267	20.14	0.207252	4.69239	1.44529	0.229286	0.57863
c360_g1_i1	pper:18783928	K15688	0.666667	0.333333	0	0.15	0.08	0	0.958376	-2.80291	0.394996	0.529685	0.866542
c39940_g1_i1	pper:18768385	K15688	800	789.333	1008.33	32.6467	30.0867	33.3367	0.3129	5.74474	3.79942	0.0512702	0.366445
c63847_g1_i1	pper:109946298	K15688	0.333333	1	0.666667	0.126667	0.346667	0.19	-1.06723	-2.61202	0.639813	0.423778	0.762328
c30032_g1_i1	pper:109946297	K15688	20.3333	42.6667	18	2.64	5.1	1.82667	-0.762766	0.82287	3.72802	0.0535069	0.373977
c19784_g1_i1	pper:109946297	K15688	6.66667	11.3333	10	2.04667	3.41	2.56667	-0.503251	-0.530528	0.827769	0.362918	0.680423
c42584_g1_i1	mdm:103449072	K15688	1.33333	3.33333	0.666667	0.183333	0.446667	0.0733333	-0.983994	-2.11461	1.12605	0.28862	0.589135
c41031_g3_i2	pxb:103954873	K15687	286	301	385	9.86333	9.7	10.83	0.223623	4.32026	1.68116	0.19477	0.573209
c45531_g4_i1	pper:18772573	K15685	309.333	401.333	313.667	10.8667	12.9133	8.89	-0.0425344	4.3868	0.0421297	0.837373	1
c36982_g1_i1	pper:18787093	K15683	0.333333	5.33333	0	0.0266667	0.41	0	-3.38391	-2.06868	9.22693	0.00238481	0.0446907
c43853_g1_i1	pper:18787093	K15683	170.667	155.333	289.333	3.58667	3.03	4.99667	0.448669	3.66715	4.68254	0.0304706	0.286536
c47811_g1_i1	pper:18787093	K15683	1	0	0	0.15	0	0	3.31647	-2.80248	3.93037	0.0474216	0.36004
c74535_g1_i1	pxb:103947365	K15639	0.333333	0.333333	0.666667	0.116667	0.106667	0.2	0.230646	-2.73914	0.0191011	0.890077	1
c34021_g1_i1	pper:18792808	K15639	31.6667	76.6667	43.6667	3.92667	8.71	4.39333	-0.953512	1.6595	8.60561	0.00335129	0.0587469
c18230_g1_i1	pper:18792808	K15639	19	37	23.6667	5.61667	10.1867	5.61333	-0.678616	0.797595	3.84782	0.0498106	0.36258
c6402_g1_i1	pper:18792808	K15639	5	10.3333	8.66667	5.34	10.5933	7.47667	-0.771372	-0.710756	1.94324	0.163317	0.531256
c26409_g1_i1	pper:18792808	K15639	7	12.6667	4.33333	1.17667	1.83	0.566667	-0.461756	-0.721044	0.609738	0.434887	0.775158
c848_g1_i1	pper:18791088	K15639	0	0	1.66667	0	0	0.366667	0	-2.6728	0	1	1
c7710_g1_i1	pper:18791088	K15639	0	0	0.333333	0	0	0.18	0	-2.9487	0	1	1
c19199_g1_i1	pper:18791088	K15639	0	0	0.333333	0	0	0.38	0	-2.9487	0	1	1
c8970_g1_i1	pper:18790739	K15639	6.66667	12.6667	6.66667	0.836667	1.53	0.693333	-0.646267	-0.619256	1.74523	0.186477	0.573209
c53828_g1_i1	pper:18790739	K15639	0.333333	0	0.333333	0.703333	0	0.49	2.00563	-2.87379	1.49192	0.221918	0.573209
c69769_g1_i1	pper:18790512	K15639	1	0.333333	1	0.56	0.156667	0.466667	1.53988	-2.55331	1.20692	0.271943	0.589135
c20358_g1_i2	pper:18790512	K15639	0.666667	0.333333	0	0.24	0.09	0	1.07778	-2.80444	0.482695	0.487204	0.828665
c25093_g1_i1	pper:18790364	K15639	0	0.333333	0	0	0.463333	0	-1.73752	-2.9505	1.09539	0.295279	0.589135
c27353_g1_i1	pper:18790364	K15639	5	7	5.33333	0.82	1.03667	0.71	-0.156829	-1.07617	0.0710704	0.789785	1
c6404_g1_i1	pper:18790364	K15639	0	0	1	0	0	0.68	0	-2.80462	0	1	1
c74415_g1_i1	pper:18789586	K15639	0	0.333333	0.333333	0	0.21	0.166667	-1.80257	-2.87473	1.13506	0.286699	0.589135
c3109_g1_i1	pper:18769533	K15639	0.666667	4	0	0.0433333	0.266667	0	-2.13141	-2.2011	4.6282	0.0314506	0.291941
c2605_g1_i1	pper:18769533	K15639	0.333333	0.333333	0	0.79	0.69	0	0.173209	-2.87343	0.0122364	0.911919	1
c65579_g1_i1	pper:18769533	K15639	0	0	0	0	0	0	0	-3.02684	0	1	1
c18758_g1_i1	pper:18766513	K15639	0	1	1	0	0.286667	0.283333	-2.89392	-2.61629	2.25838	0.132893	0.509292
c22630_g1_i1	pper:18766513	K15639	0.666667	0.333333	0.333333	0.356667	0.15	0.143333	1.05272	-2.73807	0.463746	0.495878	0.836893
c69294_g1_i1	pper:18766513	K15639	0.333333	0.666667	0.333333	0.08	0.173333	0.0666667	-0.621292	-2.7374	0.155718	0.693129	1
c6537_g1_i1	pper:18766513	K15639	0	0	0	0	0	0	0	-3.02684	0	1	1
c70278_g1_i1	mdm:103403255	K15639	0	0	0	0	0	0	0	-3.02684	0	1	1
c46394_g1_i1	pper:18779858	K15637	38.3333	39	46	2.04667	1.98	2.02333	0.24923	1.40455	0.737367	0.390506	0.717915
c45378_g1_i3	pper:18771604	K15634	431.333	454.333	452.667	21.16	20.8033	17.9767	0.219473	4.78992	1.72047	0.189632	0.573209
c44413_g2_i1	pper:18772584	K15633	6295	5624.67	8982.33	190.36	156.59	220.59	0.493047	8.74591	7.0281	0.00802406	0.114754
c45508_g1_i1	pper:18780634	K15631	177.667	237	224	3.73333	4.65	3.86333	-0.114504	3.70906	0.352817	0.552523	0.889252
c39763_g1_i1	pper:18783667	K15627	1179.67	1054.67	1407	84.84	71.5933	81.8733	0.431573	6.23449	6.83761	0.0089258	0.124
c24373_g1_i1	pper:18783667	K15627	0	0	0	0	0	0	0	-3.02684	0	1	1
c31094_g1_i1	pper:18768350	K15627	20.3333	25	15.6667	2.77333	3.26667	1.73	-0.032112	0.453745	0.00654501	0.93552	1
c37406_g1_i1	pper:18785178	K15622	332.667	333.333	477.667	20.5833	19.36	24.12	0.287367	4.55692	2.86885	0.0903096	0.447015
c30527_g1_i1	pper:18784831	K15613	65.6667	247	21.3333	3.13333	10.9667	0.82	-1.59994	2.73191	43.4034	4.45406e-11	4.49195e-09
c46286_g1_i1	pper:18785058	K15601	229.667	324.333	152.667	2.79	3.65333	1.52	-0.182459	3.84148	0.812922	0.367258	0.686352
c42698_g1_i2	pper:18780819	K15601	7.66667	5	13.6667	0.62	0.353333	0.89	0.936533	-0.595821	2.30102	0.129289	0.509292
c47469_g1_i2	pper:18780819	K15601	103.667	112.667	136	2.11667	2.17333	2.28333	0.16443	2.87325	0.512253	0.474165	0.81728
c61140_g1_i1	pper:18778157	K15601	0	0.333333	0.333333	0	0.133333	0.103333	-1.80257	-2.87502	1.13506	0.286699	0.589135
c37744_g1_i1	pper:18778157	K15601	9.66667	8.33333	12	1.26333	0.966667	1.26667	0.545241	-0.442637	0.901942	0.342261	0.652265
c30653_g1_i2	pper:18778157	K15601	1	1.33333	0	0.11	0.14	0	-0.153942	-2.55031	0.0131025	0.908868	1
c36960_g1_i2	pper:18778157	K15601	6	7.66667	9	0.196667	0.226667	0.24	-0.0280212	-0.779477	0.00175951	0.966541	1
c66052_g1_i1	pper:18775974	K15601	0.333333	0	0.333333	0.14	0	0.103333	2.00563	-2.87408	1.49192	0.221918	0.573209
c44891_g2_i1	pper:18774933	K15601	286.333	366.667	461.333	5.92	6.97333	7.73667	-0.0310253	4.50326	0.0259275	0.872078	1
c45222_g1_i3	fve:101298267	K15601	176.667	295	184	2.59	3.99333	2.21667	-0.412046	3.72579	3.34306	0.0674892	0.4309
c43696_g1_i2	cpap:110808037	K15601	64	116.667	51.6667	3	5.33333	1.97333	-0.656244	2.29743	4.57137	0.0325106	0.29764
c44644_g1_i1	pper:18782105	K15559	157.333	111.667	320.333	5.03667	3.30667	8.31	0.80018	3.61472	16.252	5.545e-05	0.0018553
c43611_g1_i1	pper:18772653	K15559	74.6667	83.6667	108	2.38333	2.45667	2.80667	0.152804	2.47205	0.384824	0.535033	0.871866
c28139_g2_i1	pper:18769698	K15559	198.333	213.667	278	28.8967	29.2033	32.7033	0.171852	3.83622	0.855951	0.354874	0.669274
c26865_g1_i2	pper:18769698	K15559	256	331	440.333	10.4867	12.17	14.6233	0.0164174	4.37672	0.00352222	0.952675	1
c31765_g1_i1	pper:18777195	K15544	69.6667	68	83	4.97333	4.57	4.84333	0.318897	2.21971	1.65746	0.197946	0.573209
c43748_g1_i1	pper:18793876	K15535	371	628	407	6.32333	9.81333	5.63667	-0.421922	4.82335	4.71578	0.029887	0.282764
c23595_g1_i1	pper:18785089	K15523	828.333	742.667	998.667	38.2	32.1167	37.42	0.447111	5.7315	7.00046	0.00814886	0.11621
c16739_g1_i1	pper:18771462	K15507	68.6667	112.667	66	2.04333	3.16667	1.60667	-0.431321	2.36329	3.53262	0.0601726	0.400657
c21149_g1_i1	pper:18771462	K15507	0.333333	1.33333	2	0.0133333	0.0533333	0.07	-1.45459	-2.33982	1.16829	0.279754	0.589135
c67314_g1_i1	pper:18789957	K15505	65.3333	114.667	45.6667	3.76	6.19667	2.13667	-0.527685	2.22495	4.47025	0.03449	0.30724
c11609_g1_i1	pper:18789957	K15505	4	4.33333	5.33333	0.34	0.366667	0.4	0.116528	-1.31455	0.0221125	0.881788	1
c45055_g1_i1	pper:18784066	K15505	135.333	146	206	2.47	2.45667	3.07	0.211339	3.32846	0.986395	0.320625	0.622434
c41190_g1_i1	pmum:103334200	K15503	5.33333	0.666667	1.33333	0.816667	0.11	0.163333	3.01386	-1.86588	10.78	0.00102603	0.0227289
c11122_g1_i1	pmum:103334200	K15503	0	0	0	0	0	0	0	-3.02684	0	1	1
c65843_g1_i1	fve:101298415	K15502	0	0	0.666667	0	0	0.836667	0	-2.87455	0	1	1
c39634_g1_i1	pper:18780654	K15501	820	969	1336	18.4	20.14	24.4267	0.0762249	5.99386	0.207361	0.648844	0.989553
c45555_g1_i2	pper:18773189	K15501	949.667	1258.67	1347.33	20.5167	25.0967	23.6433	-0.0805181	6.1743	0.205937	0.64997	0.990679
c34547_g1_i1	pper:18791596	K15498	1105.33	1238.67	1641.67	54.7233	57.6967	66.1167	0.115485	6.35438	0.557064	0.455446	0.798097
c38442_g1_i3	pper:18769223	K15463	15.6667	9	81.3333	0.84	0.433333	3.56333	1.1032	1.19531	6.73116	0.00947432	0.129269
c42519_g1_i1	pper:18790463	K15456	195.333	239.333	219	6.72667	7.65667	6.14	0.0109581	3.74723	0.00358459	0.952258	1
c38579_g1_i2	pper:18768820	K15455	164.333	143.667	161.667	15.1767	12.57	12.14	0.463413	3.29653	5.66548	0.017302	0.199742
c35120_g1_i2	pper:18785493	K15451	239.667	285	280	7.87667	8.72	7.45667	0.0489305	4.04952	0.0764855	0.782118	1
c47130_g1_i1	pper:18780475	K15450	10	18	5	3.74667	6.17	1.45	-0.559522	-0.327678	1.51785	0.217946	0.573209
c46385_g2_i1	pper:18792105	K15449	377.667	457.333	373.333	10.3333	11.5967	8.29667	0.0385554	4.62732	0.0505949	0.822031	1
c28963_g1_i1	pper:18792028	K15448	141	244	88	16.0533	27.41	7.99667	-0.61761	3.3049	1.91023	0.166937	0.539721
c27990_g1_i1	pper:18792028	K15448	0.333333	0	0	0.06	0	0	2.00563	-2.94792	1.49192	0.221918	0.573209
c27591_g2_i1	pper:18788080	K15446	224.333	202	322	7.7	6.53333	9.04667	0.433082	3.95477	5.79133	0.0161054	0.189955
c35155_g1_i1	pper:109948582	K15445	203.667	224	188	10.3367	10.5967	7.77	0.160872	3.67014	0.754516	0.38505	0.711149
c46232_g1_i6	pper:109948582	K15445	4.33333	7.33333	3	0.35	0.526667	0.196667	-0.388183	-1.25165	0.271276	0.602477	0.939705
c34966_g1_i1	pper:18768348	K15443	107	183	81.6667	5.41333	8.55333	3.31667	-0.461743	2.92686	4.32667	0.0375195	0.325384
c16966_g1_i1	pper:18768348	K15443	0	0.333333	0	0	0.783333	0	-1.80257	-2.94886	1.13506	0.286699	0.589135
c46221_g1_i2	pper:18768536	K15442	23.6667	36.3333	22.6667	0.81	1.15	0.62	-0.323901	0.856174	0.907944	0.34066	0.650036
c10724_g1_i1	pper:18790618	K15441	121	139.333	169.333	5.25	5.60667	5.96667	0.100425	3.15128	0.251773	0.61583	0.953924
c47731_g1_i10	pper:18787066	K15440	50.6667	76.3333	67.6667	1.45333	2.07667	1.59333	-0.317646	2.03077	1.62893	0.201851	0.573209
c28446_g1_i1	pper:18786826	K15437	967.667	968	1284.67	46.5033	43.38	50.2767	0.298013	6.0461	3.38037	0.0659773	0.423948
c67320_g1_i1	pper:18774668	K15437	1	0	0	0.53	0	0	3.26013	-2.80402	3.82891	0.0503757	0.36258
c40892_g1_i1	pper:18774668	K15437	317.333	442.333	169.667	20.66	27.18	8.91667	-0.207966	4.26403	1.16365	0.280709	0.589135
c46229_g1_i5	pper:18784407	K15436	237	321.667	309.333	4.27333	5.43	4.56333	-0.143314	4.14868	0.674486	0.411492	0.746217
c31241_g1_i1	pper:18775977	K15436	725	915.333	772	14.9267	17.8567	13.02	-0.0636075	5.62648	0.164122	0.685389	1
c42568_g1_i1	pper:109949794	K15430	44.3333	82.6667	39	1.85333	3.16667	1.30667	-0.577425	1.79188	4.03579	0.0445448	0.35612
c37176_g1_i1	pper:18781361	K15429	183.333	272	174.333	6.1	8.51	4.75333	-0.281181	3.68765	2.41187	0.120418	0.509292
c41126_g1_i1	pper:18771541	K15429	106	137.667	128.667	3.37	4.07333	3.33667	-0.0777765	2.94711	0.137578	0.710701	1
c40179_g1_i1	pper:18786864	K15425	484	444	660.333	34.57	29.8367	38.3967	0.400853	5.03748	5.49267	0.0190964	0.213264
c46928_g1_i2	hbr:110646370	K15423	680.333	791.667	707	31.2	33.4433	26.2	0.107479	5.48065	0.313272	0.575679	0.91304
c41569_g4_i2	pper:18779780	K15422	1574.67	1571.67	1826	77.9333	72.4067	73.26	0.308209	6.67696	3.42733	0.0641256	0.416683
c30338_g1_i1	pper:18785121	K15414	65	169	44.6667	4.55667	11.1467	2.57	-1.09245	2.50905	22.0766	2.61982e-06	0.000120457
c44509_g4_i1	pper:18782587	K15414	3.66667	10.6667	3.33333	0.313333	0.853333	0.236667	-1.23293	-1.05589	5.25114	0.0219324	0.232927
c44509_g1_i1	pper:18782587	K15414	16	30.6667	19.3333	1.77	3.28333	1.74667	-0.699398	0.558498	2.91875	0.0875558	0.447015
c34445_g1_i1	pper:18772553	K15414	31.3333	57.6667	14.6667	2.29333	3.81333	0.856667	-0.543889	1.14239	2.69968	0.100368	0.451485
c36227_g1_i2	pper:18770501	K15414	348.667	438.667	263.667	25.99	31.1833	15.98	-0.0786731	4.44416	0.194632	0.659089	1
c45822_g2_i1	pper:18793025	K15407	17.6667	37	22.6667	1.05	1.99333	1.09667	-0.718163	0.741818	3.23222	0.0722026	0.447015
c2307_g1_i1	pper:18793025	K15407	0.333333	0.333333	2.33333	0.186667	0.186667	1.00667	0.196051	-2.44036	0.0167326	0.897077	1
c37286_g1_i1	pper:18787644	K15404	53	91.3333	59	1.78333	2.82667	1.61667	-0.460844	2.07128	2.70809	0.0998405	0.449773
c44548_g1_i1	pper:18789815	K15402	10	4.33333	43.6667	0.376667	0.15	1.32	1.47328	0.398104	7.8321	0.00513264	0.0817514
c42702_g1_i1	pper:18774479	K15401	3	5	10	0.136667	0.213333	0.38	-0.436209	-1.03066	0.460182	0.497539	0.837858
c342_g1_i2	pper:18782195	K15400	6083	98.3333	23681	220.83	3.31	697.893	6.255	9.27529	806.649	1.93384e-177	1.24038e-172
c66883_g1_i1	pper:18776851	K15400	0	0.666667	0	0	2.00667	0	-2.55626	-2.87592	2.11819	0.145558	0.509292
c48312_g1_i1	pper:18776851	K15400	0	0.333333	0	0	0.786667	0	-1.82827	-2.94826	1.15057	0.283429	0.589135
c41274_g1_i1	pper:18772575	K15400	18	17.3333	32	0.906667	0.806667	1.29667	0.348773	0.590692	0.75192	0.385869	0.71219
c71498_g1_i1	pper:18771856	K15400	0	1	0	0	0.42	0	-3.07162	-2.80555	3.03766	0.0813533	0.447015
c71605_g1_i1	pper:18771856	K15400	0.333333	0.666667	1	0.0866667	0.176667	0.223333	-0.578695	-2.6129	0.153785	0.694944	1
c48120_g1_i1	pper:18771856	K15400	0.333333	0.333333	0.666667	0.0733333	0.0666667	0.106667	0.198911	-2.73655	0.0150708	0.902295	1
c47853_g1_i1	pper:18771856	K15400	0	0	0.666667	0	0	0.596667	0	-2.87515	0	1	1
c70986_g1_i1	pper:18786749	K15398	0	0	0.333333	0	0	0.243333	0	-2.9487	0	1	1
c14826_g1_i1	pper:18776867	K15398	33.3333	3.66667	88.3333	1.25	0.13	2.71333	3.41857	1.44445	56.4927	5.64065e-14	8.16697e-12
c21430_g1_i1	pxb:103939811	K15397	814.667	2043.67	723	26.4167	61.75	19.05	-1.02259	6.15647	39.5632	3.17605e-10	2.91855e-08
c37325_g1_i1	pper:18793503	K15397	133.333	141	206	4.98333	4.92333	6.31667	0.225681	3.30518	0.869854	0.350996	0.664067
c27205_g1_i2	pper:18793078	K15397	11	0.666667	135	0.55	0.0366667	5.50667	4.05788	1.64549	30.3857	3.54123e-08	2.37841e-06
c19663_g1_i1	pper:18793078	K15397	2	0	8	0.13	0	0.42	4.23845	-1.60874	8.68085	0.00321572	0.0568207
c46800_g1_i2	pper:18791652	K15397	23	14.3333	40.3333	0.766667	0.43	1.08667	0.995658	0.781907	6.7256	0.0095039	0.129507
c38896_g1_i1	pper:18790923	K15397	59.6667	37.6667	85	2.71	1.59333	3.16667	0.956294	1.95597	12.3187	0.000448449	0.0113647
c73234_g1_i1	pper:18790923	K15397	0	0.333333	0.333333	0	0.07	0.06	-1.80257	-2.87472	1.13506	0.286699	0.589135
c615_g1_i1	pper:18790858	K15397	1.33333	1.33333	3.33333	0.696667	0.613333	1.34	0.279789	-2.02775	0.073189	0.786749	1
c26321_g2_i2	pper:18789438	K15397	9	3.33333	26.3333	0.636667	0.23	1.55667	1.65823	-0.124301	8.12367	0.00436911	0.0724318
c26321_g1_i1	pper:18789438	K15397	3.66667	1.66667	4.33333	1	0.473333	0.96	1.28462	-1.63614	2.23119	0.13525	0.509292
c5537_g1_i1	pper:18789438	K15397	1.66667	4.33333	16.3333	0.213333	0.503333	1.69333	-1.03229	-0.79151	1.80518	0.179088	0.568095
c41744_g1_i2	pper:18788924	K15397	608	1401	489.667	19.1267	42.2233	12.64	-0.958534	5.66559	26.641	2.44994e-07	1.3894e-05
c31345_g1_i1	pper:18786995	K15397	10	41	9	0.433333	1.73667	0.33	-1.76763	0.412049	19.4906	1.01093e-05	0.00040733
c13813_g1_i1	pper:18784627	K15397	614.667	184	1529.67	20.1133	5.65333	40.6633	2.0273	5.60519	98.442	3.34683e-23	1.00784e-20
c38982_g1_i1	pper:18774919	K15397	2	5.66667	2	0.106667	0.3	0.0866667	-1.23072	-1.64624	1.74885	0.186022	0.573209
c35070_g1_i2	pper:18768236	K15397	58	173.667	21.6667	2.57333	7.28	0.783333	-1.30263	2.3734	28.4792	9.47115e-08	5.87514e-06
c22973_g1_i1	pper:18768236	K15397	11.3333	44.6667	4.33333	1.22667	4.29333	0.373333	-1.60179	0.395769	11.4703	0.000707171	0.0167005
c17188_g1_i1	pper:109946455	K15397	25	2	163	0.91	0.07	4.89333	3.83301	2.01379	60.269	8.27419e-15	1.29443e-12
c38036_g1_i1	mdm:103402707	K15397	251	319	329.333	7.8	9.31	8.41	-0.0506172	4.19949	0.0736602	0.78608	1
c9640_g1_i1	pper:18793807	K15382	1141.33	373.667	3614.33	58.96	18.22	151.86	1.88534	6.73296	124.16	7.77363e-29	3.39189e-26
c29688_g1_i1	pper:18784664	K15382	71	244.333	59.3333	4.58667	14.77	3.12333	-1.48711	2.91284	47.6078	5.20596e-12	5.72754e-10
c43882_g1_i1	pper:18780140	K15382	51	99.3333	28.6667	3.98333	7.19333	1.79	-0.657331	1.90368	5.37907	0.0203798	0.221969
c32731_g1_i1	pper:18779639	K15382	1711	880.667	2739.67	35.0133	17.09	45.76	1.22702	6.79959	51.2749	8.02974e-13	9.9813e-11
c28968_g1_i1	pper:18777969	K15382	150.333	87	200.667	8.43333	4.41667	9.03333	1.13941	3.20104	17.6355	2.67549e-05	0.000974495
c34324_g1_i1	pper:18777591	K15382	0.333333	7	0	0.02	0.436667	0	-3.7094	-1.88737	15.5507	8.03225e-05	0.00256828
c35962_g1_i1	pper:18768928	K15382	8215	7221.67	6549.33	420.287	353.91	271.24	0.423297	8.84473	4.57629	0.0324173	0.297388
c43975_g4_i2	pper:18768928	K15382	0.333333	0.666667	0	0.0333333	0.0766667	0	-0.66697	-2.80316	0.175846	0.674967	1
c43975_g3_i1	pper:18768928	K15382	0	0	0.333333	0	0	0.0333333	0	-2.94899	0	1	1
c36351_g1_i1	pper:18768838	K15382	163.667	74	251.333	9.23667	3.89	11.4267	1.43922	3.36803	47.0316	6.98514e-12	7.59379e-10
c14237_g1_i1	pper:18766278	K15382	0.666667	5.66667	0.333333	0.0766667	0.68	0.0333333	-2.6456	-1.9542	7.74562	0.00538429	0.0847702
c35464_g1_i1	pper:18792140	K15378	758.333	1069	704.667	19.7233	26.41	14.8867	-0.233776	5.70302	2.01006	0.156259	0.514746
c39754_g1_i1	pper:18791899	K15378	1253.67	1590.33	1157.67	36.0233	43.1567	27.09	-0.0662357	6.36059	0.168639	0.681324	1
c44540_g1_i1	pper:18768080	K15378	28.6667	22.3333	24.3333	1.19333	0.9	0.833333	0.607161	0.750567	2.83327	0.0923302	0.447015
c29967_g1_i1	pper:18779530	K15377	133.667	196.667	111	3.62	4.93667	2.42667	-0.246706	3.18207	1.43532	0.230898	0.581332
c45064_g1_i1	pper:18775175	K15376	343.333	357.333	486.333	10.9933	10.6367	12.6567	0.247697	4.60967	2.03499	0.153715	0.509292
c35568_g1_i2	pper:18775355	K15365	6.33333	1.66667	7.66667	0.906667	0.23	0.886667	2.10525	-1.16287	7.32087	0.00681583	0.101432
c47656_g1_i1	pper:18793163	K15363	49.6667	58.3333	64	1.09333	1.16667	1.14667	0.11541	1.85139	0.137344	0.710936	1
c19246_g1_i1	pper:18776833	K15362	1	0.333333	0	0.553333	0.143333	0	1.60727	-2.73625	1.16311	0.280821	0.589135
c60455_g1_i1	pper:18776833	K15362	0.333333	1	0	0.1	0.256667	0	-1.04991	-2.7382	0.488262	0.484703	0.827607
c58922_g1_i1	pper:18776833	K15362	1	1.66667	0	0.13	0.22	0	-0.448033	-2.49628	0.161628	0.687662	1
c47586_g3_i1	pper:18774908	K15361	504.667	602.667	671	11.82	13.1267	12.7833	0.0519337	5.18448	0.101512	0.750023	1
c44368_g1_i1	pper:18773311	K15356	12.6667	22.6667	10.3333	0.413333	0.726667	0.29	-0.593582	0.0676103	1.42457	0.232653	0.584375
c46756_g1_i2	pper:18766574	K15356	247.333	326.667	290.333	6.26667	7.79	6	-0.115956	4.14904	0.481426	0.487777	0.829128
c24281_g1_i1	pper:18766574	K15356	0	0	0.333333	0	0	0.566667	0	-2.94899	0	1	1
c47295_g1_i1	pper:18788872	K15340	29.6667	34	35.6667	0.813333	0.856667	0.8	0.130414	1.10172	0.135534	0.712762	1
c42796_g1_i1	pper:18786363	K15338	17.3333	28	28.3333	0.586667	0.87	0.773333	-0.382659	0.698023	1.05711	0.303874	0.600335
c41816_g1_i1	pper:18789470	K15336	77	102.333	110.333	4.08667	5.15	4.79667	-0.138991	2.59529	0.39218	0.531156	0.867532
c47179_g1_i1	pper:18772788	K15334	245.333	280.667	376	6.3	6.67	7.88	0.126826	4.20627	0.426754	0.513586	0.852954
c17503_g1_i1	pper:18775749	K15333	1.33333	0	0.333333	0.31	0	0.0633333	3.68339	-2.67106	5.8621	0.0154703	0.184784
c68631_g1_i1	pper:18775749	K15333	0	1.33333	0.666667	0	0.576667	0.246667	-3.42943	-2.61367	3.7148	0.0539322	0.374907
c46635_g1_i4	pper:18775749	K15333	19.3333	34.6667	19.6667	0.456667	0.756667	0.38	-0.533941	0.689711	2.10596	0.146727	0.509292
c47248_g3_i1	pper:18772380	K15332	177.667	204.333	231.333	4.48333	4.75667	4.75667	0.119644	3.65424	0.355948	0.550765	0.887412
c45611_g1_i7	pper:18777902	K15326	21	52.6667	21	1.09333	2.62	0.89	-1.07433	1.03624	10.6955	0.00107398	0.0234946
c44592_g2_i6	pper:18771301	K15326	153	190.667	106	6.44333	7.66	3.63	-0.0612249	3.22769	0.092132	0.761484	1
c44509_g2_i1	pper:18772630	K15322	71	71	93.3333	3.98	3.70333	4.25333	0.299143	2.30586	1.6205	0.203022	0.573209
c39307_g1_i1	pper:18775277	K15306	13671.3	10677	15746	671.863	492.833	628.11	0.641258	9.70034	14.6194	0.000131553	0.00397454
c39761_g1_i1	pper:18788769	K15305	890.333	992.333	1327.33	22.1767	22.9933	26.8767	0.152127	6.0352	0.869424	0.351115	0.664234
c43676_g1_i1	pper:18783708	K15304	613	614.667	766.667	21.7467	20.34	22.2	0.298527	5.35418	3.27602	0.0702994	0.442132
c26100_g1_i1	pper:18787530	K15296	3159	3259	4620.67	182.033	177.563	217.957	0.225813	7.82284	1.7052	0.19161	0.573209
c557_g1_i1	pper:18784929	K15292	0.666667	4.33333	2.33333	0.0433333	0.276667	0.136667	-2.18324	-1.88745	4.58038	0.03234	0.296871
c41298_g1_i1	pper:18776822	K15292	463.333	631.333	577.333	13.9833	17.8467	14.3067	-0.147507	5.08708	0.743157	0.388651	0.715784
c25676_g1_i3	pper:18792290	K15289	131.333	136.667	128	10.4667	10.4567	8.29333	0.189498	3.05664	0.768247	0.38076	0.705134
c33302_g1_i1	pper:18792290	K15289	73.6667	83.6667	93	5.87667	6.17	6.04667	0.133928	2.383	0.237896	0.62573	0.964396
c37947_g1_i1	pper:18789513	K15289	667	767.333	627.333	29.21	32.1133	22.1867	0.0409543	5.41829	0.0432543	0.835247	1
c37295_g2_i1	pper:18767308	K15289	984	672.667	1943	41.79	26.5233	67.1733	0.857249	6.21654	25.9714	3.46511e-07	1.89962e-05
c14668_g1_i1	pper:18790293	K15287	724.333	547.667	1122.67	28.93	20.25	36.4567	0.718868	5.62857	17.6121	2.70857e-05	0.000985424
c54829_g1_i1	pper:18790293	K15287	0.333333	0	0	0.7	0	0	2.00148	-2.948	1.48891	0.222386	0.573209
c39812_g1_i1	pper:18769686	K15287	206.333	123.667	371.667	9.86	5.55333	14.49	1.02748	3.8712	29.5998	5.31099e-08	3.43746e-06
c33494_g1_i1	pper:18793028	K15285	3736.67	3777.67	4036	190.457	183.14	166.537	0.238114	7.90459	1.82873	0.176277	0.561471
c44348_g1_i2	pper:18790002	K15285	541	563.333	651.333	23.7333	22.9833	23.16	0.249567	5.17225	2.16217	0.141445	0.509292
c41897_g1_i3	pper:18784892	K15285	790.333	954.667	770	30.7	34.53	24.1867	0.0293709	5.68842	0.0326955	0.85651	1
c26755_g1_i1	pper:18768467	K15285	54.6667	39.6667	42.3333	12.9	8.96	7.96	0.700043	1.57197	5.09321	0.0240197	0.245913
c64434_g1_i1	pper:18768467	K15285	3.66667	4.33333	6.66667	4.78	5.16667	6.86	0.043418	-1.24495	0.00392772	0.950028	1
c44321_g1_i2	pper:18766364	K15285	1030.33	1440	915	40.43	54.43	29.2333	-0.248272	6.12208	1.67578	0.195487	0.573209
c64396_g1_i1	fve:101302305	K15285	0.666667	0.333333	0	0.143333	0.0733333	0	0.987673	-2.80342	0.415658	0.519112	0.857657
c62381_g1_i1	pper:18790376	K15283	1366	1836.67	828.333	50.61	63.36	24.9833	-0.119986	6.35886	0.540112	0.462386	0.805166
c31341_g1_i1	pper:18784920	K15283	564.333	917.333	370.333	22.7333	35.2267	12.0767	-0.447696	5.2499	6.07426	0.0137166	0.169845
c48165_g1_i1	pper:18782946	K15283	5	3	1.33333	0.353333	0.22	0.08	0.914512	-1.66549	1.47807	0.224077	0.573209
c51260_g1_i1	pper:18782946	K15283	0	0	0	0	0	0	0	-3.02684	0	1	1
c42760_g2_i1	pper:18781338	K15283	54	283	29.3333	2.09667	10.25	0.93	-2.08661	2.85991	75.9269	2.94362e-18	6.17016e-16
c19272_g1_i1	pper:18781338	K15283	0	0.333333	0	0	0.24	0	-1.80257	-2.94886	1.13506	0.286699	0.589135
c29173_g1_i1	pper:18779103	K15283	3603.67	3893.67	4039	115.063	114.533	104.223	0.217455	7.88513	1.25821	0.26199	0.589135
c33250_g1_i1	pper:18778613	K15283	4.66667	12	3.33333	0.393333	0.903333	0.213333	-1.02463	-0.921076	2.90298	0.0884162	0.447015
[truncated: 62,143 more rows]

## Sheet: edgeR_SNR_T0vsSNR_T2
edgeR_SNR_T0vsT2
Contig	Target_Accession	KO_ID	SNR-T0_count	SNR-T1_count	SNR-T2_count	SNR-T0_FPKM	SNR-T1_FPKM	SNR-T2_FPKM	logFC	logCPM	LR	PValue	FDR
c34860_g1_i1	pper:18788215	K22503	1356	1626.33	1295.67	49.2567	54.9833	38.1167	0.248073	6.45623	2.1045	0.146866	0.530643
c71067_g1_i1	mgl:MGL_1275	K22470	0	0.666667	0	0	0.82	0	0	-2.87369	0	1	1
c23884_g1_i1	pper:18793399	K22450	24	31.3333	17.3333	1.59667	2.10333	0.92	0.640804	0.709574	1.31054	0.252298	0.579015
c33009_g1_i1	pper:18793399	K22450	0.666667	0.333333	0.333333	0.0433333	0.02	0.02	0.890108	-2.73854	0.334076	0.563269	0.927748
c24328_g1_i1	pper:18793399	K22450	13	13.3333	12.3333	1.17	1.23333	0.93	0.206009	-0.125461	0.118374	0.730805	1
c39233_g1_i2	pper:18775586	K22450	63	93.6667	47.6667	2.88333	4.08333	1.77333	0.570341	2.1057	4.68985	0.0303412	0.292517
c45048_g1_i1	pper:18769947	K22422	12.3333	25	7.66667	0.583333	1.14	0.296667	0.852669	0.0616758	2.51446	0.112806	0.504372
c17088_g1_i1	pper:18769947	K22422	0.666667	0	0.333333	0.2	0	0.0833333	0.903091	-2.80431	0.342438	0.558426	0.924059
c40543_g2_i1	pper:18789508	K22419	232.667	433.333	178	28.0367	50.56	17.2667	0.552587	4.12023	3.15291	0.0757915	0.446867
c51693_g1_i1	pper:18789508	K22419	0.333333	0.333333	0.666667	0.113333	0.113333	0.173333	-0.641363	-2.73587	0.170099	0.680024	1
c58891_g1_i1	pper:18789486	K22419	0	0.666667	0.333333	0	1.14333	0.456667	-1.86808	-2.80317	1.19167	0.274994	0.579015
c50505_g1_i1	pper:18789486	K22419	0	0.666667	0	0	0.403333	0	0	-2.87369	0	1	1
c36682_g1_i1	pper:18789471	K22419	3.33333	0.333333	28.6667	0.336667	0.0333333	2.28	-2.87909	-0.342621	25.9953	3.42255e-07	2.56755e-05
c40543_g1_i1	pper:18789471	K22419	180	286	116.667	12.38	18.2667	6.45667	0.812906	3.58465	13.3318	0.000260949	0.00838554
c54826_g1_i1	pper:18789471	K22419	28	35.3333	13.6667	8.77333	10.3433	3.34667	1.2058	0.770023	6.65211	0.00990387	0.14079
c27004_g1_i1	pper:18789471	K22419	1.66667	0.666667	0	0.366667	0.153333	0	3.9848	-2.54897	6.34768	0.0117535	0.158919
c40424_g1_i1	pper:18768093	K22419	3.33333	2.66667	0.666667	0.526667	0.396667	0.0833333	2.29067	-1.9471	6.19617	0.0128027	0.168655
c46449_g1_i2	pper:18768093	K22419	41.6667	89.3333	40	1.62333	3.27667	1.26667	0.234379	1.84381	0.740239	0.389584	0.738164
c64273_g1_i1	pper:18793216	K22418	0.333333	1.33333	0.333333	0.05	0.213333	0.0466667	0.115951	-2.61264	0.00581293	0.939226	1
c9064_g1_i1	pper:18776959	K22418	36	33.3333	40.3333	1.62667	1.37667	1.46333	0.0250793	1.24699	0.00562296	0.940226	1
c57661_g1_i1	pper:18775747	K22418	29	78	15.3333	1.99333	5.05667	0.85	1.09065	1.37934	8.7063	0.00317111	0.0617888
c45293_g3_i1	pper:18775747	K22418	0	0	0.666667	0	0	0.773333	-2.63582	-2.87515	2.22417	0.135865	0.504372
c45293_g2_i1	mdm:103455008	K22418	72	74.3333	73	1.88	1.78	1.55667	0.155678	2.20173	0.338772	0.560539	0.926327
c37230_g1_i1	pper:18769308	K22415	239	205	334.333	7.2	5.75333	8.21667	-0.316336	4.0082	2.76899	0.0961066	0.497134
c27303_g1_i2	pper:18777317	K22399	1.66667	3	0	0.0933333	0.15	0	3.97068	-2.20513	6.30171	0.0120622	0.161621
c9508_g1_i1	pper:18779389	K22395	0	1	0.666667	0	0.436667	0.26	-2.65788	-2.67564	2.21777	0.13643	0.505472
c26659_g1_i1	pper:18779389	K22395	1	1.66667	3.33333	0.153333	0.22	0.393333	-1.45011	-2.02797	2.20843	0.137258	0.507515
c73297_g1_i1	pper:18779389	K22395	0	0	0.333333	0	0	0.216667	-1.86755	-2.94871	1.19134	0.27506	0.579015
c65928_g1_i1	pper:18779326	K22395	0	0.666667	0	0	1.35333	0	0	-2.87814	0	1	1
c45221_g1_i2	pper:18779116	K22395	18	17	33.6667	0.653333	0.573333	1.00333	-0.741675	0.607737	3.6704	0.0553869	0.39658
c30431_g1_i1	pper:18779116	K22395	2.66667	2.66667	4.66667	0.556667	0.506667	0.77	-0.610425	-1.61028	0.770291	0.380127	0.725712
c67038_g1_i1	pper:18778395	K22395	94.3333	560.667	11.6667	3.52667	19.2533	0.35	3.17966	3.67754	112.964	2.19767e-26	1.98537e-23
c72675_g1_i1	pper:18778353	K22395	0	0.666667	0	0	0.82	0	0	-2.87814	0	1	1
c55880_g1_i1	vra:106755311	K22390	0.333333	0	0	1	0	0	2.00148	-2.948	1.41362	0.234457	0.579015
c39675_g1_i2	pper:18793918	K22390	563	1208	411.333	18.0267	35.7267	10.6667	0.633998	5.4471	11.8552	0.000574993	0.0160301
c18918_g1_i1	pper:18793918	K22390	10.6667	10.3333	16	2.38333	2.10333	2.92	-0.41571	-0.19057	0.893698	0.344477	0.67532
c7837_g1_i1	pper:18793475	K22390	28.6667	61	6	1.17667	2.35	0.203333	2.39738	1.02317	32.2682	1.34293e-08	1.3738e-06
c38506_g1_i3	pper:18793018	K22390	56.6667	81.3333	65.3333	2.64333	3.51	2.48333	-0.033961	2.07934	0.0156948	0.900303	1
c39676_g1_i1	pper:18791066	K22390	231	317.333	202	7.54333	9.49333	5.33333	0.374326	3.93083	3.26314	0.0708532	0.446757
c29877_g1_i1	pper:18790960	K22390	1.66667	0.666667	0	1.03	0.35	0	3.93206	-2.55476	4.9599	0.0259416	0.267168
c67908_g1_i1	pper:18790960	K22390	1	3.66667	0	0.113333	0.383333	0	3.31183	-2.20431	4.2036	0.0403384	0.345965
c67968_g1_i1	pper:18790960	K22390	0	1.33333	0.333333	0	0.616667	0.146667	-1.86787	-2.67739	1.19566	0.27419	0.579015
c9966_g1_i1	pper:18790960	K22390	0	0.333333	0	0	1.37	0	0	-2.94886	0	1	1
c44969_g1_i2	pper:18788670	K22390	314	320.667	238.333	9.19	8.71667	5.69667	0.56831	4.16941	9.966	0.00159458	0.036243
c46208_g1_i1	pper:18786762	K22390	16.3333	27	46	0.546667	0.84	1.26	-1.32055	0.946852	11.772	0.000601269	0.0165804
c44702_g1_i1	pper:18781224	K22390	149	125	133.667	6.11	5.03667	4.44333	0.324323	3.10667	1.02506	0.311322	0.628496
c44702_g2_i1	pper:18781224	K22390	2373	2973	2434.67	95.1067	110.84	79.2133	0.139886	7.31017	0.743809	0.388443	0.736829
c64194_g1_i1	pper:18781224	K22390	0.333333	0	0.333333	0.336667	0	0.246667	0.138078	-2.87379	0.0067637	0.934455	1
c30722_g1_i1	pper:18777094	K22390	890	1034.67	916.667	25.9767	27.57	21.6233	0.146042	5.85981	0.482597	0.487249	0.856377
c45116_g1_i2	pper:18776284	K22390	59.3333	81	100.667	1.71	2.16333	2.35667	-0.585165	2.32983	6.09029	0.0135927	0.175875
c37180_g1_i1	pper:18771595	K22390	1878.33	2154.33	2668.67	48.0833	50.57	55.62	-0.330584	7.08987	2.99204	0.0836748	0.477362
c18730_g1_i2	pper:18771553	K22390	2.66667	2.66667	43	0.146667	0.13	1.88333	-3.78017	0.151512	60.7967	6.32831e-15	1.72725e-12
c74561_g1_i1	pper:18769867	K22390	0	0	1	0	0	0.45	-3.167	-2.80403	3.20186	0.0735544	0.446757
c68847_g1_i1	pper:18769867	K22390	0.666667	0	0	0.876667	0	0	2.75818	-2.87455	2.58954	0.107571	0.497134
c41450_g1_i1	pper:18769867	K22390	3.33333	1	3.66667	0.23	0.0633333	0.2	0.0589835	-1.7965	0.00498799	0.943696	1
c41369_g1_i1	pper:18768102	K22390	750	791.333	980	24.54	24.0867	26.13	-0.214455	5.6887	1.74446	0.186574	0.579015
c36687_g1_i2	pper:18767492	K22390	0.333333	2	0.666667	0.0333333	0.206667	0.06	-0.671377	-2.44364	0.216661	0.641596	1
c29798_g1_i1	pper:18767492	K22390	3	4.33333	3.33333	0.32	0.41	0.273333	0.0467626	-1.55244	0.00279041	0.957872	1
c42690_g2_i1	pper:18767162	K22390	2.33333	5.33333	5.33333	0.84	1.90333	1.57667	-0.993577	-1.36354	2.11611	0.145756	0.527891
c42690_g1_i2	pper:18767162	K22390	8.33333	15	9.66667	1.81333	3.06333	1.71667	-0.051224	-0.332401	0.0112003	0.915716	1
c35868_g1_i1	pper:18767162	K22390	3.33333	3.33333	3.66667	0.556667	0.503333	0.49	0.0345244	-1.58266	0.00232092	0.961576	1
c42707_g1_i1	fve:101309822	K22390	2	7.66667	3	0.08	0.303333	0.1	-0.392233	-1.38877	0.238998	0.624931	0.992662
c40129_g1_i2	pper:18778989	K22389	1083.67	1405.33	1521.33	37.7267	45.1733	43.0833	-0.312727	6.34957	3.18681	0.0742347	0.446757
c16939_g1_i2	pper:18778989	K22389	1	1.33333	1.33333	0.11	0.146667	0.123333	-0.229878	-2.33976	0.0396971	0.842074	1
c41863_g1_i3	pper:18774216	K22389	16.3333	13.3333	35.3333	0.863333	0.663333	1.49667	-0.920619	0.548196	5.26994	0.0216968	0.237227
c10793_g1_i1	pper:18774216	K22389	25	18.3333	41.3333	3.73667	2.57	5	-0.553657	0.897946	3.12298	0.0771954	0.452344
c41814_g1_i1	pper:18770063	K22384	609.333	736.667	664	46.63	54.32	41.42	0.0398517	5.37795	0.0430876	0.83556	1
c44295_g1_i1	pper:18788585	K22382	292	272	430	8.95333	7.70667	10.7367	-0.383983	4.35606	4.49699	0.0339545	0.312868
c33567_g1_i1	pper:18783729	K22382	1539.67	1517.33	2402	45.98	41.8333	58.2533	-0.462824	6.8037	6.65024	0.00991425	0.140875
c43404_g1_i2	pper:18767716	K22382	279	256.667	430.333	7.94	6.68333	9.95333	-0.447657	4.31289	5.02432	0.0249937	0.26097
c43971_g1_i1	pper:18787448	K22381	4116.67	2789	7946	88.0933	55.0433	138.387	-0.772339	8.25849	18.4085	1.78261e-05	0.000860983
c44668_g1_i6	pper:18774234	K22381	28	40.6667	19	3.03333	4.03667	1.64333	0.74247	0.93377	4.38649	0.0362248	0.325329
c25659_g1_i1	pper:18774234	K22381	1	0.666667	2.33333	0.136667	0.0733333	0.25	-0.926886	-2.29036	0.470858	0.492593	0.863595
c6913_g1_i1	pper:18774234	K22381	28	29	31.6667	1.10667	1.07333	1.03	-0.0139741	0.950861	0.0019324	0.964937	1
c45802_g1_i1	pper:18774095	K22379	599.333	596.667	898	15.1633	13.9867	18.47	-0.403327	5.42823	4.89268	0.0269708	0.274506
c47507_g1_i1	pper:18772225	K22377	384	416.333	483.333	4.3	4.37333	4.41667	-0.160437	4.72258	0.815355	0.366542	0.706988
c40324_g2_i2	pper:18780909	K22376	97.6667	120	144	5.60333	6.42667	6.65333	-0.376773	2.91791	2.88933	0.089168	0.495308
c25939_g1_i1	hbr:110631527	K22376	0	0	0	0	0	0	0	-3.02684	0	1	1
c45713_g2_i1	pper:18792503	K22374	320.667	37	939.333	11.8733	1.25667	28.2733	-1.37664	4.75963	62.7307	2.36997e-15	7.07034e-13
c29214_g1_i1	pper:18792503	K22374	0.333333	0	0	0.403333	0	0	2.00148	-2.948	1.41362	0.234457	0.579015
c32645_g1_i2	fve:101296486	K22374	61.3333	63.6667	56.3333	3.36667	3.29333	2.53	0.289189	1.93985	1.19105	0.275118	0.579015
c59566_g1_i1	pper:18772170	K22366	0.666667	0	0.666667	0.19	0	0.14	0.186731	-2.73583	0.015788	0.900009	1
c32869_g1_i1	pper:18772047	K22366	761.333	970.667	664.667	53.9867	63.8867	38.2267	0.373056	5.61409	4.56815	0.0325717	0.304768
c17514_g1_i1	pper:18792319	K22314	0.666667	0	6	0.08	0	0.57	-2.78723	-1.9492	6.41739	0.0113008	0.15475
c42124_g2_i1	pper:18767070	K22314	5469.67	3974	5840	430.547	294.857	371.72	0.0827459	8.31456	0.249135	0.617685	0.985349
c53418_g1_i1	dzi:111275090	K22312	2.66667	2.66667	0.333333	0.35	0.333333	0.0333333	2.80831	-2.06131	4.21456	0.0400785	0.344872
c24553_g1_i2	pper:18778948	K22285	141	95.3333	293.333	7.52333	4.63333	12.57	-0.870908	3.46211	16.4066	5.11067e-05	0.00212928
c57690_g1_i1	pper:18787172	K22279	0.333333	2.33333	0.333333	0.07	0.483333	0.06	0.117972	-2.44936	0.00569934	0.939822	1
c46144_g1_i1	pper:18766937	K22262	993	1241.67	1269	5.92333	6.98	6.23	-0.192815	6.15654	1.32115	0.250386	0.579015
c31728_g1_i1	pper:18766937	K22262	2.33333	3.66667	3	0.323333	0.49	0.33	-0.178331	-1.70229	0.0513581	0.820717	1
c36208_g2_i1	nle:100601114	K22237	0.666667	2.33333	0.333333	0.0666667	0.263333	0.03	0.897851	-2.38773	0.317016	0.573406	0.939024
c41299_g1_i1	pper:18772752	K22218	181.667	215.333	197	6.41333	7.02667	5.66	0.0563167	3.61141	0.082342	0.774148	1
c18084_g1_i1	pper:18775399	K22207	459	784.333	406.333	27.14	42.0733	19.43	0.36231	5.04594	2.21724	0.136477	0.505557
c5439_g1_i1	pper:18774311	K22207	0	0.666667	0	0	0.22	0	0	-2.87651	0	1	1
c58403_g1_i1	pper:18774311	K22207	0	0	0	0	0	0	0	-3.02684	0	1	1
c44729_g1_i2	pper:18772177	K22207	1453.33	1610.33	1901	42.2133	43.51	44.8767	-0.209577	6.66879	1.61876	0.203265	0.579015
c4836_g1_i1	pper:18771931	K22207	0	1	0	0	2.98333	0	0	-2.80717	0	1	1
c37631_g1_i1	mdm:103433832	K22207	203.667	293.333	123	17.3933	24.03	8.49333	0.894316	3.68331	13.2911	0.000266664	0.00853499
c37631_g2_i1	mdm:103433832	K22207	25	35.3333	17.6667	3.45333	4.64333	1.92333	0.686594	0.792773	2.80345	0.0940616	0.497134
c43324_g1_i1	pper:18773145	K22200	5.66667	24.6667	5.33333	0.223333	0.89	0.166667	0.265849	-0.25679	0.19232	0.660992	1
c43707_g2_i1	pper:18786896	K22193	337.333	474	375	11.6467	15.7667	10.6067	0.0109468	4.61553	0.00315968	0.955174	1
c39420_g1_i1	pper:18785367	K22184	5.33333	8	9.33333	0.483333	0.646667	0.683333	-0.62133	-0.777507	1.23315	0.266795	0.579015
c39420_g2_i1	pper:18785367	K22184	4.33333	2.66667	4.66667	0.323333	0.176667	0.28	0.07766	-1.46529	0.0113752	0.915063	1
c1930_g1_i1	pper:18779531	K22184	408.333	570.333	567.667	7.38	9.54333	8.35	-0.301018	4.97108	3.08391	0.07907	0.459553
c25771_g1_i1	pper:18779531	K22184	7.33333	8.33333	11	2.34667	2.34	2.82	-0.405396	-0.588796	0.54231	0.461477	0.823721
c74997_g1_i1	pper:18779531	K22184	0	1	0	0	0.783333	0	0	-2.80495	0	1	1
c40050_g1_i1	pper:18776803	K22184	444.333	465	761.667	14.82	14.41	20.6033	-0.59886	5.1015	13.205	0.000279202	0.00883924
c51663_g1_i1	pper:18773270	K22184	0	0.333333	0	0	0.59	0	0	-2.9505	0	1	1
c15019_g1_i1	pper:18772689	K22184	1	0	0	0.37	0	0	3.28506	-2.80333	3.69092	0.0547093	0.394547
c45173_g2_i1	pper:18768859	K22184	471.667	652.333	619	12.5733	15.9833	13.3933	-0.212632	5.14403	1.3581	0.243867	0.579015
c41924_g1_i1	pper:18768763	K22145	458.667	547.333	399.667	30.6433	35.0633	21.6367	0.370487	4.86399	3.6035	0.0576581	0.403207
c46500_g2_i7	pper:18784498	K22139	628.333	984.667	578.333	29.0267	44.9	21.9	0.27701	5.50826	1.13685	0.286319	0.592335
c46189_g7_i3	pper:18781714	K22139	3	5.33333	0	0.326667	0.56	0	4.79053	-1.77057	12.3271	0.000446434	0.0130158
c37912_g3_i1	pper:18780841	K22139	474	521.667	554.667	46.1067	48.4	43.7967	-0.0596659	5.00227	0.115674	0.733774	1
c37912_g2_i1	pper:18779302	K22139	391.667	587	346.333	21.28	30.2767	15.2767	0.34852	4.76397	4.02109	0.0449347	0.362707
c42458_g1_i1	pper:18776949	K22138	525.333	632.667	529.667	37.1567	42.4233	30.4833	0.160223	5.12276	0.909514	0.340244	0.669434
c63940_g1_i1	pper:18776949	K22138	0.333333	0.666667	0.666667	0.876667	1.48	1.26333	-0.656076	-2.6731	0.201785	0.653284	1
c42891_g1_i1	pper:18775685	K22133	78182.3	37317.3	150130	2810.22	1239.03	4379.02	-0.761114	12.4311	16.3014	5.4024e-05	0.00223558
c47081_g1_i1	pper:18775685	K22133	0.333333	0	0.333333	0.0666667	0	0.0566667	0.113076	-2.87485	0.00496469	0.943827	1
c38789_g1_i1	pper:18784322	K22132	65.6667	93	69	2.91667	3.83333	2.49333	0.0991777	2.23831	0.138311	0.709966	1
c43943_g1_i1	pper:18766419	K22128	181.667	193	320	2.10333	2.04333	3.02333	-0.640403	3.83535	8.08994	0.00445117	0.0796381
c14575_g1_i1	pper:18766419	K22128	2	1	3.66667	0.143333	0.06	0.213333	-0.677594	-1.95021	0.644941	0.421927	0.778854
c70726_g1_i1	pper:18766419	K22128	0.333333	0	0.666667	0.8	0	1.19667	-0.641363	-2.80355	0.170099	0.680024	1
c27029_g1_i1	pper:18791637	K22077	101.667	93	101.333	5.88	4.97667	4.74333	0.177802	2.62966	0.578546	0.446883	0.806172
c31426_g1_i1	pper:18788078	K22074	1355	1491	1119	114.02	116.763	75.9367	0.458297	6.35079	7.50257	0.00616109	0.10125
c41543_g5_i1	pper:18781139	K22074	612	561	800	37.9867	32.6167	40.48	-0.215926	5.34821	1.73364	0.187946	0.579015
c42942_g1_i1	pper:18777127	K22073	77.3333	78.6667	88.3333	3.68667	3.44333	3.4	-0.00887694	2.36103	0.00130073	0.97123	1
c30090_g1_i1	pper:18777787	K22072	222	122	330	22.8867	11.7867	27.6533	-0.403269	3.81834	4.30447	0.0380123	0.334365
c22941_g1_i1	pper:18784227	K22071	8.33333	12.3333	5.66667	1.84667	2.57667	1.01	0.717225	-0.60074	1.64493	0.19965	0.579015
c52820_g1_i1	pper:18784227	K22071	13.3333	17	16	2.95	3.57	2.90667	-0.104468	0.0949698	0.0605947	0.805558	1
c19213_g1_i1	pper:18770118	K22071	0.333333	0	1.33333	0.123333	0	0.436667	-1.56714	-2.67283	1.08799	0.296918	0.607949
c43184_g1_i1	pper:18770118	K22071	229.333	198	257.333	10.9933	9.11667	10.0267	0.00471404	3.84009	0.000557864	0.981156	1
c26413_g1_i1	pper:18767265	K22071	3728.67	4962.33	2922.33	205.437	268.503	131.237	0.512274	7.91192	3.57881	0.0585209	0.40642
c43184_g2_i1	gmx:100800358	K22071	27	27	31	7.18	6.93	6.69667	-0.0416703	0.903862	0.0144813	0.904215	1
c28686_g1_i1	pper:18783439	K22069	316	313	316.667	28.2167	26.5867	22.85	0.172587	4.302	0.845771	0.357752	0.694571
c1706_g1_i1	dzi:111289528	K22069	0.333333	1	2	0.0433333	0.12	0.193333	-2.07341	-2.38908	2.79331	0.0946583	0.497134
c19369_g1_i1	pper:18777372	K22068	5413	6694	5716.33	460.24	544.733	394.68	0.0926755	8.52336	0.24114	0.623384	0.991187
c34449_g1_i1	pper:18776379	K22066	203.333	202.333	169.333	21.9967	21.0533	14.7633	0.439787	3.59713	3.4634	0.0627412	0.424906
c39405_g2_i2	pper:18772677	K22066	589.667	553.667	617.333	27.9167	24.5667	23.7533	0.105204	5.18375	0.44017	0.50704	0.880761
c26248_g1_i1	pper:18772750	K22063	1960.67	2067.33	1943.67	163.127	164.117	131.427	0.181307	6.94918	1.12118	0.289665	0.597217
c41476_g1_i1	pper:18769111	K22063	609.333	482.333	726.333	43.5533	32.4167	41.9867	-0.0735929	5.24263	0.191709	0.661498	1
c41476_g2_i1	pper:18769111	K22063	0.666667	0.666667	0.666667	0.14	0.126667	0.1	0.201982	-2.61052	0.0128638	0.909699	1
c71700_g1_i1	lve:103089551	K22063	0	0.666667	0	0	0.843333	0	0	-2.87369	0	1	1
c34285_g1_i1	pper:18789949	K22048	2	4.33333	5.33333	0.136667	0.266667	0.293333	-1.19118	-1.47202	2.12712	0.144713	0.525298
c45334_g1_i1	pper:18789949	K22048	17	14	16.6667	0.94	0.726667	0.753333	0.199303	0.141889	0.248445	0.618172	0.985934
c51264_g1_i1	pper:18788199	K22048	0	0.666667	0.666667	0	0.403333	0.303333	-2.64654	-2.73623	2.23642	0.134793	0.504372
c44995_g1_i1	pper:18788199	K22048	4.66667	12	6.66667	0.206667	0.493333	0.236667	-0.328159	-0.748921	0.31655	0.573688	0.939297
c74960_g1_i1	pper:18769794	K22048	0.333333	0.666667	0	0.226667	0.413333	0	2.00148	-2.80367	1.41362	0.234457	0.579015
c36479_g1_i1	pper:18769794	K22048	5.66667	3.66667	6	0.266667	0.156667	0.233333	0.0843032	-1.19548	0.0195812	0.888713	1
c25147_g1_i1	pper:18767153	K22048	185.667	219.333	272.333	3.69667	3.98667	4.39667	-0.370684	3.79534	3.08462	0.0790358	0.459419
c44230_g1_i2	pper:18791839	K22047	45.3333	99.3333	45	1.19667	2.45333	0.98	0.174213	1.96926	0.398364	0.527936	0.903188
c36142_g1_i1	pper:18784587	K22047	418.667	529	477.333	12.5667	14.8433	11.6933	-0.0206025	4.86352	0.0152549	0.901703	1
c44230_g2_i1	pper:18774319	K22047	374.333	448	593.333	9.91667	10.9	12.75	-0.486548	4.84909	6.83009	0.00896345	0.131596
c38307_g1_i1	pper:18778046	K22013	14768	11766	21183.7	684.127	514.443	793.153	-0.339883	9.94855	3.82463	0.0505046	0.386704
c18607_g1_i1	pper:18768837	K22013	2	1.33333	0.333333	0.246667	0.153333	0.0333333	2.4079	-2.33434	2.48682	0.114804	0.504372
c44243_g2_i1	pper:18787311	K21995	3.33333	7	1.66667	0.203333	0.4	0.0766667	1.14271	-1.44127	1.57483	0.209507	0.579015
c44243_g1_i1	pper:18787311	K21995	37.3333	41.6667	37.3333	1.46667	1.54	1.18333	0.175989	1.33451	0.299159	0.58441	0.951023
c31639_g1_i2	pxb:103938734	K21994	20.6667	14	26.3333	1.47333	0.996667	1.52333	-0.177991	0.472092	0.187433	0.665062	1
c54817_g1_i1	pper:18786754	K21994	0.333333	0.666667	1	0.193333	0.346667	0.413333	-1.1426	-2.61122	0.544031	0.460767	0.82273
c38388_g1_i1	pmum:103325700	K21991	76.6667	109.333	114	3.69	4.93333	4.46	-0.397459	2.6427	3.18668	0.0742408	0.446757
c45387_g2_i3	pxb:103951639	K21989	0	0	0.333333	0	0	0.0766667	-1.86808	-2.9487	1.19167	0.274994	0.579015
c13656_g1_i1	pper:18793469	K21989	408.667	538.667	517	9.25333	11.5267	9.57	-0.171881	4.90516	1.14388	0.284835	0.590537
c45387_g1_i2	pper:18789966	K21989	328.333	464.667	505.667	6.87667	9.11667	8.63333	-0.448954	4.7267	6.55773	0.0104429	0.146537
c51707_g1_i1	pper:18786421	K21989	0	0	0.333333	0	0	0.163333	-1.86808	-2.9487	1.19167	0.274994	0.579015
c66545_g1_i1	pper:18786421	K21989	0	0.333333	0.333333	0	0.126667	0.123333	-1.86755	-2.87636	1.19134	0.27506	0.579015
c47513_g2_i3	pper:18784426	K21989	480	788.333	408.667	13.1967	20.57	9.20333	0.396976	5.09505	5.61487	0.0178087	0.209537
c51794_g1_i1	pper:18782015	K21989	0	0	0	0	0	0	0	-3.02684	0	1	1
c56441_g1_i1	pper:18782015	K21989	0	0.333333	0	0	0.116667	0	0	-2.94826	0	1	1
c44293_g1_i1	pper:18780847	K21989	1723	2693.33	2433.67	37.4167	54.29	43.1067	-0.327082	7.10933	3.78253	0.0517902	0.387934
c40937_g1_i1	pper:18779227	K21989	2312	4757.67	2211.67	57.4967	110.26	44.6333	0.243131	7.5391	2.18003	0.139811	0.513346
c44187_g1_i3	pper:18777298	K21989	11	13	28.3333	0.466667	0.48	0.956667	-1.16492	0.247753	6.08874	0.0136046	0.175945
c35237_g1_i1	pper:18777298	K21989	45	37.6667	84.6667	3.56667	2.69	5.44	-0.738285	1.82057	5.86976	0.0154032	0.190545
c36239_g1_i1	pper:18768075	K21989	6	11	16.6667	0.17	0.303333	0.383333	-1.28699	-0.304277	7.2824	0.00696334	0.11028
c44180_g1_i1	pper:18784378	K21971	106.667	125.667	155	3.73667	4.08333	4.43333	-0.369175	3.00066	2.92897	0.0870032	0.489043
c35157_g1_i1	pxb:103942068	K21919	412.667	491.667	515.333	24.1967	26.8833	24.5067	-0.143917	4.8651	0.776668	0.378162	0.72323
c44787_g1_i1	pxb:103963864	K21915	192.333	199.667	227.667	6.73667	6.50667	6.43667	-0.0577843	3.68467	0.0811938	0.775686	1
c23756_g1_i1	pper:18766910	K21894	2	1	5.66667	0.21	0.106667	0.5	-1.29385	-1.73604	2.90378	0.0883723	0.492953
c42750_g1_i1	pper:18771718	K21891	1008.67	1757.33	737.333	32.0433	54.6767	19.06	0.617736	6.17763	5.71399	0.0168302	0.2022
c37027_g1_i1	pper:18776564	K21889	2921.33	3102.67	3016	184.96	184.9	154.85	0.129368	7.54076	0.660069	0.416536	0.772615
c52348_g1_i1	pper:18787430	K21888	5131.67	4622.67	6021.67	327.013	275.763	311.09	-0.055065	8.3456	0.113973	0.735665	1
c38195_g1_i1	pper:18784488	K21888	696	585.333	941.333	30.7567	24.2767	33.77	-0.259018	5.52624	2.62357	0.105287	0.497134
c40093_g1_i2	pper:18792041	K21867	20	4.66667	51	0.746667	0.166667	1.57	-1.18299	0.756118	10.4175	0.00124829	0.0299094
c22225_g1_i1	pper:18792041	K21867	0.666667	1	0	0.193333	0.286667	0	2.82975	-2.67029	2.53734	0.111182	0.504372
c36975_g1_i2	pper:18792041	K21867	0.666667	2.33333	1.33333	0.5	1.56333	0.733333	-0.728691	-2.2425	0.423509	0.515191	0.890481
c46668_g2_i1	pper:18789204	K21867	17	81	3	0.406667	1.73667	0.0566667	2.63797	1.06344	23.5975	1.18739e-06	7.72417e-05
c43451_g1_i3	pper:18783097	K21867	20.3333	150	16.3333	0.463333	3.14667	0.296667	0.497412	1.89896	1.76785	0.183648	0.579015
c45540_g2_i2	pper:18778980	K21867	17	12.3333	38	0.436667	0.283333	0.8	-0.98502	0.585729	6.65727	0.0098752	0.140445
c45540_g1_i1	pper:18778980	K21867	2	1.66667	2	0.15	0.12	0.126667	0.157681	-2.06671	0.0353671	0.850828	1
c13724_g1_i1	pper:18769426	K21867	8.33333	14.3333	7.33333	0.213333	0.336667	0.153333	0.347339	-0.45435	0.437565	0.5083	0.882222
c47632_g2_i1	mdm:103431252	K21867	337.667	275.667	429	10.6667	8	11.0067	-0.167639	4.42918	0.771012	0.379904	0.725433
c42863_g1_i1	mdm:103431252	K21867	3.33333	3.33333	2.66667	0.34	0.29	0.216667	0.498458	-1.67421	0.292554	0.588589	0.955208
c72304_g1_i1	pper:18788404	K21866	4.33333	3.33333	1.66667	0.436667	0.31	0.13	1.51116	-1.66497	3.20808	0.0732756	0.446757
c41773_g1_i2	pper:18788404	K21866	66.3333	98.6667	82	1.39667	1.93	1.41	-0.140172	2.35237	0.276856	0.598769	0.965743
c42498_g1_i2	pper:18788202	K21866	2	6.66667	0.333333	0.116667	0.393333	0.0166667	2.35914	-1.70809	3.87158	0.0491102	0.380111
c47196_g1_i1	pper:18788202	K21866	387	415.667	506	7.48333	7.62667	8.00333	-0.2211	4.75222	1.70105	0.19215	0.579015
c35349_g1_i1	pper:18780441	K21852	311.667	429.333	404.333	3.97	5.06333	4.22333	-0.208354	4.53713	1.21239	0.27086	0.579015
c57677_g1_i1	pper:18780441	K21852	1	1.66667	2	0.233333	0.31	0.356667	-0.751286	-2.19985	0.3959	0.529214	0.904459
c32721_g2_i1	pper:18780441	K21852	2	4	2.33333	0.126667	0.233333	0.113333	-0.0201946	-1.76965	0.000489316	0.982352	1
c32721_g1_i1	mdm:103435388	K21852	0.333333	1.66667	0.333333	0.0833333	0.383333	0.0633333	0.131522	-2.55243	0.00702411	0.933208	1
c53161_g1_i1	pxb:103927993	K21848	87	144	77	9.73	15.6	6.94667	0.344806	2.69331	1.31866	0.250833	0.579015
c30443_g1_i1	pper:18787986	K21844	954	1645	834.667	41.8733	68.67	29.9733	0.35725	6.1275	4.43532	0.0352027	0.320241
c71613_g1_i1	pper:18790421	K21843	1	0.333333	0.666667	0.256667	0.07	0.14	0.659414	-2.61122	0.263096	0.608001	0.975433
c54873_g1_i1	pper:18790421	K21843	0	0.666667	0	0	2.42667	0	0	-2.87489	0	1	1
c29862_g1_i1	pper:18790117	K21843	284.333	340.667	444.667	7.57667	8.45667	9.66	-0.475418	4.45125	7.2766	0.00698587	0.110441
c34708_g1_i1	pper:18782065	K21843	7.66667	14.3333	6.66667	0.236667	0.403333	0.17	0.36576	-0.513747	0.403231	0.525425	0.900547
c46281_g1_i1	pper:18766986	K21843	111.667	133	174	2.74	3.04667	3.47667	-0.467709	3.11238	5.50547	0.0189571	0.217159
c43269_g2_i1	pper:18792963	K21842	683.333	840	1048.33	13.7367	15.5333	17.1933	-0.444536	5.70465	5.65916	0.0173645	0.206266
c74545_g1_i1	pper:18787629	K21842	0	0	0.333333	0	0	0.19	-1.85509	-2.94899	1.18348	0.276648	0.579015
c61687_g1_i1	pper:18787629	K21842	1	0.333333	0.333333	0.263333	0.0866667	0.0666667	1.47555	-2.67004	0.73809	0.390273	0.739099
c62343_g1_i1	pper:18787629	K21842	1.66667	1.66667	1.66667	0.15	0.15	0.113333	0.172423	-2.14903	0.0255526	0.872998	1
c46285_g1_i4	pper:18772280	K21842	166	164.667	264.667	4.23333	3.87667	5.47667	-0.493361	3.62231	6.21648	0.0126566	0.167005
c35264_g1_i1	pper:18772280	K21842	1	3	4	0.153333	0.383333	0.476667	-1.69235	-1.81242	2.63517	0.104521	0.497134
c46691_g1_i1	pper:18769465	K21842	66	71	78.3333	1.28667	1.26333	1.24333	-0.0746789	2.16888	0.07909	0.778534	1
c45504_g1_i5	pper:18788848	K21813	56.3333	73	43	2.64	3.23333	1.64667	0.557878	1.86859	4.22888	0.0397418	0.343525
c43909_g1_i1	pper:18781493	K21806	413.333	858	227	31.2767	64.0367	13.87	1.02941	4.95776	8.7068	0.00317025	0.0617888
c32723_g1_i1	pper:18772147	K21806	19.6667	36.6667	12	1.08667	1.90667	0.54	0.869756	0.580122	3.52727	0.060367	0.414356
c35437_g1_i2	mdm:103430743	K21806	3.66667	10	4	0.43	1.18667	0.39	0.0260922	-1.0496	0.00119728	0.972397	1
c19318_g1_i1	pper:109950173	K21805	1.66667	0.333333	0	0.33	0.0733333	0	3.93747	-2.60977	5.12993	0.0235167	0.250854
c29981_g2_i1	pper:109950173	K21805	3.66667	6	4.33333	0.313333	0.463333	0.283333	-0.0419379	-1.28809	0.00345608	0.953121	1
c22531_g1_i1	pper:18776115	K21804	144.333	145.333	168.333	9.78667	9.28	9.24	-0.0462944	3.25656	0.0593336	0.807552	1
c46503_g1_i2	pper:18773083	K21797	340.667	455.667	387	11.9533	14.8967	11.07	-0.0141982	4.59136	0.00666659	0.934926	1
c32468_g1_i1	pper:18771820	K21797	1599	1171.67	1936.67	47.64	32.8067	46.84	-0.0990054	6.61222	0.39681	0.528742	0.904011
c64889_g1_i1	pper:18792785	K21777	1	0	0	1	0	0	3.31328	-2.80256	3.74039	0.0531122	0.391615
c47933_g1_i1	pper:18792785	K21777	0.666667	1	3	0.09	0.136667	0.313333	-1.82205	-2.19315	2.85477	0.0911031	0.497134
c75278_g1_i1	pper:18792785	K21777	0	0	0.333333	0	0	1.09667	-1.86808	-2.9487	1.19167	0.274994	0.579015
c67534_g1_i1	pper:18792785	K21777	0.333333	0	0.333333	0.29	0	0.226667	0.137554	-2.87378	0.00672292	0.934652	1
c46789_g1_i3	pper:18781302	K21777	50.3333	74.3333	50.3333	1.66333	2.29667	1.35667	0.171204	1.87909	0.411937	0.520988	0.895961
c19563_g1_i1	pper:18780642	K21777	3.33333	2.33333	3	0.28	0.183333	0.196667	0.323183	-1.73211	0.196812	0.657307	1
c38994_g1_i1	pper:18773524	K21777	1.33333	3.66667	1.66667	0.0866667	0.206667	0.0866667	-0.133121	-1.95605	0.0165337	0.897687	1
c7941_g1_i1	pper:18773524	K21777	0.333333	4	0.333333	0.0766667	0.893333	0.06	0.135944	-2.19363	0.00686222	0.93398	1
c65099_g1_i1	pper:18773524	K21777	0	0	0	0	0	0	0	-3.02684	0	1	1
c18972_g1_i1	pper:18767010	K21777	3	4.66667	1.66667	0.143333	0.196667	0.0666667	0.962104	-1.68034	0.999224	0.317498	0.637332
c45294_g1_i2	pper:18793994	K21776	40	46.6667	61.3333	1.20667	1.29	1.49333	-0.43418	1.64709	2.09837	0.147457	0.531791
c43864_g1_i2	pper:18793589	K21776	93.6667	134.333	152.333	1.96667	2.60333	2.59667	-0.521621	2.97305	5.68283	0.0171318	0.204382
c49952_g1_i1	pper:18782504	K21776	0	0.666667	1.33333	0	0.65	1.28333	-3.54468	-2.61451	3.80771	0.0510171	0.387934
c71846_g1_i1	pper:18782504	K21776	0.333333	0	0	0.713333	0	0	2.00148	-2.948	1.41362	0.234457	0.579015
c64051_g1_i1	pper:18772422	K21776	0.333333	1.33333	0	0.0766667	0.27	0	2.00181	-2.67561	1.44304	0.229648	0.579015
c22417_g1_i1	pper:18772422	K21776	0	0.333333	0.333333	0	0.123333	0.0966667	-1.85509	-2.87502	1.18348	0.276648	0.579015
c68120_g1_i1	pper:18772422	K21776	0	1.33333	0	0	0.53	0	0	-2.73625	0	1	1
c45860_g1_i2	pper:18788745	K21768	509.667	684.667	533.333	14.54	18.3967	12.42	0.102777	5.1427	0.406131	0.52394	0.899086
c40992_g1_i2	pper:18786158	K21767	114	155.667	136.667	1.89	2.39	1.83333	-0.0827778	3.06748	0.165181	0.68443	1
c37393_g1_i1	pper:18772896	K21766	133	131	111.333	4.57333	4.24667	3.11333	0.4271	2.97524	3.84769	0.0498145	0.383905
c3106_g1_i1	pper:18772896	K21766	0.333333	0.666667	0.333333	0.0333333	0.0566667	0.0233333	0.133405	-2.73642	0.00640691	0.936203	1
c65526_g1_i1	glz:GLAREA_02884	K21766	0.666667	0	0	1.81333	0	0	2.81531	-2.87317	2.66263	0.102731	0.497134
c31289_g2_i2	pper:18786464	K21752	643.333	692	852.667	24.9967	25.1167	26.96	-0.234766	5.48679	2.23517	0.134902	0.504372
c24053_g1_i1	pper:18777223	K21751	1416	1913	1762.33	92.5667	117.233	93.74	-0.147318	6.6961	0.852428	0.355866	0.691761
c40051_g1_i1	pper:18789224	K21737	499	858.667	338.333	17.6567	28.63	9.71333	0.737566	5.1095	19.2997	1.11723e-05	0.000572366
c72698_g1_i1	pper:18786078	K21734	0	0.666667	0.333333	0	0.153333	0.07	-1.86808	-2.80598	1.19167	0.274994	0.579015
c15231_g2_i1	pper:18786078	K21734	0.333333	0	0.666667	0.2	0	0.303333	-0.65166	-2.80328	0.174769	0.675908	1
c15231_g1_i1	pper:18786078	K21734	0	0.333333	0	0	0.0866667	0	0	-2.94826	0	1	1
c31595_g1_i1	pper:18784711	K21734	425.333	1196	185.667	15.3533	40.8733	5.46	1.36845	5.17848	57.7234	3.01696e-14	7.8984e-12
c47355_g1_i1	pper:18784711	K21734	1.66667	4.66667	0.666667	0.116667	0.293333	0.0366667	1.34429	-1.91632	1.51745	0.218006	0.579015
c40219_g2_i1	pper:18794040	K21626	90.3333	151	84	4.03667	6.3	3.03667	0.282194	2.74755	1.68444	0.194335	0.579015
c43007_g1_i1	pper:18789041	K21604	351	490.667	564	14.5333	18.69	18.84	-0.497812	4.83872	6.69985	0.0096421	0.138164
c13497_g1_i1	pper:18789041	K21604	1.33333	0.666667	1.66667	0.133333	0.0533333	0.133333	-0.131964	-2.33881	0.0148765	0.902923	1
c39995_g1_i1	pper:18782973	K21604	298.333	430.667	241.667	12.5533	16.74	8.23667	0.482624	4.30465	6.7931	0.00915109	0.133339
c24938_g1_i1	pper:18782973	K21604	8	11	4.33333	2.38	2.96333	1.01667	1.05258	-0.738434	2.95741	0.0854849	0.483646
c15403_g1_i1	pper:18782973	K21604	2.66667	7	1.33333	9.17667	22.3567	3.4	1.08744	-1.53119	1.38235	0.239701	0.579015
c35428_g1_i1	pper:18792253	K21596	642.667	966.667	858.333	11.5967	16.12	12.6033	-0.242844	5.63826	1.96207	0.161292	0.565589
c44451_g1_i1	pper:18791273	K21596	411	509	535	8.39667	9.61	8.92667	-0.21195	4.8856	1.30272	0.253718	0.579015
c35441_g1_i7	pper:18790164	K21596	269.333	356.333	374.333	5.44667	6.65667	6.17333	-0.303743	4.34497	2.57271	0.108721	0.500536
c46958_g1_i1	pper:18773983	K21596	353.667	530	565	6.53667	9.10333	8.56	-0.509953	4.87531	7.92087	0.00488676	0.085804
c43209_g1_i1	pper:18767629	K21596	873.333	1166.67	1418.33	16.31	20.0367	21.61	-0.528738	6.12545	7.85283	0.00507412	0.0881048
c43041_g1_i3	pper:18784048	K21594	103	120.333	86.6667	2.69667	2.96333	1.86	0.41319	2.68439	3.01301	0.0825989	0.473752
c35137_g1_i1	pper:18769486	K21594	121	179.333	115	3.63333	5.01	2.82667	0.244871	3.0872	1.10497	0.293179	0.60235
c32614_g1_i1	pper:18775835	K21568	0.333333	0	7.33333	0.04	0	0.75	-3.8952	-1.83993	10.4477	0.00122799	0.0295331
c70154_g1_i1	pper:18768979	K21483	0	0.666667	0	0	1.41	0	0	-2.87369	0	1	1
c45797_g1_i2	pper:18791836	K21480	354.333	496.333	227	19.1233	24.72	9.96667	0.816565	4.45703	17.4824	2.89977e-05	0.00130797
c24055_g1_i1	pper:18770749	K21480	5201	2254.33	10698	153.25	62.6767	256.163	-0.866387	8.55909	27.4077	1.64773e-07	1.3244e-05
c43933_g2_i5	pper:18772608	K21456	290.667	445.333	324	10.9467	15.6	9.96	0.0118583	4.42601	0.00456588	0.946127	1
c36017_g1_i1	pper:18791471	K21444	0	0	1	0	0	0.956667	-3.14732	-2.80462	3.17078	0.0749669	0.446757
c36017_g2_i1	pper:18791471	K21444	386.333	389.667	396.667	40.8533	38.8667	33.8833	0.137276	4.60885	0.63394	0.425914	0.783802
c43046_g1_i1	pper:18789313	K21444	215.333	241.667	283.667	5.59333	5.82	6.01	-0.222835	3.92882	1.40561	0.235786	0.579015
c32969_g1_i1	pper:18785788	K21444	50.3333	82	72.3333	5.26667	7.68	6.06	-0.327863	2.08326	0.801562	0.370627	0.712895
c37309_g1_i1	pper:18785788	K21444	539.333	662.667	562	22.3867	25.69	19.0667	0.108319	5.17158	0.442354	0.505989	0.879767
c69039_g1_i1	pper:18785788	K21444	0	0	0	0	0	0	0	-3.02684	0	1	1
c47285_g1_i2	pper:18783220	K21444	310	348.667	447.667	7.79	7.96667	9.1	-0.346857	4.49823	2.79286	0.0946852	0.497134
c57437_g1_i1	pper:18782445	K21444	548.333	486.667	677	17.7467	14.5367	17.76	-0.12115	5.14543	0.417982	0.517946	0.893026
c46566_g1_i3	pper:18781937	K21444	591.333	704	986.667	11.1533	12.28	15.1333	-0.561352	5.54019	10.7102	0.00106549	0.0263155
c47659_g1_i1	pper:18780715	K21444	221.667	223	270	3.87667	3.60667	3.82667	-0.106861	3.88417	0.333623	0.563533	0.928047
c39367_g1_i1	pper:18773053	K21444	866.333	827.333	1205.67	39.6633	34.66	44.7033	-0.294447	5.89508	2.34198	0.125929	0.504372
c27506_g1_i1	pper:18773053	K21444	34.6667	48	52.6667	12.65	15.6567	15.2967	-0.424056	1.51653	1.28808	0.256403	0.579015
c38404_g1_i3	pper:18771591	K21444	178.333	188.667	253.333	10.2567	10.01	11.8033	-0.328963	3.67914	2.92839	0.0870345	0.489097
c35604_g2_i2	pper:18766361	K21444	30	54.3333	55.3333	2.94333	4.7	4.31333	-0.688332	1.54589	3.55645	0.0593145	0.409614
c39100_g1_i1	pper:18766361	K21444	394.333	389	478.333	16.5533	15.2267	16.4067	-0.109474	4.6971	0.411034	0.521445	0.896387
c23828_g1_i1	mdm:103445024	K21444	0	0.666667	1.33333	0	0.28	0.496667	-3.53146	-2.6132	4.83363	0.0279098	0.280107
c61633_g1_i1	mdm:103445024	K21444	0.333333	0.666667	0	0.1	0.176667	0	2.00563	-2.80521	1.41653	0.233975	0.579015
c16007_g1_i1	mdm:103445024	K21444	0	0	0	0	0	0	0	-3.02684	0	1	1
c46108_g1_i1	pper:18766579	K21440	105.333	125	97.6667	3.43667	3.77667	2.59	0.288043	2.77007	1.52923	0.216228	0.579015
c42369_g2_i1	pper:18790689	K21437	275.333	302	331	6.59	6.63	6.43667	-0.0875959	4.21642	0.190432	0.662557	1
c33703_g1_i1	pper:18771963	K21437	881.333	1078.67	1246.33	20.09	22.8	23.08	-0.323604	6.02961	3.92013	0.0477113	0.373201
c64907_g1_i1	pper:18792172	K21407	0	0.333333	0.333333	0	0.176667	0.18	-1.86808	-2.87635	1.19167	0.274994	0.579015
c73329_g1_i1	pper:18769403	K21407	0.666667	0	0	3.78333	0	0	2.82255	-2.87301	2.6719	0.102134	0.497134
c69104_g1_i1	pper:18769403	K21407	0.333333	0.333333	0	0.466667	0.42	0	2.00148	-2.87343	1.41362	0.234457	0.579015
c42980_g2_i2	pper:18769355	K21407	184.333	364	83.3333	9.58667	17.5433	3.5	1.32769	3.6781	37.6642	8.40343e-10	1.08234e-07
c3373_g1_i1	pper:18791174	K21398	0.666667	0	0	0.123333	0	0	2.75818	-2.87455	2.58954	0.107571	0.497134
c46538_g1_i1	pper:18791174	K21398	237.667	267.667	268.333	7.34	7.57333	6.70667	0.00842805	3.99198	0.00162237	0.967871	1
c39909_g1_i2	pper:18771988	K21398	1202.67	1314.33	1402	41.7	42.05	39.37	-0.0381249	6.32617	0.0438496	0.834134	1
c32024_g1_i1	pmum:103326885	K21384	77	76.6667	77.6667	4.49	4.14667	3.67	0.164519	2.28638	0.480682	0.488114	0.857498
c10098_g1_i1	pper:18792933	K21374	0	0.333333	1.33333	0	0.0933333	0.273333	-3.51583	-2.67296	3.92312	0.0476265	0.37263
c47376_g3_i1	pper:18792933	K21374	901.333	1100	1057	26.1567	29.4733	24.8133	-0.0439736	5.9666	0.0565182	0.812086	1
c47129_g4_i1	pper:18792038	K21374	4.33333	0.666667	3.33333	0.446667	0.07	0.296667	0.490051	-1.76549	0.324975	0.568633	0.933737
c2223_g1_i1	pper:18792038	K21374	0	0.333333	0	0	1.28	0	0	-2.94826	0	1	1
c14322_g1_i1	pper:18791495	K21374	5.33333	8	4	0.94	1.23	0.566667	0.573461	-1.08278	0.541948	0.461627	0.823896
c3718_g1_i1	pper:18790784	K21374	0.666667	1.33333	0	0.73	1.09	0	2.82653	-2.61657	2.49591	0.114143	0.504372
c28231_g1_i1	pper:18790478	K21374	1	1.33333	0.333333	0.326667	0.366667	0.0866667	1.44325	-2.49927	1.01496	0.313717	0.632169
c46140_g1_i1	pper:18790478	K21374	0.333333	0.666667	1.66667	0.0666667	0.133333	0.256667	-1.83483	-2.49371	0.978015	0.322689	0.644404
c43050_g2_i1	pper:18790478	K21374	3	8.33333	2.33333	0.243333	0.636667	0.153333	0.510927	-1.32507	0.430716	0.511638	0.886332
c46140_g2_i1	pper:18790478	K21374	4	9	3.33333	0.83	1.66667	0.566667	0.417816	-1.14819	0.284636	0.593679	0.960572
c47129_g2_i1	pper:18790478	K21374	3	1.66667	3	0.256667	0.126667	0.203333	0.172182	-1.83607	0.0557197	0.813394	1
c47129_g5_i1	pper:18789149	K21374	6	17.3333	2.66667	0.27	0.736667	0.0966667	1.31488	-0.61681	3.96891	0.0463479	0.366018
c47129_g1_i1	pper:18789143	K21374	2	11.3333	1.66667	0.413333	2.24667	0.28	0.405343	-1.22982	0.218753	0.639992	1
c20203_g1_i1	pper:18788923	K21374	13.6667	12.6667	10.3333	1.66667	1.43667	1.03333	0.564685	-0.195108	1.7388	0.18729	0.579015
c17219_g1_i1	pper:18788923	K21374	26	37.6667	24	3.12	4.31667	2.35333	0.278931	0.938242	0.657477	0.417452	0.773621
c892_g1_i1	pper:18784089	K21374	1	6.66667	3	0.0833333	0.483333	0.19	-1.30926	-1.56425	1.98019	0.159371	0.560925
c47544_g5_i1	pper:18784089	K21374	3.33333	14.6667	3.33333	0.413333	1.74333	0.333333	0.172495	-0.844965	0.0589057	0.808234	1
c17631_g1_i1	pper:18783563	K21374	0.333333	1	2.66667	0.423333	1.31	2.87	-2.47624	-2.29147	3.47972	0.0621253	0.422022
c2815_g1_i1	pper:18782747	K21374	0	0.666667	0.666667	0	0.356667	0.31	-2.63582	-2.7393	2.22417	0.135865	0.504372
c48576_g1_i1	pper:18782747	K21374	0.666667	0.333333	0.666667	0.273333	0.103333	0.21	0.154649	-2.67284	0.0132569	0.908335	1
c67838_g1_i1	pper:18774916	K21374	0	0	0	0	0	0	0	-3.02684	0	1	1
c40356_g1_i1	pper:18774768	K21374	309.333	377	414.333	15.64	17.89	16.9433	-0.23945	4.5039	1.58839	0.207556	0.579015
c7959_g1_i1	pper:18767213	K21374	1	1	0	0.36	0.34	0	3.29495	-2.6133	3.99411	0.0456594	0.363994
c52848_g1_i1	pper:18767213	K21374	0.333333	2.33333	0.666667	0.0266667	0.193333	0.05	-0.676723	-2.3943	0.210644	0.646263	1
c34418_g1_i1	pper:109949800	K21374	0	0.333333	0.666667	0	0.196667	0.293333	-2.63582	-2.80419	2.22417	0.135865	0.504372
c33783_g1_i1	pper:109949518	K21374	4.66667	11	1.33333	0.5	1.16	0.116667	1.87678	-1.09056	5.8422	0.0156463	0.192772
c29504_g1_i1	pper:109949518	K21374	1.66667	3.33333	0.666667	0.136667	0.243333	0.0433333	1.35622	-2.06788	1.35177	0.244968	0.579015
c57597_g1_i1	pper:109948334	K21374	0.333333	0.333333	0	0.146667	0.113333	0	2.00563	-2.87557	1.41653	0.233975	0.579015
c42252_g1_i1	pper:109948334	K21374	0.666667	1.33333	1	0.0933333	0.163333	0.12	-0.370642	-2.44528	0.0829221	0.773376	1
c47544_g1_i1	pper:109948334	K21374	0	0	0	0	0	0	0	-3.02684	0	1	1
c47544_g3_i1	pper:109948334	K21374	0	0.333333	0	0	0.266667	0	0	-2.9505	0	1	1
c42252_g2_i1	pper:109948164	K21374	2	4	3	0.2	0.386667	0.24	-0.389752	-1.70437	0.22842	0.632698	1
c470_g1_i1	pper:109948164	K21374	0	0.666667	0	0	1.12667	0	0	-2.87489	0	1	1
c47544_g4_i4	pper:109947905	K21374	76.6667	80.3333	131.667	2.28667	2.22667	3.18333	-0.601111	2.59305	7.51725	0.00611108	0.100785
c42252_g3_i1	pper:109947833	K21374	6	3	2	1.51	0.683333	0.416667	1.68684	-1.52199	5.68582	0.0171025	0.204126
c22832_g1_i2	pper:109947833	K21374	0.333333	0	0	0.14	0	0	2.00148	-2.948	1.41362	0.234457	0.579015
c68098_g1_i1	pper:109947794	K21374	0	0	0.333333	0	0	0.433333	-1.86808	-2.9487	1.19167	0.274994	0.579015
c54518_g1_i1	pper:109947794	K21374	0	0.666667	0	0	1.24333	0	0	-2.87592	0	1	1
c56026_g1_i1	pper:109947794	K21374	0	0	0	0	0	0	0	-3.02684	0	1	1
c24_g1_i1	pper:109947792	K21374	0.333333	0.666667	0.333333	0.906667	1.26	0.576667	0.133928	-2.73965	0.00644673	0.936005	1
c45163_g1_i2	pper:109946618	K21374	22	48.6667	75.3333	1.01333	2.16333	2.88	-1.61021	1.62526	27.9583	1.23959e-07	1.02857e-05
c28465_g1_i1	mdm:103438912	K21374	1	2.33333	1	0.203333	0.473333	0.18	0.114678	-2.24716	0.00796801	0.928872	1
c43142_g2_i2	fve:101294850	K21374	17	26.3333	9	2.22667	3.43	0.966667	1.06592	0.26376	4.90139	0.0268352	0.273442
c6925_g1_i1	pper:18784604	K21373	0.333333	0.666667	0	0.276667	0.403333	0	2.00148	-2.80691	1.41362	0.234457	0.579015
c58467_g1_i1	pper:18772998	K21373	1	0.333333	14.3333	0.0733333	0.0266667	0.833333	-3.528	-1.16848	16.6959	4.38763e-05	0.00186995
c41329_g1_i1	pper:18789585	K21371	61.6667	135.667	34.3333	2.46	4.98667	1.11	1.02258	2.24702	13.2207	0.000276877	0.00877863
c16501_g1_i1	pper:18789585	K21371	0.666667	1	0	0.08	0.133333	0	2.78777	-2.67046	2.41142	0.120453	0.504372
c73050_g1_i1	pper:18789585	K21371	0.333333	0	0	0.68	0	0	1.96817	-2.94869	1.39011	0.238387	0.579015
c47093_g1_i2	pper:18787857	K21371	27	1.33333	65.6667	1.12333	0.0466667	2.24	-1.11087	1.05688	9.45283	0.00210824	0.0450693
c45934_g1_i6	mdm:103419551	K21371	1.66667	0.666667	0.333333	0.333333	0.136667	0.0533333	2.07969	-2.49516	1.82136	0.177151	0.579015
c29527_g1_i1	pper:18789016	K21362	1420	921	2223	43.68	26.0633	55.47	-0.465849	6.56233	6.5741	0.0103474	0.145656
c47632_g3_i1	pper:18787001	K21354	92.3333	23.6667	197.667	4.28667	1.03	7.42667	-0.91938	2.73553	19.2906	1.12256e-05	0.000574182
c33038_g1_i1	pper:18786999	K21354	32	79	21.3333	7.12667	16.6833	3.85333	0.742886	1.48023	5.23251	0.0221686	0.240717
c41573_g1_i1	pper:18786999	K21354	0.333333	0	0	0.273333	0	0	2.00148	-2.948	1.41362	0.234457	0.579015
c41573_g2_i1	pper:18786999	K21354	1.33333	2	0.666667	0.32	0.42	0.12	1.05365	-2.2902	0.83593	0.360563	0.698487
c40957_g1_i1	pper:18786510	K21354	813	237	3141	33.22	9.04333	103.693	-1.76298	6.44235	85.7806	2.01049e-20	1.05701e-17
c33038_g2_i1	pper:18786510	K21354	47	12.3333	229.667	3.79667	0.986667	15.04	-2.11991	2.596	40.2455	2.23973e-10	3.22828e-08
c47632_g4_i1	pper:18786510	K21354	0.666667	0	2	0.1	0	0.236667	-1.268	-2.4941	1.14343	0.28493	0.590549
c26214_g1_i1	pper:18786510	K21354	3.33333	2.33333	2.66667	0.646667	0.456667	0.416667	0.456506	-1.7671	0.238452	0.625326	0.993118
c47006_g1_i1	pxb:103957968	K21343	71	76.6667	98.3333	1.42667	1.43667	1.60667	-0.295423	2.36667	1.70045	0.192229	0.579015
c36977_g1_i1	pper:18771753	K21343	128.333	136	196	2.85333	2.81667	3.57667	-0.443648	3.25083	4.85427	0.0275779	0.278081
c16728_g1_i1	pper:18771753	K21343	0	0.333333	1	0	0.156667	0.36	-3.1662	-2.73637	3.2006	0.0736113	0.446757
c60047_g1_i1	pper:18771753	K21343	0.333333	0.666667	0.333333	0.1	0.183333	0.0733333	0.146389	-2.73671	0.00743312	0.931295	1
c34857_g1_i1	pper:18771821	K21286	20	23	30	1.44	1.57333	1.77	-0.4183	0.689747	1.52345	0.217098	0.579015
c31043_g2_i2	pper:18791062	K21249	220.333	215.667	234	10.78	10.01	9.40333	0.0740818	3.79785	0.158631	0.69042	1
c47757_g1_i1	pper:18791866	K21248	396.667	327.667	631.333	13.9867	10.7767	18.0533	-0.491719	4.81079	9.01059	0.00268419	0.0542258
c24537_g1_i1	pper:18774981	K21248	9.66667	13.6667	20.6667	2.14	2.69667	3.57667	-0.886522	0.0301975	3.0206	0.0822132	0.472089
c25179_g2_i1	pper:18774981	K21248	18	19.6667	28.3333	3.21333	3.1	4.00667	-0.462118	0.551637	1.23099	0.267215	0.579015
c34838_g1_i1	pper:18774981	K21248	63.3333	54.3333	63.6667	9.18	7.41	7.47	0.161342	1.94827	0.387032	0.533864	0.909811
c33729_g1_i1	pper:18767324	K21232	338	417.333	326.333	32.1567	37.31	25.2267	0.220855	4.47634	1.75131	0.185712	0.579015
c3275_g1_i1	pper:18778962	K21198	905	1085.33	928.333	61.6867	69.54	51.5767	0.130255	5.90404	0.640739	0.423443	0.780844
c42853_g1_i1	pper:18786679	K21121	1030.67	1064.67	1489.67	42.9667	41.1933	50.6167	-0.360837	6.19695	4.61701	0.0316564	0.299701
c40601_g1_i1	pper:18776850	K21027	170.333	178.667	208.333	6.42667	6.24667	6.37667	-0.110939	3.52915	0.322998	0.569811	0.935025
c60376_g1_i1	pper:18779921	K21026	0	0	0	0	0	0	0	-3.02684	0	1	1
c43276_g1_i1	pper:18779747	K21026	57	35.6667	54.6667	2.60333	1.54667	2.03333	0.232932	1.66844	0.795837	0.372341	0.714954
c44682_g1_i1	pper:18777291	K20989	374.333	410.333	740.333	10.4233	10.35	16.6333	-0.798033	4.95677	12.4975	0.000407489	0.0121059
c27918_g1_i2	pper:18777291	K20989	1.66667	0	0	0.29	0	0	3.96661	-2.67097	5.65421	0.0174135	0.206524
c2319_g1_i1	pper:18777291	K20989	0	0.333333	0.666667	0	0.18	0.28	-2.63582	-2.80478	2.22417	0.135865	0.504372
c55035_g1_i1	pper:18777291	K20989	0	0.333333	0.333333	0	0.26	0.2	-1.86755	-2.87473	1.19134	0.27506	0.579015
c31355_g1_i1	pper:18792011	K20929	25.6667	65.3333	54.6667	0.993333	2.38333	1.74333	-0.921278	1.6091	9.41219	0.00215548	0.0457646
c28561_g1_i1	pper:18790216	K20929	0.333333	3.66667	0	0.0733333	0.716667	0	2.00631	-2.2955	1.41156	0.234798	0.579015
c69072_g1_i1	pper:18790216	K20929	0	0.333333	0.333333	0	0.146667	0.143333	-1.86755	-2.87636	1.19134	0.27506	0.579015
c73826_g1_i1	pper:18790216	K20929	0	1	0	0	0.766667	0	0	-2.80495	0	1	1
c40867_g1_i1	pper:18775049	K20929	45	252.333	12	1.92	10.2667	0.406667	2.06958	2.65364	36.5944	1.45448e-09	1.7872e-07
c67732_g1_i1	pper:18771068	K20929	1.66667	1	1.66667	0.276667	0.16	0.226667	0.159467	-2.23982	0.0257677	0.872469	1
c66542_g1_i1	pper:18792473	K20924	0	0	0.666667	0	0	2	-2.6582	-2.87455	2.2498	0.133632	0.504372
c42886_g3_i1	pper:18786425	K20924	5900.67	5924.67	7547.67	94.4167	88.1	98.1133	-0.176113	8.63528	1.10321	0.293563	0.602832
c33085_g1_i1	pper:18777659	K20924	878.667	962.667	1118.33	77.5533	79.9567	80.1133	-0.177491	5.92661	1.33676	0.247606	0.579015
c72160_g1_i1	pper:18777659	K20924	0	0	0.333333	0	0	0.986667	-1.86755	-2.94871	1.19134	0.27506	0.579015
c45844_g1_i1	pper:18793273	K20896	139	178.333	109	5.37667	6.45	3.42	0.53106	3.1498	5.9183	0.0149844	0.18706
c48395_g1_i1	pper:18789630	K20893	0	1	0	0	0.41	0	0	-2.80776	0	1	1
c56667_g1_i1	pper:18789630	K20893	0	1	0	0	0.366667	0	0	-2.80937	0	1	1
c19187_g1_i1	pper:18771408	K20893	0.666667	0.666667	0	1.06	0.95	0	2.81531	-2.73455	2.66263	0.102731	0.497134
c69545_g1_i1	pper:18771408	K20893	0	0	0.333333	0	0	0.333333	-1.86755	-2.94871	1.19134	0.27506	0.579015
c46103_g1_i2	pper:18791583	K20892	146	216	160.667	2.59333	3.52333	2.32667	0.0359039	3.41192	0.0273258	0.868704	1
c62364_g1_i1	pper:18790631	K20892	0	0	0.666667	0	0	1.15333	-2.6582	-2.87455	2.2498	0.133632	0.504372
c12496_g1_i1	pper:18793517	K20891	94	118	118.667	4.92333	5.68667	5.06333	-0.161431	2.7733	0.440459	0.506901	0.880634
c43314_g1_i1	pper:18781743	K20891	499.333	610.333	461	17.1233	19.4433	12.87	0.290265	5.00585	2.81986	0.0931047	0.497134
c40674_g1_i1	pper:18773634	K20891	100.333	192.667	74	5.11	9.21	3.05	0.61485	2.91492	7.85472	0.00506881	0.0880842
c33747_g1_i1	pper:18773634	K20891	0	1.33333	0	0	0.133333	0	0	-2.73727	0	1	1
c31668_g1_i1	pper:18769392	K20891	124	334.667	39	4.99333	12.3667	1.28	1.84774	3.31996	41.6229	1.10691e-10	1.69853e-08
c51345_g1_i1	pper:18791721	K20890	0	0.333333	0.333333	0	0.14	0.136667	-1.86755	-2.87636	1.19134	0.27506	0.579015
c42069_g1_i1	pper:18791721	K20890	0.666667	0.666667	0.333333	0.2	0.193333	0.0733333	0.955496	-2.6703	0.293022	0.588291	0.954941
c42069_g3_i1	pper:18791721	K20890	2.66667	5.66667	3.33333	0.226667	0.476667	0.25	-0.178406	-1.47545	0.0478501	0.826847	1
c45428_g1_i1	pper:18768920	K20890	200.333	289.667	205.667	6.21333	8.27333	5.22333	0.131414	3.8233	0.39425	0.530074	0.905356
c52493_g1_i1	pper:18768634	K20890	0	0	0.666667	0	0	2.56	-2.65729	-2.87458	2.24876	0.133722	0.504372
c40927_g1_i1	pper:18772722	K20889	130.667	175.333	187	4.56	5.71333	5.29667	-0.339848	3.34849	2.55302	0.110084	0.504372
c55831_g1_i1	pper:18772722	K20889	1	0	0.333333	0.14	0	0.0433333	1.39205	-2.73676	0.874768	0.349639	0.682372
c646_g1_i1	pper:18772722	K20889	1	0.333333	1.33333	0.453333	0.14	0.446667	-0.193283	-2.49389	0.0258447	0.87228	1
c28725_g1_i1	pper:18793400	K20888	11	13	8	1.87	2.08333	1.12	0.616218	-0.363719	1.45108	0.228355	0.579015
c39830_g1_i3	pper:18793400	K20888	6.33333	13.3333	5.66667	0.973333	1.96333	0.7	0.324272	-0.645639	0.30127	0.583087	0.949304
c58005_g1_i1	pper:18792080	K20888	8.66667	11.3333	17	2.41667	2.8	3.68333	-0.773313	-0.18973	2.69371	0.100745	0.497134
c39830_g2_i1	pper:18792080	K20888	30.3333	23.6667	22.3333	17.0533	12.49	9.91667	0.596399	0.76483	2.37927	0.122955	0.504372
c38720_g1_i2	pper:18791027	K20888	635	241	934	23.15	8.15	27.6267	-0.378489	5.2471	4.97939	0.025651	0.26552
c30956_g1_i1	pper:18789774	K20888	5.33333	8.33333	1.33333	0.95	1.39333	0.193333	2.069	-1.221	7.41713	0.00646059	0.104555
c5250_g1_i1	pper:18789774	K20888	1.66667	1.33333	0	4.02667	2.56333	0	3.99787	-2.44258	6.70893	0.00959315	0.137654
c19096_g1_i1	pper:18789774	K20888	2.66667	5.33333	1.33333	4.44	7.56667	1.58667	1.12376	-1.67747	1.42877	0.231965	0.579015
c28396_g1_i1	pper:18789774	K20888	4.33333	9.66667	3.33333	1.08333	2.29	0.673333	0.529503	-1.07405	0.593543	0.441052	0.800328
c62713_g1_i1	pper:18789774	K20888	42.6667	41.3333	49.6667	10.3167	9.1	9.60333	-0.0433009	1.5139	0.0209046	0.885039	1
c24258_g1_i1	pper:18788853	K20888	12.6667	7	37.3333	1.06333	0.52	2.48	-1.3621	0.369989	10.0868	0.00149332	0.0343186
c39830_g4_i1	pper:18788853	K20888	1	0	1.66667	0.07	0	0.0966667	-0.518635	-2.49413	0.187101	0.665341	1
c59426_g1_i1	pper:18777227	K20888	0	0	1	0	0	0.36	-3.1662	-2.80405	3.2006	0.0736113	0.446757
c64591_g1_i1	pper:18774443	K20888	0	0	1.33333	0	0	6.02667	-3.51633	-2.73767	4.01565	0.0450798	0.362707
c50615_g1_i1	pper:18774443	K20888	0	0	0.333333	0	0	0.126667	-1.86755	-2.94871	1.19134	0.27506	0.579015
c38908_g1_i1	pper:18772702	K20888	9.33333	11	18	0.293333	0.31	0.446667	-0.750623	-0.141874	2.83362	0.0923099	0.497134
c46456_g1_i1	pper:18772071	K20888	88	79.3333	157.667	3.32	2.82	4.89333	-0.677083	2.76819	7.81503	0.00518135	0.0893819
c15186_g1_i1	pper:18768431	K20888	2721.67	3710.33	2113.33	72.9167	91.5167	46.0667	0.541743	7.43357	8.53399	0.00348575	0.0662459
c26969_g1_i1	mdm:103419174	K20888	0.333333	2	1.33333	0.08	0.46	0.253333	-1.53674	-2.33824	1.42178	0.233111	0.579015
c75292_g1_i1	mdm:103419174	K20888	0	0.333333	0.333333	0	0.19	0.15	-1.85509	-2.87502	1.18348	0.276648	0.579015
c30201_g1_i1	mdm:103419174	K20888	3.33333	3.33333	6.33333	0.266667	0.27	0.426667	-0.75686	-1.35997	1.16043	0.281377	0.585588
c44167_g1_i1	pper:18781788	K20887	19	44.6667	10.6667	0.57	1.25667	0.26	0.996038	0.695048	6.49522	0.0108165	0.149974
c42881_g1_i1	pper:18778952	K20884	164.333	182.333	188.667	6.95	7.10667	6.45	-0.0188019	3.46855	0.0092001	0.923586	1
c47379_g3_i1	pper:18772477	K20884	35.6667	51.6667	36.6667	7.22667	9.92333	6.01	0.124348	1.40822	0.169859	0.680237	1
c9468_g1_i1	pper:18772379	K20871	0.333333	0.333333	0	0.0766667	0.0566667	0	2.00148	-2.87566	1.41362	0.234457	0.579015
c43180_g1_i1	pper:18772379	K20871	839	852	890.333	25.7633	24.14	22.1833	0.0950606	5.729	0.285973	0.592813	0.959859
c38657_g1_i1	pper:18788731	K20870	6.66667	21.3333	3	0.293333	0.866667	0.103333	1.29714	-0.418028	4.59708	0.0320264	0.301507
c47800_g1_i1	pper:18788731	K20870	2.33333	0.333333	6.66667	0.126667	0.0133333	0.286667	-1.30296	-1.66924	3.40793	0.0648838	0.43299
c41741_g1_i1	pper:18777436	K20870	997.667	1634	716.333	39.5967	60.5233	23.0933	0.655485	6.08254	15.1282	0.000100451	0.00374158
c42053_g1_i1	pper:18793857	K20869	468.667	545	566	15.2333	16.4767	14.9233	-0.0930927	5.01664	0.281638	0.595629	0.962731
c38673_g1_i2	pper:18793488	K20869	14.3333	15.3333	8.66667	0.493333	0.49	0.25	0.878122	-0.144404	3.31616	0.0686018	0.446757
c55829_g1_i1	pper:18772129	K20869	0	0	0	0	0	0	0	-3.02684	0	1	1
c75885_g1_i1	pper:18772129	K20869	0	0	0	0	0	0	0	-3.02684	0	1	1
c41813_g1_i1	pper:18783897	K20867	622	1886.33	366.333	18.0167	50.5567	8.60667	0.943314	5.82101	29.0886	6.91426e-08	5.96888e-06
c75783_g1_i1	pper:18780774	K20867	0.333333	0.333333	0	0.136667	0.103333	0	2.00148	-2.87566	1.41362	0.234457	0.579015
c63105_g1_i1	pper:18780774	K20867	0	0	0	0	0	0	0	-3.02684	0	1	1
c44165_g1_i2	fve:101299885	K20867	396.333	363	638.333	9.51667	8.16667	12.4467	-0.511366	4.84979	9.58168	0.00196528	0.0426696
c20982_g1_i1	pper:18772923	K20860	150.333	138.333	185.667	11.6833	9.95333	11.6733	-0.125937	3.30189	0.368343	0.543909	0.914034
c44601_g1_i3	pper:18775062	K20858	171.333	125	320.333	6.10333	4.12667	9.22667	-0.720219	3.6794	11.9988	0.000532361	0.0150424
c44455_g1_i1	pper:18769359	K20858	1699	2358	1654	42.04	54.56	33.3133	0.214195	6.86089	1.55036	0.213082	0.579015
c36574_g1_i1	pper:18776071	K20856	55.3333	82.6667	52.6667	2.81333	3.94667	2.17333	0.248705	2.00673	0.875999	0.3493	0.682251
c44137_g1_i1	pper:18794058	K20855	732.667	1259.33	599	28.71	46.05	19.1467	0.460407	5.70648	7.92029	0.00488833	0.0858081
c42231_g1_i2	pper:18783823	K20855	614	726	489.667	23.6467	25.9667	15.3333	0.499056	5.22402	9.04957	0.00262757	0.0534353
c21213_g1_i1	pper:18781258	K20855	59	78.6667	83.3333	2.22667	2.76667	2.57667	-0.330772	2.20156	1.80043	0.17966	0.579015
c38731_g1_i2	pper:18779842	K20855	15	31.6667	12.6667	1.75	3.65333	1.23667	0.387324	0.413575	0.697933	0.403479	0.756424
c38040_g1_i1	pper:18779842	K20855	6.33333	6.66667	9.66667	0.616667	0.576667	0.76	-0.431939	-0.774403	0.611593	0.434189	0.792247
c49629_g1_i1	mdm:103419637	K20855	0.333333	0	0.333333	0.666667	0	0.566667	0.113076	-2.87485	0.00496469	0.943827	1
c43685_g1_i1	pper:18792189	K20854	494.333	514	630	22.4333	21.8067	23.3133	-0.178104	5.07759	1.11819	0.290309	0.598236
c56300_g1_i1	pper:18785442	K20854	0	0	0.666667	0	0	2.58	-2.6582	-2.87455	2.2498	0.133632	0.504372
c45272_g2_i1	pper:18785442	K20854	320.667	348	418.333	9.77	9.97333	10.4067	-0.213404	4.48474	1.66232	0.19729	0.579015
c43685_g2_i1	pper:18776410	K20854	104	116.667	151.667	4.54333	4.68	5.39667	-0.36954	2.94388	2.4907	0.114521	0.504372
c42204_g1_i2	pper:18790390	K20843	62.3333	88.3333	51.6667	1.33667	1.75667	0.906667	0.443081	2.07556	2.97018	0.0848122	0.48156
c42873_g1_i1	pper:18788411	K20843	7.66667	9.66667	2.66667	0.91	1.02667	0.25	1.66181	-0.91748	6.78097	0.0092135	0.134038
c42873_g2_i1	pper:18788411	K20843	95.3333	166	93.6667	3.32333	5.27667	2.64667	0.206319	2.85385	0.658225	0.417187	0.773398
c33909_g1_i1	pper:18778347	K20843	636.667	682	840	15.58	15.2433	16.67	-0.216776	5.46422	1.14396	0.284817	0.590537
c17190_g1_i1	pper:18778054	K20843	802.333	838.667	1090.33	20.7333	19.9267	22.8867	-0.263148	5.80558	2.10543	0.146777	0.53051
c44366_g1_i1	pper:18775303	K20827	448.333	485.667	702.333	12.2633	12.3867	15.6767	-0.477179	5.06744	8.52714	0.00349888	0.066425
c40924_g1_i1	pper:18767645	K20826	326	291.667	517.667	4.96	4.05	6.41333	-0.49384	4.54067	5.71232	0.0168463	0.202272
c34175_g1_i2	pper:18778430	K20824	5	3	8	0.363333	0.213333	0.466667	-0.499714	-1.14585	0.69692	0.40382	0.756755
c42544_g1_i2	pper:18769017	K20823	151	216	182	4.1	5.50333	4.05667	-0.105165	3.49059	0.276976	0.59869	0.965743
c2461_g1_i1	pper:18769017	K20823	1	0	0.666667	0.213333	0	0.123333	0.604223	-2.6728	0.168959	0.681038	1
c40881_g1_i1	pper:18779597	K20818	117	171.333	119.667	4.62667	6.49333	3.85	0.138558	3.08705	0.412066	0.520923	0.895945
c43165_g3_i1	pper:18775468	K20799	1418	1620.67	1340.67	53.25	57.56	41.1733	0.248507	6.49294	2.32467	0.127337	0.504372
c37381_g1_i2	pper:18778317	K20798	436.333	424.333	507.667	8.76333	7.87333	8.29667	-0.044597	4.81269	0.0601559	0.80625	1
c45719_g1_i5	pper:18776082	K20794	34.3333	51.6667	46.6667	1.59667	2.26667	1.78667	-0.277007	1.49537	0.955038	0.32844	0.652112
c16831_g1_i1	pper:18789044	K20793	1025.67	1665.33	844	95.9867	150.86	64.4133	0.443367	6.18719	4.66248	0.0308286	0.295169
c44253_g2_i1	pper:18783773	K20792	1235.33	1348	1548.67	24.7533	25.1533	25.2833	-0.15458	6.39883	0.904621	0.341546	0.671337
c35532_g1_i2	pper:18787673	K20791	2197	2891.67	2232.33	94.9467	119.307	78.6233	0.148546	7.23749	0.716418	0.397321	0.748117
c34776_g1_i1	pper:18783086	K20790	6	14	6	0.4	0.873333	0.326667	0.171437	-0.620211	0.0910022	0.762907	1
c45366_g1_i1	pper:18777290	K20784	488.667	581.333	645.333	13.9533	15.2333	15.0033	-0.225304	5.12623	1.40852	0.235303	0.579015
c46205_g2_i2	pper:18777290	K20784	5.33333	8	4.66667	1.88	2.68333	1.35	0.344232	-1.0298	0.29681	0.585889	0.952611
c5284_g1_i1	pper:18777290	K20784	0	1	0	0	0.233333	0	0	-2.80937	0	1	1
c30958_g1_i1	pper:18789707	K20783	20.3333	28.6667	45	2.26333	2.87667	4.03	-0.964106	1.0199	7.7506	0.00536947	0.0918409
c31801_g1_i1	pper:18789707	K20783	106.333	161.667	113.333	7.53667	10.6467	6.50667	0.0858019	2.97975	0.154698	0.694086	1
c35504_g1_i1	pper:18767341	K20783	398	521	322	18.75	23.1033	12.3567	0.476341	4.67076	8.5803	0.00339819	0.0650442
c37235_g1_i1	pper:18792882	K20782	737	938.333	850	31.3067	36.94	29.2533	-0.0273968	5.68584	0.0281841	0.866677	1
c34778_g1_i1	pper:18785031	K20782	212.667	258	206.333	6.62667	7.59	5.21667	0.219288	3.80727	1.393	0.237899	0.579015
c43994_g1_i3	pper:18780658	K20782	24.6667	34	25	1.23333	1.59333	1.03333	0.138315	0.861883	0.162533	0.686835	1
c20065_g1_i1	pper:18780658	K20782	0.333333	1.33333	0.333333	0.0533333	0.186667	0.0433333	0.12905	-2.61355	0.00693941	0.93361	1
c44549_g1_i1	pper:18782787	K20781	451.667	677.667	345.667	8.80667	12.2833	5.52667	0.551837	4.89809	9.51556	0.00203737	0.04397
c25367_g1_i1	pper:18779148	K20777	7.33333	6.66667	4	0.763333	0.596667	0.33	1.02727	-1.03351	2.26133	0.13264	0.504372
c43273_g1_i1	pper:18789899	K20776	658.667	650	629.333	36.36	33.8433	28.18	0.240158	5.3271	2.33157	0.126774	0.504372
c28689_g3_i1	pper:18787058	K20772	5797.67	239.333	66411.7	178.157	6.76667	1655.19	-3.33505	10.5333	231.983	2.20218e-52	1.56944e-48
c57822_g1_i1	pper:18791455	K20771	0.333333	1.33333	1.33333	0.253333	0.873333	0.73	-1.52616	-2.44279	1.13797	0.286081	0.592072
c39364_g5_i5	pper:18788894	K20771	565.333	674	459.333	14.98	16.67	9.97333	0.464711	5.11427	7.54298	0.00602442	0.0998482
c47619_g1_i2	pper:18766385	K20769	68	98.3333	81.6667	2.06667	2.78333	2.02333	-0.0890712	2.36898	0.140983	0.707306	1
c34629_g1_i1	pper:18792235	K20726	263.667	68.6667	282.333	8.37	2.08667	7.31667	0.0681971	3.70652	0.105105	0.745787	1
c10753_g1_i1	pper:18769801	K20726	299	264.667	365.333	23.8267	19.86	23.4533	-0.108215	4.27343	0.37303	0.541357	0.912438
c72044_g1_i1	pper:18786231	K20725	3.33333	6.66667	4.66667	0.88	1.63333	1.02	-0.321404	-1.25046	0.181089	0.670439	1
c1694_g1_i1	pper:18786231	K20725	3.66667	9.66667	4.33333	0.92	2.49	0.88	-0.0768817	-1.03986	0.00942717	0.922652	1
c11550_g2_i1	pper:18767858	K20725	0	0	0	0	0	0	0	-3.02684	0	1	1
c11550_g1_i1	pop:POPTR_0005s21160g	K20725	0.333333	0	0	2.11667	0	0	2.00563	-2.94792	1.41653	0.233975	0.579015
c25363_g1_i1	pper:18782167	K20724	1321.67	1378.33	1507.67	62.0333	60.7933	57.6767	-0.0176797	6.43815	0.0122483	0.911876	1
c24046_g1_i1	pper:18787472	K20721	12755	12755.7	13476.7	532.59	507.663	455.397	0.0973663	9.65592	0.275767	0.599489	0.966515
c28816_g1_i1	pper:18784752	K20721	3334	3238.33	3845.33	243.983	227.183	228.183	-0.0331094	7.75732	0.0310435	0.860143	1
c40034_g2_i2	pper:18777886	K20721	1397.33	1607	1409.33	74.2033	80.2467	60.3333	0.171399	6.50807	1.01697	0.31324	0.631389
c35434_g1_i1	pper:18768549	K20721	1564.33	1980	1603	93.3233	112.41	77.52	0.140472	6.73112	0.663006	0.415501	0.771386
c44002_g1_i1	pper:18791862	K20718	185	324.667	123	4.05667	6.42	2.17667	0.770444	3.66578	9.0516	0.00262466	0.0534099
c44333_g1_i1	pper:18784921	K20717	1569.33	668	2332.33	27.5667	10.8333	33.43	-0.400338	6.57456	5.16816	0.0230046	0.246993
c43595_g2_i1	pper:18777655	K20717	26.6667	47.3333	79.3333	0.83	1.32333	2.01667	-1.38789	1.67613	11.3486	0.00075503	0.0200781
c34184_g1_i1	pper:18777655	K20717	168.667	173	217	9.89333	9.52667	10.33	-0.190618	3.53678	1.09873	0.294544	0.604207
c40137_g1_i1	pper:18781947	K20716	404.333	71	1053.33	19.38	3.14	40.6933	-1.19401	5.00085	38.727	4.87427e-10	6.5406e-08
c42739_g1_i1	pper:18778337	K20716	6.33333	2.33333	16	0.35	0.12	0.73	-1.15786	-0.66877	5.94076	0.0147946	0.185796
c44788_g2_i1	pper:18772061	K20715	953.667	2307.67	354.667	18.57	41.4767	5.63333	1.59978	6.15356	76.5622	2.13384e-18	8.77352e-16
c38089_g1_i1	pper:18772061	K20715	10.6667	17	6.33333	0.82	1.27667	0.39	0.916861	-0.278316	2.21068	0.137059	0.506953
c62423_g1_i1	pper:18766634	K20715	0	0	0.333333	0	0	0.21	-1.85509	-2.94899	1.18348	0.276648	0.579015
c45714_g1_i2	pper:18766634	K20715	9.33333	15.3333	14.3333	0.29	0.45	0.37	-0.456742	-0.130487	0.848601	0.356948	0.693316
c43732_g1_i1	pper:18768645	K20714	64	125.667	84	3.39667	6.45	3.63333	-0.222864	2.50661	0.629484	0.427545	0.785943
c12281_g1_i1	pper:18791516	K20667	495	713.333	806.667	20.3833	27.57	27.0133	-0.529956	5.36039	9.48467	0.00207195	0.0444324
c39301_g1_i1	pper:18778487	K20667	187	213.333	414.667	7.22	7.81333	13.01	-0.97558	4.06844	20.5039	5.95091e-06	0.000330474
c48379_g1_i1	pper:18774379	K20667	0	0	0.666667	0	0	3.49333	-2.63582	-2.87515	2.22417	0.135865	0.504372
c63497_g1_i1	fve:101306240	K20667	0.666667	0	0	0.363333	0	0	2.79024	-2.87378	2.63023	0.104846	0.497134
c28750_g1_i1	pper:18786250	K20661	116.667	572.667	24.3333	5.29667	23.98	0.883333	2.44142	3.80217	88.7889	4.39266e-21	2.49336e-18
c28750_g2_i3	pper:18786250	K20661	1.33333	2.66667	0.666667	0.163333	0.303333	0.0633333	1.04093	-2.19781	0.897311	0.343504	0.673885
c34012_g1_i1	pper:18774452	K20661	395.667	374.333	495.333	15.45	13.48	15.6467	-0.142872	4.70421	0.565875	0.451903	0.811192
c40660_g1_i5	tcc:18589606	K20659	133.667	28.6667	312.333	3.21667	0.65	6.11333	-1.0483	3.32396	24.8848	6.08617e-07	4.28981e-05
c72724_g1_i1	pper:18769797	K20642	0	0.333333	0.333333	0	1.03667	1.03	-1.85509	-2.87664	1.18348	0.276648	0.579015
c7777_g1_i1	pper:18793978	K20628	31343.3	45301	39639	1405.2	1975.82	1440.8	-0.169588	11.2253	0.464843	0.495369	0.867227
c24001_g1_i1	pper:18785430	K20628	200510	185649	115580	9694.32	8630.07	4531.36	0.969619	13.3601	20.6248	5.58679e-06	0.000311873
c74547_g1_i1	pper:18784388	K20628	0.333333	0.666667	1	0.0466667	0.0766667	0.11	-1.1413	-2.61432	0.570799	0.449942	0.809221
c33777_g1_i1	pper:18781997	K20628	7	60.3333	0.333333	0.676667	5.50333	0.0266667	4.12336	0.549738	21.6949	3.19636e-06	0.000187231
c45732_g1_i2	pper:18774517	K20624	2	50.6667	3	0.0866667	2	0.1	-0.381279	0.299526	0.241636	0.623027	0.990967
c35874_g1_i1	pper:18783701	K20623	456.667	480.333	338	19.6833	19.45	11.8633	0.606342	4.71819	12.8614	0.000335427	0.0103089
c62382_g1_i1	mdm:103454778	K20618	110	57.3333	161	4.10333	2.00667	4.87	-0.369392	2.7994	2.66353	0.102673	0.497134
c42140_g1_i1	pper:18783565	K20607	210.667	282.667	255.333	8.37	10.4367	8.30333	-0.110084	3.93201	0.33034	0.565459	0.930399
c46729_g1_i2	pper:18789173	K20606	19.3333	32.3333	16	0.616667	0.973333	0.42	0.436931	0.577837	1.38123	0.239892	0.579015
c46729_g2_i1	pper:18775570	K20606	15	20.6667	23.6667	0.443333	0.563333	0.563333	-0.479554	0.41512	1.79671	0.180111	0.579015
c46729_g3_i1	pper:18775570	K20606	2	0.333333	0.666667	0.293333	0.0433333	0.0766667	1.63197	-2.43672	1.6179	0.203384	0.579015
c56062_g1_i1	pper:18793948	K20604	0	0.333333	0	0	0.196667	0	0	-2.9505	0	1	1
c36412_g1_i1	pper:18776040	K20604	3927.33	2654.67	4065.67	173.97	110.613	146.507	0.12486	7.7976	0.488153	0.484753	0.853252
c34009_g1_i1	pper:18769103	K20603	605.333	607.333	769.667	28.01	26.3867	28.92	-0.172985	5.35166	1.17985	0.277386	0.579991
c35701_g3_i1	pper:18785815	K20600	242	371	241.333	9.07667	13.0533	7.36	0.174761	4.12699	0.900272	0.342709	0.672778
c55792_g1_i1	pper:18780809	K20562	0	0	0	0	0	0	0	-3.02684	0	1	1
c70686_g1_i1	pper:18780809	K20562	0	0	0	0	0	0	0	-3.02684	0	1	1
c40726_g1_i1	pper:18778625	K20562	4.66667	10.3333	12.3333	0.23	0.483333	0.496667	-1.21349	-0.56087	5.40657	0.0200611	0.225506
c47985_g1_i1	pper:18767906	K20557	418.333	548.667	360.333	19.6433	23.9633	13.73	0.389995	4.76307	5.14733	0.0232822	0.249137
c52563_g1_i1	pper:18767906	K20557	0.666667	1	0	0.113333	0.176667	0	2.75537	-2.6746	2.55118	0.110212	0.504372
c41031_g2_i2	pper:18792655	K20556	1.66667	0.333333	9.33333	0.546667	0.116667	2.50333	-2.2416	-1.49388	10.973	0.000924466	0.0235583
c66741_g1_i1	pper:18792655	K20556	0	0	0.333333	0	0	0.153333	-1.86755	-2.94871	1.19134	0.27506	0.579015
c59116_g1_i1	pper:18792655	K20556	0	0	0	0	0	0	0	-3.02684	0	1	1
c44525_g1_i1	pper:18773196	K20553	592	650	864	11.0133	11.12	13.0067	-0.361152	5.43122	3.98327	0.0459543	0.365412
c47243_g2_i1	pper:18771211	K20547	40.3333	15	115.333	2.46333	0.883333	5.71667	-1.33861	1.86914	24.1024	9.13483e-07	6.10967e-05
c47243_g3_i1	pper:18771211	K20547	0	0.666667	0.333333	0	0.303333	0.126667	-1.85509	-2.80568	1.18348	0.276648	0.579015
c47243_g1_i2	pper:18771211	K20547	1	0.333333	1.33333	0.176667	0.0633333	0.193333	-0.217907	-2.49358	0.0292579	0.864185	1
c30115_g1_i1	pper:18792187	K20538	72.6667	102.333	101	8.72333	10.85	9.67333	-0.283841	2.49982	0.726847	0.393907	0.744028
c22833_g1_i1	pper:18792187	K20538	47	69	63.6667	20.4533	26	21.6667	-0.246181	1.89622	0.378909	0.538187	0.912307
c36928_g1_i1	pper:18792187	K20538	769.333	1008.33	821	52.7767	64.28	45.67	0.0810136	5.72883	0.253618	0.614539	0.982023
c43153_g3_i1	pper:18770152	K20537	158.333	192	309.333	19.61	21.6567	30.8033	-0.783762	3.7548	12.3015	0.000452591	0.0131382
c43153_g1_i2	pper:18770152	K20537	776.667	750.667	1229.33	32.8867	29.6733	42.36	-0.488969	5.82618	9.44788	0.00211393	0.0451664
c35743_g1_i1	pper:18772726	K20536	434.333	433	837	19.5633	18.24	30.6967	-0.775228	5.13012	24.0479	9.39673e-07	6.25873e-05
c7302_g1_i1	pper:18772726	K20536	1	1.66667	0	0.133333	0.203333	0	3.31019	-2.49827	3.9308	0.0474092	0.371927
c43153_g2_i1	pper:18790031	K20535	526.333	612.333	999.333	18.42	19.8167	28.3667	-0.745799	5.44827	18.1912	1.99803e-05	0.000949301
c44241_g1_i1	pper:18778426	K20523	611	743	868	19.9067	22.33	23.0267	-0.329587	5.50271	3.06431	0.0800289	0.463237
c9210_g1_i1	pper:18778426	K20523	0	0.333333	0	0	1.02333	0	0	-2.94826	0	1	1
c40205_g1_i1	pper:18769886	K20523	494.333	464	874.333	18.8133	16.4533	27.1167	-0.649302	5.23447	14.34	0.000152588	0.00535987
c46368_g1_i2	pper:18789925	K20495	7.66667	26	5	0.333333	1.03	0.173333	0.781114	-0.161163	1.91387	0.166534	0.577699
c24885_g1_i1	pper:18789925	K20495	0.666667	0.333333	0.333333	0.206667	0.113333	0.0833333	0.935151	-2.73587	0.363219	0.546724	0.915813
c43923_g1_i1	pper:18781677	K20478	12.6667	14.3333	90	0.346667	0.353333	1.99667	-2.6393	1.3256	49.2777	2.22171e-12	4.42554e-10
c45612_g1_i1	pper:18781677	K20478	2163.33	1581	4000.33	58.8367	40.2733	89.3533	-0.729736	7.31331	13.427	0.000248027	0.00805504
c45412_g1_i1	pper:18781677	K20478	100	145	320.667	3.61333	4.57	9.35333	-1.49453	3.50532	12.6095	0.000383786	0.0115459
c47312_g1_i1	pper:18781677	K20478	2.66667	9.66667	14	0.356667	1.13	1.53667	-2.17281	-0.618977	8.19116	0.0042095	0.0762594
c24500_g1_i1	pper:18781677	K20478	0.333333	0	2	0.366667	0	1.62	-2.06522	-2.55182	1.95007	0.162579	0.568716
c47312_g2_i1	pper:18781677	K20478	0	0.333333	0.333333	0	0.95	0.943333	-1.86808	-2.87635	1.19167	0.274994	0.579015
c47312_g3_i1	pper:18781677	K20478	0	0	0	0	0	0	0	-3.02684	0	1	1
c47312_g4_i1	pper:18781677	K20478	0	0	0	0	0	0	0	-3.02684	0	1	1
c33861_g1_i1	pper:18787077	K20477	355.333	333	471.333	11.3767	10	12.2333	-0.233047	4.58301	1.8251	0.176707	0.579015
c46358_g1_i1	pper:18785103	K20476	242.667	313.667	315.333	10.0567	12.25	10.6733	-0.212086	4.16013	1.42247	0.232998	0.579015
c46072_g1_i2	pper:18777446	K20474	65.3333	85.6667	68.3333	1.78333	2.15667	1.51	0.112219	2.19514	0.204147	0.651394	1
c29109_g1_i1	pper:18775992	K20474	328.667	267.333	455.333	7.98667	6.1	9.04	-0.301594	4.44399	3.36831	0.066462	0.439116
c46994_g1_i2	pper:18785852	K20473	371.667	400.333	586.667	3.41667	3.41667	4.41333	-0.488631	4.79519	7.19437	0.00731325	0.114131
c70873_g1_i1	pper:18785852	K20473	0.333333	0	0.333333	0.29	0	0.256667	0.100092	-2.87455	0.00413283	0.948742	1
c20340_g1_i1	pper:18781630	K20472	846.333	770.667	917.333	70.9667	62.07	62.3067	0.0550449	5.72129	0.0856735	0.769751	1
c41834_g1_i1	pper:18778343	K20472	1025.67	992	1319	95.3033	87.3	100.05	-0.201323	6.10189	1.54555	0.213793	0.579015
c53271_g1_i1	pper:18778343	K20472	0	0.333333	0	0	0.146667	0	0	-2.94886	0	1	1
c20970_g1_i1	pper:18788030	K20471	3379	3663	4103	115.367	115.977	113.73	-0.100963	7.83374	0.345281	0.556797	0.923449
c45026_g1_i1	pper:18785518	K20457	76	81.6667	84.3333	2.18333	2.18667	1.97	0.0241124	2.34561	0.0108518	0.917033	1
c45413_g1_i2	pper:18788926	K20456	2776	3480.67	2536.33	60.2	69.6967	44.8	0.307002	7.48072	2.8696	0.0902674	0.497134
c44551_g1_i1	pper:18788311	K20456	1049	1124.67	1459	26.0033	25.41	29.3467	-0.293369	6.21255	2.04187	0.153022	0.545943
c70194_g1_i1	pper:18777679	K20456	0.333333	0.333333	0	1.24333	1.31667	0	1.96817	-2.87412	1.39011	0.238387	0.579015
c38134_g1_i2	pper:18777679	K20456	1.33333	5.66667	2	0.103333	0.4	0.12	-0.383819	-1.70504	0.163552	0.685907	1
c49912_g1_i1	pper:18777679	K20456	0.666667	0	1	0.14	0	0.166667	-0.362504	-2.67213	0.0924062	0.76114	1
c34011_g1_i1	pper:18779734	K20417	27.3333	13.3333	56.6667	1.43	0.666667	2.44333	-0.884313	1.08899	7.48087	0.00623578	0.10209
c74734_g1_i1	pper:18779734	K20417	0	0.666667	0	0	1.13333	0	0	-2.87429	0	1	1
c45492_g1_i1	pper:18782662	K20416	12.3333	33.3333	9	0.633333	1.66333	0.376667	0.613205	0.307012	1.6168	0.203539	0.579015
c67929_g1_i1	pper:18779930	K20416	0	0.333333	0	0	0.646667	0	0	-2.9505	0	1	1
c71729_g1_i1	pper:18779213	K20416	116.667	0	679.333	6.16667	0	29.1967	-2.36777	4.04288	95.806	1.26712e-22	7.74044e-20
c40713_g1_i1	pper:18778936	K20403	195.667	181.667	258.333	3.04	2.66333	3.28667	-0.234946	3.72065	1.49066	0.222114	0.579015
c36229_g1_i1	pper:18774472	K20393	3236	3237	3031	131.923	125.043	100.203	0.270353	7.62076	2.62897	0.104929	0.497134
c19251_g1_i1	pper:18784955	K20368	577.667	531.333	636.333	45.76	40.0733	40.98	0.0265071	5.17769	0.0213492	0.883832	1
c47251_g1_i3	pper:18771902	K20368	147	231	152.333	11.49	17.5833	9.72333	0.112956	3.46401	0.225839	0.634626	1
c38863_g1_i1	pper:18766310	K20367	348.333	577.667	357.667	14.4967	22.7733	12.17	0.126851	4.71054	0.52471	0.46884	0.833038
c32763_g1_i1	pper:18771063	K20363	1161	1598.67	1060	58.04	76.2733	43.1767	0.300677	6.29737	2.96505	0.0850819	0.482372
c35629_g1_i1	pper:18782528	K20362	936	1138.67	923	55.0067	63.1033	43.99	0.196002	5.94709	1.49707	0.221123	0.579015
c44426_g1_i1	pper:18778254	K20360	318.333	373.333	321	12.9267	14.69	10.68	0.145259	4.38898	0.401544	0.526293	0.901436
c70992_g1_i1	pper:18778254	K20360	0.666667	0.666667	0.333333	0.93	0.93	0.343333	0.918411	-2.67216	0.346515	0.556092	0.922808
c40350_g1_i1	pxb:103934100	K20359	546.667	1156.33	284.333	34.2233	70.1833	14.53	1.10515	5.34778	25.5119	4.39651e-07	3.21041e-05
c39336_g1_i1	pper:18791032	K20359	590	643.667	542.667	34.7133	36.68	25.8267	0.293076	5.20955	1.64212	0.200034	0.579015
c33574_g2_i1	pper:18787142	K20359	264.333	262.333	225	44.7333	42.62	30.7733	0.397237	3.97552	2.97999	0.0843	0.479796
c4482_g1_i1	pper:18787142	K20359	0.666667	0.666667	0	0.153333	0.16	0	2.78665	-2.73582	2.6257	0.105146	0.497134
c4043_g1_i1	pper:18787142	K20359	34.6667	32	30.6667	9.39	8.34667	6.69333	0.340947	1.09709	1.09315	0.295775	0.606181
c34305_g1_i1	pper:18785523	K20359	3	17	1.66667	0.363333	2.04333	0.173333	0.95436	-0.829001	1.30429	0.253431	0.579015
c36837_g1_i1	pper:18775023	K20359	110.333	130.333	62.3333	8.63333	9.94333	3.96	0.98671	2.67888	10.9141	0.000954345	0.0241565
c40216_g2_i1	pper:18773147	K20359	2853.67	3002	3798	144.09	142.413	156.4	-0.241697	7.63391	1.94757	0.162849	0.569442
c14265_g1_i1	pper:18773147	K20359	0.333333	0.333333	0.666667	0.126667	0.12	0.19	-0.640911	-2.73648	0.169896	0.680204	1
c24330_g1_i1	pper:18772072	K20359	602.667	1072.33	596.667	34.7167	58.8867	28.0067	0.183306	5.5366	1.14443	0.284719	0.590507
c34527_g3_i1	pper:18767187	K20359	331.333	499	315.667	20.96	30.1133	16.3	0.234151	4.55339	1.73226	0.188123	0.579015
c25435_g1_i1	pper:18785850	K20353	221	279	337.333	6.69667	7.74667	8.33333	-0.436699	4.09079	4.38156	0.0363296	0.325473
c37128_g1_i1	pper:18785850	K20353	17	30.3333	37	0.483333	0.756667	0.863333	-0.939005	0.852429	3.01036	0.0827339	0.474145
c43181_g2_i1	pper:18775848	K20353	645	853	879	9.30333	11.2167	10.3233	-0.269507	5.58561	1.74519	0.186482	0.579015
c21017_g1_i1	pper:18792356	K20352	1145	1210.67	1367.67	98.0433	96.7633	94.9633	-0.0826092	6.25826	0.280004	0.596699	0.963833
c12290_g1_i1	pper:18792356	K20352	0.333333	0.666667	0.333333	1.44	2.63667	1.06333	0.137554	-2.73515	0.00672292	0.934652	1
c62745_g1_i1	pper:18792183	K20352	14	8.66667	11.6667	3.64333	2.17667	2.48	0.422944	-0.265443	0.889663	0.345569	0.676669
c15776_g1_i1	pper:18789824	K20352	1520.67	1601	1384.67	96.0133	94.88	70.95	0.310099	6.53943	3.90797	0.0480575	0.374949
c15776_g2_i1	pper:18789824	K20352	0	1	0.666667	0	0.386667	0.21	-2.66041	-2.67301	2.10593	0.146729	0.530426
c38415_g1_i4	pper:18783853	K20352	75.3333	82	63	5.08667	5.23667	3.44	0.433708	2.22293	3.239	0.0719046	0.446757
c42446_g1_i1	pper:18792662	K20347	2145	1883	2189.67	150.93	124.53	124.74	0.146164	7.00847	0.863732	0.352696	0.68694
c47493_g2_i1	pper:18782820	K20347	1411	1377	1716	111.36	102.48	110.207	-0.111302	6.53877	0.471241	0.492417	0.863355
c41768_g2_i1	mdm:103417146	K20318	713	859.333	806.667	23.8067	27.4	22.0167	-0.0116847	5.61316	0.00473698	0.945128	1
c39399_g1_i1	pper:18781280	K20310	262	326.333	338.667	10.7533	12.4133	11.3567	-0.202389	4.24534	1.03024	0.310103	0.626703
c37299_g1_i1	pper:18782101	K20309	331.667	461.333	364	9.74	12.59	8.65667	0.049186	4.56808	0.0696882	0.791791	1
c47137_g6_i1	pper:18771864	K20308	262.667	336.333	353.333	4.02333	4.79	4.41667	-0.25612	4.28054	1.83553	0.175475	0.579015
c56181_g1_i1	pper:18771864	K20308	0	0.333333	0	0	0.123333	0	0	-2.94826	0	1	1
c42060_g1_i2	pper:18778388	K20307	858.333	885.667	1124.33	14.0533	13.5367	15.0533	-0.220377	5.8776	1.87525	0.170875	0.579015
c46944_g1_i3	pper:18791309	K20306	902.333	955	1055.67	14.8467	14.5933	14.1467	-0.0498956	5.90159	0.0894188	0.764917	1
c46750_g1_i1	pper:18769311	K20305	365.667	438.333	601.333	5.93667	6.61333	7.98333	-0.547259	4.84133	9.72831	0.00181451	0.0401603
c30262_g1_i1	pper:18774395	K20304	571.667	712.667	648.667	41.8933	49.7467	38.2867	-0.00135791	5.32502	4.71e-05	0.994524	1
c60255_g1_i1	mgl:MGL_2527	K20304	0	0	0.666667	0	0	0.96	-2.65729	-2.87458	2.24876	0.133722	0.504372
c20110_g1_i1	pper:18775162	K20303	458.667	646.667	444.333	34.36	46.65	27.0167	0.216268	5.00147	1.17223	0.278943	0.58226
c28560_g1_i1	pper:18781206	K20302	1473.33	1626.67	1750.67	84.0033	87.52	81.2833	-0.0798524	6.63972	0.256644	0.612435	0.979753
c36172_g1_i1	pper:18792852	K20301	486	503.333	566.333	45.3533	44.8467	42.9833	-0.053824	5.01045	0.0990153	0.753014	1
c32952_g1_i1	pper:18768347	K20301	774.667	817	855.333	64.19	64.1533	57.9	0.0199084	5.65639	0.014797	0.903182	1
c65162_g1_i1	adu:107486077	K20301	1	0	0	0.24	0	0	3.31008	-2.80265	3.73483	0.0532891	0.391615
c31869_g1_i1	pper:18782216	K20299	573	782.667	802.333	13.7067	17.3467	15.6267	-0.311926	5.45222	3.40065	0.0651706	0.434297
c41040_g1_i1	pper:18793825	K20298	985	923.667	1370.67	24.4367	21.6167	27.81	-0.311261	6.0766	3.45811	0.0629422	0.425881
c46257_g1_i1	pper:18777631	K20296	624.667	678	787.333	15.19	15.3033	15.61	-0.162124	5.41769	0.960035	0.327178	0.65021
c35234_g1_i1	pper:18792847	K20295	612.333	618.667	869.333	19.3867	18.2233	22.44	-0.332813	5.4309	4.05964	0.0439199	0.361477
c42821_g1_i2	pper:18784820	K20294	784.333	1023	1019	17.3633	20.73	18.3167	-0.196384	5.84208	1.02442	0.311473	0.62872
c62328_g1_i1	pper:18779525	K20293	798.667	824.667	869	23.69	22.7567	21.0733	0.0489491	5.67759	0.0838348	0.772166	1
c45292_g1_i2	pper:18784063	K20292	436.333	489.667	507.667	10.7333	10.9833	10.1233	-0.0344143	4.87456	0.0270067	0.869466	1
c9931_g1_i1	pper:18784063	K20292	0	0.333333	0	0	0.06	0	0	-2.94886	0	1	1
c46502_g1_i1	pper:18785812	K20291	1164.67	1478.33	1250.67	29.9533	35.3467	26.1967	0.0751222	6.31314	0.176405	0.674482	1
c29052_g1_i2	pper:18784551	K20291	3.66667	10.6667	7.66667	0.163333	0.436667	0.276667	-0.871723	-0.820204	2.08358	0.148891	0.535564
c41068_g1_i1	pper:18769417	K20290	368	478	541.333	9.52333	11.5767	11.48	-0.393273	4.82309	4.57454	0.0324504	0.303943
c31517_g1_i1	pper:18777722	K20289	755.667	789.333	970	21.6733	21.04	22.6533	-0.18531	5.68933	1.27449	0.258926	0.579015
c37571_g1_i1	pxb:103946325	K20288	0.666667	1.33333	0.666667	0.0966667	0.196667	0.0766667	0.141128	-2.49491	0.0104272	0.918666	1
c47389_g1_i1	pper:18790957	K20288	561.333	663	765	10.0967	10.9467	11.22	-0.268847	5.3413	1.79395	0.180445	0.579015
c47037_g1_i1	pper:18784508	K20286	1303	1438.67	1968.67	26.9533	27.4967	33.35	-0.429323	6.58249	5.36878	0.0205003	0.22864
c40253_g1_i2	pper:18775190	K20285	13.3333	24.6667	9	0.58	1.04667	0.323333	0.722476	0.118151	2.43711	0.118494	0.504372
c69258_g1_i1	pper:18775190	K20285	1	0.333333	0.333333	0.33	0.0866667	0.08	1.48257	-2.67236	1.021	0.312281	0.629993
c46453_g2_i1	pper:18781799	K20283	3876.67	5809.67	4328.67	57.7567	80.63	52.7467	0.00695878	8.14138	0.00143481	0.969784	1
c1051_g1_i1	pper:18768338	K20283	0.333333	0.666667	0.333333	0.113333	0.233333	0.0966667	0.113076	-2.73842	0.00496469	0.943827	1
c57675_g1_i1	pper:18771690	K20280	897.667	961.667	1031.33	59.3233	59.3367	55.5	-0.0311894	5.88719	0.0385167	0.844409	1
c34552_g1_i1	pper:18771051	K20254	1.66667	0.666667	1	0.176667	0.0666667	0.0833333	0.83284	-2.38785	0.67162	0.412487	0.767878
c39175_g1_i1	pper:18771051	K20254	3	2.33333	3	0.203333	0.15	0.17	0.15983	-1.76981	0.0455978	0.830909	1
c19849_g2_i1	pper:18779099	K20241	320.667	366.667	490.333	7.62333	7.93667	9.49333	-0.433558	4.58391	3.5437	0.0597721	0.411798
c60059_g1_i1	pper:18774001	K20241	1	1.33333	0	0.216667	0.256667	0	3.34165	-2.55199	3.78864	0.0516017	0.387934
c73145_g1_i1	pper:18774001	K20241	0	0.333333	0	0	0.403333	0	0	-2.9505	0	1	1
c76122_g1_i1	cmax:111471287	K20241	0	0.666667	0	0	0.963333	0	0	-2.87814	0	1	1
c45130_g1_i2	pper:18791129	K20224	360.667	482	491.667	7.08333	8.76333	7.90333	-0.279678	4.75948	2.21604	0.136583	0.505721
c43944_g2_i1	pper:18791987	K20223	1912	2544	1912	33.76	42.28	27.52	0.171031	7.02266	1.17203	0.278985	0.582329
c66632_g1_i1	tcc:18589575	K20222	0.333333	0.333333	0	1.17	1.24	0	1.96817	-2.87412	1.39011	0.238387	0.579015
c45876_g1_i1	pper:18772811	K20222	763	1284.33	620	13.7467	21.51	9.12667	0.471815	5.74859	7.44282	0.00636901	0.103421
c22673_g1_i1	pper:18772811	K20222	8.66667	13.3333	5.66667	2.12667	3.14	1.11	0.770015	-0.536677	1.78977	0.180954	0.579015
c50639_g1_i1	pper:18772811	K20222	2	6.66667	3	1.08333	3.30667	1.21667	-0.359151	-1.47225	0.153577	0.69514	1
c45876_g2_i1	pper:18769941	K20222	966	1300.67	1175	15.6933	19.6233	15.5967	-0.112066	6.12498	0.447469	0.503539	0.877126
c44408_g1_i1	pper:18790745	K20221	195	343.667	177.333	3.68667	6.14333	2.73333	0.307491	3.87385	2.72463	0.0988108	0.497134
c1124_g1_i1	pper:18775225	K20217	828	740.667	983.667	78.3967	64.9067	75.1667	-0.0691841	5.71851	0.173947	0.676627	1
c32493_g1_i1	pper:18775611	K20195	715.333	689.667	1099	25.0033	22.48	31.2233	-0.442015	5.68881	7.01365	0.00808906	0.12257
c74808_g1_i1	hsa:3257	K20193	0	0.666667	0	0	1.99333	0	0	-2.87369	0	1	1
c20412_g1_i1	pper:18773394	K20185	2150	3686	1621.33	188.907	322.94	115.423	0.565336	7.27507	2.11351	0.146004	0.528359
c43083_g2_i1	pper:18771955	K20184	916.333	983.667	998.667	13.3133	13.43	11.87	0.043023	5.89324	0.0706264	0.790427	1
c42441_g1_i1	pper:18769752	K20183	625.333	771.333	842.667	13.1533	15.0967	14.53	-0.266443	5.50532	2.19086	0.138832	0.51129
c30701_g1_i2	pper:18785417	K20182	502	641.667	481.333	17.5333	20.9967	13.6967	0.230011	5.05328	1.96623	0.160849	0.564692
c42734_g1_i1	pper:18783969	K20181	587.333	755	791.667	12.0433	14.2133	13.2333	-0.256759	5.43499	1.7521	0.185613	0.579015
c42084_g1_i3	pper:18783359	K20180	584.667	655.667	750.667	10.47	10.9833	11	-0.193198	5.34908	1.40628	0.235675	0.579015
c27658_g1_i1	pper:18782025	K20179	0.333333	3	0	0.0433333	0.356667	0	2.00042	-2.39056	1.45207	0.228197	0.579015
c43200_g1_i1	pper:18782025	K20179	150	233	181.667	3.1	4.41	3.06333	-0.103775	3.51354	0.203075	0.65225	1
c19797_g1_i1	pper:18785420	K20178	0	1.66667	0.666667	0	0.396667	0.136667	-2.66012	-2.55419	2.15583	0.14203	0.518082
c47639_g1_i3	pper:18785420	K20178	167.333	228.667	224.667	7.53333	9.34667	8.19	-0.246075	3.65882	1.10878	0.292348	0.601163
c44611_g1_i2	pper:18778761	K20177	240.667	335.333	310	4.18	5.39	4.41333	-0.197945	4.16912	1.03608	0.308735	0.624911
c44198_g1_i1	pper:18775587	K20174	409.333	456.667	562	15.45	15.9967	17.2267	-0.28035	4.87128	2.48898	0.114646	0.504372
c28970_g1_i3	pper:18771568	K20168	1870.67	2006.67	2695	54.4067	54.31	63.7233	-0.349163	7.0724	4.30346	0.038035	0.334466
c35331_g1_i2	pper:18783613	K20165	274.333	546	255	9.35667	17.3267	7.03333	0.285721	4.4424	2.71653	0.099314	0.497134
c40689_g1_i1	pper:18792729	K20131	183.333	271	192.333	4.59	6.34	3.94333	0.0971916	3.72182	0.263787	0.60753	0.974823
c45966_g2_i1	pper:18767083	K20131	160.667	134.667	236	3.32667	2.61333	3.98	-0.383626	3.46481	3.98129	0.0460083	0.365546
c36805_g1_i1	pper:18780113	K20115	3020.33	2880.67	2921.33	131.457	115.337	102.67	0.234909	7.5054	1.52859	0.216324	0.579015
c43771_g3_i1	pper:18791072	K20102	643	882.667	858.667	21.66	28.1633	23.6233	-0.25118	5.60357	2.21676	0.13652	0.505609
c37459_g1_i2	pper:18790863	K20102	59.3333	60	75	1.62	1.54333	1.68333	-0.176868	2.03123	0.416334	0.518772	0.893877
c45296_g1_i1	pper:18778630	K20102	631.333	774	775.333	19.1267	21.79	19.16	-0.126463	5.47429	0.576913	0.447525	0.806629
c44961_g1_i1	pper:18774098	K20102	1220.33	2486.33	1267.67	29.49	56.07	24.9233	0.120544	6.63959	0.543394	0.46103	0.823056
c38554_g2_i1	jre:108990863	K20100	66.3333	59	86.6667	1.92333	1.63	2.06	-0.219487	2.16417	0.849809	0.356606	0.692851
c45882_g1_i2	pper:18766106	K20098	190.333	223.333	254.333	4.36333	4.72	4.71333	-0.237401	3.77863	1.41702	0.233895	0.579015
c47151_g1_i1	pper:18780758	K20093	92.3333	111	126.667	1.70333	1.9	1.92	-0.289662	2.76729	1.58435	0.208136	0.579015
c41737_g1_i3	pper:18786255	K20092	12.3333	30	6.33333	0.283333	0.633333	0.12	1.12626	0.137699	5.35789	0.0206287	0.229672
c45633_g1_i1	pxb:103947978	K20069	4.33333	6	6	0.306667	0.38	0.343333	-0.269118	-1.1323	0.147572	0.700866	1
c38682_g2_i1	pper:18786848	K20069	802	941	941.667	47.6367	52.5767	45.47	-0.0600954	5.78447	0.15009	0.698449	1
c44902_g1_i1	pper:18768646	K20069	3544	5471	2279.33	172.503	261.897	90.0867	0.80112	7.8712	7.05021	0.00792561	0.12082
c43898_g1_i2	pper:18793502	K20043	36	43.3333	46	1.14333	1.25333	1.18667	-0.182292	1.41563	0.341401	0.559022	0.924606
c45920_g1_i4	pper:18774350	K20032	75.3333	108.667	63.3333	3.93	5.30333	2.68333	0.424068	2.3658	3.40275	0.0650877	0.43397
c35018_g1_i1	pper:18769626	K20032	1093.67	1142.33	1412.67	31.7933	30.6167	33.3167	-0.188109	6.22488	1.11572	0.290843	0.598932
c32365_g1_i1	pper:18768727	K20032	550.667	532	786.667	18.2667	16.47	21.1733	-0.336306	5.26832	4.29048	0.0383264	0.336246
c47346_g2_i1	pper:18787649	K20029	25.6667	25.3333	42	7.29333	6.63667	9.49667	-0.533864	1.0199	2.70443	0.10007	0.497134
c47863_g1_i1	pper:18787649	K20029	221.667	214.667	283.333	19.18	17.47	19.95	-0.186239	3.89731	1.11968	0.289987	0.597671
c40025_g1_i1	pper:18772867	K20029	292.333	317	296.667	12.8867	13.2333	10.57	0.159549	4.23871	0.754763	0.384972	0.732302
c3300_g1_i1	pper:18772867	K20029	0.666667	0.666667	0.333333	0.113333	0.126667	0.05	0.888866	-2.67225	0.328554	0.566512	0.931589
c23659_g1_i1	pper:18785012	K20028	515.667	606	679.667	22.18	24.38	23.7	-0.21933	5.20993	1.79242	0.180632	0.579015
c30663_g1_i1	pper:18784976	K20028	254.333	314.333	179.333	10.0867	11.7767	5.80333	0.67259	3.94713	14.3111	0.000154948	0.00543087
c39251_g1_i1	pper:18776129	K20028	345.333	300.333	527.333	15.79	12.9	19.52	-0.431506	4.60522	6.7188	0.00954018	0.137219
c22908_g1_i3	pper:18791390	K20027	113.667	179	112	2.62333	3.79333	2.09	0.207584	3.05317	0.727626	0.393654	0.7437
c44856_g1_i1	pper:18783842	K20027	183	207.667	214.667	4.38	4.64667	4.18	-0.0548947	3.64853	0.089015	0.765433	1
c38628_g1_i1	pper:18777916	K20027	31.6667	40.3333	27.6667	1.44667	1.68667	1.02667	0.370449	1.10339	1.2417	0.265143	0.579015
c38628_g2_i1	pper:18777916	K20027	3.66667	3.33333	3	0.453333	0.376667	0.286667	0.460998	-1.6086	0.402483	0.52581	0.900825
c42865_g1_i1	pper:18772473	K20003	185.667	238.667	270	8.59333	10.43	10.1767	-0.368009	3.83934	4.30954	0.0378991	0.333992
c34049_g1_i1	zju:27963942	K20000	1.33333	0	0	0.6	0	0	3.70136	-2.73455	4.75165	0.0292703	0.287147
c34049_g3_i1	pper:9978689	K20000	7	17.6667	3.33333	0.176667	0.426667	0.07	1.21822	-0.525689	3.60483	0.0576119	0.402964
c45610_g1_i1	pper:18768964	K19998	684.333	830.333	1032	19.0933	21.3633	23.5	-0.419931	5.6941	5.28797	0.0214732	0.235841
c44658_g1_i1	pper:18768133	K19996	34.6667	72.6667	42.6667	1.39667	2.74667	1.41667	-0.133613	1.65046	0.203326	0.652049	1
c38952_g1_i1	pper:18778947	K19995	4107	5254.33	3595.33	228.793	279.817	162.613	0.363772	8.06145	3.97961	0.0460542	0.365557
c32460_g1_i1	pper:18777326	K19995	2562.67	4649.67	1695.33	114.823	202.43	61.6833	0.765021	7.51938	10.8692	0.000977758	0.0245746
c39884_g1_i1	pper:18781933	K19986	679	775.333	873	16.8	17.83	17.5133	-0.180885	5.57738	1.1163	0.290716	0.59871
c42673_g1_i1	pper:18778243	K19986	609.333	778.667	621.333	16.14	19.2733	13.4533	0.140147	5.35527	0.718031	0.396791	0.747381
c45641_g1_i2	pper:18766448	K19986	36.3333	27	68.3333	0.746667	0.52	1.15	-0.747002	1.49808	6.90936	0.00857459	0.127784
c35813_g1_i1	pper:18789767	K19985	210.333	217	368	3.55	3.42333	5.08	-0.638596	4.03274	12.6782	0.00036995	0.0111982
c47491_g3_i2	pper:18768633	K19985	730.333	788	844	13.5967	13.5733	12.7967	-0.0302933	5.59729	0.0267466	0.87009	1
c47491_g2_i2	pper:18768633	K19985	33.3333	67.3333	37	1.35333	2.64	1.22333	0.0179664	1.55231	0.00300184	0.956307	1
c32462_g1_i1	pper:18787099	K19984	1940.33	1869.33	3047.33	43.6033	39.08	55.99	-0.482591	7.13257	8.1299	0.00435412	0.0783168
c42009_g1_i1	pper:18793773	K19983	707.333	854.667	1224	17.35	19.6367	24.5433	-0.621819	5.82982	14.8157	0.000118546	0.00432226
c41597_g1_i1	pper:18784265	K19944	518	671	608.667	20.6567	24.9267	19.8133	-0.0646073	5.19213	0.150536	0.698024	1
c19254_g1_i1	pper:18781141	K19937	287	222	459.667	12.5733	9.23	16.3633	-0.504397	4.33583	8.57514	0.00340783	0.065151
c44062_g1_i1	pper:18789912	K19893	33	86.6667	17.6667	1.20667	2.9	0.526667	1.0702	1.51175	9.66004	0.0018832	0.0413241
c31638_g1_i1	pper:18789713	K19893	423.667	564.667	465	12.2467	15.1133	10.94	0.0414122	4.88882	0.0546293	0.815195	1
c41453_g1_i1	pper:18772909	K19892	224	162.333	348	8.22667	5.44667	10.26	-0.446291	3.932	4.63012	0.0314154	0.29808
c54401_g1_i1	ath:AT3G13560	K19892	0	0.666667	0	0	2.63667	0	0	-2.87369	0	1	1
c43968_g1_i1	pper:18790109	K19891	60.3333	96	26.3333	2.13	3.12333	0.75	1.37503	1.92703	20.5687	5.753e-06	0.000320594
c46146_g3_i4	pper:18782651	K19891	46.6667	53.3333	51	1.69	1.76667	1.49333	0.0500991	1.67596	0.0263915	0.870948	1
c42874_g1_i1	pper:18779060	K19891	36.3333	76	31.6667	1.56	2.98333	1.09667	0.378142	1.59206	1.48795	0.222534	0.579015
c47335_g2_i2	zju:107430593	K19882	0.333333	0	0.333333	0.113333	0	0.0833333	0.150538	-2.87408	0.00777316	0.929745	1
c28064_g1_i2	pxb:103953063	K19882	9.66667	11.6667	4.33333	1.68667	1.88667	0.593333	1.32144	-0.623782	5.47684	0.0192701	0.219227
c3675_g1_i1	pper:18789954	K19882	1.66667	0	0.666667	0.49	0	0.16	1.34083	-2.54995	1.1501	0.283529	0.588709
c605_g1_i1	pper:18789954	K19882	1	1.66667	0.333333	0.46	0.743333	0.12	1.45513	-2.44123	1.1079	0.292538	0.60142
c18873_g1_i1	pper:18789954	K19882	1.66667	1.33333	0.666667	0.393333	0.293333	0.13	1.30702	-2.34244	0.958941	0.327454	0.650613
c44119_g1_i1	pper:18789242	K19882	14	11	10.3333	0.733333	0.533333	0.443333	0.597788	-0.239455	1.8959	0.168538	0.579015
c57882_g1_i1	pper:18788082	K19882	123.333	198	101.333	7.66667	11.1233	5.06	0.471937	3.10611	3.3855	0.0657724	0.436266
c29012_g1_i1	pper:18777013	K19882	21.3333	1	37.6667	6.59	0.273333	9.32667	-0.648739	0.455289	3.55943	0.059208	0.409186
c36354_g1_i1	pper:18777013	K19882	736.333	172.667	857.667	44.2467	9.54333	41.9967	-0.0504905	5.22504	0.0744899	0.784908	1
c44665_g1_i1	pper:18776617	K19882	2243	1740.33	2167.33	108.617	78.1	85.4333	0.223775	6.99292	1.70795	0.191251	0.579015
c20112_g1_i1	pper:18774280	K19882	0.666667	2	0.333333	0.336667	1.06667	0.146667	0.875885	-2.44321	0.285052	0.593409	0.960335
c67539_g1_i1	pper:18774280	K19882	0	0.666667	0	0	1.27333	0	0	-2.87592	0	1	1
c43517_g1_i2	pper:18773833	K19882	1535.33	599	3098	49.3867	17.89	80.9467	-0.836496	6.7679	26.1772	3.11483e-07	2.36436e-05
c22698_g1_i1	pper:18773445	K19882	0	1	0.333333	0	0.273333	0.0766667	-1.86808	-2.7377	1.19167	0.274994	0.579015
c47667_g1_i6	pper:18773445	K19882	60	82	68	1.88667	2.43333	1.73667	-0.00522737	2.14486	0.000416538	0.983717	1
c29282_g1_i1	pper:18776970	K19861	0	0	0.333333	0	0	1.80333	-1.86808	-2.9487	1.19167	0.274994	0.579015
c45684_g1_i1	pper:18776292	K19861	1248.33	625	2952.67	39.0467	18.3567	75.4767	-1.07246	6.64185	35.9541	2.02026e-09	2.44033e-07
c19101_g1_i1	pper:18776292	K19861	0	0	0.666667	0	0	1.53333	-2.65729	-2.87458	2.24876	0.133722	0.504372
c45684_g2_i1	pper:18775995	K19861	4941	160.333	23444.3	177.313	5.44	684.51	-2.07037	9.20666	135.602	2.43834e-31	3.55449e-28
c35275_g1_i1	mdm:103423207	K19861	7.33333	21.6667	7.33333	0.33	0.9	0.27	0.169481	-0.221362	0.0926503	0.760834	1
c23786_g1_i2	pper:18786052	K19828	15.3333	30.6667	17.6667	0.746667	1.37333	0.69	-0.0244342	0.50126	0.00395927	0.949828	1
c41066_g1_i1	pper:18771835	K19828	75.6667	109.333	83	3.93667	5.41333	3.50667	0.0412953	2.48676	0.0277455	0.867709	1
c44488_g1_i1	pper:18768528	K19828	132	214.333	101.333	6.07333	9.03667	3.75667	0.563185	3.18649	5.9284	0.0148987	0.186514
c10361_g1_i1	mmu:11426	K19827	0	0.333333	0	0	0.643333	0	0	-2.94886	0	1	1
c66079_g1_i1	mmu:11426	K19827	0	0.333333	0	0	0.403333	0	0	-2.9505	0	1	1
c45853_g2_i1	pper:18783207	K19801	814.333	919	1222	14.0433	14.63	17.1867	-0.413066	5.91108	5.6146	0.0178115	0.209537
c17069_g1_i1	pper:18781024	K19788	2283.67	2660.33	2449	104.013	112.427	90.4833	0.0776019	7.24022	0.218007	0.640563	1
c21372_g1_i1	pper:18781024	K19788	1.33333	1.66667	1	0.306667	0.363333	0.176667	0.573889	-2.28621	0.191065	0.662032	1
c36259_g1_i1	pper:18779765	K19788	22.3333	24.3333	35.6667	0.886667	0.906667	1.18	-0.515054	0.845523	2.08812	0.148449	0.534383
c44291_g1_i1	pper:18783696	K19787	55.3333	97.6667	120	2.39333	3.86333	4.2	-0.935661	2.49274	13.7378	0.000210187	0.00704
c75277_g1_i1	mgl:MGL_1432	K19785	0	0	0.666667	0	0	1.20333	-2.6582	-2.87455	2.2498	0.133632	0.504372
c75580_g1_i1	pper:18786642	K19784	0	0	1	0	0	1.03667	-3.1375	-2.80491	3.15538	0.0756773	0.446757
c44678_g2_i3	pper:18786155	K19784	2921	3817	3392	129.3	169.03	121.983	-0.0566442	7.71851	0.0221195	0.88177	1
c20974_g1_i1	pper:18790453	K19765	775.667	909.333	784	96.27	104.993	78.5667	0.159557	5.66162	1.02506	0.311321	0.628496
c29122_g1_i1	pper:18767126	K19765	378.333	410	298	46.39	48.45	29.5867	0.512096	4.50321	5.31949	0.0210882	0.23333
c41580_g1_i1	pper:18785564	K19761	109.667	101.333	146.333	3.55667	3.08667	3.87667	-0.248154	2.89972	1.49763	0.221037	0.579015
c40272_g1_i1	pper:18776401	K19761	296.333	236.333	308.667	10.8967	8.32	9.19667	0.117303	4.14238	0.342414	0.558439	0.924059
c38776_g1_i1	pavi:110764981	K19748	14.6667	20.3333	12.3333	1.26	1.64667	0.85	0.418563	0.123048	0.798876	0.37143	0.714005
c76154_g1_i1	pper:18785452	K19747	0.333333	0.333333	0	0.296667	0.263333	0	1.96817	-2.87634	1.39011	0.238387	0.579015
c43508_g1_i1	pper:18785452	K19747	72.3333	90.6667	94.3333	2.76667	3.27	2.92	-0.201123	2.43175	0.533761	0.46503	0.827984
c37616_g1_i1	pper:18769302	K19730	438.667	540.667	519	30.8133	35.8567	29.6233	-0.0744235	4.94211	0.198914	0.655599	1
c28991_g1_i1	mdm:103441000	K19729	151	171.667	148.333	6.73	7.19	5.41667	0.190934	3.28739	0.891176	0.345159	0.676201
c55180_g1_i1	chx:108635078	K19720	0	0.666667	0	0	2.28	0	0	-2.87369	0	1	1
c28886_g1_i1	chx:108634845	K19720	0	21.3333	2.66667	0	4.94	0.466667	-4.45829	-0.676273	5.56545	0.0183183	0.212777
c74973_g1_i1	chx:108634845	K19720	0	1	0	0	0.986667	0	0	-2.80274	0	1	1
c42826_g1_i2	pper:18779884	K19706	1211.33	1497.33	1171.33	64.9033	74.57	50.6367	0.233444	6.31283	1.83129	0.175976	0.579015
c72630_g1_i1	nle:100607550	K19671	0	0.666667	0	0	1.27667	0	0	-2.87369	0	1	1
c41096_g1_i1	pper:18792035	K19658	621	659.667	1020.67	36.57	36.72	49.0133	-0.550379	5.5631	11.9131	0.000557396	0.0156669
c71875_g1_i1	pper:18792656	K19642	57	21	187.667	2.81667	0.993333	7.58667	-1.54733	2.48885	39.1912	3.84274e-10	5.31201e-08
c68138_g1_i1	fve:101312822	K19642	0	0.666667	0	0	0.37	0	0	-2.87489	0	1	1
c69291_g1_i1	fve:101312822	K19642	0	0.666667	0	0	1.48667	0	0	-2.87651	0	1	1
c43327_g1_i1	pper:18779101	K19619	56	55	54.6667	2.43333	2.21333	1.95	0.204438	1.81103	0.539579	0.462607	0.825004
c74296_g1_i1	pxb:103930902	K19613	0	0	0	0	0	0	0	-3.02684	0	1	1
c29467_g1_i1	pper:18787539	K19613	0	0.666667	0.333333	0	0.383333	0.15	-1.86755	-2.80437	1.19134	0.27506	0.579015
c47101_g3_i1	pper:18787539	K19613	7.66667	14.6667	11.6667	0.233333	0.406667	0.286667	-0.430257	-0.303383	0.830007	0.36227	0.700841
c47277_g1_i3	pper:18775297	K19613	18.6667	39.6667	10	0.69	1.36667	0.303333	1.06068	0.582825	6.72864	0.00948768	0.136787
c36462_g1_i1	pper:18775297	K19613	1.66667	1.66667	0.333333	0.27	0.253333	0.0466667	2.07851	-2.34212	2.26256	0.132535	0.504372
c47277_g4_i1	pper:18775297	K19613	1	2	1.33333	0.113333	0.203333	0.12	-0.216956	-2.24657	0.0403967	0.840707	1
c47277_g2_i2	pper:18775297	K19613	3.33333	9	3.33333	0.196667	0.496667	0.166667	0.104044	-1.19924	0.0124456	0.911172	1
c50743_g1_i1	pper:18775297	K19613	0	0	0	0	0	0	0	-3.02684	0	1	1
c72133_g1_i1	mdm:103454858	K19613	0	1.33333	0.333333	0	0.326667	0.07	-1.85729	-2.67667	1.20895	0.27154	0.579015
c12538_g1_i2	mdm:103401420	K19613	0	0	0.333333	0	0	0.133333	-1.86755	-2.94871	1.19134	0.27506	0.579015
c37266_g1_i1	pper:18780546	K19589	158.667	188.333	163.333	7.35	8.11333	6.17	0.125571	3.392	0.381253	0.536933	0.911651
c49343_g1_i1	pper:18789985	K19562	0.333333	0.333333	0	1.13667	0.783333	0	2.00148	-2.87566	1.41362	0.234457	0.579015
c50613_g1_i1	pper:18789985	K19562	0	0.666667	0.333333	0	0.986667	0.433333	-1.86808	-2.80598	1.19167	0.274994	0.579015
c8077_g1_i1	pper:18789985	K19562	0.333333	0.333333	0.666667	0.173333	0.163333	0.273333	-0.652567	-2.73617	0.175182	0.675547	1
c38683_g1_i2	pper:18789985	K19562	3	8	3	0.17	0.41	0.133333	0.17836	-1.29389	0.051874	0.819834	1
c43582_g1_i1	pper:18789557	K19525	12.3333	15.3333	33.3333	0.26	0.3	0.576667	-1.26378	0.450682	6.02516	0.0141033	0.180519
c39538_g1_i2	pper:18789557	K19525	1339	1453.33	1860.33	10.5033	10.5467	11.96	-0.307303	6.56532	2.82444	0.0928394	0.497134
c28269_g1_i1	pper:18777913	K19525	9.66667	10.3333	17.3333	0.203333	0.203333	0.3	-0.667561	-0.172257	2.13365	0.144098	0.523843
c5262_g1_i1	pper:18777913	K19525	850.333	1063.67	1036.67	5.86333	6.83	5.88333	-0.123399	5.90402	0.475161	0.490623	0.860821
c41291_g1_i1	pper:18774215	K19517	208.333	285	152.333	8.41667	10.6767	4.98	0.632628	3.7298	10.377	0.00127594	0.0303673
c38403_g1_i1	pper:18791202	K19513	618.667	614	768.333	13.7933	12.88	13.94	-0.13892	5.36728	0.781791	0.376594	0.721134
c44068_g1_i5	pper:18770824	K19513	310.333	248.667	588.667	8.12667	5.99667	12.5567	-0.750933	4.56214	16.3091	5.38057e-05	0.00222943
c23342_g1_i1	pper:18791255	K19476	639.333	760.333	819.333	34.12	37.77	35.58	-0.186314	5.5018	1.35104	0.245097	0.579015
c35773_g1_i1	pper:18790238	K19476	20	21.6667	27.6667	0.976667	1	1.12	-0.306428	0.621299	0.712573	0.398591	0.749935
c45177_g1_i1	pper:18784131	K19476	249	379.667	242.333	9.28	13.1233	7.34	0.212923	4.14643	1.3299	0.248823	0.579015
c44710_g1_i1	pper:18782520	K19476	220.667	266.667	232	5.8	6.49333	4.96333	0.0991194	3.87895	0.259764	0.610282	0.977896
c19148_g1_i1	pper:18778888	K19476	1	1	2.66667	0.236667	0.236667	0.486667	-1.13862	-2.19189	0.829053	0.362547	0.701249
c21853_g1_i1	pper:18770926	K19476	1	2	3.66667	5.03667	9.12333	13.5233	-1.59763	-1.94797	3.24724	0.0715439	0.446757
c43953_g2_i1	pper:18770926	K19476	3	14.3333	7.66667	0.283333	1.18667	0.583333	-1.14363	-0.690559	2.40736	0.120766	0.504372
c43953_g1_i1	pper:18770926	K19476	90.3333	146	138	3.88333	5.61	4.83333	-0.436038	2.91674	1.74705	0.186248	0.579015
c32935_g2_i1	pper:18770926	K19476	35.6667	38.3333	44.3333	12.1833	11.71	12.0333	-0.133304	1.33853	0.15647	0.692428	1
c32935_g1_i1	pper:18770926	K19476	273.667	317.667	302.333	31.6233	34.4367	28.53	0.0142009	4.19778	0.00489056	0.944247	1
c40843_g1_i1	pper:18770337	K19476	45	35.6667	42	2.35667	1.77	1.79	0.271756	1.40887	0.85998	0.353744	0.688562
c45683_g1_i1	pper:18767375	K19476	1169.67	1300	1764	38.96	40.1467	47.7533	-0.418646	6.43262	6.28899	0.012149	0.162411
c57453_g1_i1	pno:SNOG_09508	K19476	0	0.666667	0	0	1.49	0	0	-2.87814	0	1	1
c37203_g1_i1	pper:18784336	K19466	451.333	366	565.333	16.9833	12.6767	17.3033	-0.151153	4.83303	0.685939	0.407549	0.761362
c38346_g1_i1	pper:18770484	K19373	496	508.667	449.333	39.1033	37.38	28.71	0.317347	4.90818	3.54109	0.059866	0.412312
c35648_g1_i1	pper:18780349	K19371	511	513.333	540	26.35	24.5	22.59	0.0995401	5.01108	0.304525	0.581059	0.946749
c25402_g1_i1	pper:18776144	K19367	1019.67	1100.33	1263.67	45.6967	46.1133	45.98	-0.133131	6.11966	0.720165	0.39609	0.746674
c39551_g1_i1	pper:18770453	K19366	152	212.333	105.667	6.24333	8.07667	3.52333	0.703354	3.27623	10.0735	0.00150413	0.0345176
c44544_g1_i1	pper:18768661	K19366	2790.67	4187.67	2681.33	127.07	178.413	98.86	0.236998	7.61899	2.11372	0.145984	0.528328
c33924_g1_i1	pper:18774310	K19365	10.6667	30	3.66667	0.556667	1.42	0.146667	1.69564	0.0101394	7.93729	0.00484264	0.0851368
c1710_g1_i1	pper:18793547	K19363	3980.33	4118.33	3266.33	188.28	184.51	125.61	0.456208	7.87671	7.41455	0.00646985	0.104609
c33490_g1_i2	pper:18793547	K19363	1	2	2	0.0633333	0.12	0.1	-0.763936	-2.15098	0.444862	0.504785	0.878651
c40983_g1_i1	pper:18789012	K19355	2236	1016	3813.67	80.62	34.1533	111.85	-0.597452	7.201	13.9158	0.000191184	0.00648822
c42448_g1_i1	pper:18771386	K19355	508.333	2743.67	87.6667	15.9567	80.16	2.24	2.70815	6.00523	202.277	6.65284e-46	3.048e-42
c38302_g1_i1	pper:18766001	K19355	435.333	621.333	499.333	12.4	16.4133	11.58	-0.0235663	4.9821	0.0192278	0.889715	1
c25393_g1_i1	pper:18785252	K19347	176	198.667	191.333	7.24	7.54667	6.34333	0.0677635	3.5536	0.0984732	0.75367	1
c36322_g1_i1	pper:18785285	K19329	222.333	345	214.667	13.6567	19.6567	10.6667	0.227355	3.99583	1.45513	0.227707	0.579015
c39234_g1_i1	pper:18776294	K19329	3589.67	5445.67	3233	177.717	249.993	130.033	0.325796	7.9528	3.77407	0.0520529	0.388811
c68084_g1_i1	pper:18782627	K19327	0.333333	0	0	0.193333	0	0	2.00148	-2.948	1.41362	0.234457	0.579015
c46338_g1_i4	pper:18782627	K19327	28	32.3333	35	0.813333	0.893333	0.83	-0.147247	1.05692	0.20016	0.654592	1
c49126_g1_i1	pper:18782627	K19327	6.33333	4.66667	6	3.12333	2.16667	2.33333	0.24193	-1.08323	0.185867	0.666379	1
c39300_g1_i1	pper:18785462	K19323	93	117.333	109	3.61333	4.22667	3.43667	-0.0546899	2.72601	0.0606075	0.805538	1
c32908_g1_i1	pper:18784173	K19307	1.66667	1.33333	1	0.746667	0.56	0.37	0.820463	-2.29081	0.600011	0.438574	0.797176
c39680_g1_i1	pper:18784173	K19307	1	1	1	0.203333	0.176667	0.146667	0.183486	-2.4407	0.0201189	0.887205	1
c32908_g2_i1	pper:18784061	K19307	0.666667	0.666667	0.333333	0.19	0.206667	0.08	0.889387	-2.67312	0.273465	0.601017	0.967858
c26104_g1_i1	pper:18783182	K19307	10	4.33333	11	0.753333	0.31	0.67	0.0412199	-0.631473	0.00734609	0.931697	1
c42960_g1_i2	pper:18781525	K19307	170	183.333	203.333	7.91333	7.98667	7.68667	-0.0821449	3.53235	0.158263	0.690761	1
c10912_g1_i2	pper:18781096	K19307	2.33333	2.33333	0.333333	0.47	0.416667	0.05	2.61745	-2.14969	3.78607	0.0516809	0.387934
c32242_g1_i2	pper:18778770	K19307	292.667	328	263.667	21.7767	22.5767	15.84	0.330953	4.18846	3.33205	0.067942	0.445043
c43910_g1_i2	pper:18781282	K19306	76.6667	144.333	80.6667	5.32667	9.38333	4.57333	0.0928745	2.63416	0.157773	0.691215	1
c32949_g1_i1	pper:18778328	K19269	375	311.667	454.667	19.9233	15.7133	19.6933	-0.10695	4.56853	0.373671	0.54101	0.9124
c44933_g1_i3	pper:18775585	K19269	310.333	494	360	12.44	18.43	11.8	-0.047875	4.55672	0.0722473	0.788092	1
c39855_g1_i6	pper:18778913	K19219	50.6667	58.6667	46.6667	1.76	1.90333	1.32667	0.286805	1.72461	1.0556	0.304221	0.618519
c40375_g4_i1	pper:18776444	K19202	51	143	29.6667	2.33	6.09	1.09667	0.948172	2.18294	9.80078	0.00174438	0.0389983
c34209_g1_i1	pper:18792216	K19073	216.333	367.667	100	8.63333	13.7867	3.24667	1.28661	3.80482	42.6559	6.52677e-11	1.04397e-08
c37566_g1_i2	pper:18782465	K19054	208	199.333	220.667	13.8967	12.6633	11.9	0.0922873	3.71465	0.207664	0.648605	1
c62455_g1_i1	pper:18782465	K19054	0	0	0	0	0	0	0	-3.02684	0	1	1
c10570_g1_i1	pper:18789897	K19045	1	1.33333	0	5.75667	5.79667	0	3.34234	-2.55257	3.43484	0.0638348	0.429366
c29234_g1_i1	pper:18789897	K19045	0.666667	0.333333	2	0.123333	0.0533333	0.306667	-1.27978	-2.44233	1.4061	0.235704	0.579015
c59914_g1_i1	pper:18789897	K19045	0.333333	0	0.333333	0.106667	0	0.0833333	0.137554	-2.87378	0.00672292	0.934652	1
c45197_g2_i2	pper:18786401	K19045	12	20.3333	16.3333	0.803333	1.3	0.896667	-0.270586	0.157374	0.442282	0.506023	0.879803
c29115_g1_i1	pper:18781001	K19045	146.667	145.667	189	9.87333	9.09667	10.3833	-0.200783	3.31093	0.92164	0.337045	0.664912
c14061_g1_i1	pper:18769170	K19045	1486	1531	1875.33	80.26	77.7867	82.3	-0.16251	6.65452	1.09744	0.294829	0.604675
c34075_g1_i1	pper:18790965	K19044	167.667	271.667	157.333	4.3	6.57	3.28667	0.266637	3.61744	1.80428	0.179196	0.579015
c32198_g1_i1	pper:18785247	K19044	219.333	210.333	289	7.89667	6.90333	8.39	-0.209218	3.89414	0.891601	0.345044	0.676038
c57412_g1_i1	pper:18789908	K19043	563.667	448	657	21.6067	15.82	20.4333	-0.0414575	5.10952	0.0527254	0.818387	1
c40160_g1_i1	pper:18774781	K19043	469.667	655.333	512.333	23.1633	29.8733	20.5033	0.0525042	5.0567	0.0887412	0.765784	1
c41953_g1_i1	pper:18771742	K19043	1179	1136.33	1536.33	52.13	46.49	54.97	-0.199621	6.30815	1.35835	0.243824	0.579015
c38392_g1_i2	pper:18792835	K19042	745.667	416.333	1258	34.04	17.6833	46.66	-0.580274	5.65277	13.3581	0.000257313	0.00828114
c67159_g1_i1	pper:18788944	K19042	267.333	197	342.667	14.01	9.57	14.5433	-0.179814	4.07119	1.03634	0.308675	0.624855
c1395_g1_i1	pper:18778781	K19042	453.333	567.667	392.667	21.8033	25.2767	15.2533	0.388132	4.85608	5.17132	0.0229628	0.246627
c29434_g1_i1	pper:18768309	K19042	90.6667	13.3333	241	6.56	0.906667	14.28	-1.24876	2.86655	27.3443	1.70269e-07	1.36515e-05
c30567_g1_i1	jre:108993442	K19042	6.33333	1	23.6667	0.876667	0.126667	2.58333	-1.69682	-0.392878	12.7374	0.000358411	0.0109159
c49751_g1_i1	pxb:103946081	K19041	0.333333	0.666667	0.333333	0.0866667	0.173333	0.0733333	0.113076	-2.73901	0.00496469	0.943827	1
c38865_g1_i1	pper:18788882	K19041	8	28.6667	1	0.336667	1.15333	0.0333333	3.022	-0.173343	16.2072	5.67793e-05	0.00233304
c21726_g1_i1	pper:18777769	K19041	0.666667	5.33333	0	0.0666667	0.476667	0	2.81	-2.03585	2.82889	0.0925823	0.497134
c30292_g2_i1	pper:18777769	K19041	3.33333	8.66667	1.66667	0.796667	1.88	0.313333	1.11771	-1.32179	1.94147	0.163509	0.570539
c875_g1_i1	pper:18779491	K19040	1.66667	1	0.333333	0.266667	0.16	0.0433333	2.14418	-2.43753	2.12661	0.144761	0.525412
c45917_g1_i1	pper:18768571	K19039	59.3333	85.6667	53	2.62667	3.59667	1.9	0.337818	2.06045	1.80674	0.1789	0.579015
c27877_g1_i1	pxb:103947912	K19038	0.333333	1.33333	2	0.05	0.23	0.263333	-2.10735	-2.33622	2.10158	0.147147	0.531121
c30738_g1_i1	pper:18788327	K19037	827.333	1044.33	715	85.0867	100.673	59.2167	0.393317	5.73542	5.05287	0.0245851	0.258243
c39496_g1_i1	pavi:110771490	K19036	255	318	258.667	8.19333	9.47667	6.73333	0.159508	4.09434	0.716704	0.397227	0.747983
c38917_g1_i1	pper:18788681	K19035	133	203	80.6667	17.4433	26.3067	8.44	0.893849	3.12888	3.99598	0.045609	0.363856
c21796_g1_i2	pper:18788681	K19035	0	0.333333	0.333333	0	0.0433333	0.04	-1.85509	-2.87664	1.18348	0.276648	0.579015
c47655_g3_i1	pper:18783512	K19035	217.333	256.667	192.667	12.0533	13.97	8.74333	0.330068	3.79837	1.52729	0.216519	0.579015
c365_g1_i1	pper:18785659	K19034	98.6667	178.333	70.3333	12.05	20.2933	6.88333	0.668603	2.8456	7.71994	0.00546141	0.0930412
c31126_g1_i1	pxb:103966358	K19033	92.6667	224.667	26.6667	17.54	41.11	4.07	1.95635	2.83701	41.1404	1.41676e-10	2.11824e-08
c26707_g1_i1	pper:18768110	K19033	323.667	447	207	32.4167	43.57	16.6933	0.815704	4.35291	7.56009	0.0059675	0.0992123
c46704_g1_i1	pper:18793494	K19027	14	21	29.3333	0.31	0.423333	0.533333	-0.896807	0.509518	3.59377	0.0579965	0.404475
c45233_g1_i1	pper:18793494	K19027	404.667	456	563	5.53333	5.81333	6.33667	-0.314127	4.86159	3.03566	0.0814534	0.469491
c30954_g1_i1	pper:18793494	K19027	4.33333	7.33333	6.33333	1.10333	1.77667	1.30667	-0.381526	-1.03065	0.335155	0.56264	0.927748
c46787_g1_i1	pper:18772520	K19026	641.333	890.333	946.667	4.65	5.92667	5.59667	-0.388218	5.64506	4.09169	0.0430944	0.359301
c30728_g1_i1	pper:18772520	K19026	0.333333	2.33333	1.33333	0.0566667	0.326667	0.173333	-1.53531	-2.2962	1.22566	0.268253	0.579015
c45444_g1_i3	pper:18781392	K19025	778	964.667	815.333	24.6467	28.6433	20.9533	0.111295	5.71461	0.46674	0.494491	0.866022
c42088_g1_i2	pper:18791331	K19023	155.667	237	182.667	3.00667	4.31667	2.86333	-0.0559037	3.5665	0.0769111	0.781528	1
c24792_g1_i1	pper:18784884	K19022	362	328.333	386.667	6.03	5.06333	5.23333	0.0817639	4.47433	0.208792	0.647716	1
c64040_g1_i1	pper:18784884	K19022	0	0.333333	0	0	0.09	0	0	-2.94886	0	1	1
c59262_g1_i1	pper:18769108	K19001	0.333333	0.666667	0	0.146667	0.25	0	2.00563	-2.80521	1.41653	0.233975	0.579015
c13954_g1_i1	pper:18769108	K19001	0.333333	0.666667	0	0.34	0.526667	0	2.00563	-2.80682	1.41653	0.233975	0.579015
c74874_g1_i1	pper:18769108	K19001	0	0.666667	0.333333	0	0.206667	0.0933333	-1.86755	-2.80599	1.19134	0.27506	0.579015
c17373_g1_i1	pper:18769108	K19001	1.66667	8	1.66667	0.12	0.57	0.1	0.139087	-1.51151	0.0192962	0.889521	1
c30598_g1_i1	pper:18793108	K18999	133.333	152.333	226	1.9	2	2.62	-0.585826	3.39449	8.12995	0.004354	0.0783168
c38811_g1_i1	pper:18783627	K18999	3.66667	5.66667	9	0.46	0.65	0.863333	-1.06644	-1.00573	2.49747	0.114029	0.504372
c30920_g1_i1	pper:18783627	K18999	48.6667	62.6667	56.6667	3.33333	4.11667	3.17333	-0.0556803	1.82721	0.0373186	0.846818	1
c47549_g1_i1	pper:18771894	K18999	83.6667	92	112.333	3.86	3.98	4.24333	-0.258992	2.58447	1.30358	0.253561	0.579015
c33144_g1_i1	fve:101308302	K18999	0.666667	0.666667	1	0.0866667	0.0833333	0.11	-0.377941	-2.55251	0.0699773	0.79137	1
c45264_g1_i3	pper:18781340	K18998	232.333	246	322.333	4.21333	4.13	4.75333	-0.294955	4.04389	2.56858	0.109006	0.501199
c46393_g1_i3	pper:18772338	K18998	374	354.333	535.667	6.45667	5.66	7.53	-0.344784	4.69954	3.98502	0.0459065	0.36514
c46980_g1_i2	pper:18792385	K18995	309	334.667	451.333	4.43333	4.46	5.28	-0.373198	4.48951	4.59741	0.0320204	0.301507
c33176_g1_i1	pper:18792497	K18980	303	831	105	16.8467	43.76	4.75	1.69902	4.63685	79.1276	5.82248e-19	2.57558e-16
c22165_g1_i1	pper:18783430	K18980	0.333333	0	3.33333	0.16	0	1.2	-2.75592	-2.33859	4.42949	0.035323	0.320914
c2395_g1_i1	pper:18782540	K18980	0	1	0.666667	0	1.44667	0.89	-2.66158	-2.67783	1.9818	0.159201	0.560633
c24101_g1_i1	pper:18782358	K18980	0	0	0	0	0	0	0	-3.02684	0	1	1
c45581_g1_i2	pper:18782356	K18980	27729.7	12698.3	52016.3	1210.44	515.05	1835.79	-0.723684	10.9097	15.4502	8.47066e-05	0.00325449
c15537_g1_i1	pper:18782356	K18980	0.333333	2.66667	1	0.34	3.01	0.88	-1.17909	-2.2884	0.609833	0.434851	0.7931
c33613_g1_i1	mdm:103411337	K18980	0	0.333333	0.333333	0	0.316667	0.296667	-1.86755	-2.87636	1.19134	0.27506	0.579015
c7976_g1_i1	mdm:103411164	K18980	2	0.333333	4.33333	0.673333	0.113333	1.1	-0.883682	-1.94458	0.877584	0.348864	0.681566
c38560_g1_i1	pper:18792703	K18932	691.667	1030	461.667	31.3933	45.73	16.9933	0.749476	5.50264	7.22394	0.00719376	0.112753
c40958_g1_i1	pper:18771203	K18932	950.667	817.667	1523.67	40.32	32.99	52.6433	-0.510195	6.0903	10.0994	0.00148317	0.0341342
c64192_g1_i1	spar:SPRG_05062	K18914	0	0.666667	0	0	0.95	0	0	-2.87369	0	1	1
c38609_g1_i1	pper:18770919	K18914	2836.33	1386.67	3728	59.55	27.2367	63.7033	-0.218145	7.3791	1.6022	0.205592	0.579015
c46648_g2_i1	pxb:103933884	K18881	2.33333	5.66667	1.66667	0.976667	2.07667	0.52	0.645055	-1.64273	0.419313	0.51728	0.892696
c34823_g1_i1	pper:109948158	K18881	2	3	0.333333	0.68	0.94	0.09	2.37024	-2.10943	3.73036	0.0534318	0.392169
c37671_g1_i1	pper:109947823	K18881	180.667	232.667	140.667	53.35	64.63	33.21	0.531784	3.52231	7.50786	0.00614303	0.101083
c41011_g1_i1	pper:109947823	K18881	527.333	648.667	720.667	62.2167	69.82	68.2133	-0.260288	5.27645	1.38107	0.239918	0.579015
c41011_g2_i1	pper:109947823	K18881	0.333333	1	0.333333	0.0633333	0.186667	0.0566667	0.106617	-2.67562	0.00479225	0.94481	1
c1034_g1_i1	mdm:103444254	K18881	0	1	0	0	2.23333	0	0	-2.80937	0	1	1
c25457_g1_i1	pper:18777503	K18875	11	29.3333	9.66667	0.966667	2.36333	0.693333	0.357181	0.175059	0.567568	0.451227	0.810523
c14050_g1_i1	pper:18777503	K18875	0.333333	0.666667	0.333333	0.266667	0.47	0.196667	0.138078	-2.73737	0.0067637	0.934455	1
c13756_g1_i1	pper:18777503	K18875	0	0	0	0	0	0	0	-3.02684	0	1	1
c23769_g1_i1	pper:18776030	K18875	135.333	287.333	139.333	4.52	8.88	3.79667	0.129044	3.49979	0.397642	0.528309	0.903634
c38592_g1_i2	pper:18767780	K18857	10325.3	6326	12052.7	409.21	236.923	386.59	-0.0440997	9.22698	0.0658234	0.797518	1
c43063_g1_i1	pper:18767052	K18857	2073.33	1774.67	2486	96.5833	76.1033	93.75	-0.0795108	7.02915	0.193451	0.660059	1
c46719_g1_i1	pper:18766820	K18857	42	69.3333	253.667	3.10667	4.78	15.21	-2.41825	2.90969	86.9984	1.08607e-20	5.95396e-18
c29459_g1_i2	pper:18766820	K18857	0.333333	0.333333	6.33333	0.266667	0.196667	3.60333	-3.67647	-1.91228	12.3011	0.000452682	0.0131382
c68368_g1_i1	pper:18766308	K18857	0	0.333333	0.333333	0	0.433333	0.433333	-1.86808	-2.87635	1.19167	0.274994	0.579015
c60075_g1_i1	pper:18780650	K18848	0	0	1.33333	0	0	0.26	-3.53387	-2.73708	4.04972	0.0441786	0.361477
c75868_g1_i1	pper:18780650	K18848	0.333333	0.333333	0	0.356667	0.346667	0	2.00563	-2.87395	1.41653	0.233975	0.579015
c64228_g1_i1	pper:18779912	K18848	0	0	0.333333	0	0	0.0933333	-1.86808	-2.9487	1.19167	0.274994	0.579015
c34906_g1_i1	pper:109949170	K18848	5.33333	4	18	0.313333	0.236667	0.873333	-1.57318	-0.547749	9.7786	0.00176554	0.0393169
c47376_g4_i1	mdm:103438050	K18848	442.333	413.667	500.667	15.73	14.0033	14.5067	-0.0106957	4.81309	0.00377094	0.951034	1
c25109_g1_i1	pper:18775010	K18835	121.667	102	113	12.79	10.0533	9.60333	0.276558	2.82155	1.61877	0.203264	0.579015
c36185_g1_i1	pper:18775010	K18835	84	87	118.333	2.71	2.57333	3.11333	-0.319164	2.59148	1.44987	0.22855	0.579015
c41385_g1_i4	pper:18774256	K18835	36.6667	63.3333	34.6667	1.05	1.64667	0.8	0.261415	1.50252	0.668421	0.413603	0.768998
c40811_g1_i1	pper:18774256	K18835	8	5.66667	10.6667	1.06	0.783333	1.13333	-0.233028	-0.6724	0.116667	0.732678	1
c27174_g1_i1	pper:18774256	K18835	1.33333	2.33333	1.33333	0.236667	0.376667	0.18	0.178015	-2.15073	0.0275386	0.868198	1
c45301_g1_i1	pper:18782207	K18834	372.667	406.667	629.667	12.0867	12.0967	16.6633	-0.585171	4.84352	8.67729	0.003222	0.0624169
c44858_g1_i5	pper:18769369	K18826	88.3333	112.333	106.667	3.21	3.95667	3.19	-0.112977	2.68294	0.210338	0.646502	1
c9635_g1_i1	pper:18792278	K18819	43.3333	46.3333	36	2.74667	2.69	1.85333	0.44406	1.42205	1.5651	0.21092	0.579015
c1139_g1_i1	pper:18788009	K18819	11.6667	15.6667	7.66667	2.48667	3.30333	1.32333	0.757762	-0.249532	1.97678	0.15973	0.561847
c33520_g1_i2	pper:18788009	K18819	10.6667	28.6667	12.6667	1.03	2.51333	0.98	-0.0705485	0.221812	0.0267249	0.870143	1
c39726_g1_i1	pper:18775384	K18819	28	52	52.6667	1.55	2.68667	2.37333	-0.733906	1.48611	4.77587	0.0288612	0.284667
c58298_g1_i1	pper:18783138	K18812	0	0.333333	0.333333	0	0.126667	0.1	-1.85509	-2.87502	1.18348	0.276648	0.579015
c867_g1_i1	pper:18783138	K18812	0	0.333333	0	0	0.133333	0	0	-2.94826	0	1	1
c67156_g1_i1	pper:18791781	K18811	2.33333	0.333333	0.666667	0.533333	0.08	0.116667	1.79852	-2.38543	2.57091	0.108845	0.500784
c71862_g1_i1	pper:18791781	K18811	5.66667	2.33333	4.66667	0.463333	0.186667	0.31	0.441006	-1.38286	0.586571	0.443748	0.802409
c44976_g1_i3	pper:18773249	K18811	32	33	37	1.19667	1.16667	1.12667	-0.0380607	1.14839	0.0171967	0.895668	1
c38660_g1_i1	pper:18789955	K18810	135	122	180	5.85	4.93667	6.38333	-0.248426	3.18136	1.44229	0.229769	0.579015
c45742_g1_i1	pper:18775347	K18810	226.667	183.333	302	13.5933	10.1733	14.6933	-0.235401	3.88731	1.3238	0.249911	0.579015
c31675_g1_i2	pper:18768259	K18810	384.333	354	250	22.8267	20.1567	12.1733	0.777712	4.36574	11.2545	0.000794299	0.0209143
c7446_g1_i1	pper:18768259	K18810	0.666667	1.33333	0.333333	0.07	0.116667	0.0266667	0.942361	-2.55385	0.413257	0.520321	0.895279
c29874_g1_i1	pper:18793082	K18801	204.667	265.333	93	15.95	19.4567	5.85	1.31406	3.54793	39.3603	3.5239e-10	4.89234e-08
c55032_g1_i1	pper:18791579	K18801	0	0.333333	0.333333	0	0.273333	0.206667	-1.86755	-2.87414	1.19134	0.27506	0.579015
c31684_g1_i1	pavi:110760843	K18798	476.667	243.667	1000.33	16.8867	8.01667	28.87	-0.896449	5.15817	25.8932	3.60832e-07	2.69431e-05
c34048_g1_i2	pper:18772799	K18789	6	12.6667	3	0.613333	1.17	0.243333	1.15138	-0.828977	2.82614	0.0927409	0.497134
c33295_g1_i1	pper:18772107	K18789	19	15.6667	30	1.11	0.846667	1.41	-0.47565	0.53725	1.8848	0.16979	0.579015
c31541_g1_i1	pper:18793824	K18787	0.333333	6.66667	1.66667	0.0233333	0.386667	0.08	-1.83196	-1.74284	2.258	0.132925	0.504372
c23189_g1_i1	pper:18789648	K18787	128.333	57	205.667	6.61667	2.65667	8.60667	-0.5047	3.03898	4.20097	0.0404009	0.346172
c60758_g1_i1	pper:18769504	K18787	0.333333	0.333333	0	0.303333	0.22	0	2.00148	-2.87566	1.41362	0.234457	0.579015
c47068_g1_i2	pper:18792556	K18758	264.333	219.667	348.667	4.18667	3.24	4.52667	-0.23219	4.10554	1.58519	0.208015	0.579015
c45780_g1_i3	pper:18790554	K18757	388	414	394.667	12.0333	11.8633	9.96	0.153718	4.62013	0.597967	0.439355	0.798342
c41069_g1_i1	pper:18774203	K18757	630	886	603	13.2333	17.1867	10.33	0.233155	5.42026	1.66813	0.196509	0.579015
c46181_g1_i1	pper:18770005	K18757	1364.67	1380.33	1247.67	34.59	32.7	25.7567	0.303614	6.36115	3.7211	0.0537291	0.393631
c43973_g1_i1	pper:18781840	K18756	323.667	449.667	342.333	13.7667	17.7667	11.8567	0.0916092	4.50759	0.278589	0.597627	0.964702
c45355_g1_i1	pper:18768065	K18752	1160.33	1354.33	1567	23.5067	25.5233	25.83	-0.257067	6.38143	2.48327	0.115063	0.504372
c58639_g1_i1	pper:18768065	K18752	0	1.66667	1	0	0.313333	0.146667	-3.12439	-2.49692	2.39477	0.121742	0.504372
c28541_g1_i2	pper:18793421	K18749	3292.33	3882.67	3719.33	105.89	113.873	96.7	0.0116632	7.79252	0.00308092	0.955735	1
c22095_g1_i1	pper:18777637	K18749	0	2.33333	1	0	0.163333	0.0633333	-3.15721	-2.39829	3.12749	0.0769824	0.451677
c42514_g1_i1	pper:18777637	K18749	146	126	174.333	4.92333	3.95667	4.78	-0.0807986	3.21724	0.171392	0.678878	1
c42514_g2_i1	pper:18777637	K18749	2	3.66667	2	0.11	0.186667	0.0933333	0.158639	-1.84155	0.0290778	0.864599	1
c36080_g1_i1	pper:18788512	K18740	3230.33	2131.67	4480.67	193.18	118.783	216.513	-0.289684	7.67649	2.94911	0.0859248	0.484979
c43839_g1_i2	pper:109946989	K18735	87	94.3333	129	3.51667	3.59	4.25667	-0.398126	2.69459	3.47513	0.0622978	0.422706
c47344_g1_i1	pper:18773205	K18734	139.333	148.333	171	2.2	2.23	2.21333	-0.130578	3.25748	0.39412	0.530142	0.905441
c45171_g1_i1	pper:18772351	K18732	2571.67	2978.33	2489.33	89.2167	99.4867	70.5567	0.213593	7.37836	1.32726	0.249294	0.579015
c52322_g1_i1	pper:18772351	K18732	0.666667	1.33333	0.333333	0.23	0.473333	0.103333	0.888382	-2.5546	0.328419	0.566591	0.931696
c30182_g1_i1	pper:18775880	K18729	151.333	160	205	5.93333	5.91	6.53667	-0.265415	3.42309	2.02581	0.154646	0.549965
c44082_g2_i2	pper:18787075	K18726	92.6667	117	76.3333	3.06667	3.58667	2.03333	0.459051	2.57208	3.61236	0.0573517	0.401868
c24760_g1_i1	pper:18776667	K18726	9.66667	13.6667	4.33333	0.553333	0.71	0.193333	1.33401	-0.549234	3.8647	0.0493121	0.381121
c41057_g1_i1	pper:18776069	K18726	1255	1218.67	1621.67	46.8733	42.05	49.2	-0.191575	6.39553	1.20586	0.272154	0.579015
c59932_g1_i1	pper:18789751	K18723	0.333333	0	0	0.906667	0	0	2.00148	-2.948	1.41362	0.234457	0.579015
c43466_g2_i3	pper:18789751	K18723	194.333	255.667	234.667	5.41667	6.68667	5.33	-0.102301	3.80909	0.297638	0.585367	0.952147
c51805_g1_i1	pxb:103950619	K18693	0.333333	2.33333	0	0.123333	0.716667	0	1.99416	-2.50144	1.48088	0.223637	0.579015
c33145_g1_i1	pper:18794037	K18693	712.667	1419	503.333	26.57	49.1567	15.18	0.682522	5.7268	16.4318	5.04321e-05	0.00210941
c998_g1_i1	pper:18793307	K18693	409.333	437	409	18.6767	18.7467	15.12	0.177266	4.69821	1.20946	0.271439	0.579015
c44260_g1_i1	pper:18782849	K18693	81.3333	176	56.6667	3.94333	8.08333	2.25	0.68914	2.69558	8.03227	0.00459512	0.0818938
c41478_g1_i1	pper:18785863	K18678	58.6667	66	60.3333	3.35	3.57667	2.78333	0.138297	1.97707	0.281436	0.595762	0.962786
c37945_g1_i1	pper:18793197	K18677	15.6667	53.3333	12.6667	0.71	2.29667	0.483333	0.460189	0.81283	1.20943	0.271445	0.579015
c32210_g1_i1	pper:18790144	K18674	2620.67	1926.33	3596	97.15	66.7533	108.223	-0.280177	7.39707	3.10207	0.078193	0.45611
c43057_g1_i1	pper:18786910	K18670	1067.67	1206.33	1516.67	22.2467	23.0733	25.7167	-0.329134	6.26936	3.06441	0.0800243	0.463237
c43922_g1_i1	pper:18792006	K18667	177.333	234	255	4.52667	5.43333	5.27667	-0.34568	3.76064	2.29078	0.130144	0.504372
c46312_g1_i1	pper:18792006	K18667	136.667	198	189	2.48667	3.33333	2.8	-0.290292	3.42525	2.03689	0.153523	0.547305
c47680_g4_i7	pper:18781386	K18663	10	15.3333	20.3333	0.303333	0.413333	0.51	-0.861867	0.0528561	2.10397	0.146918	0.530643
c43247_g1_i2	pper:18781386	K18663	4.66667	9.33333	6	0.433333	0.733333	0.45	-0.17493	-0.931221	0.0518936	0.8198	1
c57054_g1_i1	pper:18781386	K18663	0	0.333333	0	0	1.14	0	0	-2.9505	0	1	1
c44141_g1_i1	pper:18782111	K18660	123.333	129.333	334	3.67	3.56	8.02667	-1.25488	3.59985	36.9605	1.20546e-09	1.50427e-07
c38759_g1_i1	pper:18770901	K18655	2233	2070.33	3079.67	80.46	69.3733	90.2533	-0.287351	7.24563	2.91789	0.0876021	0.490659
c9828_g1_i1	pper:18770901	K18655	0.333333	0.333333	0.333333	0.306667	0.283333	0.216667	0.146389	-2.8032	0.00743312	0.931295	1
c45435_g1_i1	pper:18768639	K18649	53.3333	67	42	2.96667	3.41	1.91667	0.514941	1.77267	2.54565	0.110599	0.504372
c46826_g2_i2	pper:18789419	K18643	238.333	279.667	405.667	4.76	5.17	6.62	-0.597216	4.23935	8.90082	0.00285042	0.0569206
c46615_g1_i1	pper:18778846	K18643	114	125.333	115.333	9.34333	9.69	7.69	0.148122	2.88038	0.428297	0.512826	0.887671
c4913_g1_i1	pper:18789484	K18635	8839.33	15653.3	5023.67	819.15	1405.13	375.99	0.98575	9.24705	15.8683	6.79067e-05	0.00271716
c24362_g1_i2	pper:18782158	K18635	89.6667	96.3333	136.667	12.7367	13.35	15.7167	-0.439812	2.76523	2.56156	0.10949	0.502743
c57390_g2_i1	mdm:103437900	K18635	2097	3500.33	1581.33	247.473	395.427	150.93	0.578226	7.20157	8.80463	0.00300467	0.0594273
c45190_g1_i1	pmum:103340114	K18626	59	71.3333	91	2.31333	2.5	2.91667	-0.456115	2.19562	1.69604	0.192807	0.579015
c46838_g9_i1	pper:18786818	K18624	997	1028.67	1307	44.9867	43.1667	47.91	-0.217149	6.09281	1.83885	0.175085	0.579015
c46838_g8_i3	pper:18786818	K18624	23.6667	40.6667	22	2.78	4.71333	2.11333	0.256873	0.915508	0.327887	0.566906	0.931926
c46838_g2_i1	pper:18786818	K18624	0	2.33333	0	0	0.33	0	0	-2.55468	0	1	1
c41150_g1_i1	pper:18772755	K18592	179.667	357.333	82.3333	7.1	13.0467	2.64667	1.30046	3.64435	37.4967	9.15662e-10	1.16995e-07
c17290_g1_i1	pper:18771318	K18592	1112.67	688.333	2546.67	34.3833	19.3933	63.6733	-1.00881	6.48875	23.7875	1.0758e-06	7.09176e-05
c41681_g2_i1	pper:18793883	K18588	794	507	833.667	39.06	23.29	33.18	0.108872	5.47703	0.435734	0.509189	0.883225
c41975_g2_i1	pper:18778550	K18587	651.667	486.333	861	25.27	17.5	27.1033	-0.224113	5.37346	1.85443	0.173269	0.579015
c31930_g1_i1	pper:18792294	K18586	146.667	217.333	123.667	11.18	15.7233	7.64	0.419641	3.33666	3.98716	0.0458482	0.364766
c36317_g1_i1	pper:18792059	K18584	453.333	396.667	824	14.9633	12.2	22.1333	-0.687106	5.10685	16.7037	4.36947e-05	0.00186344
c53134_g1_i1	pper:18792059	K18584	0.333333	0	0.333333	0.666667	0	0.566667	0.113076	-2.87485	0.00496469	0.943827	1
c8667_g1_i1	pper:18775314	K18577	0.333333	0	0	0.13	0	0	1.96817	-2.94869	1.39011	0.238387	0.579015
c44647_g1_i1	pper:18775314	K18577	530.667	771.667	596	11.8567	15.9167	10.84	0.00635697	5.26247	0.00128807	0.97137	1
c28832_g1_i1	pper:18775253	K18577	0.666667	0.333333	0	0.253333	0.13	0	2.82255	-2.80206	2.6719	0.102134	0.497134
c24497_g1_i1	pper:18775253	K18577	0	0	0.333333	0	0	0.603333	-1.86755	-2.94871	1.19134	0.27506	0.579015
c28832_g3_i1	pper:18775253	K18577	1	1	0.666667	0.83	0.93	0.483333	0.591945	-2.49425	0.134418	0.713895	1
c28832_g2_i1	pper:18775253	K18577	0.333333	1	0.333333	0.1	0.353333	0.0933333	0.0793309	-2.67123	0.00235282	0.961313	1
c54836_g1_i1	pper:18775253	K18577	0	0	0	0	0	0	0	-3.02684	0	1	1
c35315_g1_i1	pper:18788033	K18551	4.33333	5.66667	2	0.343333	0.4	0.126667	1.2502	-1.44734	2.35068	0.125228	0.504372
c42710_g1_i2	pper:18766515	K18532	847	1177.67	671	77.0733	102.803	49.5033	0.504625	5.79706	6.49573	0.0108134	0.149974
c44523_g1_i1	pper:18791580	K18482	61.6667	97.3333	31.3333	3.38333	5.00667	1.38667	1.15854	2.01013	15.3703	8.83673e-05	0.00337379
c27271_g1_i1	pper:18778942	K18482	701.667	850.333	493	27.6533	31.16	15.7967	0.685222	5.38805	16.8464	4.05293e-05	0.00174586
c9997_g1_i1	thj:104807092	K18477	0.666667	4.66667	0	0.286667	1.88667	0	2.79523	-2.11412	2.97784	0.0844118	0.4802
c34566_g3_i1	pper:18791164	K18477	0	1.66667	0.333333	0	0.396667	0.0666667	-1.86624	-2.61164	1.21927	0.269504	0.579015
c34566_g1_i1	jre:108981343	K18477	168.333	209.333	168.333	14.7967	17.39	11.9267	0.180417	3.50361	0.722746	0.395245	0.745594
c41460_g1_i1	pper:18778482	K18469	819	692	1718	17.1633	13.43	29.29	-0.894377	6.05048	29.1522	6.69109e-08	5.79181e-06
c47691_g3_i1	pper:18792643	K18468	132.333	189.333	206	4.11333	5.35667	5.19667	-0.458602	3.42595	3.62685	0.0568544	0.399901
c32355_g1_i1	pper:18769600	K18468	1920	2218.67	2396.67	44.6133	48.2733	45.4767	-0.15158	7.06012	0.871013	0.350675	0.683896
c16867_g1_i1	pper:18777575	K18467	2991	3196.67	2975	275.89	277.703	221.977	0.183877	7.56241	1.26797	0.260147	0.579015
c35790_g1_i1	pper:18785403	K18466	1405	1596.67	1551.67	69.1	73.9267	62.3233	0.0225501	6.54322	0.0204195	0.886372	1
c60125_g1_i1	cfr:102514660	K18462	0	0.333333	0	0	0.923333	0	0	-2.9505	0	1	1
c44793_g1_i1	pper:18787388	K18460	600.333	622	913.667	10.6333	10.2533	13.2233	-0.437089	5.44811	6.71062	0.00958405	0.137585
c37923_g1_i2	pper:18771727	K18453	297	256.333	461.667	16.7467	13.6167	21.0767	-0.460977	4.39648	7.49103	0.00620069	0.10177
c35265_g1_i1	pper:18776759	K18447	365.667	382.667	304.667	27.5367	27.27	18.5933	0.438073	4.44827	5.87369	0.0153688	0.19023
c30247_g1_i1	pper:18785443	K18443	2.33333	6.66667	5	0.273333	0.696667	0.476667	-0.895888	-1.30453	1.31039	0.252323	0.579015
c46154_g1_i1	pper:18785443	K18443	369	461.333	458.667	4.99	5.83	5.06333	-0.142951	4.71865	0.690459	0.406008	0.759378
c13005_g1_i1	pper:18784935	K18443	185.333	157.667	170.333	22.52	18.43	16.8733	0.279071	3.42528	1.38554	0.23916	0.579015
c62559_g1_i1	pper:18784935	K18443	0	0.666667	0.333333	0	1.95333	0.966667	-1.85509	-2.80789	1.18348	0.276648	0.579015
c1550_g1_i1	pper:18784935	K18443	0.333333	0.666667	1	0.416667	0.64	0.93	-1.15794	-2.61404	0.686461	0.407371	0.761096
c53937_g1_i1	pper:18784935	K18443	4.66667	3	6.33333	4.28667	2.47333	4.66333	-0.275402	-1.2922	0.176273	0.674596	1
c69496_g1_i1	pper:18770144	K18443	0	1.33333	1	0	0.18	0.11	-3.14335	-2.55318	2.73977	0.0978787	0.497134
c7213_g2_i1	pper:18770144	K18443	0	0	0.333333	0	0	0.456667	-1.86808	-2.9487	1.19167	0.274994	0.579015
c7213_g1_i1	pper:18770144	K18443	0	0	0.333333	0	0	0.236667	-1.86755	-2.94871	1.19134	0.27506	0.579015
c73530_g1_i1	pper:18770144	K18443	1	0.333333	1.66667	0.223333	0.06	0.29	-0.509226	-2.44185	0.217665	0.640824	1
c57779_g1_i1	pper:18770144	K18443	3	2.33333	3	0.196667	0.133333	0.156667	0.17737	-1.76679	0.0470078	0.828354	1
c41701_g1_i1	pper:18786921	K18442	2014	2557	2478.67	23.56	27.79	23.6733	-0.127963	7.16257	0.591878	0.441694	0.800628
c46686_g1_i1	pper:18767659	K18442	575.667	640.667	878.667	7.34333	7.54	9.17333	-0.441652	5.41405	5.29709	0.021361	0.235302
c58830_g1_i1	pper:18767659	K18442	1	0	0	0.136667	0	0	3.31008	-2.80265	3.73483	0.0532891	0.391615
c55173_g1_i1	mmu:72318	K18441	0	0	1	0	0	2.26333	-3.1375	-2.80491	3.15538	0.0756773	0.446757
c23864_g1_i1	pper:18786291	K18423	1	2.66667	2.33333	0.14	0.363333	0.283333	-0.99261	-2.0299	0.855088	0.355117	0.690627
c47140_g3_i1	pper:18786291	K18423	525.667	811.333	532	10.39	15.0433	8.59667	0.150828	5.24211	0.79263	0.373306	0.7164
c73406_g1_i1	mdm:103439366	K18423	0	0.666667	1	0	0.24	0.27	-3.14568	-2.67224	3.00981	0.0827621	0.47418
c47023_g2_i1	pper:18793154	K18422	112	182.667	71.6667	5.23	7.93667	2.73	0.815574	2.91154	12.3079	0.000451042	0.013111
c47023_g1_i3	pper:18793154	K18422	2.33333	9	5.66667	0.306667	1.07333	0.616667	-1.0752	-1.1069	1.97409	0.160014	0.562506
c32347_g1_i1	pper:18791306	K18422	678	1073.67	563	14.2833	20.9167	9.64333	0.440618	5.54212	5.78976	0.0161198	0.196454
c29497_g1_i2	pper:18788605	K18422	1	2.33333	0.666667	0.186667	0.36	0.103333	0.65837	-2.29878	0.176927	0.674028	1
c47721_g4_i1	pper:18788426	K18422	4.66667	4	2.66667	0.253333	0.203333	0.123333	0.928233	-1.49867	1.62215	0.202792	0.579015
c40682_g1_i3	pper:18788426	K18422	0.666667	2.33333	1.66667	0.186667	0.573333	0.386667	-1.03958	-2.20426	0.701397	0.402315	0.754763
c40682_g2_i1	pper:18788426	K18422	7	9.66667	8.33333	0.81	1.06333	0.756667	-0.065775	-0.656238	0.0141893	0.905181	1
c35659_g2_i1	pper:18785415	K18417	5883	4204.33	10333.7	220.683	145.847	313.923	-0.630637	8.71973	12.4556	0.000416743	0.0123295
c20015_g1_i1	pper:18781441	K18416	55	81.6667	47.3333	3.80333	5.25	2.64667	0.394863	1.95562	2.10565	0.146756	0.530465
c66983_g1_i1	pper:18769588	K18404	626.667	540.667	762.667	36.58	29.2167	36.2033	-0.109705	5.31307	0.404832	0.524604	0.899581
c67699_g1_i1	mdm:103400477	K18404	0	0.333333	0	0	0.543333	0	0	-2.94826	0	1	1
c33589_g1_i2	pper:18777009	K18368	14.3333	29.3333	20	0.986667	1.93667	1.11333	-0.305732	0.506467	0.56136	0.453713	0.813598
c45336_g1_i3	pper:18785511	K18342	317.667	457	310.333	10.93	14.7233	8.76	0.195055	4.46087	1.10926	0.292243	0.601027
c28378_g1_i1	pper:109949994	K18342	12.3333	20.6667	8.33333	0.7	1.08333	0.376667	0.73837	-0.0521816	2.44663	0.117777	0.504372
c35092_g1_i4	pper:18789517	K18328	299	231	564.667	12.58	9.03667	19.1767	-0.733389	4.50349	16.7121	4.35023e-05	0.00186019
c59212_g1_i1	pper:18789517	K18328	0.666667	0.333333	0	0.176667	0.08	0	2.75818	-2.8058	2.58954	0.107571	0.497134
c47695_g3_i1	pper:18780583	K18327	28	46.6667	48.6667	2.64333	4.01667	3.71333	-0.620249	1.38319	4.05476	0.0440469	0.361477
c45491_g1_i2	pper:18767874	K18327	26	39.6667	15.3333	1.02667	1.45667	0.496667	0.92649	0.817216	6.05997	0.013828	0.177815
c39876_g1_i1	pper:18781248	K18270	891.667	716.333	1321	25.3867	18.98	30.6033	-0.39143	5.91863	5.96464	0.0145955	0.184239
c46034_g2_i1	pper:18774901	K18270	0.666667	0.666667	2.33333	0.08	0.08	0.213333	-1.47491	-2.33564	1.62036	0.203041	0.579015
c46034_g1_i1	pper:18774901	K18270	632.333	792	811.667	14.5167	17.01	15.2733	-0.19607	5.50893	1.35822	0.243846	0.579015
c33109_g1_i1	pper:18792480	K18213	162	231.333	101.333	10.1833	13.7967	5.19333	0.846953	3.36153	13.6466	0.000220644	0.00732523
c25267_g1_i1	pper:18792480	K18213	68.6667	111.667	61.6667	5.17333	7.63667	3.75667	0.341455	2.32306	1.08132	0.298403	0.610152
c46971_g2_i1	pper:18772046	K18213	411	510.333	388.667	13.77	15.8667	10.5733	0.259957	4.74729	2.11873	0.145508	0.527169
c69198_g1_i1	pper:18769487	K18213	1.33333	0.333333	0	0.446667	0.11	0	3.70559	-2.67037	4.59412	0.0320818	0.301725
c57995_g1_i1	pper:18769487	K18213	0	0	0.666667	0	0	1.38	-2.6582	-2.87455	2.2498	0.133632	0.504372
c61502_g1_i1	pper:18769487	K18213	0.333333	0	0	0.113333	0	0	2.00148	-2.948	1.41362	0.234457	0.579015
c66382_g1_i1	pper:18769487	K18213	0	0	0.333333	0	0	0.866667	-1.86808	-2.9487	1.19167	0.274994	0.579015
c58275_g1_i1	pper:18769487	K18213	1	3	1.66667	0.16	0.4	0.213333	-0.501022	-2.07372	0.169837	0.680257	1
c55004_g1_i1	pper:18793788	K18211	0	0	0.333333	0	0	0.63	-1.86808	-2.9487	1.19167	0.274994	0.579015
c20276_g1_i1	pper:18776628	K18211	756.333	982.333	822	47.4433	57.21	41.7633	0.0570693	5.70723	0.127245	0.721306	1
c45424_g1_i1	pper:18771746	K18204	446	411.667	649.333	12.37	10.68	14.67	-0.369681	4.95637	5.43276	0.0197625	0.223127
c7340_g1_i1	pper:18793599	K18195	1	3	0.333333	0.0833333	0.233333	0.0233333	1.44684	-2.24477	1.18236	0.276877	0.579266
c43946_g1_i1	pper:18792883	K18195	210	249.333	311	6.59	7.22333	7.98	-0.398176	3.97274	3.84035	0.050033	0.384884
c13359_g1_i2	pper:18791541	K18195	1.33333	0	0	0.3	0	0	3.72652	-2.73378	4.80685	0.0283467	0.28251
c14740_g1_i1	pper:18774666	K18195	0	1	4	0	0.11	0.393333	-5.02296	-2.15514	11.3222	0.000765841	0.0203067
c65947_g1_i1	pper:18774666	K18195	0	0	0.333333	0	0	1.74667	-1.85509	-2.94899	1.18348	0.276648	0.579015
c56238_g1_i1	pper:18774666	K18195	0	0.666667	0	0	1.15667	0	0	-2.87814	0	1	1
c43128_g1_i1	pper:18774782	K18192	185.333	171	239.667	11.0667	9.51667	11.6	-0.197835	3.63176	0.999223	0.317499	0.637332
c27173_g1_i1	pper:18791782	K18187	1115.67	1279.33	1033.33	101.31	110.953	76.0067	0.281398	6.14775	2.53123	0.111613	0.504372
c70683_g1_i1	pper:18791782	K18187	0	0	0	0	0	0	0	-3.02684	0	1	1
c25167_g1_i1	pper:18785837	K18185	374.667	363.667	447.667	38.6067	35.7767	37.5433	-0.0921348	4.62035	0.261825	0.608869	0.976508
c23378_g1_i1	pper:18782302	K18183	196.667	212	286.667	21.2967	21.87	25.2267	-0.377592	3.84778	3.79819	0.0513079	0.387934
c12822_g1_i1	pper:18785218	K18182	190.333	240.667	189	22.96	27.37	18.3667	0.183223	3.68393	0.814893	0.366678	0.707149
c5848_g1_i1	pper:18785218	K18182	1	1	0.333333	0.176667	0.16	0.0466667	1.48225	-2.55025	0.811261	0.367748	0.708787
c598_g1_i1	lja:Lj4g3v1583830	K18181	0	0	0	0	0	0	0	-3.02684	0	1	1
c20009_g1_i1	pper:18771348	K18179	336.667	283.667	436.667	16.74	13.1567	17.71	-0.205974	4.44999	1.43557	0.230857	0.579015
c36794_g1_i2	pper:18792992	K18178	102.333	100.333	103	8.6	8.22667	7.06	0.156623	2.69616	0.326077	0.567978	0.933042
c34200_g1_i2	pper:18791730	K18177	106.667	166.333	58.3333	14.0367	21.1633	6.21	1.03533	2.80071	12.0062	0.000530228	0.0149953
c43547_g1_i2	pper:18791562	K18172	215.667	194.667	248.667	13.0333	11.28	12.2767	-0.0447909	3.77669	0.0442062	0.83347	1
c43808_g2_i1	pper:18768565	K18170	268	352.667	225	30.18	38.0967	20.4767	0.425529	4.141	3.83414	0.0502187	0.385573
c37407_g1_i1	pper:18768369	K18167	351.667	287	326.333	32.5733	25.1133	24.5867	0.275489	4.33117	2.596	0.107134	0.497134
c43758_g1_i1	pper:18783965	K18164	191	221.333	198.667	8.42333	9.11333	7.09667	0.118239	3.65851	0.411093	0.521415	0.896361
c34989_g1_i1	pper:18776776	K18163	195.333	190.667	190.667	9.12667	8.31	7.20333	0.214741	3.5837	1.29638	0.254876	0.579015
c38981_g2_i1	pper:18791205	K18162	455.333	559.667	484	25.71	29.7	22.1933	0.0870043	4.94961	0.278018	0.598003	0.965096
c35894_g1_i1	pper:18778704	K18160	221	248.667	303.333	12.0167	12.6033	13.4167	-0.283498	3.99465	2.54125	0.110907	0.504372
c2373_g1_i1	pper:18784470	K18159	303.667	276	379.667	23.0933	19.6367	23.5	-0.152995	4.31133	0.820376	0.36507	0.704855
c24942_g1_i2	pper:18778963	K18158	116.667	121.333	151.333	4.04333	3.95	4.32	-0.21612	3.01408	0.964781	0.325985	0.648727
c19866_g1_i1	pper:18782238	K18156	268	283.333	317.667	44.53	43.6933	42.4067	-0.0624878	4.17112	0.0863481	0.768872	1
c37820_g1_i1	pper:18789197	K18151	4291.33	5813	3417	191.14	242.763	123.857	0.498559	8.10414	9.36269	0.00221446	0.0468
c37820_g2_i3	pper:18789197	K18151	1	3	1	0.156667	0.456667	0.13	0.150781	-2.15181	0.0167981	0.896877	1
c41434_g2_i1	pmum:103342450	K18134	66	24.3333	141.667	3.7	1.31	6.48333	-0.93031	2.30657	14.5232	0.000138447	0.00494437
c47680_g3_i2	pper:18782190	K18121	163.333	254	99.6667	8.02667	11.5167	3.97333	0.890837	3.40059	16.8948	3.95094e-05	0.00170815
c31246_g1_i2	pper:18769728	K18121	956	1070	915.333	52.4367	54.5767	40.5667	0.245664	5.91959	2.16276	0.14139	0.516541
c32738_g1_i1	pper:18785424	K18081	368	299	662.333	8.47333	6.41	12.5033	-0.68045	4.77918	14.6496	0.00012946	0.00467288
c29182_g1_i1	pper:18769845	K18065	2963.67	1973.33	3811.33	185.627	116.287	193.167	-0.186244	7.50698	1.32727	0.249292	0.579015
c37225_g1_i1	pxb:103948367	K18059	1470	891.333	2553	43.2833	24.43	61.1433	-0.619645	6.67259	14.3289	0.000153492	0.00538572
c29313_g1_i1	mdm:103434544	K18059	10	9.66667	13.3333	0.68	0.616667	0.736667	-0.238002	-0.320682	0.289298	0.590671	0.957424
c67135_g1_i1	pper:18792324	K18045	6.66667	5.66667	1.66667	0.453333	0.37	0.0966667	2.0879	-1.28238	8.33765	0.00388319	0.0716958
c19167_g1_i1	pper:18792324	K18045	0	0.333333	2.33333	0	0.03	0.173333	-4.27991	-2.49627	6.08465	0.0136361	0.176218
c34638_g1_i2	pper:18783703	K18045	335.333	280.667	307.333	20.06	15.7767	14.9	0.304133	4.27226	2.75655	0.0968567	0.497134
c45520_g1_i1	pper:18778180	K18045	61.6667	84.3333	54.3333	4.07	5.25	2.94333	0.346949	2.06899	1.92436	0.165377	0.574784
c27081_g1_i2	pper:18772816	K18045	673	374	755.333	32.9633	17.32	29.8433	0.0139481	5.24053	0.00607256	0.937886	1
c43187_g2_i1	mdm:103417176	K18045	7	20	4.66667	0.393333	1.06	0.206667	0.758123	-0.376154	1.57037	0.210153	0.579015
c64342_g1_i1	hsa:5771	K18026	0	1	0	0	6.17333	0	0	-2.80274	0	1	1
c45820_g1_i2	pper:18793873	K18010	43.6667	123	34	1.63667	4.22	1.02333	0.544717	2.04796	3.28228	0.0700315	0.446757
c16271_g1_i1	pper:18793097	K17991	26.6667	1.66667	61.6667	2.49333	0.146667	4.69667	-1.04382	0.98896	9.02099	0.00266897	0.0540576
c41867_g1_i2	pper:18789647	K17991	193.333	203.333	147.333	11.1633	11.2133	6.93	0.56073	3.50562	7.81055	0.00519421	0.0894727
c40676_g1_i1	pper:18776168	K17987	10024.7	9748.33	15282.3	257.603	229.933	319.15	-0.428373	9.48474	4.61582	0.0316784	0.299777
c67147_g1_i1	pper:18793419	K17985	896.667	996	1329	19.44	19.9	23.49	-0.392314	6.03734	4.42594	0.0353967	0.321368
c48126_g1_i1	pper:18767672	K17985	18.3333	31.3333	47.3333	2.79667	4.19667	5.72667	-1.16683	1.05411	5.87862	0.0153258	0.189895
c43969_g1_i1	pper:18767672	K17985	376.667	394.667	569.333	9.62333	9.32667	11.9167	-0.426615	4.77933	5.10211	0.0238968	0.253357
c5530_g1_i1	pper:18773363	K17973	1	0.333333	0.333333	0.116667	0.0366667	0.0333333	1.42212	-2.67199	0.970594	0.324532	0.646735
c45810_g1_i1	pper:18773363	K17973	298	374.667	322.667	5.02	5.98	4.46333	0.048032	4.35261	0.0780335	0.77998	1
c33645_g1_i1	pper:18767977	K17972	253.667	365.333	163.667	12.6933	17.3533	6.71	0.794808	4.00626	18.7712	1.47374e-05	0.000726571
c57476_g1_i1	pper:18780050	K17969	1800	1797.67	2132.33	149.97	141.467	144.12	-0.0745623	6.88406	0.211744	0.645404	1
c36359_g1_i1	pper:18769444	K17969	194.333	182.333	266.667	17.96	15.68	19.81	-0.273236	3.74209	2.15705	0.141917	0.517877
c25424_g1_i1	pper:18788717	K17968	92.3333	105.333	83.3333	19.08	20.88	13.6833	0.329914	2.57564	1.38218	0.23973	0.579015
c71918_g1_i1	pper:18784988	K17966	459.333	543	388.667	37.67	42.1867	25.8433	0.413368	4.84622	6.22592	0.0125894	0.166288
c45708_g1_i1	pper:18792807	K17964	14.3333	16.3333	25	0.4	0.42	0.566667	-0.622752	0.337705	2.56942	0.108948	0.501006
c47195_g1_i1	pper:18789624	K17964	16.6667	22	23.6667	0.373333	0.446667	0.443333	-0.342089	0.463182	0.488415	0.484635	0.853139
c20640_g1_i1	pper:18789624	K17964	0.666667	0.333333	1	0.136667	0.08	0.183333	-0.413413	-2.61055	0.0814591	0.77533	1
c3035_g1_i1	pper:18788526	K17964	0	0.666667	0	0	0.283333	0	0	-2.87369	0	1	1
c3035_g2_i1	pper:18788526	K17964	0	1	0	0	0.363333	0	0	-2.80614	0	1	1
c10930_g1_i2	pper:18778540	K17964	0.666667	0.333333	2.66667	0.0766667	0.0366667	0.256667	-1.67931	-2.33704	2.42876	0.119127	0.504372
c44429_g2_i1	pper:18778540	K17964	0	0.666667	0.666667	0	0.406667	0.36	-2.65774	-2.73873	2.24928	0.133677	0.504372
c63907_g1_i1	pper:18778540	K17964	0.333333	0	1.33333	0.07	0	0.24	-1.54888	-2.6734	1.07917	0.298883	0.61088
c44429_g1_i3	pper:18778540	K17964	27.3333	35.3333	27	0.916667	1.11333	0.726667	0.198284	0.972671	0.30309	0.581952	0.9479
c46924_g1_i1	pper:18778122	K17964	72.6667	98.3333	100	1.39	1.72	1.54667	-0.278532	2.48805	1.22226	0.268918	0.579015
c37542_g2_i1	fve:101313188	K17964	1	1	1	0.383333	0.34	0.3	0.158434	-2.44286	0.019514	0.888903	1
c68061_g1_i1	csat:104763481	K17964	0	1	0.333333	0	0.18	0.0566667	-1.86755	-2.7405	1.19134	0.27506	0.579015
c74441_g1_i1	cit:102628968	K17964	0.333333	0.333333	0.333333	0.16	0.126667	0.123333	0.138078	-2.80505	0.0067637	0.934455	1
c47276_g1_i2	cann:107868197	K17964	19.3333	30	17.3333	0.62	0.933333	0.456667	0.316354	0.567008	0.602561	0.437603	0.796037
c46497_g1_i1	pper:18767393	K17961	62	212	37.3333	2.32667	7.43	1.14333	0.903983	2.65212	12.0828	0.000508878	0.0145002
c71991_g1_i1	pvu:PHAVU_001G113100g	K17943	185.667	180.667	297.667	10.91	9.95333	14.27	-0.515582	3.77624	6.98892	0.0082016	0.123808
c72239_g1_i1	pper:18785602	K17943	27.6667	50.6667	61.3333	2.86667	4.54	5.15333	-0.96533	1.53301	3.29022	0.0696938	0.446757
c40183_g1_i1	pper:18785602	K17943	1252	1484.67	1625.67	28.2233	31.0567	29.97	-0.208301	6.47355	1.45227	0.228164	0.579015
c21353_g1_i1	pper:18785355	K17943	374.667	350.333	697.333	7.01	6.11333	10.6933	-0.730992	4.86848	16.9921	3.75347e-05	0.00163111
c34995_g1_i1	pper:18782124	K17943	38.6667	59.3333	118.667	1.06333	1.44	2.63	-1.42748	2.15828	13.1063	0.00029431	0.00923548
c27424_g1_i1	pper:18778442	K17943	256	287.667	619.667	5.05	5.24333	10.01	-1.1077	4.56815	31.0226	2.55045e-08	2.44893e-06
c43307_g2_i1	pper:18773001	K17943	167.667	276	306.333	4.23667	6.23	6.25333	-0.679973	3.91441	5.56006	0.0183748	0.213201
c43307_g3_i1	pper:18773001	K17943	806.667	1074.67	859.333	46.4867	58.5933	40.47	0.0725563	5.81035	0.187816	0.664741	1
c43307_g1_i1	dct:110108888	K17943	0.333333	0	0.333333	0.696667	0	0.593333	0.113076	-2.87485	0.00496469	0.943827	1
c41671_g1_i2	pper:18783073	K17925	302.667	354	382.333	5.16667	5.66667	5.35667	-0.173156	4.40924	0.948053	0.330215	0.654826
c46934_g2_i1	pper:18768909	K17925	265	321	348.667	4.69333	5.29	5.04	-0.223977	4.26031	1.55656	0.21217	0.579015
c39346_g1_i1	pper:18771494	K17917	947	946.667	1362.67	37.8533	35.16	44.33	-0.351981	6.06018	4.72138	0.0297898	0.290211
c24296_g1_i1	gra:105799652	K17917	0.666667	1.33333	0.333333	0.133333	0.246667	0.05	0.951575	-2.55107	0.328129	0.566763	0.931835
c10567_g1_i1	pper:18792663	K17908	497.667	593.667	641.667	22.4333	24.8267	23.4767	-0.189264	5.14786	1.24515	0.264482	0.579015
c32632_g1_i1	pper:18766793	K17907	701.333	508	1190.33	16.2967	10.91	22.43	-0.583094	5.63155	11.568	0.000670981	0.0181592
c47213_g2_i1	pper:18767330	K17906	535.333	548	1058.33	5.60333	5.26	9.02667	-0.808032	5.44916	18.4241	1.76805e-05	0.000854595
c21371_g1_i1	pper:18789640	K17893	1420	1606.33	1320.33	63.6033	68.1833	48.06	0.278168	6.4879	3.01274	0.0826123	0.473787
c29485_g1_i2	pper:18789640	K17893	1.66667	1.66667	1.33333	0.0733333	0.0733333	0.05	0.471901	-2.1929	0.200126	0.654619	1
c16320_g1_i1	pper:18788949	K17893	64	30.6667	139.667	13.4	5.70667	23.3033	-0.942601	2.30867	12.4497	0.000418048	0.012351
c69944_g1_i1	pper:18788949	K17893	0.333333	0	0	0.886667	0	0	2.00148	-2.948	1.41362	0.234457	0.579015
c40953_g1_i1	pper:18781255	K17893	457.667	404.667	547.333	18.69	15.3367	18.1367	-0.0788558	4.86586	0.208003	0.648337	1
c35944_g1_i1	pper:18777958	K17893	4.33333	5	16.3333	0.246667	0.256667	0.766667	-1.71915	-0.629997	11.0103	0.000906056	0.023223
c27355_g2_i2	fve:101302164	K17893	2.66667	4	3.66667	3.84	5.31	4.12333	-0.282289	-1.58273	0.15795	0.691051	1
c32382_g1_i2	pper:18783723	K17892	751.667	759.333	887.667	64.95	62.48	62.28	-0.0677424	5.63961	0.13885	0.709427	1
c26888_g1_i1	pper:18776861	K17890	363.333	378.333	586.333	12.77	12.3467	16.6633	-0.508132	4.77532	8.96414	0.0027533	0.0552737
c29676_g1_i1	pper:18768360	K17888	46	26	76.3333	4.25	2.24	5.65667	-0.546764	1.67624	4.20208	0.0403744	0.346172
c45084_g1_i2	pper:18778799	K17879	97	83.6667	102.667	7.19	5.84667	6.18	0.0902484	2.5769	0.163097	0.686321	1
c6580_g1_i1	pper:18778799	K17879	0	0.666667	0	0	0.273333	0	0	-2.87369	0	1	1
c44557_g1_i1	pper:18777173	K17872	212	312.333	230.333	7.55333	10.32	6.62667	0.0621697	3.94991	0.113772	0.73589	1
c33191_g1_i1	pper:18783956	K17871	437.667	628.667	290.667	24.9133	33.3667	13.4367	0.763756	4.79005	21.505	3.529e-06	0.00020466
c57591_g1_i1	pper:18783956	K17871	42.3333	93.6667	53.3333	6.38333	12.62	6.39667	-0.137809	1.96124	0.158523	0.69052	1
c61008_g1_i1	pper:18782340	K17871	0.666667	0	0.333333	0.236667	0	0.1	0.903091	-2.80431	0.342438	0.558426	0.924059
c66892_g1_i1	pper:18778565	K17871	0.333333	0	0	0.456667	0	0	2.00563	-2.94792	1.41653	0.233975	0.579015
c39002_g1_i1	pper:18778444	K17871	156.333	144	409.333	4.51333	3.79667	9.6	-1.20752	3.87045	26.9476	2.09048e-07	1.64119e-05
c53845_g1_i1	pper:18778444	K17871	0	0	0.666667	0	0	0.09	-2.64699	-2.87485	2.23693	0.134748	0.504372
c28453_g1_i1	pper:18778444	K17871	5917	874.333	6390	312.357	45.9233	270.303	0.059815	8.11612	0.0181804	0.892742	1
c36303_g1_i1	pper:18773086	K17871	1051.67	1241.67	992.667	34.4333	37.6433	26.46	0.261077	6.07	2.05508	0.1517	0.542645
c12618_g1_i1	mdm:103408914	K17871	0	0	1.33333	0	0	2.20333	-3.53352	-2.73709	4.04903	0.0441967	0.361477
c29750_g1_i2	pper:18777231	K17868	23.3333	24	27.6667	1.29667	1.26	1.25333	-0.0795191	0.726693	0.0532353	0.817526	1
c37445_g1_i1	pper:18792301	K17867	53.3333	79.6667	77	3.86	5.38667	4.56333	-0.36284	2.13106	2.02414	0.154817	0.550359
c30094_g1_i1	pper:18781507	K17866	338	432	375.667	12.0033	14.3	10.8767	0.0202717	4.55319	0.0136968	0.906834	1
c44920_g1_i1	pper:18782903	K17839	849.333	651.667	1277	23.9467	17.0667	29.1733	-0.40662	5.84699	5.99797	0.0143224	0.182236
c21394_g1_i2	pper:18782544	K17839	8.66667	11.3333	18.3333	0.763333	0.923333	1.30667	-0.89473	-0.147746	3.59986	0.0577843	0.403609
c23686_g1_i1	pper:18782544	K17839	131.333	103.667	137	7.52333	5.63	6.36333	0.113523	2.96762	0.301369	0.583026	0.94923
c37116_g1_i2	pper:18783582	K17824	1236.67	1311.67	1483.33	69.61	69.83	67.8	-0.0888865	6.37635	0.317883	0.572882	0.938384
c31948_g2_i2	pper:18770922	K17824	306.667	276	212.667	16.9033	14.5467	9.56	0.693893	4.05786	12.9381	0.000321962	0.00998595
c59279_g1_i1	pper:18770922	K17824	1.66667	0	1	0.206667	0	0.1	0.83579	-2.49237	0.635954	0.42518	0.782962
c43215_g1_i1	pper:18783239	K17822	657	640	876.667	35.14	31.86	38.15	-0.24493	5.47816	2.26544	0.132288	0.504372
c37997_g1_i1	pper:18773974	K17815	56.6667	72.6667	58.6667	4.97333	6.09	4.16	0.122731	1.99666	0.193901	0.659689	1
c46371_g3_i1	pper:18773974	K17815	177	233	199.333	9.01333	11.76	8.18667	-0.00756359	3.67129	0.00029898	0.986204	1
c293_g1_i1	pper:18791861	K17808	140.667	177.333	127.333	10.0833	12.1033	7.42	0.314907	3.21505	2.25802	0.132924	0.504372
c28906_g1_i1	pper:18786942	K17808	171.333	157	140.667	15.59	13.3633	10.2933	0.464945	3.29624	5.68814	0.0170799	0.204046
c8995_g1_i1	pper:18786942	K17808	1	0	0.666667	0.17	0	0.103333	0.589822	-2.67251	0.160541	0.688659	1
c38012_g1_i1	pper:18767525	K17808	994	1373.67	1030.33	70.5367	91.7833	59.16	0.126822	6.12234	0.600286	0.438469	0.797161
c38537_g1_i2	pper:18779109	K17807	19	42.3333	22.3333	0.986667	2.04	0.94	-0.0583238	0.854837	0.0278625	0.867433	1
c4775_g1_i1	pper:18791985	K17805	318	327.667	363.333	30.78	30.0267	28.31	-0.0163155	4.38917	0.00732307	0.931804	1
c25923_g1_i1	pper:18777394	K17805	121.333	253.667	84	12.2167	23.9267	6.82333	0.704526	3.22492	9.91124	0.00164272	0.0371138
c43507_g1_i1	pper:18768740	K17804	431.333	502	535	18.2333	19.88	18.51	-0.145713	4.90998	0.779532	0.377284	0.722003
c9007_g1_i1	pper:18770904	K17800	0.333333	0	0	0.263333	0	0	1.96817	-2.94869	1.39011	0.238387	0.579015
c44311_g3_i1	pper:18770904	K17800	739.333	964.667	873.333	21.4367	25.75	20.6367	-0.067625	5.7053	0.136839	0.711444	1
c45148_g1_i1	pper:18766829	K17796	129.667	206.667	135.333	6.81667	10.2233	5.81	0.107159	3.27805	0.294423	0.5874	0.954149
c6173_g1_i1	pper:18783605	K17794	4380.67	6876	3080.33	153.49	238.477	87.8033	0.668629	8.21632	4.12443	0.0422682	0.35523
c44154_g2_i3	pxb:103928378	K17790	172	262	117.333	20.1467	30.6267	11.1233	0.706555	3.53204	2.68434	0.10134	0.497134
c10602_g1_i1	pper:18781463	K17790	1822.67	2134	1343.33	124.22	140.64	73.9867	0.614045	6.78505	7.16216	0.00744573	0.115496
c40642_g1_i2	pper:18772522	K17790	410.667	381	426.667	26.9367	23.45	22.73	0.117579	4.65684	0.534001	0.464929	0.827856
c34704_g1_i1	pper:18770565	K17790	2422.67	2556.67	2425.67	226.48	225.43	184.163	0.167639	7.25272	1.1215	0.289595	0.597149
c45367_g1_i2	pper:18774830	K17785	264.333	291.333	322	8.09	8.23667	7.99333	-0.10766	4.17385	0.349958	0.554137	0.920777
c39858_g1_i1	pper:18788362	K17784	773.333	641.333	747.667	67.6333	53.0433	52.8133	0.224908	5.49145	1.74421	0.186606	0.579015
c42305_g1_i2	pper:18766844	K17783	93.6667	72.6667	156	7.91667	5.84333	10.7233	-0.56578	2.76198	6.22364	0.0126056	0.166468
c4379_g1_i1	pper:18791612	K17782	2061.33	2441	1691	173.95	200.863	116.15	0.448358	7.00984	3.43682	0.0637581	0.42928
c74614_g1_i1	pper:18791612	K17782	0.333333	0.333333	0	0.13	0.0966667	0	2.00148	-2.87566	1.41362	0.234457	0.579015
c48466_g1_i1	dzi:111283061	K17782	6	7.33333	2	1.2	1.44	0.323333	1.68863	-1.19049	5.5789	0.0181781	0.212186
c32070_g1_i1	pper:18776151	K17781	125.667	168.333	122	17.3767	22.1233	13.73	0.207951	3.10969	1.01787	0.313025	0.631077
c33818_g1_i1	pper:18777957	K17780	220	252.333	217.333	39.7433	43.42	31.6433	0.187533	3.84185	0.948611	0.330073	0.654625
c24192_g1_i1	pper:18772847	K17778	502	669	456.667	45.03	57.25	33.0933	0.309572	5.0681	2.75687	0.0968378	0.497134
c37599_g1_i1	pper:18775180	K17777	4.66667	19	3	0.51	1.99	0.27	0.782236	-0.588015	1.33763	0.247453	0.579015
c37360_g1_i1	pper:18772523	K17777	269.333	254.333	326.333	25.8467	22.88	25.6	-0.115695	4.13356	0.379958	0.537626	0.911789
c67114_g1_i1	pper:18780380	K17776	148.333	138.333	250	7.57	6.61333	10.39	-0.583128	3.47578	9.78468	0.00175972	0.0392455
c7275_g1_i1	pper:18792194	K17771	2919.67	3622.33	1961.33	372.733	448.987	202.093	0.74183	7.46657	8.84949	0.00293171	0.0582716
c33050_g2_i1	han:110908680	K17771	4	2.33333	12	0.713333	0.4	1.72667	-1.3966	-1.00701	3.50613	0.061142	0.417825
c35789_g1_i1	pxb:103927026	K17769	45.6667	120	28.3333	7.73	19.6133	3.89667	0.844667	2.02079	6.41299	0.0113289	0.155067
c38328_g2_i1	pper:18768490	K17769	1335.67	2114.33	751.667	75.3067	117.05	34.3033	0.994286	6.44359	9.42161	0.00214443	0.0455531
c34886_g1_i1	pper:18778265	K17761	1546.67	1625.33	1440	47.6033	46.1867	36.11	0.276538	6.55886	2.53276	0.111505	0.504372
c64782_g1_i1	lma:LMJF_14_1190	K17758,K17759	0	0.666667	0	0	0.966667	0	0	-2.87369	0	1	1
c44615_g1_i2	pper:18788705	K17757	76.6667	101.667	68	1.98333	2.45	1.43333	0.344704	2.3611	2.03979	0.153231	0.546519
c43316_g1_i1	pper:18788705	K17757	226.333	316	225.333	6.81	8.97667	5.58	0.168313	3.97387	0.836817	0.360309	0.698077
c51676_g1_i1	pper:18793990	K17756	0.333333	0	1.33333	0.113333	0	0.353333	-1.53741	-2.67177	1.13433	0.286853	0.593058
c13445_g1_i1	pper:18793990	K17756	3	0	2	0.326667	0	0.176667	0.727508	-2.1459	0.739588	0.389793	0.73845
c42116_g1_i1	pper:18766560	K17756	36	36	51	1.07333	0.99	1.24	-0.328796	1.39451	1.14988	0.283573	0.588717
c33560_g1_i2	pper:18766583	K17744	471.667	594.333	282.667	23.3633	27.36	11.3033	0.922571	4.79175	24.5229	7.34323e-07	5.03207e-05
c41357_g1_i1	pper:18782435	K17732	6613	6711	7506.33	230.403	217.687	212.647	-0.00544183	8.74112	0.00099584	0.974825	1
c44627_g2_i1	pper:18782019	K17725	1325.67	1604.33	1220.67	64.46	72.0433	48.0567	0.30094	6.40675	2.93279	0.0867973	0.488185
c46594_g1_i2	pper:18788948	K17710	32.6667	67.3333	31.3333	1.06667	2.05	0.833333	0.228226	1.46056	0.500149	0.479435	0.846261
c46814_g2_i3	pper:18788183	K17710	35.3333	59.3333	50	0.743333	1.18333	0.863333	-0.335155	1.61368	1.18184	0.276982	0.57945
c43357_g1_i1	pper:18783721	K17710	88.3333	162.333	71.3333	1.92667	3.32333	1.26	0.484513	2.73475	4.56786	0.0325772	0.304774
c5009_g1_i1	pper:18769611	K17710	1	7.33333	0	0.09	0.563333	0	3.32456	-1.78442	4.25188	0.0392068	0.340889
c41925_g1_i1	pper:18769611	K17710	3	14.3333	1.33333	0.223333	1.00667	0.0833333	1.26543	-0.99339	2.15606	0.142008	0.518068
c37748_g1_i1	dzi:111318097	K17710	0.666667	10	1.66667	0.0533333	0.72	0.106667	-1.02985	-1.42136	0.84961	0.356663	0.692918
c46444_g1_i2	pxb:103932097	K17686	173.333	238	186.667	42.11	54.8233	36.6533	0.0536892	3.62795	0.0672431	0.795394	1
c33652_g1_i1	pper:18778867	K17686	938.333	972.333	1242	18.77	18.02	20.11	-0.22128	6.01722	1.65374	0.198451	0.579015
c57458_g1_i1	pper:18778394	K17686	762.333	574.667	922	13.5567	9.37	13.34	-0.096143	5.54536	0.257838	0.61161	0.979018
c59947_g1_i1	pper:18777714	K17686	0	0	0.333333	0	0	0.796667	-1.85509	-2.94899	1.18348	0.276648	0.579015
c63347_g1_i1	pper:18775830	K17686	1.33333	1	0.333333	0.32	0.23	0.0666667	1.82991	-2.49394	1.97416	0.160007	0.562506
c71845_g1_i1	pper:18775830	K17686	0.666667	2	1.33333	0.0566667	0.163333	0.1	-0.736885	-2.29443	0.412086	0.520912	0.895945
c44031_g1_i1	pper:18785112	K17681	68.6667	105	66.6667	2.20667	3.08667	1.71667	0.231346	2.31856	0.755656	0.384691	0.731833
c44953_g1_i1	pper:18771038	K17681	129.667	171.333	128	4.27667	5.31667	3.45	0.185963	3.14877	0.867726	0.351585	0.685099
c34057_g1_i1	pper:18771038	K17681	23.3333	37.6667	20	3.98333	6.35333	2.75333	0.383626	0.842114	0.62075	0.430769	0.789219
c50147_g1_i1	cam:101495058	K17681	0	0.333333	0.333333	0	0.206667	0.163333	-1.86808	-2.87412	1.19167	0.274994	0.579015
c17092_g1_i1	pper:18780488	K17680	198.667	300.333	195.333	10.1267	14.2167	8.11333	0.194089	3.82067	1.0385	0.308171	0.624038
c24678_g1_i2	pper:18778606	K17680	65.6667	141.333	53	1.80333	3.61333	1.19333	0.477113	2.41362	3.70148	0.0543641	0.394547
c30015_g1_i1	pper:18785776	K17679	425.667	650.333	368.667	11.4833	16.2	8.1	0.383183	4.86914	4.3621	0.0367471	0.327601
c38143_g1_i2	pper:18788520	K17675	43.3333	47.3333	57.6667	1.35	1.36667	1.46333	-0.237218	1.65434	0.728698	0.393305	0.743303
c44773_g1_i1	pper:18784258	K17675	42.3333	114.667	32	1.10333	2.75	0.686667	0.567175	1.94962	3.08068	0.0792272	0.460133
c66383_g1_i1	pper:18784258	K17675	0	0.333333	0.333333	0	0.156667	0.15	-1.86755	-2.87636	1.19134	0.27506	0.579015
c15672_g1_i1	pper:18785436	K17662	660.667	696	847	36.5067	35.9067	38.1433	-0.18685	5.49928	1.29548	0.255041	0.579015
c45948_g1_i2	pper:18787965	K17637	1122	1373.33	1554	21.1867	24.0667	24.05	-0.302347	6.36342	2.86628	0.0904536	0.497134
c36753_g1_i1	pper:18791504	K17623	302	326.333	327	15.3533	15.6133	13.47	0.0620486	4.30602	0.133774	0.714551	1
c31640_g1_i1	pper:18775046	K17619	484.333	398	583.333	27.5533	21.2767	26.9533	-0.0939536	4.92833	0.347107	0.555755	0.92247
c39314_g1_i1	pper:18767149	K17619	203	186.667	325	13.4067	11.4133	17.5133	-0.510831	3.88472	6.98443	0.0082222	0.123973
c28555_g1_i1	pper:18789743	K17618	286.333	310.333	299	17.5267	17.86	14.8733	0.108736	4.20786	0.402968	0.525561	0.900631
c7776_g1_i1	pper:18789743	K17618	0.333333	0.666667	0.333333	0.0766667	0.143333	0.07	0.100092	-2.74032	0.00413283	0.948742	1
c34820_g1_i1	pper:18792894	K17616	276.667	264.667	355	9.16667	8.26333	9.56333	-0.187201	4.21648	1.1318	0.287391	0.593673
c46998_g1_i2	pper:18781286	K17616	152.333	175	230.333	2.60333	2.81333	3.21667	-0.428234	3.52102	4.73921	0.0294826	0.288224
c42205_g1_i1	pper:18793878	K17613	101.333	137.333	176.667	1.55	1.94667	2.21	-0.634079	3.08915	8.48667	0.00357759	0.0676503
c54940_g1_i1	pper:18793878	K17613	0	0.333333	1	0	0.286667	0.833333	-3.15675	-2.73886	3.18564	0.0742878	0.446757
c32364_g1_i1	pper:18793878	K17613	1.66667	2	3.66667	0.106667	0.116667	0.193333	-0.930987	-1.87837	0.903397	0.341872	0.671724
c38515_g1_i2	pper:18790541	K17609	1.33333	5	1	0.08	0.31	0.05	0.520119	-1.87624	0.207393	0.648819	1
c47499_g3_i1	pper:18790541	K17609	2432.33	2927.33	2859.33	72.11	79.98	68.85	-0.0535833	7.38716	0.0876582	0.767176	1
c9145_g1_i1	pper:18789053	K17609	2498.67	2205.67	3837	77.39	63.41	96.4667	-0.440838	7.45574	6.8152	0.00903853	0.132363
c38647_g2_i1	pper:18789022	K17609	168.333	236.667	158.667	7.54	9.80667	5.75667	0.262493	3.53061	1.50641	0.219687	0.579015
c42897_g4_i1	pper:18788895	K17609	2361	2260.33	3768	109.817	97.5333	142.197	-0.493798	7.4305	7.50207	0.00616281	0.101252
c25887_g1_i1	pper:18768106	K17607	737.667	759	721.333	47.4833	46.0833	37.6967	0.204557	5.51627	1.65004	0.198953	0.579015
c31505_g3_i1	pper:18785474	K17606	0	0.333333	1	0	0.663333	1.59333	-3.167	-2.73635	3.20186	0.0735544	0.446757
c31505_g1_i1	pper:18785474	K17606	1.33333	1	1.33333	0.29	0.206667	0.23	0.160764	-2.33649	0.0212983	0.883969	1
c42954_g1_i1	pper:18789595	K17605	603	681.333	585.333	28.1833	29.7267	22.27	0.216341	5.26397	1.70549	0.191571	0.579015
c41172_g2_i1	pper:18790367	K17604	55.6667	68.6667	96.3333	1.78667	2.03333	2.50333	-0.61375	2.20498	5.02911	0.0249247	0.260586
c43020_g1_i1	pper:18783617	K17604	32.6667	46.3333	61	0.913333	1.20333	1.37333	-0.716348	1.56869	5.4478	0.0195929	0.221877
c46797_g1_i5	pper:18782638	K17604	4.33333	6	3.33333	0.326667	0.403333	0.21	0.527176	-1.32124	0.545598	0.460122	0.821966
c47410_g2_i1	pper:18782638	K17604	48.3333	68	54	1.03667	1.37333	0.94	0.0158879	1.85268	0.00374292	0.951216	1
c46930_g2_i1	pper:18781732	K17604	120.333	132	187	4.15333	4.17667	5.25	-0.459844	3.17689	3.55979	0.0591954	0.409186
c45538_g1_i2	pper:18774597	K17604	233	283	444.333	5.46667	6.11	8.48	-0.752205	4.29656	11.8168	0.000586986	0.0163057
c37642_g1_i1	pper:18775960	K17602	149.667	177.667	188.333	3.14667	3.44667	3.23333	-0.159115	3.40676	0.609647	0.434921	0.79316
c37332_g1_i4	pper:18790168	K17601	372.333	437.667	415.667	4.71667	5.23333	4.29333	0.0120537	4.65712	0.00476668	0.944957	1
c42632_g1_i1	pper:18773707	K17600	516	596	758	10.5133	11.2033	12.64	-0.384383	5.25017	3.78109	0.051835	0.387934
c27742_g1_i1	pper:18792718	K17592	0.333333	1.66667	2.66667	0.0433333	0.196667	0.27	-2.47471	-2.19752	4.81497	0.0282136	0.281877
c1320_g1_i1	pper:18792718	K17592	0	0.666667	1.33333	0	0.393333	0.7	-3.54151	-2.61291	4.19616	0.0405156	0.346172
c57641_g1_i1	pper:18792718	K17592	0	0.666667	1.33333	0	0.143333	0.21	-3.51332	-2.611	3.61806	0.0571556	0.401094
c53596_g1_i1	pper:18792718	K17592	0	0	0.666667	0	0	0.393333	-2.63582	-2.87515	2.22417	0.135865	0.504372
c53232_g1_i1	pper:18792718	K17592	0	0	0.333333	0	0	0.23	-1.86808	-2.9487	1.19167	0.274994	0.579015
c47370_g1_i1	pper:18792718	K17592	299	363.333	385	2.39333	2.69333	2.51	-0.187778	4.42278	1.04899	0.30574	0.620653
c46238_g1_i2	pper:18792718	K17592	16.3333	17.3333	21.3333	0.49	0.48	0.516667	-0.214185	0.321634	0.252042	0.615641	0.983092
c7695_g1_i1	pper:18792718	K17592	1	0.333333	1.33333	0.183333	0.0466667	0.186667	-0.191948	-2.49536	0.0257799	0.872439	1
c54210_g1_i1	pper:18792718	K17592	0.333333	0.333333	0.333333	0.34	0.246667	0.24	0.146389	-2.80542	0.00743312	0.931295	1
c9322_g1_i1	pper:18792718	K17592	0.333333	0.666667	0.333333	0.116667	0.193333	0.09	0.133405	-2.73803	0.00640691	0.936203	1
c65248_g1_i1	pper:18789327	K17592	0.333333	0	0	0.446667	0	0	2.00148	-2.948	1.41362	0.234457	0.579015
c34564_g1_i1	pper:18789327	K17592	2.66667	0.666667	5.66667	0.183333	0.05	0.346667	-0.933892	-1.70212	1.30293	0.253679	0.579015
c60953_g1_i1	pper:18789327	K17592	0	0.666667	0	0	1.85	0	0	-2.87489	0	1	1
c47417_g1_i2	pper:18777725	K17592	390.333	376	480.333	6.96333	6.36	6.98667	-0.13125	4.68506	0.548509	0.458928	0.820175
c67297_g1_i1	pper:18777725	K17592	0	0.666667	0	0	4.11667	0	0	-2.87369	0	1	1
c28402_g1_i1	pper:18776624	K17592	0.333333	1.66667	0	0.0733333	0.346667	0	2.00332	-2.60993	1.39394	0.237741	0.579015
c48501_g1_i1	pper:18776624	K17592	0	0	0	0	0	0	0	-3.02684	0	1	1
c53251_g1_i1	pper:18776624	K17592	0	0.666667	0	0	0.59	0	0	-2.87814	0	1	1
c63516_g1_i1	pper:18776624	K17592	0	0.333333	0	0	0.353333	0	0	-2.9505	0	1	1
c41094_g1_i2	pper:18776375	K17592	170.667	350.667	143.333	20.7867	41.9467	14.22	0.408026	3.78587	1.9656	0.160915	0.564869
c47988_g1_i1	pper:18776375	K17592	0.333333	0	1	1.02333	0	2.11333	-1.15567	-2.73638	0.587326	0.443455	0.802405
c73635_g1_i1	pper:18776375	K17592	26.6667	20.3333	35.6667	6.57333	4.51	6.98	-0.241186	0.86217	0.513027	0.473831	0.839303
c40291_g2_i1	pper:18776375	K17592	1846.33	1959	2261	45.1967	44.7633	44.8133	-0.110642	6.96112	0.45302	0.500904	0.87384
c44791_g2_i1	pper:18777053	K17586	51.6667	79.6667	71	1.57667	2.22667	1.75333	-0.281089	2.06852	0.983463	0.321345	0.642642
c9272_g1_i2	pper:18771618	K17569	453.667	469	749.333	13.47	12.97	18.16	-0.555177	5.09787	10.6146	0.00112196	0.0273994
c67209_g1_i1	ola:101170023	K17568	4.66667	5	1	1.23667	1.16667	0.213333	2.26071	-1.55641	7.27914	0.00697601	0.110372
c35057_g1_i2	pper:18781067	K17560	136.667	148.667	218	5.6	5.72667	7.31667	-0.509091	3.38177	6.61883	0.0100906	0.142938
c29161_g1_i1	pper:18770814	K17550	1500.67	1327.33	2243.33	74.1233	61.15	90.0733	-0.406396	6.70499	6.52516	0.0106359	0.148418
c60168_g1_i1	mdm:103428329	K17550	0	0	0.666667	0	0	0.103333	-2.65774	-2.87457	2.24928	0.133677	0.504372
c39751_g1_i1	pper:18790533	K17545	16.6667	21.3333	13	0.513333	0.593333	0.323333	0.540581	0.214456	1.32433	0.249816	0.579015
c58664_g1_i1	pper:18790533	K17545	0.333333	0	0.333333	1.64333	0	1.20667	0.137554	-2.87378	0.00672292	0.934652	1
c46153_g2_i1	pper:18768218	K17541	643.667	724.667	822	13.35	13.8533	13.91	-0.176816	5.48301	0.837273	0.360178	0.697888
c42401_g1_i4	pper:18785848	K17525	139.667	159.667	143	6.52333	7.01667	5.42333	0.140774	3.20482	0.489215	0.484278	0.85267
c43607_g1_i1	pper:18785717	K17525	261.333	340	216.333	9.74	11.64	6.51667	0.452379	4.05886	5.28921	0.0214579	0.235714
c45410_g1_i1	pper:18790026	K17508	302	370.667	259	8.89667	10.25	6.25	0.387534	4.25536	4.68792	0.0303755	0.292671
c46641_g4_i3	pper:18789716	K17508	334.667	398.333	448.667	37.17	42.46	40.5567	-0.255825	4.61203	1.80965	0.17855	0.579015
c59375_g1_i1	pper:18789716	K17508	0.333333	0	0	0.473333	0	0	2.00148	-2.948	1.41362	0.234457	0.579015
c46641_g3_i3	pper:18789716	K17508	316.333	429	422.667	12.3767	15.2667	13.2967	-0.223913	4.57042	0.856799	0.354636	0.689859
c25445_g1_i1	pper:18780673	K17508	105.667	190.333	57.3333	6.89333	11.89	3.02	1.05829	2.88232	16.4625	4.96216e-05	0.00208161
c48899_g1_i1	pper:18778673	K17508	0	0	0.333333	0	0	0.283333	-1.86808	-2.9487	1.19167	0.274994	0.579015
c21699_g1_i1	pper:18778673	K17508	1	0.333333	0.333333	0.353333	0.106667	0.09	1.46892	-2.67054	0.991035	0.31949	0.640213
c28474_g1_i1	pper:18778673	K17508	0	0	0	0	0	0	0	-3.02684	0	1	1
c28474_g2_i1	pper:18778119	K17508	0	0.333333	0.333333	0	0.12	0.12	-1.86808	-2.87635	1.19167	0.274994	0.579015
c409_g1_i1	pper:18778119	K17508	3.66667	10.3333	5.33333	0.5	1.27667	0.573333	-0.353067	-0.958719	0.302302	0.582443	0.948425
c62849_g1_i1	pper:18778119	K17508	0	1.66667	0	0	0.676667	0	0	-2.67215	0	1	1
c39994_g1_i1	pper:18774367	K17508	10.3333	40.3333	9	0.633333	2.35333	0.446667	0.37202	0.413089	0.551138	0.457853	0.818779
c47334_g1_i4	pper:18770789	K17508	394	329.333	581.667	14.1267	10.8633	16.84	-0.375317	4.75476	3.76186	0.0524341	0.390704
c64196_g1_i1	zju:107421560	K17506	0.333333	1	0	0.0566667	0.13	0	2.00148	-2.74142	1.41362	0.234457	0.579015
c40294_g2_i1	pper:18793415	K17506	821	1197.67	752	31.47	42.9667	23.4833	0.2985	5.81587	3.56058	0.0591671	0.409036
c35817_g1_i2	pper:18792949	K17506	779	950	989.333	32.1467	36.95	33.2667	-0.173365	5.79769	1.03923	0.308001	0.623753
c40923_g1_i1	pper:18791585	K17506	2349	2124.33	3697.67	111.493	93.2167	142.597	-0.47768	7.39082	7.48161	0.00623322	0.10209
c44161_g1_i2	pper:18784853	K17506	1393.67	1397.67	1938	63.6833	59.5833	72.01	-0.30026	6.60293	3.4412	0.0635895	0.428774
c541_g1_i1	pper:18779143	K17506	3542	4296	5000	183.053	206.887	210.39	-0.325861	8.03088	3.92859	0.0474717	0.37219
c40277_g1_i2	pper:18768129	K17506	436.667	469.667	511.667	17.4633	17.5533	16.57	-0.0496009	4.86845	0.0916315	0.762113	1
c37330_g1_i1	pper:18776103	K17500	51	111	47	1.52333	3.12333	1.15333	0.289034	2.12293	1.10087	0.294075	0.603438
c39728_g1_i2	pper:18793046	K17499	1291.33	1125	1830.67	49.4533	39.9467	56.9367	-0.325557	6.45153	3.81917	0.0506694	0.387491
c21971_g1_i1	pper:18781568	K17499	51	60	97.6667	8.02667	8.53	12.3167	-0.75445	2.12823	7.30116	0.00689102	0.109541
c34834_g1_i2	pper:18781568	K17499	305.667	339	450	25.5	26.4867	30.5967	-0.391691	4.4925	5.17324	0.0229374	0.246498
c25885_g1_i1	pper:18777281	K17498	2711.67	2819	3868.67	92.3533	88.8767	107.087	-0.335758	7.58607	3.65256	0.0559831	0.39658
c27164_g1_i1	pper:18787652	K17497	693.333	746	752.667	52.2733	53.3133	46.1	0.0505575	5.49599	0.0939677	0.759192	1
c20383_g1_i1	pper:18793866	K17491	900.333	990	1414.33	17.7833	18.0433	22.9233	-0.487463	6.06904	6.38313	0.011521	0.15696
c43030_g1_i1	pper:18787295	K17479	656	745.667	635.333	25.98	27.3133	20.3467	0.229758	5.38263	1.57503	0.209478	0.579015
c32598_g1_i1	pper:18787295	K17479	0	0	0	0	0	0	0	-3.02684	0	1	1
c46748_g2_i2	pper:18777562	K17479	79	23.3333	98.6667	3.86333	1.1	3.91	-0.14479	2.11616	0.354976	0.55131	0.91916
c45363_g2_i1	pper:18777562	K17479	0	0	0	0	0	0	0	-3.02684	0	1	1
c41059_g1_i1	pper:18776916	K17479	4.33333	13.6667	1.33333	0.246667	0.746667	0.0633333	1.78423	-0.948924	4.46533	0.0345894	0.316445
c54293_g1_i1	pper:18776916	K17479	0.333333	0.333333	0	0.493333	0.376667	0	2.00563	-2.87557	1.41653	0.233975	0.579015
c32646_g1_i1	pper:18771984	K17479	3	7.33333	5.33333	0.256667	0.57	0.363333	-0.63881	-1.18002	0.932176	0.334298	0.660594
c64853_g1_i1	pper:18771877	K17479	0.333333	0	0	0.4	0	0	2.00563	-2.94792	1.41653	0.233975	0.579015
c15369_g1_i1	pper:18771877	K17479	0.666667	0.666667	1	0.113333	0.113333	0.136667	-0.346817	-2.55339	0.0608272	0.805193	1
c30142_g1_i1	pper:18769869	K17479	77.3333	256.667	26	3.40333	10.51	0.93	1.74465	2.85325	42.2856	7.88711e-11	1.23689e-08
c33693_g1_i1	pper:109947447	K17479	6.66667	9.66667	6	0.716667	0.976667	0.523333	0.324133	-0.786056	0.317081	0.573367	0.938986
c40854_g1_i2	fve:101302320	K17479	6.33333	13	4.66667	1.93667	3.76	1.14	0.597227	-0.709232	0.967841	0.325219	0.647702
c72333_g1_i1	pper:18789478	K17471	0.333333	0.666667	0.333333	0.116667	0.213333	0.0866667	0.133928	-2.73643	0.00644673	0.936005	1
c48645_g1_i1	pper:18789478	K17471	0	0.666667	0	0	0.22	0	0	-2.87814	0	1	1
c51497_g1_i1	pper:18789478	K17471	0	0.666667	0	0	0.573333	0	0	-2.87814	0	1	1
c69891_g1_i1	pper:18789478	K17471	0	0.666667	0	0	0.593333	0	0	-2.87651	0	1	1
c37557_g1_i1	pper:18781825	K17471	3059.33	536.333	5936.67	91.5667	14.8067	143.787	-0.771218	7.64851	16.5861	4.64908e-05	0.00196368
c37557_g3_i1	pper:18781825	K17471	1.66667	0	1.66667	0.116667	0	0.0933333	0.157635	-2.38628	0.0287951	0.865253	1
c38301_g1_i1	pper:18771335	K17471	54.6667	321.667	9	1.74	9.28	0.23	2.77462	2.90391	60.8831	6.05651e-15	1.66726e-12
c6935_g1_i1	pper:18767410	K17471	726	102	2894.67	23.0133	2.92667	74.2633	-1.809	6.27462	63.9343	1.2864e-15	4.00539e-13
c64586_g1_i1	pper:18767410	K17471	0.333333	0	0	0.486667	0	0	2.00563	-2.94792	1.41653	0.233975	0.579015
c46129_g2_i1	pper:18793313	K17470	386	105.333	2352	10.7833	2.65667	53.2667	-2.4255	5.8706	120.187	5.75767e-28	6.479e-25
c42576_g1_i2	pper:18793313	K17470	0	0.333333	0.666667	0	0.03	0.06	-2.65729	-2.80583	2.24876	0.133722	0.504372
c27321_g1_i1	pper:18793313	K17470	1	4	1.33333	0.06	0.22	0.0633333	-0.212958	-1.98814	0.0412315	0.839092	1
c32668_g1_i1	pper:18790370	K17469	10.3333	5	17.6667	0.783333	0.356667	1.11333	-0.612989	-0.319632	1.59985	0.205924	0.579015
c34104_g1_i1	pper:18773241	K17469	8.33333	1.66667	28	0.386667	0.0633333	1.06	-1.5644	-0.146635	14.2021	0.000164191	0.00570498
c48631_g1_i1	pper:18773241	K17469	1.33333	0	7.33333	0.12	0	0.523333	-2.17937	-1.73573	6.79637	0.00913433	0.133186
c26954_g1_i1	pper:18774691	K17435	362.333	441.333	330.333	27.6733	32.0233	20.6767	0.291555	4.54535	2.37565	0.12324	0.504372
c39195_g1_i1	pper:18790150	K17434	622.667	1016	336	46.7967	74.5333	20.5667	1.05042	5.35479	15.7418	7.26024e-05	0.00286748
c21360_g1_i1	pper:18777254	K17428	167.667	189	174.333	14.5967	15.6733	12.4567	0.101747	3.45869	0.261266	0.609252	0.976867
c19877_g1_i1	pper:18786332	K17427	132	156	140	8.67	9.72333	7.48333	0.0834496	3.15176	0.167918	0.681969	1
c39993_g1_i1	pper:18775334	K17426	19	39.3333	10	1.36	2.67333	0.583333	1.08777	0.591032	6.84601	0.00888392	0.130782
c29081_g1_i1	pper:18788579	K17424	857	596.333	1298.33	79.5667	51.8633	97.8767	-0.430263	5.83221	7.68555	0.00556647	0.0943285
c36817_g1_i1	pper:18790955	K17422	106	156.333	83.3333	13.6033	19.01	8.63667	0.521755	2.84987	5.05011	0.0246243	0.258541
c36817_g2_i1	pper:18772924	K17422	27.6667	49.3333	31.6667	3.56667	5.94	3.30333	-0.0276677	1.21792	0.00616089	0.937437	1
c45888_g4_i4	pper:18777742	K17413	137.333	139.667	145.333	5.85667	5.62667	5.05	0.0875336	3.13605	0.201172	0.653776	1
c1054_g1_i1	pper:18777742	K17413	1	0.333333	0.666667	0.17	0.0666667	0.0966667	0.603847	-2.61083	0.169216	0.680809	1
c47958_g1_i1	pper:18790398	K17411	403.667	465	403.333	53.8167	59.05	43.6833	0.166292	4.71513	0.869839	0.351	0.684404
c35726_g1_i1	pper:18774811	K17408	285.667	325.667	247.333	11.2333	11.8433	7.86667	0.392127	4.14864	3.8058	0.0510755	0.387934
c47053_g1_i2	pper:18775569	K17398	310.333	326.333	460.667	4.97333	4.74333	6.00333	-0.391174	4.48546	3.12844	0.0769375	0.451496
c30246_g1_i1	pper:18778145	K17362	917	790	1069.67	92.77	75.0767	87.3967	-0.0458915	5.84719	0.0865037	0.76867	1
c30758_g1_i1	pper:18775513	K17362	8.33333	3.66667	7.66667	3.85667	1.58	2.79	0.290975	-0.921459	0.243183	0.621917	0.989983
c30758_g2_i1	pper:18775513	K17362	20.6667	16	25	6.07667	4.38333	5.78333	-0.0929198	0.480471	0.0674829	0.795038	1
c43042_g1_i3	pper:18775480	K17362	113.667	172.667	105	8.80667	12.8233	6.60333	0.284087	3.03032	1.35554	0.244311	0.579015
c29759_g1_i2	pper:18774447	K17362	1.66667	2.33333	1	0.56	0.69	0.256667	0.843477	-2.15476	0.662108	0.415817	0.771823
c30995_g1_i1	pper:18774267	K17362	407	505.667	361.333	41.0167	50.31	29.44	0.334662	4.73476	0.96437	0.326088	0.648788
c39788_g1_i3	pper:18773803	K17362	2	5	2.66667	0.22	0.52	0.22	-0.18949	-1.63682	0.0367795	0.847915	1
c228_g1_i1	pper:18770271	K17361	1007.67	934.667	1021	32.5067	27.77	26.8233	0.153532	5.92568	0.753906	0.385242	0.732643
c45414_g1_i2	pper:18766822	K17361	513	587	620.667	18.0867	19.2567	17.8067	-0.103661	5.13586	0.384104	0.535415	0.91064
c30456_g1_i1	pper:18771350	K17338	1.66667	4	6.33333	0.123333	0.256667	0.363333	-1.67669	-1.44562	5.4926	0.0190972	0.218006
c60853_g1_i1	vvi:100261812	K17302	0.333333	0	0.333333	0.523333	0	0.423333	0.100615	-2.87456	0.00416482	0.948544	1
c45900_g1_i1	pper:18784268	K17302	3.33333	0.666667	10	0.266667	0.0533333	0.643333	-1.38102	-1.28132	3.77303	0.0520853	0.388963
c61208_g1_i1	pper:18784083	K17302	1.33333	0	0	1.01333	0	0	3.65395	-2.736	4.64932	0.0310659	0.296121
c22512_g1_i1	pper:18781561	K17302	7	0.333333	14.3333	0.93	0.0433333	1.58	-0.862789	-0.812966	2.61591	0.105797	0.497134
c44909_g1_i1	pper:18769220	K17302	628.667	840.667	941.667	13.0533	16.0067	15.9067	-0.405446	5.60838	4.33215	0.0373991	0.331328
c20365_g1_i1	pper:18769220	K17302	33	55.6667	54.6667	2.83333	4.18	3.76333	-0.538223	1.57717	1.73035	0.188366	0.579015
c44909_g4_i1	mcha:111013510	K17302	0.333333	0.666667	0.333333	0.09	0.136667	0.0633333	0.146389	-2.73994	0.00743312	0.931295	1
c47593_g1_i1	pper:18783709	K17301	2933	3267.33	3828	58.1933	59.7533	61.7933	-0.20628	7.67465	1.23305	0.266815	0.579015
c38964_g2_i1	fve:101307717	K17301	2.66667	14.6667	10.6667	0.516667	2.57333	1.63333	-1.77629	-0.537777	8.42462	0.00370173	0.0693033
c23368_g1_i1	pper:18786172	K17292	129	231	105.667	23.1167	39.2367	15.3433	0.446982	3.24962	3.41192	0.0647272	0.432821
c27260_g1_i1	pper:18787828	K17285	8110.33	5596	14780.7	319.447	203.537	471.66	-0.685234	9.1989	14.7583	0.000122209	0.00444366
c28715_g1_i1	pper:18791393	K17279	24.6667	27.3333	23	2.21667	2.35	1.68	0.269746	0.733498	0.539087	0.462811	0.825207
c3605_g1_i2	pper:18783706	K17279	1.66667	0.666667	1	0.146667	0.0566667	0.0733333	0.801508	-2.38977	0.456216	0.499398	0.871876
c41904_g1_i1	pper:18777006	K17279	127.333	247	61.3333	9.54333	17.4233	3.67333	1.23886	3.17499	25.8401	3.70904e-07	2.76308e-05
c12987_g1_i1	pper:18777006	K17279	0.666667	1.66667	0	0.21	0.523333	0	2.83363	-2.54839	2.29628	0.129685	0.504372
c27540_g1_i1	pper:18776310	K17279	364.667	546.333	321.333	36.59	51.62	26.1	0.354219	4.65908	4.43627	0.035183	0.320232
c36332_g1_i1	pper:18769383	K17279	22.3333	22.3333	36.6667	20.1033	18.1567	25.4267	-0.537339	0.843973	2.33239	0.126707	0.504372
c36332_g2_i1	pper:18769383	K17279	116.667	124.333	152	18.37	18.3033	19.3733	-0.214275	3.0293	1.09928	0.294423	0.604017
c32502_g1_i1	pper:18766437	K17279	245.333	306.667	305.333	25.6567	30.7533	25.8133	-0.140769	4.15672	0.446137	0.504175	0.877875
c33180_g1_i1	pper:18789521	K17278	8450.67	7551.67	7918	749.68	639.277	565.557	0.274879	8.96175	1.80112	0.179578	0.579015
[truncated: 62,689 more rows]

## Sheet: edgeR_SNR_T1vsSNR_T2
edgeR_SNR_T1vsT2
[truncated: 64,142 more rows]
