# Supplementary material for: Whole Transcriptome Analyses of Apricots and Japanese Plum Fruits after 1-MCP (Ethylene-Inhibitor) and Ethrel (Ethylene-Precursor) Treatments Reveal New Insights into the Physiology of the Ripening Process
Source: Int J Mol Sci. 2022 Sep 20;23(19):11045. doi: 10.3390/ijms231911045 (PMC9569840; doi:10.3390/ijms231911045)
Supplement: Supplementary file 1 [file ijms-23-11045-s001.zip › Supplementary Tables/S11. Gene Ontology analysis.xlsx]

## Sheet: edgeR_GD_T0vsGD_T1
SUID	adjustedPValue_edgeR_GD_T0vsGD_T1	description_edgeR_GD_T0vsGD_T1	N_edgeR_GD_T0vsGD_T1	name	nn_edgeR_GD_T0vsGD_T1	nodeFillColor_edgeR_GD_T0vsGD_T1	nodeFontSize_edgeR_GD_T0vsGD_T1	nodeSize_edgeR_GD_T0vsGD_T1	nodeType_edgeR_GD_T0vsGD_T1	pValue_edgeR_GD_T0vsGD_T1	selected	shared name	X_edgeR_GD_T0vsGD_T1	xx_edgeR_GD_T0vsGD_T1
317	0.362	binding	27594	5488	9513	0.441161	14	21.2603	ellipse	0.21	false	5488	307	113
304	0.0809	biological_process	27594	8150	22304	1.09197	14	32.311	ellipse	0.033	false	8150	307	261
319	3.81e-09	biosynthetic process	27594	9058	2610	8.41913	14	16.1245	ellipse	4.44e-10	false	9058	307	65
285	0.000329	carbohydrate metabolic process	27594	5975	782	3.48336	14	9.38083	ellipse	7.34e-05	false	5975	307	22
311	2.47e-06	catabolic process	27594	9056	660	5.60713	14	9.79796	ellipse	4.56e-07	false	9056	307	24
291	3.69e-22	catalytic activity	27594	3824	7553	21.4328	14	25.8457	ellipse	1.08e-23	false	3824	307	167
315	1.71e-21	cell	27594	5623	11708	20.7659	14	29.3258	ellipse	8.32e-23	false	5623	307	215
283	0.00387	cellular amino acid and derivative metabolic process	27594	6519	483	2.41229	14	7.48331	ellipse	0.00113	false	6519	307	14
316	0.000445	cellular_component	27594	5575	19822	3.35206	14	31.5595	ellipse	0.000108	false	5575	307	249
313	1.06e-21	cytoplasm	27594	5737	4745	20.9762	14	22.4499	ellipse	4.1e-23	false	5737	307	126
290	0.000426	electron carrier activity	27594	9055	427	3.37016	14	7.74597	ellipse	9.94e-05	false	9055	307	15
312	0.000184	extracellular region	27594	5576	393	3.73603	14	7.74597	ellipse	3.92e-05	false	5576	307	15
289	7.38e-09	generation of precursor metabolites and energy	27594	6091	199	8.13167	14	8	ellipse	9.32e-10	false	6091	307	16
284	1.92e-06	hydrolase activity	27594	16787	2632	5.71579	14	15.2315	ellipse	3.36e-07	false	16787	307	58
314	8.38e-16	intracellular	27594	5622	7208	15.0769	14	24.3311	ellipse	6.51e-17	false	5622	307	148
299	1.07e-06	lipid metabolic process	27594	6629	578	5.97036	14	9.59166	ellipse	1.66e-07	false	6629	307	23
302	0.0302	lysosome	27594	5764	1	1.52062	14	2	ellipse	0.0111	false	5764	307	1
320	7.88e-23	metabolic process	27594	8152	6834	22.1034	14	25.219	ellipse	1.53e-24	false	8152	307	159
293	0.0293	mitochondrion	27594	5739	817	1.53322	14	8.24621	ellipse	0.0105	false	5739	307	17
318	0.00438	molecular_function	27594	3674	24443	2.35865	14	33.9411	ellipse	0.00132	false	3674	307	288
303	0.00155	multicellular organismal development	27594	7275	1655	2.8095	14	11.6619	ellipse	0.000437	false	7275	307	34
308	6.51e-21	organelle	27594	43226	6091	20.1866	14	24	ellipse	3.79e-22	false	43226	307	144
300	0.0111	oxygen binding	27594	19825	223	1.95551	14	5.65685	ellipse	0.00366	false	19825	307	8
281	0.000504	peptidase activity	27594	8233	487	3.29785	14	8	ellipse	0.000127	false	8233	307	16
286	0.00137	plasma membrane	27594	5886	1574	2.86278	14	11.4891	ellipse	0.000373	false	5886	307	33
305	2.71e-18	plastid	27594	9536	2139	17.5675	14	17.3205	ellipse	1.84e-19	false	9536	307	75
307	2.51e-09	primary metabolic process	27594	44238	5719	8.59992	14	21.0713	ellipse	2.68e-10	false	44238	307	111
306	3e-06	protein complex	27594	43234	1084	5.52321	14	11.3137	ellipse	5.82e-07	false	43234	307	32
292	0.012	reproduction	27594	3	931	1.91934	14	8.94427	ellipse	0.00409	false	3	307	20
301	2.78e-15	response to abiotic stimulus	27594	9628	1168	14.5557	14	14.1421	ellipse	2.43e-16	false	9628	307	50
282	1.16e-07	response to biotic stimulus	27594	9607	550	6.93511	14	9.79796	ellipse	1.58e-08	false	9607	307	24
297	1.4e-07	response to endogenous stimulus	27594	9719	835	6.85311	14	10.9545	ellipse	2.04e-08	false	9719	307	30
298	2.23e-11	response to stress	27594	6950	1853	10.6507	14	15.0997	ellipse	2.17e-12	false	6950	307	57
310	1.9e-06	ribosome	27594	5840	301	5.72152	14	8	ellipse	3.13e-07	false	5840	307	16
295	0.00137	secondary metabolic process	27594	19748	330	2.8647	14	6.9282	ellipse	0.000358	false	19748	307	12
294	5.65e-05	structural molecule activity	27594	5198	491	4.248	14	8.48528	ellipse	1.15e-05	false	5198	307	18
287	4.92e-29	thylakoid	27594	9579	322	28.3079	14	12.8062	ellipse	4.78e-31	false	9579	307	41
288	0.0285	transport	27594	6810	1502	1.54469	14	10.3923	ellipse	0.00997	false	6810	307	27
296	0.00594	transporter activity	27594	5215	1125	2.22648	14	9.79796	ellipse	0.00189	false	5215	307	24
309	0.00594	vacuole	27594	5773	455	2.22648	14	7.2111	ellipse	0.0019	false	5773	307	13

## Sheet: edgeR_GD_T0vsGD_T2
SUID	adjustedPValue_edgeR_GD_T0vsGD_T2	description_edgeR_GD_T0vsGD_T2	N_edgeR_GD_T0vsGD_T2	name	nn_edgeR_GD_T0vsGD_T2	nodeFillColor_edgeR_GD_T0vsGD_T2	nodeFontSize_edgeR_GD_T0vsGD_T2	nodeSize_edgeR_GD_T0vsGD_T2	nodeType_edgeR_GD_T0vsGD_T2	pValue_edgeR_GD_T0vsGD_T2	selected	shared name	X_edgeR_GD_T0vsGD_T2	xx_edgeR_GD_T0vsGD_T2
92	0.0288	binding	27594	5488	9513	1.54104	14	19.799	ellipse	0.0094	false	5488	233	98
81	0.0737	biological_process	27594	8150	22304	1.13242	14	28.2843	ellipse	0.0277	false	8150	233	200
94	1.96e-05	biosynthetic process	27594	9058	2610	4.70704	14	13.4164	ellipse	2.92e-06	false	9058	233	45
67	1.45e-05	catalytic activity	27594	3824	7553	4.83751	14	19.6977	ellipse	1.73e-06	false	3824	233	97
90	6.71e-20	cell	27594	5623	11708	19.1732	14	26.1534	ellipse	6.64e-22	false	5623	233	171
69	0.0203	cell wall	27594	5618	458	1.69305	14	6.32456	ellipse	0.00582	false	5618	233	10
91	0.00208	cellular_component	27594	5575	19822	2.68295	14	27.5681	ellipse	0.00039	false	5575	233	190
89	1.27e-15	cytoplasm	27594	5737	4745	14.8974	14	19.3907	ellipse	5.02e-17	false	5737	233	94
88	0.0208	external encapsulating structure	27594	30312	462	1.68216	14	6.32456	ellipse	0.00618	false	30312	233	10
66	0.00688	generation of precursor metabolites and energy	27594	6091	199	2.16211	14	5.2915	ellipse	0.00157	false	6091	233	7
97	4.76e-18	intracellular	27594	5622	7208	17.3226	14	22.4499	ellipse	9.42e-20	false	5622	233	126
76	0.0141	lipid metabolic process	27594	6629	578	1.84928	14	6.9282	ellipse	0.00392	false	6629	233	12
79	0.0267	lysosome	27594	5764	1	1.57429	14	2	ellipse	0.00844	false	5764	233	1
95	8.56e-06	metabolic process	27594	8152	6834	5.06743	14	19.0788	ellipse	9.32e-07	false	8152	233	91
70	0.00298	mitochondrion	27594	5739	817	2.52516	14	8.24621	ellipse	0.00062	false	5739	233	17
93	0.0141	molecular_function	27594	3674	24443	1.84928	14	29.5973	ellipse	0.00365	false	3674	233	219
80	0.00735	multicellular organismal development	27594	7275	1655	2.13395	14	10.198	ellipse	0.00175	false	7275	233	26
78	0.00257	nucleolus	27594	5730	215	2.58952	14	5.65685	ellipse	0.00051	false	5730	233	8
96	0.00476	nucleus	27594	5634	2308	2.32235	14	11.6619	ellipse	0.00104	false	5634	233	34
85	1.51e-17	organelle	27594	43226	6091	16.8224	14	21.2603	ellipse	4.47e-19	false	43226	233	113
63	0.0141	plasma membrane	27594	5886	1574	1.84928	14	9.79796	ellipse	0.00382	false	5886	233	24
82	1.3e-07	plastid	27594	9536	2139	6.88577	14	13.4164	ellipse	1.03e-08	false	9536	233	45
84	0.0537	primary metabolic process	27594	44238	5719	1.27003	14	15.748	ellipse	0.0181	false	44238	233	62
83	5.64e-06	protein complex	27594	43234	1084	5.24889	14	10.3923	ellipse	5.58e-07	false	43234	233	27
68	0.0101	reproduction	27594	3	931	1.99511	14	8.24621	ellipse	0.0025	false	3	233	17
77	5.32e-09	response to abiotic stimulus	27594	9628	1168	8.27369	14	11.6619	ellipse	3.16e-10	false	9628	233	34
62	0.000112	response to biotic stimulus	27594	9607	550	3.94929	14	8	ellipse	2e-05	false	9607	233	16
74	1.96e-05	response to endogenous stimulus	27594	9719	835	4.70704	14	9.38083	ellipse	2.72e-06	false	9719	233	22
75	3.74e-06	response to stress	27594	6950	1853	5.4268	14	12.3288	ellipse	3.34e-07	false	6950	233	38
87	1.49e-05	ribosome	27594	5840	301	4.8272	14	7.2111	ellipse	1.92e-06	false	5840	233	13
71	2.92e-05	structural molecule activity	27594	5198	491	4.53397	14	8	ellipse	4.92e-06	false	5198	233	16
73	0.0257	symbiosis, encompassing mutualism through parasitism	27594	44403	16	1.59051	14	2.82843	ellipse	0.00788	false	44403	233	2
64	1.24e-12	thylakoid	27594	9579	322	11.9083	14	9.38083	ellipse	6.11e-14	false	9579	233	22
65	2.56e-05	transport	27594	6810	1502	4.59169	14	11.1355	ellipse	4.06e-06	false	6810	233	31
72	1.09e-07	transporter activity	27594	5215	1125	6.96402	14	11.1355	ellipse	7.53e-09	false	5215	233	31
86	0.186	vacuole	27594	5773	455	0.729613	14	5.2915	ellipse	0.0923	false	5773	233	7

## Sheet: edgeR_GD_T1vsGD_T2
adjustedPValue_edgeR_GD_T1vsGD_T2	description_edgeR_GD_T1vsGD_T2	N_edgeR_GD_T1vsGD_T2	name	nn_edgeR_GD_T1vsGD_T2	nodeFillColor_edgeR_GD_T1vsGD_T2	nodeFontSize_edgeR_GD_T1vsGD_T2	nodeSize_edgeR_GD_T1vsGD_T2	nodeType_edgeR_GD_T1vsGD_T2	pValue_edgeR_GD_T1vsGD_T2	selected	shared name	X_edgeR_GD_T1vsGD_T2	xx_edgeR_GD_T1vsGD_T2
0.001465	response to external stimulus	27594	9605	229	2.83415	14	6.9282	ellipse	0.00042845	false	9605	452	12
1.7015e-08	cellular amino acid and derivative metabolic process	27594	6519	483	7.76917	14	10.7703	ellipse	2.4078e-09	false	6519	452	29
0.00089481	carbohydrate metabolic process	27594	5975	782	3.04827	14	10.3923	ellipse	0.00025325	false	5975	452	27
3.2918e-32	thylakoid	27594	9579	322	31.4826	14	14.1421	ellipse	9.3165e-34	false	9579	452	50
0.031652	cellular component organization	27594	16043	935	1.4996	14	10	ellipse	0.011944	false	16043	452	25
1.9521e-05	response to endogenous stimulus	27594	9719	835	4.70951	14	11.4891	ellipse	3.499e-06	false	9719	452	33
0.0028316	transferase activity	27594	16740	2429	2.54796	14	15.4919	ellipse	0.00090826	false	16740	452	60
2.5446e-06	lipid metabolic process	27594	6629	578	5.59438	14	10.583	ellipse	4.0809e-07	false	6629	452	28
6.5682e-07	protein complex	27594	43234	1084	6.18255	14	13.1149	ellipse	9.9143e-08	false	43234	452	43
8.8561e-18	biosynthetic process	27594	9058	2610	17.0528	14	20.5913	ellipse	7.5193e-19	false	9058	452	106
0.0035169	endoplasmic reticulum	27594	5783	329	2.45384	14	7.48331	ellipse	0.0011612	false	5783	452	14
5.8039e-05	ribosome	27594	5840	301	4.23628	14	8.24621	ellipse	1.1275e-05	false	5840	452	17
0.0028316	hydrolase activity	27594	16787	2632	2.54796	14	16	ellipse	0.00090445	false	16787	452	64
3.6868e-34	catalytic activity	27594	3824	7553	33.4333	14	31.5595	ellipse	6.9563e-36	false	3824	452	249
3.9318e-10	response to biotic stimulus	27594	9607	550	9.40541	14	11.6619	ellipse	4.4511e-11	false	9607	452	34
1.6875e-05	plasma membrane	27594	5886	1574	4.77275	14	14.2829	ellipse	2.8656e-06	false	5886	452	51
1.6836e-27	cell	27594	5623	11708	26.7738	14	35.0999	ellipse	9.5298e-29	false	5623	452	308
0.044868	calcium ion binding	27594	5509	201	1.34806	14	5.65685	ellipse	0.018201	false	5509	452	8
1.0215e-09	generation of precursor metabolites and energy	27594	6091	199	8.99074	14	8.94427	ellipse	1.2528e-10	false	6091	452	20
0.0058679	electron carrier activity	27594	9055	427	2.23151	14	8	ellipse	0.0019929	false	9055	452	16
7.0973e-05	mitochondrion	27594	5739	817	4.14891	14	11.1355	ellipse	1.54e-05	false	5739	452	31
0.041015	structural molecule activity	27594	5198	491	1.38706	14	7.74597	ellipse	0.016251	false	5198	452	15
0.0020899	ion transport	27594	6811	345	2.67987	14	7.74597	ellipse	0.00063093	false	6811	452	15
0.00028354	transport	27594	6810	1502	3.54739	14	13.4164	ellipse	7.4897e-05	false	6810	452	45
0.00014855	secondary metabolic process	27594	19748	330	3.82812	14	8.24621	ellipse	3.6437e-05	false	19748	452	17
0.00041482	transporter activity	27594	5215	1125	3.38214	14	12	ellipse	0.00011349	false	5215	452	36
3.0366e-12	response to stress	27594	6950	1853	11.5176	14	17.3205	ellipse	3.1512e-13	false	6950	452	75
5.865e-17	response to abiotic stimulus	27594	9628	1168	16.2317	14	16.1245	ellipse	5.533e-18	false	9628	452	65
0.00023623	nucleolus	27594	5730	215	3.62667	14	7.2111	ellipse	6.0171e-05	false	5730	452	13
0.015833	multicellular organismal development	27594	7275	1655	1.80045	14	12.8062	ellipse	0.0056758	false	7275	452	41
6.7284e-25	plastid	27594	9536	2139	24.1721	14	20.6882	ellipse	5.078e-26	false	9536	452	107
2.1208e-26	organelle	27594	43226	6091	25.6735	14	28.4956	ellipse	1.4005e-27	false	43226	452	203
1.7015e-08	primary metabolic process	27594	44238	5719	7.76917	14	24.2487	ellipse	2.349e-09	false	44238	452	147
0.010634	vacuole	27594	5773	455	1.97328	14	8	ellipse	0.003712	false	5773	452	16
2.0169e-34	cytoplasm	27594	5737	4745	33.6953	14	27.6405	ellipse	1.9027e-36	false	5737	452	191
0.03217	cellular homeostasis	27594	19725	151	1.49255	14	5.2915	ellipse	0.012443	false	19725	452	7
0.024437	biological_process	27594	8150	22304	1.61195	14	39.2428	ellipse	0.008991	false	8150	452	385
7.0973e-05	catabolic process	27594	9056	660	4.14891	14	10.3923	ellipse	1.4929e-05	false	9056	452	27
1.5108e-27	metabolic process	27594	8152	6834	26.8208	14	29.7321	ellipse	5.7012e-29	false	8152	452	221
0.00013064	extracellular region	27594	5576	393	3.88391	14	8.7178	ellipse	3.0812e-05	false	5576	452	19
5.8039e-05	cellular_component	27594	5575	19822	4.23628	14	38.1576	ellipse	1.1498e-05	false	5575	452	364
0.084894	binding	27594	5488	9513	1.07112	14	26.3818	ellipse	0.039722	false	5488	452	174
0.00010768	molecular_function	27594	3674	24443	3.96785	14	41.2795	ellipse	2.4381e-05	false	3674	452	426
0.13775	nucleus	27594	5634	2308	0.860897	14	13.7113	ellipse	0.071476	false	5634	452	47
1.6836e-27	intracellular	27594	5622	7208	26.7738	14	30.1993	ellipse	8.6615e-29	false	5622	452	228

## Sheet: edgeR_SNR_T1vsSNR_T2
SUID	adjustedPValue_edgeR_SNR_T1vsSNR_T2	description_edgeR_SNR_T1vsSNR_T2	N_edgeR_SNR_T1vsSNR_T2	name	nn_edgeR_SNR_T1vsSNR_T2	nodeFillColor_edgeR_SNR_T1vsSNR_T2	nodeFontSize_edgeR_SNR_T1vsSNR_T2	nodeSize_edgeR_SNR_T1vsSNR_T2	nodeType_edgeR_SNR_T1vsSNR_T2	pValue_edgeR_SNR_T1vsSNR_T2	selected	shared name	X_edgeR_SNR_T1vsSNR_T2	xx_edgeR_SNR_T1vsSNR_T2
645	5.839e-08	response to external stimulus	27594	9605	229	7.23366	14	10.7703	ellipse	1.3952e-08	false	9605	1045	29
646	6.4923e-05	peptidase activity	27594	8233	487	4.1876	14	12.3288	ellipse	2.4131e-05	false	8233	1045	38
647	6.9323e-20	cellular amino acid and derivative metabolic process	27594	6519	483	19.1591	14	16.4924	ellipse	7.9752e-21	false	6519	1045	68
648	3.4405e-08	carbohydrate metabolic process	27594	5975	782	7.46338	14	16	ellipse	7.3072e-09	false	5975	1045	64
649	3.3789e-26	thylakoid	27594	9579	322	25.4712	14	15.8745	ellipse	2.9902e-27	false	9579	1045	63
650	0.0052019	anatomical structure morphogenesis	27594	9653	515	2.28384	14	11.4891	ellipse	0.0024859	false	9653	1045	33
651	0.0010227	protein binding	27594	5515	2416	2.99024	14	22.1811	ellipse	0.00044348	false	5515	1045	123
652	0.014801	DNA metabolic process	27594	6259	311	1.8297	14	9.16515	ellipse	0.0079901	false	6259	1045	21
653	3.7987e-05	reproduction	27594	3	931	4.42036	14	15.748	ellipse	1.3447e-05	false	3	1045	62
654	0.010235	cell wall	27594	5618	458	1.98991	14	10.7703	ellipse	0.0051628	false	5618	1045	29
655	1.3109e-06	nucleobase, nucleoside, nucleotide and nucleic acid metabolic process	27594	6139	1104	5.88242	14	17.4356	ellipse	4.0604e-07	false	6139	1045	76
656	0.0015354	protein transport	27594	15031	325	2.81378	14	10	ellipse	0.00069296	false	15031	1045	25
657	0.034852	symbiosis, encompassing mutualism through parasitism	27594	44403	16	1.45777	14	3.4641	ellipse	0.02097	false	44403	1045	3
658	1.2234e-11	response to endogenous stimulus	27594	9719	835	10.9124	14	17.4356	ellipse	1.7322e-12	false	9719	1045	76
659	0.00059769	phosphoprotein phosphatase activity	27594	4721	153	3.22352	14	8	ellipse	0.00023802	false	4721	1045	16
660	1.6656e-23	lipid metabolic process	27594	6629	578	22.7784	14	18	ellipse	1.7687e-24	false	6629	1045	81
661	2.2802e-06	cytosol	27594	5829	504	5.64203	14	13.1149	ellipse	7.2643e-07	false	5829	1045	43
662	0.009783	cell growth	27594	16049	240	2.00953	14	8.48528	ellipse	0.0047616	false	16049	1045	18
663	2.5171e-05	embryonic development	27594	9790	429	4.59909	14	12	ellipse	8.242e-06	false	9790	1045	36
664	8.9688e-11	protein complex	27594	43234	1084	10.0473	14	18.7617	ellipse	1.5045e-11	false	43234	1045	88
665	0.016884	cell differentiation	27594	30154	296	1.77252	14	8.94427	ellipse	0.0094134	false	30154	1045	20
666	0.00087968	nucleotide binding	27594	166	2085	3.05567	14	20.8806	ellipse	0.00037367	false	166	1045	109
667	1.6785e-35	biosynthetic process	27594	9058	2610	34.7751	14	30.5287	ellipse	1.1883e-36	false	9058	1045	233
668	4.6823e-07	endoplasmic reticulum	27594	5783	329	6.32954	14	11.6619	ellipse	1.3674e-07	false	5783	1045	34
669	0.015707	cell proliferation	27594	8283	34	1.8039	14	4.47214	ellipse	0.008618	false	8283	1045	5
670	5.5365e-07	ribosome	27594	5840	301	6.25677	14	11.3137	ellipse	1.6658e-07	false	5840	1045	32
671	1.2281e-07	response to biotic stimulus	27594	9607	550	6.91077	14	14	ellipse	3.2604e-08	false	9607	1045	49
672	8.9688e-11	hydrolase activity	27594	16787	2632	10.0473	14	25.8457	ellipse	1.508e-11	false	16787	1045	167
673	4.4042e-94	catalytic activity	27594	3824	7553	93.3561	14	48.9898	ellipse	3.8975e-96	false	3824	1045	600
674	4.9753e-08	plasma membrane	27594	5886	1574	7.30318	14	20.4939	ellipse	1.1448e-08	false	5886	1045	105
675	4.8102e-08	cellular component organization	27594	16043	935	7.31784	14	16.9706	ellipse	1.0642e-08	false	16043	1045	72
676	5.5647e-10	generation of precursor metabolites and energy	27594	6091	199	9.25456	14	10.9545	ellipse	1.1326e-10	false	6091	1045	30
677	0.0023661	cytoskeleton organization	27594	7010	97	2.62597	14	6.63325	ellipse	0.0011098	false	7010	1045	11
678	1.7177e-10	mitochondrion	27594	5739	817	9.76506	14	16.9706	ellipse	3.0401e-11	false	5739	1045	72
679	7.4253e-08	structural molecule activity	27594	5198	491	7.12928	14	13.5647	ellipse	1.9056e-08	false	5198	1045	46
680	0.021922	ion transport	27594	6811	345	1.65911	14	9.38083	ellipse	0.01261	false	6811	1045	22
681	0.00023174	transport	27594	6810	1502	3.635	14	18.5472	ellipse	9.0235e-05	false	6810	1045	86
682	5.2023e-10	secondary metabolic process	27594	19748	330	9.28381	14	12.6491	ellipse	1.0128e-10	false	19748	1045	40
683	0.00017658	growth	27594	40007	279	3.75305	14	10	ellipse	6.7195e-05	false	40007	1045	25
684	5.3439e-05	transporter activity	27594	5215	1125	4.27214	14	16.8523	ellipse	1.9389e-05	false	5215	1045	71
685	9.1789e-18	response to stress	27594	6950	1853	17.0372	14	24.4131	ellipse	1.1372e-18	false	6950	1045	149
686	0.00082188	oxygen binding	27594	19825	223	3.08519	14	8.94427	ellipse	0.00034185	false	19825	1045	20
687	4.8706e-24	response to abiotic stimulus	27594	9628	1168	23.3124	14	22.1811	ellipse	4.7413e-25	false	9628	1045	123
688	0.001289	nucleolus	27594	5730	215	2.88976	14	8.7178	ellipse	0.00057033	false	5730	1045	19
689	0.034852	kinase activity	27594	16301	1188	1.45777	14	15.3623	ellipse	0.020973	false	16301	1045	59
690	7.1471e-15	transferase activity	27594	16740	2429	14.1459	14	26.1534	ellipse	9.4873e-16	false	16740	1045	171
691	0.010939	mitochondrion organization	27594	7005	31	1.96102	14	4.47214	ellipse	0.0057764	false	7005	1045	5
692	2.0084e-07	organelle organization	27594	6996	526	6.69714	14	13.7113	ellipse	5.6876e-08	false	6996	1045	47
693	8.5094e-43	plastid	27594	9536	2139	42.0701	14	29.6648	ellipse	5.2713e-44	false	9536	1045	220
694	1.2367e-57	organelle	27594	43226	6091	56.9078	14	42.9418	ellipse	5.4719e-59	false	43226	1045	461
695	7.0558e-11	multicellular organismal development	27594	7275	1655	10.1515	14	21.8174	ellipse	1.0615e-11	false	7275	1045	119
696	0.033222	peroxisome	27594	5777	142	1.47858	14	6.63325	ellipse	0.019404	false	5777	1045	11
697	1.9861e-33	primary metabolic process	27594	44238	5719	32.702	14	39.2428	ellipse	1.5818e-34	false	44238	1045	385
698	3.6309e-05	vacuole	27594	5773	455	4.43999	14	12.1655	ellipse	1.2531e-05	false	5773	1045	37
699	2.2882e-76	cytoplasm	27594	5737	4745	75.6405	14	41.5211	ellipse	4.05e-78	false	5737	1045	431
700	0.010058	cellular homeostasis	27594	19725	151	1.99748	14	7.2111	ellipse	0.0049846	false	19725	1045	13
701	0.002102	biological_process	27594	8150	22304	2.67736	14	59.4306	ellipse	0.0009673	false	8150	1045	883
702	0.010939	external encapsulating structure	27594	30312	462	1.96102	14	10.7703	ellipse	0.0058084	false	30312	1045	29
703	9.2185e-53	cell	27594	5623	11708	52.0353	14	52.4214	ellipse	4.8948e-54	false	5623	1045	687
704	7.4253e-08	catabolic process	27594	9056	660	7.12928	14	14.9666	ellipse	1.8852e-08	false	9056	1045	56
705	2.7e-64	metabolic process	27594	8152	6834	63.5686	14	45.1664	ellipse	9.5577e-66	false	8152	1045	510
706	0.00059914	extracellular region	27594	5576	393	3.22247	14	10.9545	ellipse	0.0002439	false	5576	1045	30
707	2.7341e-05	cellular_component	27594	5575	19822	4.56319	14	56.9561	ellipse	9.1942e-06	false	5575	1045	811
708	0.020823	cytoskeleton	27594	5856	168	1.68145	14	7.2111	ellipse	0.011794	false	5856	1045	13
709	1.9398e-07	binding	27594	5488	9513	6.71224	14	42.0476	ellipse	5.3217e-08	false	5488	1045	442
710	2.7455e-10	molecular_function	27594	3674	24443	9.56138	14	62.8013	ellipse	5.1022e-11	false	3674	1045	986
711	0.010383	nucleus	27594	5634	2308	1.98368	14	21.0713	ellipse	0.0053293	false	5634	1045	111
712	1.4328e-65	intracellular	27594	5622	7208	64.8438	14	46.0435	ellipse	3.8039e-67	false	5622	1045	530

## Sheet: edgeR_SNR_T0vsSNR_T2
SUID	adjustedPValue_edgeR_SNR_T0vsSNR_T2	description_edgeR_SNR_T0vsSNR_T2	N_edgeR_SNR_T0vsSNR_T2	name	nn_edgeR_SNR_T0vsSNR_T2	nodeFillColor_edgeR_SNR_T0vsSNR_T2	nodeFontSize_edgeR_SNR_T0vsSNR_T2	nodeSize_edgeR_SNR_T0vsSNR_T2	nodeType_edgeR_SNR_T0vsSNR_T2	pValue_edgeR_SNR_T0vsSNR_T2	selected	shared name	X_edgeR_SNR_T0vsSNR_T2	xx_edgeR_SNR_T0vsSNR_T2
388	6.5283e-06	response to external stimulus	27594	9605	229	5.1852	14	7.74597	ellipse	1.2803e-06	false	9605	396	15
389	9.6724e-15	cellular amino acid and derivative metabolic process	27594	6519	483	14.0145	14	12	ellipse	8.2906e-16	false	6519	396	36
390	0.0032683	carbohydrate metabolic process	27594	5975	782	2.48568	14	9.59166	ellipse	0.0010272	false	5975	396	23
391	1.4315e-16	thylakoid	27594	9579	322	15.8442	14	11.3137	ellipse	9.543e-18	false	9579	396	32
392	0.02156	protein binding	27594	5515	2416	1.66635	14	14	ellipse	0.0088294	false	5515	396	49
393	0.0017298	reproduction	27594	3	931	2.76202	14	10.3923	ellipse	0.00047774	false	3	396	27
394	0.036874	cell wall	27594	5618	458	1.43328	14	7.2111	ellipse	0.015803	false	5618	396	13
395	0.045328	symbiosis, encompassing mutualism through parasitism	27594	44403	16	1.34363	14	2.82843	ellipse	0.021585	false	44403	396	2
396	1.6183e-11	response to endogenous stimulus	27594	9719	835	10.7909	14	12.9615	ellipse	2.1577e-12	false	9719	396	42
397	2.8715e-05	transferase activity	27594	16740	2429	4.54189	14	15.748	ellipse	6.29e-06	false	16740	396	62
398	3.3449e-13	lipid metabolic process	27594	6629	578	12.4756	14	12.1655	ellipse	3.8228e-14	false	6629	396	37
399	0.016972	cytosol	27594	5829	504	1.77028	14	7.74597	ellipse	0.006627	false	5829	396	15
400	0.018146	ion channel activity	27594	5216	84	1.74122	14	4.47214	ellipse	0.0072584	false	5216	396	5
401	0.010921	protein complex	27594	43234	1084	1.96172	14	10.3923	ellipse	0.0041606	false	43234	396	27
402	1.0742e-17	intracellular	27594	5622	7208	16.9689	14	27.2029	ellipse	6.1386e-19	false	5622	396	185
403	9.5646e-12	biosynthetic process	27594	9058	2610	11.0193	14	18.3303	ellipse	1.1842e-12	false	9058	396	84
404	0.0012008	endoplasmic reticulum	27594	5783	329	2.92054	14	7.48331	ellipse	0.0003202	false	5783	396	14
405	0.0023615	hydrolase activity	27594	16787	2632	2.62682	14	15.2315	ellipse	0.0006747	false	16787	396	58
406	2.5085e-43	catalytic activity	27594	3824	7553	42.6006	14	31.1127	ellipse	2.3891e-45	false	3824	396	242
407	8.371e-07	response to biotic stimulus	27594	9607	550	6.07722	14	10.198	ellipse	1.3553e-07	false	9607	396	26
408	1.7949e-06	plasma membrane	27594	5886	1574	5.74596	14	14	ellipse	3.077e-07	false	5886	396	49
409	0.044249	organelle organization	27594	6996	526	1.3541	14	7.48331	ellipse	0.02065	false	6996	396	14
410	0.0065961	cellular component organization	27594	16043	935	2.18071	14	10	ellipse	0.0023243	false	16043	396	25
411	0.00014046	generation of precursor metabolites and energy	27594	6091	199	3.85246	14	6.9282	ellipse	3.3442e-05	false	6091	396	12
412	0.010109	electron carrier activity	27594	9055	427	1.99531	14	7.48331	ellipse	0.0037546	false	9055	396	14
413	0.0027691	mitochondrion	27594	5739	817	2.55766	14	9.79796	ellipse	0.00081755	false	5739	396	24
414	0.0047091	ion transport	27594	6811	345	2.32706	14	7.2111	ellipse	0.0015697	false	6811	396	13
415	0.0055747	transport	27594	6810	1502	2.25378	14	12	ellipse	0.0019113	false	6810	396	36
416	3.7722e-09	secondary metabolic process	27594	19748	330	8.4234	14	9.59166	ellipse	5.7482e-10	false	19748	396	23
417	1.3297e-05	transporter activity	27594	5215	1125	4.87624	14	12.1655	ellipse	2.7861e-06	false	5215	396	37
418	8.9126e-14	response to stress	27594	6950	1853	13.05	14	16.9706	ellipse	8.4882e-15	false	6950	396	72
419	0.00038941	oxygen binding	27594	19825	223	3.40959	14	6.9282	ellipse	0.00010014	false	19825	396	12
420	2.1279e-20	response to abiotic stimulus	27594	9628	1168	19.672	14	16.2481	ellipse	1.0133e-21	false	9628	396	66
421	6.5283e-06	multicellular organismal development	27594	7275	1655	5.1852	14	14	ellipse	1.3057e-06	false	7275	396	49
422	1.4859e-13	plastid	27594	9536	2139	12.828	14	17.6635	ellipse	1.5566e-14	false	9536	396	78
423	1.5601e-15	organelle	27594	43226	6091	14.8069	14	25.2982	ellipse	1.1886e-16	false	43226	396	160
424	0.037701	peroxisome	27594	5777	142	1.42364	14	4.89898	ellipse	0.016876	false	5777	396	6
425	2.7596e-10	primary metabolic process	27594	44238	5719	9.55916	14	23.4947	ellipse	3.9422e-11	false	44238	396	138
426	0.0032395	vacuole	27594	5773	455	2.48952	14	8	ellipse	0.00098729	false	5773	396	16
427	8.6599e-24	cytoplasm	27594	5737	4745	23.0625	14	24.8998	ellipse	1.6495e-25	false	5737	396	155
428	0.0047091	cellular homeostasis	27594	19725	151	2.32706	14	5.65685	ellipse	0.0015691	false	19725	396	8
429	0.025721	biological_process	27594	8150	22304	1.58971	14	36.7696	ellipse	0.010778	false	8150	396	338
430	0.037701	external encapsulating structure	27594	30312	462	1.42364	14	7.2111	ellipse	0.016851	false	30312	396	13
431	2.0693e-23	cell	27594	5623	11708	22.6842	14	32.8024	ellipse	5.9124e-25	false	5623	396	269
432	0.0095482	catabolic process	27594	9056	660	2.02008	14	8.7178	ellipse	0.0034555	false	9056	396	19
433	1.9548e-22	metabolic process	27594	8152	6834	21.7089	14	27.5681	ellipse	7.4468e-24	false	8152	396	190
434	0.0002499	extracellular region	27594	5576	393	3.60224	14	8.24621	ellipse	6.1879e-05	false	5576	396	17
435	9.6889e-05	cellular_component	27594	5575	19822	4.01373	14	35.7771	ellipse	2.2146e-05	false	5575	396	320
436	0.038041	binding	27594	5488	9513	1.41975	14	25.0599	ellipse	0.01739	false	5488	396	157
437	6.1489e-06	molecular_function	27594	3674	24443	5.2112	14	38.8844	ellipse	1.1127e-06	false	3674	396	378

## Sheet: edgeR_SNR_T0vsSNR_T1
SUID	adjustedPValue_edgeR_SNR_T0vsSNR_T1	description_edgeR_SNR_T0vsSNR_T1	N_edgeR_SNR_T0vsSNR_T1	name	nn_edgeR_SNR_T0vsSNR_T1	nodeFillColor_edgeR_SNR_T0vsSNR_T1	nodeFontSize_edgeR_SNR_T0vsSNR_T1	nodeSize_edgeR_SNR_T0vsSNR_T1	nodeType_edgeR_SNR_T0vsSNR_T1	pValue_edgeR_SNR_T0vsSNR_T1	selected	shared name	X_edgeR_SNR_T0vsSNR_T1	xx_edgeR_SNR_T0vsSNR_T1
516	5.58e-05	response to external stimulus	27594	9605	229	4.25345	14	7.74597	ellipse	1.47e-05	false	9605	485	15
517	0.032	peptidase activity	27594	8233	487	1.49485	14	8	ellipse	0.0131	false	8233	485	16
518	2.93e-17	cellular amino acid and derivative metabolic process	27594	6519	483	16.5329	14	13.1149	ellipse	2.93e-18	false	6519	485	43
519	1.18e-07	carbohydrate metabolic process	27594	5975	782	6.92946	14	12.3288	ellipse	2.03e-08	false	5975	485	38
520	6.8e-28	thylakoid	27594	9579	322	27.1672	14	13.7113	ellipse	3.71e-29	false	9579	485	47
521	0.0132	anatomical structure morphogenesis	27594	9653	515	1.87998	14	8.48528	ellipse	0.00479	false	9653	485	18
522	0.0077	protein binding	27594	5515	2416	2.1133	14	15.6205	ellipse	0.00266	false	5515	485	61
523	0.0217	reproduction	27594	3	931	1.66291	14	10.3923	ellipse	0.0081	false	3	485	27
524	0.0391	cell wall	27594	5618	458	1.40733	14	7.74597	ellipse	0.0164	false	5618	485	15
525	0.00727	cellular component organization	27594	16043	935	2.13828	14	10.7703	ellipse	0.00245	false	16043	485	29
526	1.99e-11	response to endogenous stimulus	27594	9719	835	10.7015	14	13.7113	ellipse	2.71e-12	false	9719	485	47
527	0.0423	phosphoprotein phosphatase activity	27594	4721	153	1.37403	14	5.2915	ellipse	0.0188	false	4721	485	7
528	7.76e-07	transferase activity	27594	16740	2429	6.11023	14	17.6635	ellipse	1.41e-07	false	16740	485	78
529	2.93e-17	lipid metabolic process	27594	6629	578	16.5329	14	13.7113	ellipse	2.79e-18	false	6629	485	47
530	0.0451	embryonic development	27594	9790	429	1.34597	14	7.48331	ellipse	0.0205	false	9790	485	14
531	3.58e-06	protein complex	27594	43234	1084	5.44603	14	13.1149	ellipse	6.84e-07	false	43234	485	43
532	3.72e-29	intracellular	27594	5622	7208	28.43	14	31.241	ellipse	1.69e-30	false	5622	485	244
533	3.58e-19	biosynthetic process	27594	9058	2610	18.4458	14	21.3542	ellipse	2.93e-20	false	9058	485	114
534	8.73e-06	endoplasmic reticulum	27594	5783	329	5.05909	14	8.94427	ellipse	1.82e-06	false	5783	485	20
535	0.0417	ribosome	27594	5840	301	1.37989	14	6.63325	ellipse	0.0182	false	5840	485	11
536	9.6e-08	response to biotic stimulus	27594	9607	550	7.01788	14	11.1355	ellipse	1.57e-08	false	9607	485	31
537	4.67e-05	hydrolase activity	27594	16787	2632	4.33056	14	17.4356	ellipse	1.1e-05	false	16787	485	76
538	2.53e-54	catalytic activity	27594	3824	7553	53.5969	14	34.5254	ellipse	2.3e-56	false	3824	485	298
539	2.17e-05	plasma membrane	27594	5886	1574	4.66299	14	14.5602	ellipse	4.74e-06	false	5886	485	53
540	5.96e-11	generation of precursor metabolites and energy	27594	6091	199	10.2249	14	9.38083	ellipse	8.67e-12	false	6091	485	22
541	0.0234	electron carrier activity	27594	9055	427	1.6313	14	7.74597	ellipse	0.00914	false	9055	485	15
542	0.00208	Golgi apparatus	27594	5794	194	2.68103	14	6.63325	ellipse	0.000682	false	5794	485	11
543	0.000208	mitochondrion	27594	5739	817	3.68191	14	11.1355	ellipse	5.86e-05	false	5739	485	31
544	0.0223	ion transport	27594	6811	345	1.65093	14	7.2111	ellipse	0.00853	false	6811	485	13
545	4.96e-05	transport	27594	6810	1502	4.3044	14	14.1421	ellipse	1.22e-05	false	6810	485	50
546	3.71e-08	secondary metabolic process	27594	19748	330	7.43039	14	9.79796	ellipse	5.74e-09	false	19748	485	24
547	0.000723	transporter activity	27594	5215	1125	3.14066	14	12.1655	ellipse	0.000217	false	5215	485	37
548	7.93e-15	response to stress	27594	6950	1853	14.1009	14	18.3303	ellipse	9.37e-16	false	6950	485	84
549	4.67e-05	oxygen binding	27594	19825	223	4.33056	14	7.74597	ellipse	1.07e-05	false	19825	485	15
550	1.29e-16	response to abiotic stimulus	27594	9628	1168	15.8894	14	16.3707	ellipse	1.41e-17	false	9628	485	67
551	3.16e-26	plastid	27594	9536	2139	25.5005	14	21.3542	ellipse	2.3e-27	false	9536	485	114
552	4.75e-31	organelle	27594	43226	6091	30.3231	14	29.9333	ellipse	1.73e-32	false	43226	485	224
553	0.000139	multicellular organismal development	27594	7275	1655	3.85594	14	14.4222	ellipse	3.8e-05	false	7275	485	52
554	0.0254	biological_process	27594	8150	22304	1.59535	14	40.5956	ellipse	0.0102	false	8150	485	412
555	9.31e-15	primary metabolic process	27594	44238	5719	14.031	14	26.533	ellipse	1.19e-15	false	44238	485	176
556	0.00881	vacuole	27594	5773	455	2.05499	14	8.24621	ellipse	0.00312	false	5773	485	17
557	1.85e-38	cytoplasm	27594	5737	4745	37.7324	14	28.775	ellipse	3.37e-40	false	5737	485	207
558	0.0411	external encapsulating structure	27594	30312	462	1.38627	14	7.74597	ellipse	0.0176	false	30312	485	15
559	1.39e-26	cell	27594	5623	11708	25.8557	14	36	ellipse	8.87e-28	false	5623	485	324
560	4.35e-06	catabolic process	27594	9056	660	5.36128	14	11.1355	ellipse	8.7e-07	false	9056	485	31
561	8.66e-32	metabolic process	27594	8152	6834	31.0625	14	31.1127	ellipse	2.36e-33	false	8152	485	242
562	0.000759	extracellular region	27594	5576	393	3.11967	14	8.48528	ellipse	0.000235	false	5576	485	18
563	0.000856	cellular_component	27594	5575	19822	3.06764	14	39.0896	ellipse	0.000272	false	5575	485	382
564	0.000671	binding	27594	5488	9513	3.17335	14	28.6356	ellipse	0.000195	false	5488	485	205
565	5.26e-05	molecular_function	27594	3674	24443	4.2794	14	42.7551	ellipse	1.34e-05	false	3674	485	457
