# Supplementary material for: Whole Transcriptome Analyses of Apricots and Japanese Plum Fruits after 1-MCP (Ethylene-Inhibitor) and Ethrel (Ethylene-Precursor) Treatments Reveal New Insights into the Physiology of the Ripening Process
Source: Int J Mol Sci. 2022 Sep 20;23(19):11045. doi: 10.3390/ijms231911045 (PMC9569840; doi:10.3390/ijms231911045)
Supplement: Supplementary file 1 [file ijms-23-11045-s001.zip › Supplementary Tables/S12. Kegg pathway_PRUPE.xlsx]

## Sheet: GD T0 vs GD T1
GOID	GOTerm	Ontology Source	Term PValue	Term PValue Corrected with Benjamini-Hochberg	Group PValue	Group PValue Corrected with Benjamini-Hochberg	GOLevels	GOGroups	% Associated Genes	Rich factor	Nr. Genes	Associated Genes Found		Pathway,Rich_Factor,Q_Value,Number_of_genes
KEGG:04075	Plant hormone signal transduction	KEGG_21.05.2018	2.91114e-06	4.65783e-05	2.91114e-06	4.36671e-05	[-1]	Group18	13.2231	0.124514	32	[PRUPE_1G208300, PRUPE_1G334200, PRUPE_1G368100, PRUPE_1G408100, PRUPE_1G437500, PRUPE_1G480700, PRUPE_1G494200, PRUPE_2G140600, PRUPE_2G247800, PRUPE_2G256700, PRUPE_4G136800, PRUPE_4G197000, PRUPE_5G036800, PRUPE_5G041700, PRUPE_6G226100, PRUPE_6G234900, PRUPE_6G273000, PRUPE_7G112200, PRUPE_7G167000, PRUPE_7G220600, PRUPE_7G234800, PRUPE_8G079000, PRUPE_8G079200, PRUPE_8G079600, PRUPE_8G079700…	,	Plant hormone signal transduction,0.124513618677043,4.65782770042467E-05,32
KEGG:00195	Photosynthesis	KEGG_21.05.2018	5.71946e-09	1.83023e-07	5.71946e-09	1.71584e-07	[-1]	Group22	27.6923	0.0700389	18	[PRUPE_1G358900, PRUPE_1G573600, PRUPE_2G229000, PRUPE_3G067400, PRUPE_3G179400, PRUPE_3G228100, PRUPE_4G020800, PRUPE_4G029300, PRUPE_4G105600, PRUPE_4G214800, PRUPE_4G271200, PRUPE_6G035200, PRUPE_6G137400, PRUPE_6G361000, PRUPE_7G145900, PRUPE_7G169200, PRUPE_8G210000, PRUPE_8G215000]	,	Photosynthesis,0.0700389105058366,1.8302272823491E-07,18
KEGG:03010	Ribosome	KEGG_21.05.2018	0.789275	0.971416	0.789275	0.94713	[-1]	Group15	5.88235	0.0661479	17	[PRUPE_1G044700, PRUPE_1G079500, PRUPE_1G210800, PRUPE_1G424800, PRUPE_1G558000, PRUPE_1G579300, PRUPE_2G075600, PRUPE_2G296800, PRUPE_3G069000, PRUPE_3G136100, PRUPE_3G148400, PRUPE_6G042400, PRUPE_7G086700, PRUPE_7G099300, PRUPE_7G102700, PRUPE_8G265100, rps28.1]	,	Ribosome,0.066147859922179,0.971415506921786,17
KEGG:00940	Phenylpropanoid biosynthesis	KEGG_21.05.2018	0.647602	0.941966	0.679455	0.970651	[-1]	Group33	6.04651	0.0505837	13	[PRUPE_1G087900, PRUPE_1G284600, PRUPE_3G095000, PRUPE_3G101900, PRUPE_3G107300, PRUPE_3G278900, PRUPE_4G021100, PRUPE_4G186300, PRUPE_6G223400, PRUPE_6G235400, PRUPE_7G080500, PRUPE_8G135300, PRUPE_ppa002328mg]	,	Phenylpropanoid biosynthesis,0.0505836575875486,0.941965888744964,13
KEGG:04626	Plant-pathogen interaction	KEGG_21.05.2018	0.871114	0.899215	0.871114	0.901153	[-1]	Group20	5.72917	0.0428016	11	[CNGC15, CNGC2, PRUPE_2G276500, PRUPE_3G091800, PRUPE_3G303600, PRUPE_5G025400, PRUPE_5G025600, PRUPE_5G138300, PRUPE_7G047300, PRUPE_8G057600, PRUPE_8G153100]	,	Plant-pathogen interaction,0.0428015564202335,0.899214872618688,11
KEGG:04016	MAPK signaling pathway	KEGG_21.05.2018	0.334083	0.562667	0.334083	0.589559	[-1]	Group17	7.40741	0.0389105	10	[PRUPE_1G408100, PRUPE_1G412400, PRUPE_1G480700, PRUPE_2G176900, PRUPE_2G256700, PRUPE_5G036800, PRUPE_5G138300, PRUPE_7G220600, PRUPE_8G153100, PRUPE_8G174900]	,	MAPK signaling pathway,0.0389105058365759,0.562666818057421,10
KEGG:00520	Amino sugar and nucleotide sugar metabolism	KEGG_21.05.2018	0.145035	0.464113	0.145035	0.483451	[-1]	Group29	8.62069	0.0389105	10	[PRUPE_1G099000, PRUPE_1G196700, PRUPE_1G204700, PRUPE_1G376200, PRUPE_2G280900, PRUPE_3G249900, PRUPE_6G081100, PRUPE_7G258500, PRUPE_7G270900, PRUPE_8G174900]	,	Amino sugar and nucleotide sugar metabolism,0.0389105058365759,0.464112707288675,10
KEGG:00500	Starch and sucrose metabolism	KEGG_21.05.2018	0.858918	0.916179	0.858918	0.920269	[-1]	Group28	5.6962	0.0350195	9	[PRUPE_1G196700, PRUPE_1G284600, PRUPE_1G376200, PRUPE_2G277800, PRUPE_3G257600, PRUPE_7G080500, PRUPE_7G270900, PRUPE_8G005900, PRUPE_8G125500]	,	Starch and sucrose metabolism,0.0350194552529183,0.916179074685745,9
KEGG:00710	Carbon fixation in photosynthetic organisms	KEGG_21.05.2018	0.0160339	0.128271	0.0160339	0.120254	[-1]	Group07	13.3333	0.0311284	8	[PRUPE_1G084500, PRUPE_1G311400, PRUPE_3G157200, PRUPE_3G315500, PRUPE_4G136700, PRUPE_5G024600, PRUPE_5G155800, PRUPE_8G085100]	,	Carbon fixation in photosynthetic organisms,0.0311284046692607,0.12827096670549,8
KEGG:00480	Glutathione metabolism	KEGG_21.05.2018	0.275551	0.587843	0.275551	0.635888	[-1]	Group27	7.76699	0.0311284	8	[GST, PRUPE_1G456300, PRUPE_3G165500, PRUPE_3G245700, PRUPE_5G191500, PRUPE_5G228100, PRUPE_6G244700, PRUPE_6G307600]	,	Glutathione metabolism,0.0311284046692607,0.587842676580473,8
KEGG:00630	Glyoxylate and dicarboxylate metabolism	KEGG_21.05.2018	0.0890701	0.407178	0.0890701	0.381729	[-1]	Group06	10.7692	0.0272374	7	[PRUPE_1G084500, PRUPE_1G148700, PRUPE_1G311400, PRUPE_1G507600, PRUPE_3G037200, PRUPE_3G157200, PRUPE_5G041300]	,	Glyoxylate and dicarboxylate metabolism,0.0272373540856031,0.407177805562602,7
KEGG:03013	RNA transport	KEGG_21.05.2018	0.855563	0.944069	0.029804	0.178824	[-1]	Group32	4.60526	0.0272374	7	[PRUPE_1G409000, PRUPE_1G432200, PRUPE_2G007400, PRUPE_3G039600, PRUPE_4G205000, PRUPE_7G122400, PRUPE_8G129400]	,	RNA transport,0.0272373540856031,0.94406936490624,7
KEGG:00196	Antenna proteins Photosynthesis	KEGG_21.05.2018	0.000277762	0.0029628	0.000277762	0.00277762	[-1]	Group23	33.3333	0.0233463	6	[PRUPE_1G225700, PRUPE_1G557800, PRUPE_2G248900, PRUPE_3G201000, PRUPE_5G195100, PRUPE_8G001200]	,	Antenna proteins Photosynthesis,0.0233463035019455,0.00296279504495249,6
KEGG:00270	Cysteine and methionine metabolism	KEGG_21.05.2018	0.646141	0.984596	0.517882	0.776823	[-1]	Group31	6.38298	0.0233463	6	[PRUPE_1G310700, PRUPE_2G176900, PRUPE_3G264300, PRUPE_4G013800, PRUPE_5G129800, PRUPE_7G233900]	,	Cysteine and methionine metabolism,0.0233463035019455,0.984596362270237,6
KEGG:00330	Arginine and proline metabolism	KEGG_21.05.2018	0.18293	0.450289	0.18293	0.4989	[-1]	Group12	10.6383	0.0194553	5	[PRUPE_1G255200, PRUPE_2G276500, PRUPE_3G243500, PRUPE_6G224300, PpADC]	,	Arginine and proline metabolism,0.0194552529182879,0.450289284055546,5
KEGG:04146	Peroxisome	KEGG_21.05.2018	0.802063	0.916644	0.802063	0.891181	[-1]	Group19	6.25	0.0194553	5	[PRUPE_1G167500, PRUPE_3G037200, PRUPE_3G150000, PRUPE_4G057300, PRUPE_4G113900]	,	Peroxisome,0.0194552529182879,0.916643503340787,5
KEGG:03015	mRNA surveillance pathway	KEGG_21.05.2018	1	1	0.029804	0.178824	[-1]	Group32	4.71698	0.0194553	5	[PRUPE_1G432200, PRUPE_2G007400, PRUPE_5G226600, PRUPE_7G122400, PRUPE_8G129400]	,	mRNA surveillance pathway,0.0194552529182879,1,5
KEGG:03018	RNA degradation	KEGG_21.05.2018	1	1	0.029804	0.178824	[-1]	Group32	5.05051	0.0194553	5	[PRUPE_1G432200, PRUPE_2G007400, PRUPE_7G098700, PRUPE_7G122400, PRUPE_8G129400]	,	RNA degradation,0.0194552529182879,1,5
KEGG:00360	Phenylalanine metabolism	KEGG_21.05.2018	0.0919279	0.367712	0.679455	0.970651	[-1]	Group33	11.3636	0.0194553	5	[PRUPE_1G011900, PRUPE_1G087900, PRUPE_3G107300, PRUPE_6G235400, PRUPE_ppa002328mg]	,	Phenylalanine metabolism,0.0194552529182879,0.367711727207581,5
KEGG:00860	Porphyrin and chlorophyll metabolism	KEGG_21.05.2018	0.326958	0.581258	0.326958	0.613045	[-1]	Group08	8.51064	0.0155642	4	[PRUPE_1G054600, PRUPE_1G541100, PRUPE_5G142500, PRUPE_5G194300]	,	Porphyrin and chlorophyll metabolism,0.0155642023346304,0.581257905634768,4
KEGG:00906	Carotenoid biosynthesis	KEGG_21.05.2018	0.114271	0.406299	0.114271	0.428518	[-1]	Group09	11.7647	0.0155642	4	[PRUPE_1G435300, PRUPE_6G356100, bHY, ccd4]	,	Carotenoid biosynthesis,0.0155642023346304,0.406298587813802,4
KEGG:00071	Fatty acid degradation	KEGG_21.05.2018	0.284001	0.534589	0.284001	0.568001	[-1]	Group13	9.7561	0.0155642	4	[PRUPE_1G034900, PRUPE_1G167500, PRUPE_1G255200, PRUPE_2G231700]	,	Fatty acid degradation,0.0155642023346304,0.534589235785974,4
KEGG:00260	Glycine, serine and threonine metabolism	KEGG_21.05.2018	0.790785	0.937227	0.790785	0.912444	[-1]	Group25	5.7971	0.0155642	4	[PRUPE_1G011900, PRUPE_1G507600, PRUPE_3G144200, PRUPE_5G041300]	,	Glycine, serine and threonine metabolism,0.0155642023346304,0.937226871355559,4
KEGG:00380	Tryptophan metabolism	KEGG_21.05.2018	0.27853	0.557059	0.27853	0.596849	[-1]	Group26	10	0.0155642	4	[PRUPE_1G255200, PRUPE_1G260100, PRUPE_1G298700, PRUPE_1G468500]	,	Tryptophan metabolism,0.0155642023346304,0.557059348079076,4
KEGG:00410	beta-Alanine metabolism	KEGG_21.05.2018	0.27853	0.557059	0.41089	0.684816	[-1]	Group30	10	0.0155642	4	[PRUPE_1G011900, PRUPE_1G255200, PRUPE_1G339900, PRUPE_2G207200]	,	beta-Alanine metabolism,0.0155642023346304,0.557059348079076,4
KEGG:00130	Ubiquinone and other terpenoid-quinone biosynthesis	KEGG_21.05.2018	0.154089	0.448258	0.679455	0.970651	[-1]	Group33	10.5263	0.0155642	4	[PRUPE_1G087900, PRUPE_1G450300, PRUPE_3G107300, PRUPE_8G233800]	,	Ubiquinone and other terpenoid-quinone biosynthesis,0.0155642023346304,0.448258367267624,4
KEGG:00030	Pentose phosphate pathway	KEGG_21.05.2018	0.736199	1	0.736199	1	[-1]	Group00	6.66667	0.0116732	3	[PRUPE_3G245700, PRUPE_6G307600, PRUPE_8G085100]	,	Pentose phosphate pathway,0.0116731517509728,1,3
KEGG:00051	Fructose and mannose metabolism	KEGG_21.05.2018	1	1	1	1	[-1]	Group01	5.35714	0.0116732	3	[PRUPE_1G196700, PRUPE_7G158000, PRUPE_8G085100]	,	Fructose and mannose metabolism,0.0116731517509728,1,3
KEGG:00052	Galactose metabolism	KEGG_21.05.2018	0.766855	0.981574	0.766855	0.958569	[-1]	Group02	5.66038	0.0116732	3	[PRUPE_1G111300, PRUPE_3G008900, PRUPE_3G289900]	,	Galactose metabolism,0.0116731517509728,0.981574150296932,3
KEGG:00561	Glycerolipid metabolism	KEGG_21.05.2018	1	1	1	1	[-1]	Group03	4.47761	0.0116732	3	[PRUPE_1G255200, PRUPE_3G091800, PRUPE_4G040700]	,	Glycerolipid metabolism,0.0116731517509728,1,3
KEGG:00591	Linoleic acid metabolism	KEGG_21.05.2018	0.0632563	0.337367	0.0632563	0.316281	[-1]	Group04	17.6471	0.0116732	3	[PRUPE_1G011400, PRUPE_6G018700, PRUPE_6G324300]	,	Linoleic acid metabolism,0.0116731517509728,0.337366909551923,3
KEGG:00592	alpha-Linolenic acid metabolism	KEGG_21.05.2018	0.750276	1	0.750276	0.97862	[-1]	Group05	6.12245	0.0116732	3	[PRUPE_1G386300, PRUPE_3G213800, PRUPE_6G018700]	,	alpha-Linolenic acid metabolism,0.0116731517509728,1,3
KEGG:00909	Sesquiterpenoid and triterpenoid biosynthesis	KEGG_21.05.2018	0.197757	0.452015	0.197757	0.494391	[-1]	Group10	10.7143	0.0116732	3	[PRUPE_3G025700, PRUPE_4G030400, PRUPE_8G156800]	,	Sesquiterpenoid and triterpenoid biosynthesis,0.0116731517509728,0.452015019403355,3
KEGG:00941	Flavonoid biosynthesis	KEGG_21.05.2018	0.750276	1	0.750276	0.97862	[-1]	Group11	6.12245	0.0116732	3	[F3H, PRUPE_3G095000, PRUPE_3G101900]	,	Flavonoid biosynthesis,0.0116731517509728,1,3
KEGG:00970	Aminoacyl-tRNA biosynthesis	KEGG_21.05.2018	1	1	1	1	[-1]	Group14	5.35714	0.0116732	3	[PRUPE_1G186600, PRUPE_5G096900, PRUPE_8G200100]	,	Aminoacyl-tRNA biosynthesis,0.0116731517509728,1,3
KEGG:03060	Protein export	KEGG_21.05.2018	0.736199	1	0.736199	1	[-1]	Group16	6.66667	0.0116732	3	[PRUPE_1G234800, PRUPE_5G043000, PRUPE_6G098200]	,	Protein export,0.0116731517509728,1,3
KEGG:00073	Cutin, suberine and wax biosynthesis	KEGG_21.05.2018	0.169579	0.452211	0.169579	0.508737	[-1]	Group21	11.5385	0.0116732	3	[PRUPE_1G046800, PRUPE_1G332000, PRUPE_6G351100]	,	Cutin, suberine and wax biosynthesis,0.0116731517509728,0.452211037532911,3
KEGG:00250	Alanine, aspartate and glutamate metabolism	KEGG_21.05.2018	0.511384	0.818214	0.511384	0.807448	[-1]	Group24	6.97674	0.0116732	3	[PRUPE_1G148700, PRUPE_1G339900, PRUPE_6G054800]	,	Alanine, aspartate and glutamate metabolism,0.0116731517509728,0.818213612045304,3
KEGG:00280	Valine, leucine and isoleucine degradation	KEGG_21.05.2018	0.511384	0.818214	0.41089	0.684816	[-1]	Group30	6.97674	0.0116732	3	[PRUPE_1G255200, PRUPE_2G207200, PRUPE_8G126800]	,	Valine, leucine and isoleucine degradation,0.0116731517509728,0.818213612045304,3
KEGG:00450	Selenocompound metabolism	KEGG_21.05.2018	0.0542254	0.347043	0.517882	0.776823	[-1]	Group31	18.75	0.0116732	3	[PRUPE_3G264300, PRUPE_5G129800, PRUPE_8G200100]	,	Selenocompound metabolism,0.0116731517509728,0.347042593831854,3

## Sheet: GD T0 vs GD T2
GOID	GOTerm	Ontology Source	Term PValue	Term PValue Corrected with Benjamini-Hochberg	Group PValue	Group PValue Corrected with Benjamini-Hochberg	GOLevels	GOGroups	% Associated Genes	Rich factor	Nr. Genes	Associated Genes Found		Pathway,Rich_Factor,Q_Value,Number_of_genes
KEGG:03010	Ribosome	KEGG_21.05.2018	0.0213804	0.171043	0.0213804	0.163917	[-1]	Group19	6.92042	0.130719	20	[PRUPE_1G044700, PRUPE_1G079500, PRUPE_1G086800, PRUPE_1G105200, PRUPE_1G376100, PRUPE_2G075600, PRUPE_3G067300, PRUPE_3G069000, PRUPE_3G097200, PRUPE_3G148400, PRUPE_3G286600, PRUPE_4G110800, PRUPE_4G120500, PRUPE_4G129500, PRUPE_4G231400, PRUPE_5G152400, PRUPE_7G099300, PRUPE_8G053900, PRUPE_8G126100, rps28.1]	,	Ribosome,0.130718954248366,0.171043330842824,20
KEGG:04075	Plant hormone signal transduction	KEGG_21.05.2018	0.0656947	0.315335	0.0656947	0.302196	[-1]	Group05	6.61157	0.104575	16	[PRUPE_1G208300, PRUPE_1G329600, PRUPE_1G429300, PRUPE_1G480700, PRUPE_1G494200, PRUPE_2G140600, PRUPE_2G185800, PRUPE_2G247800, PRUPE_2G256700, PRUPE_3G058600, PRUPE_3G162500, PRUPE_4G136800, PRUPE_5G036800, PRUPE_5G235300, PRUPE_6G129100, PRUPE_6G226100]	,	Plant hormone signal transduction,0.104575163398693,0.315334510119856,16
KEGG:04626	Plant-pathogen interaction	KEGG_21.05.2018	0.138298	0.414893	0.138298	0.397606	[-1]	Group08	6.25	0.0784314	12	[CNGC7, PRUPE_1G007100, PRUPE_1G220800, PRUPE_1G301400, PRUPE_1G384400, PRUPE_2G301300, PRUPE_3G080600, PRUPE_3G160600, PRUPE_5G138300, PRUPE_7G047300, PRUPE_7G147800, PRUPE_7G193000]	,	Plant-pathogen interaction,0.0784313725490196,0.414893102217083,12
KEGG:04141	Protein processing in endoplasmic reticulum	KEGG_21.05.2018	0.373475	0.640243	0.373475	0.660763	[-1]	Group06	5.28846	0.0718954	11	[PRUPE_2G152300, PRUPE_2G243400, PRUPE_2G243800, PRUPE_2G301300, PRUPE_3G017400, PRUPE_3G034800, PRUPE_5G043000, PRUPE_6G080700, PRUPE_6G098200, PRUPE_6G266500, PRUPE_7G148100]	,	Protein processing in endoplasmic reticulum,0.0718954248366013,0.640242503477615,11
KEGG:00195	Photosynthesis	KEGG_21.05.2018	5.98908e-05	0.00071869	5.98908e-05	0.000688744	[-1]	Group10	16.9231	0.0718954	11	[PRUPE_1G013900, PRUPE_1G573600, PRUPE_3G228100, PRUPE_4G088200, PRUPE_4G105600, PRUPE_4G143700, PRUPE_6G035200, PRUPE_6G137400, PRUPE_6G361000, PRUPE_7G145900, PRUPE_8G210000]	,	Photosynthesis,0.0718954248366013,0.0007186895632503,11
KEGG:00230	Purine metabolism	KEGG_21.05.2018	0.194761	0.467426	0.194761	0.44795	[-1]	Group12	6.33803	0.0588235	9	[PRUPE_1G060800, PRUPE_1G542100, PRUPE_3G306600, PRUPE_6G025800, PRUPE_6G244100, PRUPE_6G280000, PRUPE_7G077500, PRUPE_7G131600, PRUPE_8G043500]	,	Purine metabolism,0.0588235294117647,0.467425610824173,9
KEGG:04016	MAPK signaling pathway	KEGG_21.05.2018	0.272248	0.544495	0.272248	0.521808	[-1]	Group03	5.92593	0.0522876	8	[PRUPE_1G480700, PRUPE_2G185800, PRUPE_2G256700, PRUPE_5G036800, PRUPE_5G138300, PRUPE_7G193000, PRUPE_8G174900, PRUPE_8G193100]	,	MAPK signaling pathway,0.0522875816993464,0.544495437100556,8
KEGG:00196	Antenna proteins Photosynthesis	KEGG_21.05.2018	5.82013e-05	0.00139683	5.82013e-05	0.00133863	[-1]	Group11	33.3333	0.0392157	6	[PRUPE_1G225700, PRUPE_1G435900, PRUPE_1G557800, PRUPE_2G248900, PRUPE_3G174700, PRUPE_4G076300]	,	Antenna proteins Photosynthesis,0.0392156862745098,0.00139683235987804,6
KEGG:03015	mRNA surveillance pathway	KEGG_21.05.2018	0.452736	0.639157	0.452736	0.650808	[-1]	Group20	5.66038	0.0392157	6	[PRUPE_1G234400, PRUPE_1G432200, PRUPE_2G220200, PRUPE_5G087000, PRUPE_5G226600, PRUPE_6G081700]	,	mRNA surveillance pathway,0.0392156862745098,0.639156508481601,6
KEGG:03030	DNA replication	KEGG_21.05.2018	0.0631603	0.378962	0.0631603	0.363172	[-1]	Group02	9.61539	0.0326797	5	[PRUPE_1G211500, PRUPE_4G110300, PRUPE_7G131600, PRUPE_7G252700, PRUPE_8G088400]	,	DNA replication,0.0326797385620915,0.378961966872019,5
KEGG:00190	Oxidative phosphorylation	KEGG_21.05.2018	1	1	1	1	[-1]	Group09	4.09836	0.0326797	5	[PRUPE_1G214500, PRUPE_1G370100, PRUPE_1G473400, PRUPE_2G041500, PRUPE_5G221100]	,	Oxidative phosphorylation,0.0326797385620915,1,5
KEGG:03018	RNA degradation	KEGG_21.05.2018	0.60659	0.727907	0.60659	0.734293	[-1]	Group21	5.05051	0.0326797	5	[PFK, PRUPE_1G056300, PRUPE_1G432200, PRUPE_6G139300, PRUPE_6G139800]	,	RNA degradation,0.0326797385620915,0.727907433866022,5
KEGG:04145	Phagosome	KEGG_21.05.2018	0.557393	0.704075	0.557393	0.712224	[-1]	Group07	5.26316	0.0261438	4	[PRUPE_1G370100, PRUPE_1G542600, PRUPE_5G043000, PRUPE_6G098200]	,	Phagosome,0.0261437908496732,0.70407499882474,4
KEGG:03008	Ribosome biogenesis in eukaryotes	KEGG_21.05.2018	0.78016	0.81408	0.78016	0.854461	[-1]	Group18	4.70588	0.0261438	4	[PRUPE_1G572400, PRUPE_2G114600, PRUPE_6G169200, PRUPE_7G125100]	,	Ribosome biogenesis in eukaryotes,0.0261437908496732,0.81407958930991,4
KEGG:00710	Carbon fixation in photosynthetic organisms	KEGG_21.05.2018	0.314912	0.581377	0.81027	0.847101	[-1]	Group22	6.66667	0.0261438	4	[PRUPE_1G311400, PRUPE_3G157200, PRUPE_3G315500, PRUPE_4G166400]	,	Carbon fixation in photosynthetic organisms,0.0261437908496732,0.581376593623299,4
KEGG:00052	Galactose metabolism	KEGG_21.05.2018	0.483421	0.644561	0.483421	0.65404	[-1]	Group00	5.66038	0.0196078	3	[PFK, PRUPE_3G289900, PRUPE_6G032400]	,	Galactose metabolism,0.0196078431372549,0.644561233220519,3
KEGG:00071	Fatty acid degradation	KEGG_21.05.2018	0.241666	0.527271	0.241666	0.505301	[-1]	Group01	7.31707	0.0196078	3	[PRUPE_1G034900, PRUPE_1G167500, PRUPE_2G231700]	,	Fatty acid degradation,0.0196078431372549,0.527270849935677,3
KEGG:00073	Cutin, suberine and wax biosynthesis	KEGG_21.05.2018	0.0912138	0.364855	0.0912138	0.349653	[-1]	Group04	11.5385	0.0196078	3	[PRUPE_1G332000, PRUPE_6G126900, PRUPE_6G351100]	,	Cutin, suberine and wax biosynthesis,0.0196078431372549,0.364855345864617,3
KEGG:00260	Glycine, serine and threonine metabolism	KEGG_21.05.2018	0.763423	0.832826	0.763423	0.877937	[-1]	Group13	4.34783	0.0196078	3	[PRUPE_1G011900, PRUPE_3G067800, PRUPE_3G144200]	,	Glycine, serine and threonine metabolism,0.0196078431372549,0.83282553953294,3
KEGG:00400	Phenylalanine, tyrosine and tryptophan biosynthesis	KEGG_21.05.2018	0.424114	0.678583	0.424114	0.696759	[-1]	Group14	6.97674	0.0196078	3	[PRUPE_3G144200, PRUPE_6G119200, PRUPE_6G191200]	,	Phenylalanine, tyrosine and tryptophan biosynthesis,0.0196078431372549,0.678582558060071,3
KEGG:00900	Terpenoid backbone biosynthesis	KEGG_21.05.2018	0.433871	0.650806	0.433871	0.665268	[-1]	Group15	6.66667	0.0196078	3	[PRUPE_6G153000, PRUPE_7G181400, PRUPE_8G170800]	,	Terpenoid backbone biosynthesis,0.0196078431372549,0.650806011862347,3
KEGG:00904	Diterpenoid biosynthesis	KEGG_21.05.2018	0.136076	0.466546	0.136076	0.447107	[-1]	Group16	9.67742	0.0196078	3	[PRUPE_1G388500, PRUPE_1G467600, PRUPE_3G075600]	,	Diterpenoid biosynthesis,0.0196078431372549,0.466546319252556,3
KEGG:00910	Nitrogen metabolism	KEGG_21.05.2018	0.165963	0.442569	0.165963	0.424129	[-1]	Group17	8.82353	0.0196078	3	[PRUPE_3G285600, PRUPE_3G289200, PRUPE_6G104900]	,	Nitrogen metabolism,0.0196078431372549,0.442569288530832,3
KEGG:00630	Glyoxylate and dicarboxylate metabolism	KEGG_21.05.2018	0.751258	0.858581	0.81027	0.847101	[-1]	Group22	4.61538	0.0196078	3	[PRUPE_1G311400, PRUPE_3G067800, PRUPE_3G157200]	,	Glyoxylate and dicarboxylate metabolism,0.0196078431372549,0.858580578599732,3
											153

## Sheet: GD T1 vs GD T2
GOID	GOTerm	Ontology Source	Term PValue	Term PValue Corrected with Benjamini-Hochberg	Group PValue	Group PValue Corrected with Benjamini-Hochberg	GOLevels	GOGroups	% Associated Genes	Rich factor	Nr. Genes	Associated Genes Found		Pathway,Rich_Factor,Q_Value,Number_of_genes
KEGG:04075	Plant hormone signal transduction	KEGG_21.05.2018	0.00108829	0.0177754	0.00108829	0.0126967	[-1]	Group22	11.9835	0.0807799	29	[PRUPE_1G034300, PRUPE_1G208300, PRUPE_1G261500, PRUPE_1G329600, PRUPE_1G408100, PRUPE_1G437500, PRUPE_1G508100, PRUPE_2G185800, PRUPE_2G195300, PRUPE_2G247800, PRUPE_3G058600, PRUPE_3G162500, PRUPE_6G129100, PRUPE_6G273000, PRUPE_6G343700, PRUPE_7G112200, PRUPE_7G167000, PRUPE_7G189200, PRUPE_7G220600, PRUPE_7G234800, PRUPE_8G079000, PRUPE_8G079600, PRUPE_8G079700, PRUPE_8G081200, PRUPE_8G082200…	,	Plant hormone signal transduction,0.0807799442896936,0.0177754402198217,29
KEGG:00195	Photosynthesis	KEGG_21.05.2018	1.21452e-08	5.95115e-07	1.21452e-08	4.25082e-07	[-1]	Group25	29.2308	0.0529248	19	[PRUPE_1G358900, PRUPE_1G573600, PRUPE_2G229000, PRUPE_3G067400, PRUPE_3G179400, PRUPE_3G228100, PRUPE_4G029300, PRUPE_4G088200, PRUPE_4G105600, PRUPE_4G143700, PRUPE_4G214800, PRUPE_4G271200, PRUPE_6G035200, PRUPE_6G137400, PRUPE_6G361000, PRUPE_7G145900, PRUPE_7G169200, PRUPE_8G210000, PRUPE_8G215000]	,	Photosynthesis,0.052924791086351,5.95115125445888E-07,19
KEGG:00940	Phenylpropanoid biosynthesis	KEGG_21.05.2018	0.392964	0.601726	0.392964	0.597988	[-1]	Group12	7.90698	0.0473538	17	[PRUPE_1G081600, PRUPE_1G087900, PRUPE_2G065700, PRUPE_3G095000, PRUPE_3G101700, PRUPE_3G101900, PRUPE_3G107300, PRUPE_4G186300, PRUPE_4G197500, PRUPE_6G044000, PRUPE_6G162000, PRUPE_6G208200, PRUPE_7G080500, PRUPE_7G129300, PRUPE_7G164600, PRUPE_8G135300, PRUPE_ppa002328mg]	,	Phenylpropanoid biosynthesis,0.0473537604456825,0.601725889283621,17
KEGG:03010	Ribosome	KEGG_21.05.2018	0.268529	0.526317	0.268529	0.52214	[-1]	Group16	4.84429	0.0389972	14	[PRUPE_1G013800, PRUPE_1G210800, PRUPE_1G558000, PRUPE_2G296800, PRUPE_3G136100, PRUPE_3G286600, PRUPE_4G110800, PRUPE_4G129500, PRUPE_4G200400, PRUPE_5G134200, PRUPE_5G152400, PRUPE_5G192900, PRUPE_6G060600, PRUPE_8G265100]	,	Ribosome,0.0389972144846797,0.526316887781292,14
KEGG:04016	MAPK signaling pathway	KEGG_21.05.2018	0.151862	0.413402	0.151862	0.483197	[-1]	Group21	9.62963	0.0362117	13	[PRUPE_1G034300, PRUPE_1G408100, PRUPE_1G412400, PRUPE_2G176900, PRUPE_2G185800, PRUPE_2G195300, PRUPE_5G097900, PRUPE_5G138300, PRUPE_6G326300, PRUPE_7G193000, PRUPE_7G220600, PRUPE_8G153100, PRUPE_8G193100]	,	MAPK signaling pathway,0.0362116991643454,0.413401531988655,13
KEGG:04626	Plant-pathogen interaction	KEGG_21.05.2018	1	1	1	1	[-1]	Group24	6.25	0.0334262	12	[CNGC2, PRUPE_1G220800, PRUPE_1G301400, PRUPE_1G384400, PRUPE_2G075100, PRUPE_2G276500, PRUPE_3G080600, PRUPE_3G091800, PRUPE_5G025400, PRUPE_5G138300, PRUPE_7G193000, PRUPE_8G153100]	,	Plant-pathogen interaction,0.0334261838440111,1,12
KEGG:03018	RNA degradation	KEGG_21.05.2018	0.0638575	0.312902	0.0638575	0.279377	[-1]	Group18	11.1111	0.0306407	11	[PFK, PRUPE_1G056300, PRUPE_2G007400, PRUPE_2G281900, PRUPE_4G219100, PRUPE_6G139200, PRUPE_6G139300, PRUPE_6G139800, PRUPE_7G098700, PRUPE_7G122400, PRUPE_8G129400]	,	RNA degradation,0.0306406685236769,0.312901992787917,11
KEGG:00480	Glutathione metabolism	KEGG_21.05.2018	0.100368	0.351288	0.100368	0.39032	[-1]	Group30	10.6796	0.0306407	11	[PRUPE_1G004800, PRUPE_1G456300, PRUPE_1G526000, PRUPE_3G165500, PRUPE_5G098400, PRUPE_5G191500, PRUPE_5G228100, PRUPE_6G244700, PRUPE_6G307600, PRUPE_8G210200, PRUPE_8G210400]	,	Glutathione metabolism,0.0306406685236769,0.351287883576607,11
KEGG:00520	Amino sugar and nucleotide sugar metabolism	KEGG_21.05.2018	0.336872	0.589526	0.336872	0.589526	[-1]	Group01	8.62069	0.0278552	10	[PRUPE_1G100900, PRUPE_1G204700, PRUPE_1G205400, PRUPE_1G313500, PRUPE_1G376200, PRUPE_2G232500, PRUPE_3G249900, PRUPE_7G258500, PRUPE_7G259000, PRUPE_7G270900]	,	Amino sugar and nucleotide sugar metabolism,0.0278551532033426,0.589525685069742,10
KEGG:00500	Starch and sucrose metabolism	KEGG_21.05.2018	1	1	1	1	[-1]	Group31	6.32911	0.0278552	10	[PRUPE_1G159700, PRUPE_1G376200, PRUPE_2G065700, PRUPE_2G277800, PRUPE_3G257600, PRUPE_4G197500, PRUPE_7G080500, PRUPE_7G270900, PRUPE_8G005900, PRUPE_8G125500]	,	Starch and sucrose metabolism,0.0278551532033426,1,10
KEGG:00196	Antenna proteins Photosynthesis	KEGG_21.05.2018	5.20003e-07	1.27401e-05	5.20003e-07	9.10005e-06	[-1]	Group27	50	0.0250696	9	[PRUPE_1G225700, PRUPE_1G557800, PRUPE_2G248900, PRUPE_3G004100, PRUPE_3G201000, PRUPE_4G076300, PRUPE_5G195100, PRUPE_7G195500, PRUPE_8G001200]	,	Antenna proteins Photosynthesis,0.0250696378830084,1.27400731927205E-05,9
KEGG:03008	Ribosome biogenesis in eukaryotes	KEGG_21.05.2018	0.262505	0.535948	0.262505	0.540452	[-1]	Group15	9.41177	0.0222841	8	[PRUPE_1G205700, PRUPE_1G473000, PRUPE_2G114600, PRUPE_4G275000, PRUPE_5G054300, PRUPE_5G171700, PRUPE_6G169200, PRUPE_7G125100]	,	Ribosome biogenesis in eukaryotes,0.0222841225626741,0.535948266709609,8
KEGG:00270	Cysteine and methionine metabolism	KEGG_21.05.2018	0.394967	0.586466	0.394967	0.575993	[-1]	Group17	8.51064	0.0222841	8	[OAS-TL, PRUPE_1G310700, PRUPE_1G334400, PRUPE_2G176900, PRUPE_3G264300, PRUPE_4G013800, PRUPE_6G288600, PRUPE_7G233900]	,	Cysteine and methionine metabolism,0.0222841225626741,0.586465714341175,8
KEGG:00710	Carbon fixation in photosynthetic organisms	KEGG_21.05.2018	0.0556488	0.302977	0.171308	0.499648	[-1]	Group33	13.3333	0.0222841	8	[PRUPE_1G084500, PRUPE_1G311400, PRUPE_3G157200, PRUPE_3G315500, PRUPE_4G136700, PRUPE_4G166400, PRUPE_5G024600, PRUPE_8G085100]	,	Carbon fixation in photosynthetic organisms,0.0222841225626741,0.302976844177928,8
KEGG:00860	Porphyrin and chlorophyll metabolism	KEGG_21.05.2018	0.0300965	0.184341	0.0300965	0.175563	[-1]	Group06	14.8936	0.0194986	7	[PRUPE_1G054600, PRUPE_1G141800, PRUPE_1G440800, PRUPE_1G541100, PRUPE_4G057500, PRUPE_5G142500, PRUPE_5G194300]	,	Porphyrin and chlorophyll metabolism,0.0194986072423398,0.184340937969001,7
KEGG:03013	RNA transport	KEGG_21.05.2018	0.404821	0.583419	0.0271466	0.190026	[-1]	Group35	4.60526	0.0194986	7	[PRUPE_1G473000, PRUPE_2G007400, PRUPE_2G220200, PRUPE_4G072600, PRUPE_5G087000, PRUPE_7G122400, PRUPE_8G129400]	,	RNA transport,0.0194986072423398,0.583418965410447,7
KEGG:00260	Glycine, serine and threonine metabolism	KEGG_21.05.2018	0.4538	0.600978	0.4538	0.610885	[-1]	Group00	8.69565	0.0167131	6	[PRUPE_1G334400, PRUPE_3G144200, PRUPE_3G168100, PRUPE_4G207900, PRUPE_5G041300, PRUPE_6G288600]	,	Glycine, serine and threonine metabolism,0.0167130919220056,0.600978469082412,6
KEGG:00630	Glyoxylate and dicarboxylate metabolism	KEGG_21.05.2018	0.312961	0.567966	0.171308	0.499648	[-1]	Group33	9.23077	0.0167131	6	[PRUPE_1G084500, PRUPE_1G148700, PRUPE_1G311400, PRUPE_3G157200, PRUPE_5G041300, PRUPE_5G236300]	,	Glyoxylate and dicarboxylate metabolism,0.0167130919220056,0.567965616303489,6
KEGG:00230	Purine metabolism	KEGG_21.05.2018	0.383603	0.626552	0.64843	0.810537	[-1]	Group41	4.22535	0.0167131	6	[PRUPE_1G023000, PRUPE_1G205700, PRUPE_1G367700, PRUPE_6G025800, PRUPE_7G131600, PRUPE_7G182900]	,	Purine metabolism,0.0167130919220056,0.626552268620095,6
KEGG:00561	Glycerolipid metabolism	KEGG_21.05.2018	0.620974	0.74214	0.620974	0.804966	[-1]	Group02	7.46269	0.0139276	5	[PRUPE_1G094900, PRUPE_1G255200, PRUPE_1G312200, PRUPE_1G446700, PRUPE_3G091800]	,	Glycerolipid metabolism,0.0139275766016713,0.742139830443931,5
KEGG:03030	DNA replication	KEGG_21.05.2018	0.385301	0.609025	0.385301	0.612979	[-1]	Group19	9.61539	0.0139276	5	[PRUPE_1G211500, PRUPE_4G110300, PRUPE_7G131600, PRUPE_7G252700, PRUPE_8G088400]	,	DNA replication,0.0139275766016713,0.609024560063975,5
KEGG:00400	Phenylalanine, tyrosine and tryptophan biosynthesis	KEGG_21.05.2018	0.198326	0.511473	0.198326	0.495816	[-1]	Group29	11.6279	0.0139276	5	[PRUPE_1G281400, PRUPE_3G144200, PRUPE_4G207900, PRUPE_6G119200, PRUPE_6G191200]	,	Phenylalanine, tyrosine and tryptophan biosynthesis,0.0139275766016713,0.51147322159131,5
KEGG:00592	alpha-Linolenic acid metabolism	KEGG_21.05.2018	0.246208	0.548373	0.175293	0.471942	[-1]	Group32	10.2041	0.0139276	5	[PRUPE_1G232400, PRUPE_1G386300, PRUPE_3G213800, PRUPE_6G018700, PRUPE_7G200800]	,	alpha-Linolenic acid metabolism,0.0139275766016713,0.548372812493677,5
KEGG:03015	mRNA surveillance pathway	KEGG_21.05.2018	0.55375	0.714046	0.0271466	0.190026	[-1]	Group35	4.71698	0.0139276	5	[PRUPE_2G007400, PRUPE_2G220200, PRUPE_5G087000, PRUPE_7G122400, PRUPE_8G129400]	,	mRNA surveillance pathway,0.0139275766016713,0.714045675852809,5
KEGG:04146	Peroxisome	KEGG_21.05.2018	1	1	1	1	[-1]	Group36	6.25	0.0139276	5	[PRUPE_3G150000, PRUPE_4G057300, PRUPE_4G113900, PRUPE_6G126800, PRUPE_6G126900]	,	Peroxisome,0.0139275766016713,1,5
KEGG:00130	Ubiquinone and other terpenoid-quinone biosynthesis	KEGG_21.05.2018	0.0963654	0.363223	0.207787	0.484836	[-1]	Group38	13.1579	0.0139276	5	[PRUPE_1G087900, PRUPE_1G251300, PRUPE_1G450300, PRUPE_3G107300, PRUPE_7G129300]	,	Ubiquinone and other terpenoid-quinone biosynthesis,0.0139275766016713,0.363223409873381,5
KEGG:00360	Phenylalanine metabolism	KEGG_21.05.2018	0.205064	0.502406	0.207787	0.484836	[-1]	Group38	11.3636	0.0139276	5	[PRUPE_1G087900, PRUPE_3G107300, PRUPE_6G284900, PRUPE_7G129300, PRUPE_ppa002328mg]	,	Phenylalanine metabolism,0.0139275766016713,0.50240605232994,5
KEGG:00010	Glycolysis / Gluconeogenesis	KEGG_21.05.2018	0.554289	0.696415	0.868714	0.894265	[-1]	Group39	4.58716	0.0139276	5	[PFK, PRUPE_1G255200, PRUPE_2G281900, PRUPE_5G113600, PRUPE_8G085100]	,	Glycolysis / Gluconeogenesis,0.0139275766016713,0.696414715998464,5
KEGG:00051	Fructose and mannose metabolism	KEGG_21.05.2018	0.409345	0.573083	0.868714	0.894265	[-1]	Group39	8.92857	0.0139276	5	[PFK, PRUPE_1G100900, PRUPE_1G313500, PRUPE_7G158000, PRUPE_8G085100]	,	Fructose and mannose metabolism,0.0139275766016713,0.573083490510922,5
KEGG:00250	Alanine, aspartate and glutamate metabolism	KEGG_21.05.2018	0.198326	0.511473	0.0393274	0.196637	[-1]	Group40	11.6279	0.0139276	5	[PRUPE_1G148700, PRUPE_3G186500, PRUPE_5G236300, PRUPE_6G054800, PRUPE_6G288600]	,	Alanine, aspartate and glutamate metabolism,0.0139275766016713,0.51147322159131,5
KEGG:00910	Nitrogen metabolism	KEGG_21.05.2018	0.0656912	0.292624	0.0393274	0.196637	[-1]	Group40	14.7059	0.0139276	5	[PRUPE_1G148700, PRUPE_1G249000, PRUPE_3G285600, PRUPE_3G289200, PRUPE_5G236300]	,	Nitrogen metabolism,0.0139275766016713,0.292624361346909,5
KEGG:00564	Glycerophospholipid metabolism	KEGG_21.05.2018	0.657792	0.767424	0.657792	0.793886	[-1]	Group03	4.7619	0.0111421	4	[PRUPE_1G094900, PRUPE_1G393700, PRUPE_4G266000, PRUPE_7G053500]	,	Glycerophospholipid metabolism,0.011142061281337,0.767423574162485,4
KEGG:00750	Vitamin B6 metabolism	KEGG_21.05.2018	0.0133618	0.130946	0.0133618	0.116916	[-1]	Group04	26.6667	0.0111421	4	[PRUPE_3G051900, PRUPE_3G052000, PRUPE_3G158100, PRUPE_6G100100]	,	Vitamin B6 metabolism,0.011142061281337,0.130945929164459,4
KEGG:00052	Galactose metabolism	KEGG_21.05.2018	0.775304	0.808296	0.775304	0.822293	[-1]	Group05	7.54717	0.0111421	4	[PFK, PRUPE_3G005100, PRUPE_3G008900, PRUPE_3G289900]	,	Galactose metabolism,0.011142061281337,0.808296104643017,4
KEGG:00904	Diterpenoid biosynthesis	KEGG_21.05.2018	0.137852	0.397338	0.137852	0.482482	[-1]	Group08	12.9032	0.0111421	4	[PRUPE_1G111900, PRUPE_1G467600, PRUPE_3G075600, PRUPE_4G150200]	,	Diterpenoid biosynthesis,0.011142061281337,0.397337909375835,4
KEGG:00906	Carotenoid biosynthesis	KEGG_21.05.2018	0.276969	0.52198	0.276969	0.510206	[-1]	Group10	11.7647	0.0111421	4	[PRUPE_1G435300, PRUPE_2G133900, bHY, ccd4]	,	Carotenoid biosynthesis,0.011142061281337,0.521980179793754,4
KEGG:02010	ABC transporters	KEGG_21.05.2018	0.137852	0.397338	0.137852	0.482482	[-1]	Group14	12.9032	0.0111421	4	[PRUPE_1G104100, PRUPE_3G123700, PRUPE_3G276100, PRUPE_5G031600]	,	ABC transporters,0.011142061281337,0.397337909375835,4
KEGG:00280	Valine, leucine and isoleucine degradation	KEGG_21.05.2018	0.358643	0.605983	0.358643	0.597738	[-1]	Group26	9.30233	0.0111421	4	[PRUPE_1G255200, PRUPE_2G207200, PRUPE_6G288600, PRUPE_8G126800]	,	Valine, leucine and isoleucine degradation,0.011142061281337,0.60598313900852,4
KEGG:00941	Flavonoid biosynthesis	KEGG_21.05.2018	0.556955	0.68227	0.775304	0.822293	[-1]	Group34	8.16327	0.0111421	4	[F3H, PRUPE_3G095000, PRUPE_3G101700, PRUPE_3G101900]	,	Flavonoid biosynthesis,0.011142061281337,0.682269982694762,4
KEGG:04145	Phagosome	KEGG_21.05.2018	0.817038	0.83406	1	1	[-1]	Group37	5.26316	0.0111421	4	[PRUPE_2G120300, PRUPE_3G126500, PRUPE_4G095300, PRUPE_5G177400]	,	Phagosome,0.011142061281337,0.834059980744083,4
KEGG:04933	AGE-RAGE signaling pathway in diabetic complications	KEGG_21.05.2018	0.0077577	0.0950318	1	1	[-1]	Group37	30.7692	0.0111421	4	[PRUPE_2G120300, PRUPE_3G126500, PRUPE_5G177400, PRUPE_6G056700]	,	AGE-RAGE signaling pathway in diabetic complications,0.011142061281337,0.0950318011764381,4
KEGG:00220	Arginine biosynthesis	KEGG_21.05.2018	0.126116	0.38623	0.0393274	0.196637	[-1]	Group40	13.3333	0.0111421	4	[PRUPE_1G148700, PRUPE_1G463900, PRUPE_2G276500, PRUPE_5G236300]	,	Arginine biosynthesis,0.011142061281337,0.386229869223121,4
KEGG:00450	Selenocompound metabolism	KEGG_21.05.2018	0.0169255	0.138225	0.64843	0.810537	[-1]	Group41	25	0.0111421	4	[PRUPE_1G023000, PRUPE_1G367700, PRUPE_3G264300, PRUPE_8G200100]	,	Selenocompound metabolism,0.011142061281337,0.138224513698462,4
KEGG:00920	Sulfur metabolism	KEGG_21.05.2018	0.104009	0.339762	0.64843	0.810537	[-1]	Group41	14.2857	0.0111421	4	[OAS-TL, PRUPE_1G023000, PRUPE_1G367700, PRUPE_3G264300]	,	Sulfur metabolism,0.011142061281337,0.339761512015136,4
KEGG:00900	Terpenoid backbone biosynthesis	KEGG_21.05.2018	0.76651	0.8165	0.76651	0.83837	[-1]	Group07	6.66667	0.00835655	3	[PRUPE_5G194300, PRUPE_7G187000, PRUPE_8G224900]	,	Terpenoid backbone biosynthesis,0.00835654596100279,0.816499586885826,3
KEGG:00905	Brassinosteroid biosynthesis	KEGG_21.05.2018	0.253573	0.540221	0.253573	0.554691	[-1]	Group09	11.1111	0.00835655	3	[PRUPE_1G291200, PRUPE_7G153500, PRUPE_8G021800]	,	Brassinosteroid biosynthesis,0.00835654596100279,0.540221156485952,3
KEGG:00909	Sesquiterpenoid and triterpenoid biosynthesis	KEGG_21.05.2018	0.423692	0.576692	0.423692	0.593169	[-1]	Group11	10.7143	0.00835655	3	[PRUPE_3G026700, PRUPE_4G030400, PRUPE_8G156800]	,	Sesquiterpenoid and triterpenoid biosynthesis,0.00835654596100279,0.576691929805835,3
KEGG:00053	Ascorbate and aldarate metabolism	KEGG_21.05.2018	0.76651	0.8165	0.76651	0.83837	[-1]	Group13	6.66667	0.00835655	3	[PRUPE_1G255200, PRUPE_4G220800, PRUPE_6G155100]	,	Ascorbate and aldarate metabolism,0.00835654596100279,0.816499586885826,3
KEGG:03410	Base excision repair	KEGG_21.05.2018	0.742567	0.826949	0.742567	0.866328	[-1]	Group20	7.5	0.00835655	3	[PRUPE_3G090700, PRUPE_4G120400, PRUPE_4G125700]	,	Base excision repair,0.00835654596100279,0.82694916594318,3
KEGG:04130	SNARE interactions in vesicular transport	KEGG_21.05.2018	0.746948	0.813343	0.746948	0.843328	[-1]	Group23	7.31707	0.00835655	3	[PRUPE_7G006600, PRUPE_7G022100, PRUPE_7G093400]	,	SNARE interactions in vesicular transport,0.00835654596100279,0.813343215823431,3
KEGG:00330	Arginine and proline metabolism	KEGG_21.05.2018	1	1	1	1	[-1]	Group28	6.38298	0.00835655	3	[PRUPE_1G255200, PRUPE_2G276500, PRUPE_3G243500]	,	Arginine and proline metabolism,0.00835654596100279,1,3
KEGG:00591	Linoleic acid metabolism	KEGG_21.05.2018	0.0934242	0.381482	0.175293	0.471942	[-1]	Group32	17.6471	0.00835655	3	[PRUPE_1G011400, PRUPE_1G232400, PRUPE_6G018700]	,	Linoleic acid metabolism,0.00835654596100279,0.381482263450438,3
KEGG:00945	Stilbenoid, diarylheptanoid and gingerol biosynthesis	KEGG_21.05.2018	0.731139	0.833159	0.775304	0.822293	[-1]	Group34	8.10811	0.00835655	3	[PRUPE_3G095000, PRUPE_3G101700, PRUPE_3G101900]	,	Stilbenoid, diarylheptanoid and gingerol biosynthesis,0.00835654596100279,0.833158859373929,3
KEGG:00073	Cutin, suberine and wax biosynthesis	KEGG_21.05.2018	0.235808	0.550218	1	1	[-1]	Group36	11.5385	0.00835655	3	[PRUPE_1G046800, PRUPE_6G126800, PRUPE_6G126900]	,	Cutin, suberine and wax biosynthesis,0.00835654596100279,0.550218394079739,3
KEGG:00030	Pentose phosphate pathway	KEGG_21.05.2018	0.76651	0.8165	0.868714	0.894265	[-1]	Group39	6.66667	0.00835655	3	[PFK, PRUPE_6G307600, PRUPE_8G085100]	,	Pentose phosphate pathway,0.00835654596100279,0.816499586885826,3
KEGG:00261	Monobactam biosynthesis	KEGG_21.05.2018	0.0230149	0.161104	0.64843	0.810537	[-1]	Group41	30	0.00835655	3	[PRUPE_1G023000, PRUPE_1G334400, PRUPE_1G367700]	,	Monobactam biosynthesis,0.00835654596100279,0.161104464877418,3

## Sheet: SNR T0 vs SNR T1
GOID	GOTerm	Ontology Source	Term PValue	Term PValue Corrected with Benjamini-Hochberg	Group PValue	Group PValue Corrected with Benjamini-Hochberg	GOLevels	GOGroups	% Associated Genes	Rich factor	Nr. Genes	Associated Genes Found		Pathway,Rich_Factor,Q_Value,Number_of_genes
KEGG:04075	Plant hormone signal transduction	KEGG_21.05.2018	6.59842e-06	0.000112173	6.59842e-06	8.13806e-05	[-1]	Group23	15.7025	0.0850112	38	[PRUPE_1G034300, PRUPE_1G037900, PRUPE_1G069800, PRUPE_1G088600, PRUPE_1G088800, PRUPE_1G088900, PRUPE_1G408100, PRUPE_1G437500, PRUPE_1G481700, PRUPE_1G494200, PRUPE_2G140600, PRUPE_2G195300, PRUPE_2G239700, PRUPE_2G247800, PRUPE_2G317100, PRUPE_3G037800, PRUPE_3G162500, PRUPE_3G201700, PRUPE_3G233900, PRUPE_4G107500, PRUPE_6G129100, PRUPE_6G226100, PRUPE_6G232300, PRUPE_6G273000, PRUPE_6G332500…	,	Plant hormone signal transduction,0.0850111856823266,0.000112173199248074,38
KEGG:00940	Phenylpropanoid biosynthesis	KEGG_21.05.2018	0.000715566	0.00912346	0.000715566	0.00661898	[-1]	Group15	13.9535	0.0671141	30	[PRUPE_1G081600, PRUPE_1G087900, PRUPE_1G237200, PRUPE_1G284600, PRUPE_1G560400, PRUPE_1G580300, PRUPE_2G092300, PRUPE_3G095000, PRUPE_3G101500, PRUPE_3G101700, PRUPE_3G101900, PRUPE_3G278900, PRUPE_4G096400, PRUPE_4G186300, PRUPE_6G013200, PRUPE_6G044000, PRUPE_6G109000, PRUPE_6G191800, PRUPE_6G192000, PRUPE_6G207500, PRUPE_6G235400, PRUPE_6G289400, PRUPE_6G290100, PRUPE_7G080500, PRUPE_7G149100…	,	Phenylpropanoid biosynthesis,0.0671140939597315,0.00912346311659141,30
KEGG:00195	Photosynthesis	KEGG_21.05.2018	1.14919e-07	5.86085e-06	1.14919e-07	4.25199e-06	[-1]	Group16	29.2308	0.0425056	19	[PRUPE_1G013900, PRUPE_1G277200, PRUPE_1G358900, PRUPE_1G573600, PRUPE_3G067400, PRUPE_3G179400, PRUPE_3G228100, PRUPE_3G235100, PRUPE_4G020800, PRUPE_4G029300, PRUPE_4G105600, PRUPE_4G214800, PRUPE_4G271200, PRUPE_6G035200, PRUPE_6G130100, PRUPE_6G361000, PRUPE_7G145900, PRUPE_7G169200, PRUPE_8G210000]	,	Photosynthesis,0.0425055928411633,5.86085397971958E-06,19
KEGG:00480	Glutathione metabolism	KEGG_21.05.2018	0.000805014	0.00821115	0.000805014	0.00595711	[-1]	Group04	17.4757	0.0402685	18	[GST, PRUPE_1G039900, PRUPE_1G055000, PRUPE_1G149900, PRUPE_1G222100, PRUPE_1G264700, PRUPE_1G456300, PRUPE_1G526000, PRUPE_2G221700, PRUPE_3G165500, PRUPE_3G178300, PRUPE_4G146400, PRUPE_5G014900, PRUPE_5G098400, PRUPE_5G191500, PRUPE_6G040700, PRUPE_6G244700, PRUPE_8G210700]	,	Glutathione metabolism,0.0402684563758389,0.00821114770389549,18
KEGG:00500	Starch and sucrose metabolism	KEGG_21.05.2018	0.35203	0.512957	0.35203	0.542712	[-1]	Group05	9.49367	0.033557	15	[PRUPE_1G196700, PRUPE_1G284600, PRUPE_1G463500, PRUPE_1G513800, PRUPE_2G092300, PRUPE_2G277800, PRUPE_2G309400, PRUPE_5G075400, PRUPE_5G075600, PRUPE_6G182400, PRUPE_7G080500, PRUPE_7G192300, PRUPE_7G270900, PRUPE_8G093900, Sus6]	,	Starch and sucrose metabolism,0.0335570469798658,0.512957399840763,15
KEGG:00270	Cysteine and methionine metabolism	KEGG_21.05.2018	0.026441	0.134849	0.026441	0.108702	[-1]	Group32	13.8298	0.0290828	13	[PAO1, PRUPE_1G018900, PRUPE_1G147600, PRUPE_1G310700, PRUPE_2G176900, PRUPE_3G312900, PRUPE_4G058400, PRUPE_5G194200, PRUPE_6G288600, PRUPE_7G042400, PRUPE_7G128500, PRUPE_7G233900, PRUPE_8G157300]	,	Cysteine and methionine metabolism,0.029082774049217,0.13484887563901,13
KEGG:00260	Glycine, serine and threonine metabolism	KEGG_21.05.2018	0.0166384	0.0942845	0.0166384	0.0769528	[-1]	Group31	15.942	0.0246085	11	[PRUPE_1G243500, PRUPE_1G458600, PRUPE_1G507500, PRUPE_1G512500, PRUPE_2G150300, PRUPE_3G044400, PRUPE_3G312900, PRUPE_4G207900, PRUPE_5G041300, PRUPE_6G288600, PRUPE_8G134300]	,	Glycine, serine and threonine metabolism,0.0246085011185682,0.0942844951257669,11
KEGG:00010	Glycolysis / Gluconeogenesis	KEGG_21.05.2018	0.267769	0.470905	0.258394	0.562387	[-1]	Group43	9.17431	0.0246085	11	[PFK, PRUPE_1G309100, PRUPE_1G319500, PRUPE_1G512500, PRUPE_2G197700, PRUPE_4G082200, PRUPE_5G212800, PRUPE_6G210900, PRUPE_6G280800, PRUPE_8G085100]	,	Glycolysis / Gluconeogenesis,0.0246085011185682,0.470904512477053,11
KEGG:00520	Amino sugar and nucleotide sugar metabolism	KEGG_21.05.2018	0.590047	0.654183	0.590047	0.682242	[-1]	Group06	8.62069	0.0223714	10	[PRUPE_1G080600, PRUPE_1G196700, PRUPE_2G232500, PRUPE_2G305100, PRUPE_3G249900, PRUPE_5G148600, PRUPE_5G202800, PRUPE_7G178500, PRUPE_7G270900, PRUPE_8G093900]	,	Amino sugar and nucleotide sugar metabolism,0.0223713646532438,0.654182514119634,10
KEGG:00630	Glyoxylate and dicarboxylate metabolism	KEGG_21.05.2018	0.0269033	0.124733	0.0269033	0.0995422	[-1]	Group09	15.3846	0.0223714	10	[PRUPE_1G148700, PRUPE_1G311400, PRUPE_1G507500, PRUPE_2G150300, PRUPE_4G058400, PRUPE_5G011400, PRUPE_5G041300, PRUPE_5G097700, PRUPE_5G194200, PRUPE_8G157300]	,	Glyoxylate and dicarboxylate metabolism,0.0223713646532438,0.12473344542117,10
KEGG:04016	MAPK signaling pathway	KEGG_21.05.2018	1	1	1	1	[-1]	Group22	7.40741	0.0223714	10	[PRUPE_1G034300, PRUPE_1G037900, PRUPE_1G408100, PRUPE_1G412400, PRUPE_2G176900, PRUPE_2G195300, PRUPE_2G239700, PRUPE_5G011400, PRUPE_7G178500, PRUPE_7G193000]	,	MAPK signaling pathway,0.0223713646532438,1,10
KEGG:00196	Antenna proteins Photosynthesis	KEGG_21.05.2018	1.16925e-07	2.98159e-06	1.16925e-07	2.16311e-06	[-1]	Group26	55.5556	0.0223714	10	[Lhcb*Pp1, PRUPE_1G225700, PRUPE_1G435900, PRUPE_1G557800, PRUPE_2G248900, PRUPE_3G174700, PRUPE_3G201000, PRUPE_4G190500, PRUPE_5G195100, PRUPE_8G001200]	,	Antenna proteins Photosynthesis,0.0223713646532438,2.98158787042849E-06,10
KEGG:00941	Flavonoid biosynthesis	KEGG_21.05.2018	0.00272574	0.0231688	0.00495594	0.0305616	[-1]	Group39	20.4082	0.0223714	10	[CHI, DFR, F3'H, F3H, PRUPE_1G237200, PRUPE_1G580300, PRUPE_3G095000, PRUPE_3G101500, PRUPE_3G101700, PRUPE_3G101900]	,	Flavonoid biosynthesis,0.0223713646532438,0.0231688004047513,10
KEGG:00710	Carbon fixation in photosynthetic organisms	KEGG_21.05.2018	0.0120501	0.0877936	0.258394	0.562387	[-1]	Group43	16.6667	0.0223714	10	[PRUPE_1G311400, PRUPE_1G319500, PRUPE_3G059400, PRUPE_3G315500, PRUPE_4G058400, PRUPE_5G008000, PRUPE_5G194200, PRUPE_6G210900, PRUPE_8G085100, PRUPE_8G157300]	,	Carbon fixation in photosynthetic organisms,0.0223713646532438,0.0877936216520088,10
KEGG:04141	Protein processing in endoplasmic reticulum	KEGG_21.05.2018	0.1026	0.249172	0.1026	0.25308	[-1]	Group24	4.32692	0.0201342	9	[PRUPE_1G095100, PRUPE_1G407100, PRUPE_1G586200, PRUPE_2G243400, PRUPE_2G243800, PRUPE_6G065900, PRUPE_6G266500, PRUPE_7G107700, PRUPE_7G265200]	,	Protein processing in endoplasmic reticulum,0.0201342281879195,0.249171896142514,9
KEGG:00620	Pyruvate metabolism	KEGG_21.05.2018	0.193712	0.3659	0.258394	0.562387	[-1]	Group43	11.25	0.0201342	9	[PRUPE_1G309100, PRUPE_1G512000, PRUPE_2G197700, PRUPE_3G059400, PRUPE_4G058400, PRUPE_4G082200, PRUPE_5G194200, PRUPE_6G210900, PRUPE_8G157300]	,	Pyruvate metabolism,0.0201342281879195,0.365900028679273,9
KEGG:04626	Plant-pathogen interaction	KEGG_21.05.2018	0.0902665	0.230179	0.0902665	0.238561	[-1]	Group27	4.16667	0.0178971	8	[CNGC15, PRUPE_1G220800, PRUPE_1G384400, PRUPE_1G542800, PRUPE_3G035400, PRUPE_3G080600, PRUPE_7G193000, PRUPE_ppa002071mg]	,	Plant-pathogen interaction,0.0178970917225951,0.230179493843044,8
KEGG:00564	Glycerophospholipid metabolism	KEGG_21.05.2018	0.404018	0.542234	1	1	[-1]	Group36	9.52381	0.0178971	8	[PRUPE_1G508900, PRUPE_2G026500, PRUPE_2G209000, PRUPE_4G116200, PRUPE_5G203000, PRUPE_6G272900, PRUPE_7G053500, PRUPE_8G176600]	,	Glycerophospholipid metabolism,0.0178970917225951,0.542234412773823,8
KEGG:00400	Phenylalanine, tyrosine and tryptophan biosynthesis	KEGG_21.05.2018	0.0373834	0.146658	0.0373834	0.125744	[-1]	Group01	16.2791	0.01566	7	[PRUPE_1G281400, PRUPE_1G337100, PRUPE_2G143700, PRUPE_4G207900, PRUPE_6G119200, PRUPE_6G191200, PRUPE_7G250700]	,	Phenylalanine, tyrosine and tryptophan biosynthesis,0.0156599552572707,0.146657955329499,7
KEGG:03018	RNA degradation	KEGG_21.05.2018	1	1	1	1	[-1]	Group19	6.06061	0.01566	7	[PFK, PRUPE_1G190900, PRUPE_2G007400, PRUPE_3G049300, PRUPE_5G212800, PRUPE_8G221200]	,	RNA degradation,0.0156599552572707,1,7
KEGG:00240	Pyrimidine metabolism	KEGG_21.05.2018	0.719206	0.748561	0.719206	0.760303	[-1]	Group30	6.08696	0.01566	7	[PRUPE_1G149900, PRUPE_1G299100, PRUPE_2G032600, PRUPE_4G123500, PRUPE_5G150900, PRUPE_5G236800, PRUPE_7G207000]	,	Pyrimidine metabolism,0.0156599552572707,0.748561336843961,7
KEGG:00061	Fatty acid biosynthesis	KEGG_21.05.2018	0.0417355	0.152036	0.739526	0.760069	[-1]	Group41	15.9091	0.01566	7	[PRUPE_1G499000, PRUPE_1G512000, PRUPE_6G325200, PRUPE_7G076200, PRUPE_7G193900, PRUPE_8G108400, PRUPE_8G199400]	,	Fatty acid biosynthesis,0.0156599552572707,0.152036333956596,7
KEGG:04146	Peroxisome	KEGG_21.05.2018	0.664415	0.705941	0.739526	0.760069	[-1]	Group41	8.75	0.01566	7	[PRUPE_1G003300, PRUPE_1G458600, PRUPE_1G499000, PRUPE_5G011400, PRUPE_6G126600, PRUPE_6G325200, PRUPE_8G108400]	,	Peroxisome,0.0156599552572707,0.705940807848729,7
KEGG:00020	Citrate cycle (TCA cycle)	KEGG_21.05.2018	0.0464038	0.157773	0.258394	0.562387	[-1]	Group43	15.5556	0.01566	7	[PRUPE_1G309100, PRUPE_2G197700, PRUPE_4G058400, PRUPE_4G082200, PRUPE_5G194200, PRUPE_6G210900, PRUPE_8G157300]	,	Citrate cycle (TCA cycle),0.0156599552572707,0.157773051563318,7
KEGG:00051	Fructose and mannose metabolism	KEGG_21.05.2018	0.190624	0.388873	0.258394	0.562387	[-1]	Group43	10.7143	0.01566	7	[PFK, PRUPE_1G196700, PRUPE_1G319500, PRUPE_1G376300, PRUPE_7G158000, PRUPE_8G085100]	,	Fructose and mannose metabolism,0.0156599552572707,0.388873222714257,7
KEGG:00130	Ubiquinone and other terpenoid-quinone biosynthesis	KEGG_21.05.2018	0.0592759	0.167948	0.0592759	0.182767	[-1]	Group00	15.7895	0.0134228	6	[PRUPE_1G087900, PRUPE_1G450300, PRUPE_4G031000, PRUPE_5G187000, PRUPE_6G109000, PRUPE_8G233800]	,	Ubiquinone and other terpenoid-quinone biosynthesis,0.0134228187919463,0.167948275029888,6
KEGG:00190	Oxidative phosphorylation	KEGG_21.05.2018	0.380098	0.538472	0.380098	0.562545	[-1]	Group08	4.91803	0.0134228	6	[PRUPE_1G082000, PRUPE_3G169600, PRUPE_4G020800, PRUPE_4G214800, PRUPE_5G049000, PRUPE_7G110400]	,	Oxidative phosphorylation,0.0134228187919463,0.538472098417551,6
KEGG:00052	Galactose metabolism	KEGG_21.05.2018	0.284735	0.48405	0.284735	0.585289	[-1]	Group12	9.43396	0.0134228	6	[PFK, PRUPE_3G005100, PRUPE_3G008900, PRUPE_3G289900, PRUPE_5G075600]	,	Galactose metabolism,0.0134228187919463,0.484049914265525,6
KEGG:00360	Phenylalanine metabolism	KEGG_21.05.2018	0.137725	0.30539	0.333853	0.537069	[-1]	Group35	13.6364	0.0134228	6	[PRUPE_1G087900, PRUPE_1G243500, PRUPE_6G109000, PRUPE_6G235400, PRUPE_6G284900, PRUPE_ppa002328mg]	,	Phenylalanine metabolism,0.0134228187919463,0.305390263671243,6
KEGG:00945	Stilbenoid, diarylheptanoid and gingerol biosynthesis	KEGG_21.05.2018	0.0530912	0.159274	0.00495594	0.0305616	[-1]	Group39	16.2162	0.0134228	6	[PRUPE_1G237200, PRUPE_1G580300, PRUPE_3G095000, PRUPE_3G101500, PRUPE_3G101700, PRUPE_3G101900]	,	Stilbenoid, diarylheptanoid and gingerol biosynthesis,0.0134228187919463,0.159273574573398,6
KEGG:00562	Inositol phosphate metabolism	KEGG_21.05.2018	0.314625	0.501433	0.495298	0.610868	[-1]	Group40	10.5263	0.0134228	6	[PRUPE_1G543400, PRUPE_6G056700, PRUPE_6G180500, PRUPE_7G038800, PRUPE_7G270000, PRUPE_8G050600]	,	Inositol phosphate metabolism,0.0134228187919463,0.501433168413656,6
KEGG:00230	Purine metabolism	KEGG_21.05.2018	0.190636	0.37394	0.319353	0.56267	[-1]	Group42	4.22535	0.0134228	6	[PRUPE_1G023000, PRUPE_1G149900, PRUPE_1G367700, PRUPE_2G211700, PRUPE_5G100800, PRUPE_7G207000]	,	Purine metabolism,0.0134228187919463,0.373939578143624,6
KEGG:00592	alpha-Linolenic acid metabolism	KEGG_21.05.2018	0.4096	0.535631	0.4096	0.561304	[-1]	Group07	10.2041	0.0111857	5	[PRUPE_1G003300, PRUPE_1G386300, PRUPE_1G549100, PRUPE_3G239900, PRUPE_6G018700]	,	alpha-Linolenic acid metabolism,0.0111856823266219,0.535630880115434,5
KEGG:00900	Terpenoid backbone biosynthesis	KEGG_21.05.2018	0.381787	0.526247	0.381787	0.543312	[-1]	Group10	11.1111	0.0111857	5	[GGPS, PRUPE_1G472400, PRUPE_4G215000, PRUPE_7G181400, PRUPE_7G187000]	,	Terpenoid backbone biosynthesis,0.0111856823266219,0.52624678744677,5
KEGG:00062	Fatty acid elongation	KEGG_21.05.2018	0.0760863	0.204232	0.0760863	0.216553	[-1]	Group28	16.129	0.0111857	5	[PRUPE_1G025600, PRUPE_1G239100, PRUPE_2G196000, PRUPE_2G225900, PRUPE_8G096100]	,	Fatty acid elongation,0.0111856823266219,0.204231522135507,5
KEGG:00561	Glycerolipid metabolism	KEGG_21.05.2018	1	1	1	1	[-1]	Group36	7.46269	0.0111857	5	[PRUPE_1G508900, PRUPE_2G159400, PRUPE_5G203000, PRUPE_6G272900, PRUPE_8G176600]	,	Glycerolipid metabolism,0.0111856823266219,1,5
KEGG:00909	Sesquiterpenoid and triterpenoid biosynthesis	KEGG_21.05.2018	0.0526903	0.16795	0.17586	0.406675	[-1]	Group37	17.8571	0.0111857	5	[PRUPE_1G418100, PRUPE_3G025700, PRUPE_4G030400, PRUPE_4G126600, PRUPE_8G156800]	,	Sesquiterpenoid and triterpenoid biosynthesis,0.0111856823266219,0.167950379686229,5
KEGG:00250	Alanine, aspartate and glutamate metabolism	KEGG_21.05.2018	0.248279	0.452222	0.638633	0.716044	[-1]	Group38	11.6279	0.0111857	5	[PRUPE_1G148700, PRUPE_2G311700, PRUPE_3G186500, PRUPE_6G054800, PRUPE_6G288600]	,	Alanine, aspartate and glutamate metabolism,0.0111856823266219,0.452221605987325,5
KEGG:04070	Phosphatidylinositol signaling system	KEGG_21.05.2018	0.589331	0.667909	0.495298	0.610868	[-1]	Group40	9.61539	0.0111857	5	[PRUPE_1G543400, PRUPE_5G203000, PRUPE_6G056700, PRUPE_7G038800, PRUPE_8G050600]	,	Phosphatidylinositol signaling system,0.0111856823266219,0.66790893939959,5
KEGG:00030	Pentose phosphate pathway	KEGG_21.05.2018	0.381787	0.526247	0.258394	0.562387	[-1]	Group43	8.88889	0.0111857	5	[PFK, PRUPE_1G222100, PRUPE_1G319500, PRUPE_8G085100]	,	Pentose phosphate pathway,0.0111856823266219,0.52624678744677,5
KEGG:00460	Cyanoamino acid metabolism	KEGG_21.05.2018	0.323632	0.485448	0.323632	0.54429	[-1]	Group03	4.12371	0.00894855	4	[PRUPE_1G284600, PRUPE_1G507500, PRUPE_2G092300, PRUPE_7G080500]	,	Cyanoamino acid metabolism,0.00894854586129754,0.485447594405807,4
KEGG:00904	Diterpenoid biosynthesis	KEGG_21.05.2018	0.286045	0.47059	0.286045	0.557035	[-1]	Group11	12.9032	0.00894855	4	[PRUPE_1G111900, PRUPE_1G388500, PRUPE_3G075600, PRUPE_4G150200]	,	Diterpenoid biosynthesis,0.00894854586129754,0.470590140111025,4
KEGG:00906	Carotenoid biosynthesis	KEGG_21.05.2018	0.315739	0.48796	0.315739	0.584117	[-1]	Group13	11.7647	0.00894855	4	[PRUPE_1G177500, PRUPE_1G435300, PRUPE_4G150100, bHY]	,	Carotenoid biosynthesis,0.00894854586129754,0.487959868494035,4
KEGG:00908	Zeatin biosynthesis	KEGG_21.05.2018	0.0165751	0.105666	0.0165751	0.0876112	[-1]	Group14	28.5714	0.00894855	4	[PRUPE_1G373300, PRUPE_2G026700, PRUPE_3G237800, PRUPE_4G170400]	,	Zeatin biosynthesis,0.00894854586129754,0.105666170689225,4
KEGG:04145	Phagosome	KEGG_21.05.2018	0.657934	0.713928	0.657934	0.715987	[-1]	Group25	5.26316	0.00894855	4	[PRUPE_1G095100, PRUPE_3G169600, PRUPE_5G232700, PRUPE_8G050600]	,	Phagosome,0.00894854586129754,0.713928186304795,4
KEGG:00071	Fatty acid degradation	KEGG_21.05.2018	0.543582	0.630061	0.739526	0.760069	[-1]	Group41	9.7561	0.00894855	4	[PRUPE_1G003300, PRUPE_1G499000, PRUPE_6G325200, PRUPE_8G108400]	,	Fatty acid degradation,0.00894854586129754,0.6300611442131,4
KEGG:00920	Sulfur metabolism	KEGG_21.05.2018	0.150807	0.320465	0.319353	0.56267	[-1]	Group42	14.2857	0.00894855	4	[PRUPE_1G023000, PRUPE_1G367700, PRUPE_4G019200, PRUPE_4G216100]	,	Sulfur metabolism,0.00894854586129754,0.320465031148179,4
KEGG:00410	beta-Alanine metabolism	KEGG_21.05.2018	1	1	1	1	[-1]	Group02	7.5	0.00671141	3	[PRUPE_1G243500, PRUPE_2G207200, PRUPE_5G236800]	,	beta-Alanine metabolism,0.00671140939597315,1,3
KEGG:01040	Biosynthesis of unsaturated fatty acids	KEGG_21.05.2018	0.427716	0.545338	0.427716	0.565196	[-1]	Group17	12	0.00671141	3	[FAD, PRUPE_1G003300, PRUPE_1G239100]	,	Biosynthesis of unsaturated fatty acids,0.00671140939597315,0.545337665340569,3
KEGG:02010	ABC transporters	KEGG_21.05.2018	0.499301	0.592194	0.499301	0.59594	[-1]	Group18	9.67742	0.00671141	3	[PRUPE_3G269400, PRUPE_3G276100, PRUPE_8G259800]	,	ABC transporters,0.00671140939597315,0.592194359669562,3
KEGG:03030	DNA replication	KEGG_21.05.2018	1	1	1	1	[-1]	Group20	5.76923	0.00671141	3	[PRUPE_1G211500, PRUPE_4G121000, PRUPE_5G215900]	,	DNA replication,0.00671140939597315,1,3
KEGG:03410	Base excision repair	KEGG_21.05.2018	1	1	1	1	[-1]	Group21	7.5	0.00671141	3	[PRUPE_1G492700, PRUPE_4G120400, PRUPE_4G125700]	,	Base excision repair,0.00671140939597315,1,3
KEGG:00073	Cutin, suberine and wax biosynthesis	KEGG_21.05.2018	0.437875	0.544674	0.437875	0.558669	[-1]	Group29	11.5385	0.00671141	3	[PRUPE_1G046800, PRUPE_5G102600, PRUPE_6G126600]	,	Cutin, suberine and wax biosynthesis,0.00671140939597315,0.544674348271004,3
KEGG:00280	Valine, leucine and isoleucine degradation	KEGG_21.05.2018	1	1	1	1	[-1]	Group33	6.97674	0.00671141	3	[PRUPE_1G003300, PRUPE_2G207200, PRUPE_6G288600]	,	Valine, leucine and isoleucine degradation,0.00671140939597315,1,3
KEGG:00330	Arginine and proline metabolism	KEGG_21.05.2018	1	1	1	1	[-1]	Group34	6.38298	0.00671141	3	[PRUPE_1G147600, PRUPE_3G243500, PpADC]	,	Arginine and proline metabolism,0.00671140939597315,1,3
KEGG:00350	Tyrosine metabolism	KEGG_21.05.2018	1	1	0.333853	0.537069	[-1]	Group35	6.81818	0.00671141	3	[PRUPE_1G243500, PRUPE_4G041400, PRUPE_6G284900]	,	Tyrosine metabolism,0.00671140939597315,1,3
KEGG:00100	Steroid biosynthesis	KEGG_21.05.2018	0.448901	0.545094	0.17586	0.406675	[-1]	Group37	11.1111	0.00671141	3	[PRUPE_1G418100, PRUPE_3G304100, PRUPE_8G156800]	,	Steroid biosynthesis,0.00671140939597315,0.545093867579796,3
KEGG:00910	Nitrogen metabolism	KEGG_21.05.2018	0.737747	0.752502	0.638633	0.716044	[-1]	Group38	8.82353	0.00671141	3	[PRUPE_1G148700, PRUPE_2G311700, PRUPE_7G052800]	,	Nitrogen metabolism,0.00671140939597315,0.752502163487524,3
KEGG:00261	Monobactam biosynthesis	KEGG_21.05.2018	0.0330753	0.14057	0.319353	0.56267	[-1]	Group42	30	0.00671141	3	[PRUPE_1G023000, PRUPE_1G367700, PRUPE_3G312900]	,	Monobactam biosynthesis,0.00671140939597315,0.140570019324631,3
KEGG:00450	Selenocompound metabolism	KEGG_21.05.2018	0.111139	0.257641	0.319353	0.56267	[-1]	Group42	18.75	0.00671141	3	[PRUPE_1G023000, PRUPE_1G367700, PRUPE_7G042400]	,	Selenocompound metabolism,0.00671140939597315,0.257640968328246,3

## Sheet: SNR T0 vs SNR T2
GOID	GOTerm	Ontology Source	Term PValue	Term PValue Corrected with Benjamini-Hochberg	Group PValue	Group PValue Corrected with Benjamini-Hochberg	GOLevels	GOGroups	% Associated Genes	Rich factor	Nr. Genes	Associated Genes Found		Pathway,Rich_Factor,Q_Value,Number_of_genes
KEGG:04075	Plant hormone signal transduction	KEGG_21.05.2018	2.57075e-05	0.000591272	2.57075e-05	0.000462735	[-1]	Group19	12.8099	0.0948012	31	[PRUPE_1G037900, PRUPE_1G069800, PRUPE_1G208300, PRUPE_1G307300, PRUPE_1G331500, PRUPE_1G367800, PRUPE_1G430500, PRUPE_1G437500, PRUPE_1G508100, PRUPE_2G247800, PRUPE_2G317100, PRUPE_3G037800, PRUPE_3G058600, PRUPE_3G162500, PRUPE_3G201700, PRUPE_4G037400, PRUPE_4G136800, PRUPE_5G036800, PRUPE_6G273000, PRUPE_7G041600, PRUPE_7G112200, PRUPE_7G236100, PRUPE_8G079000, PRUPE_8G079600, PRUPE_8G079700…	,	Plant hormone signal transduction,0.0948012232415902,0.000591272275303355,31
KEGG:00940	Phenylpropanoid biosynthesis	KEGG_21.05.2018	0.0711722	0.272827	0.0711722	0.25622	[-1]	Group14	8.83721	0.058104	19	[PRUPE_1G081600, PRUPE_1G237200, PRUPE_3G101500, PRUPE_3G101900, PRUPE_3G278900, PRUPE_4G021100, PRUPE_4G096400, PRUPE_6G191800, PRUPE_6G191900, PRUPE_6G192000, PRUPE_6G206600, PRUPE_6G207900, PRUPE_6G290100, PRUPE_7G079100, PRUPE_7G080500, PRUPE_7G149100, PRUPE_7G161900, PRUPE_8G135100, PRUPE_ppa002328mg]	,	Phenylpropanoid biosynthesis,0.0581039755351682,0.272826590896304,19
KEGG:00195	Photosynthesis	KEGG_21.05.2018	3.06356e-06	0.000140924	3.06356e-06	0.000110288	[-1]	Group26	23.0769	0.0458716	15	[PRUPE_1G013900, PRUPE_1G358900, PRUPE_1G573600, PRUPE_3G067400, PRUPE_3G228100, PRUPE_3G235100, PRUPE_4G105600, PRUPE_4G271200, PRUPE_6G035200, PRUPE_6G130100, PRUPE_6G361000, PRUPE_7G145900, PRUPE_7G169200, PRUPE_8G048900, PRUPE_8G215000]	,	Photosynthesis,0.0458715596330275,0.000140923919997182,15
KEGG:04016	MAPK signaling pathway	KEGG_21.05.2018	0.259075	0.425623	0.259075	0.423941	[-1]	Group18	8.14815	0.0336391	11	[PRUPE_1G037900, PRUPE_2G176900, PRUPE_2G177400, PRUPE_5G011400, PRUPE_5G036800, PRUPE_5G102100, PRUPE_5G138300, PRUPE_6G091700, PRUPE_7G178500, PRUPE_7G193000, PRUPE_8G153000]	,	MAPK signaling pathway,0.0336391437308868,0.425622989538163,11
KEGG:00480	Glutathione metabolism	KEGG_21.05.2018	0.0506279	0.258765	0.0506279	0.303767	[-1]	Group31	10.6796	0.0336391	11	[PRUPE_1G055000, PRUPE_1G264700, PRUPE_1G456300, PRUPE_1G526000, PRUPE_2G221700, PRUPE_3G165500, PRUPE_3G178300, PRUPE_4G146400, PRUPE_6G244700, PRUPE_8G210500, PRUPE_8G210700]	,	Glutathione metabolism,0.0336391437308868,0.258764717940892,11
KEGG:04626	Plant-pathogen interaction	KEGG_21.05.2018	0.874686	0.894123	0.874686	0.899677	[-1]	Group22	5.20833	0.030581	10	[CNGC16, CNGC2, PRUPE_1G360100, PRUPE_1G542800, PRUPE_2G177400, PRUPE_5G138300, PRUPE_7G147800, PRUPE_7G193000, PRUPE_8G010200, PRUPE_8G153000]	,	Plant-pathogen interaction,0.0305810397553517,0.894123023285444,10
KEGG:00270	Cysteine and methionine metabolism	KEGG_21.05.2018	0.0687676	0.287574	0.0687676	0.275071	[-1]	Group28	10.6383	0.030581	10	[PAO1, PRUPE_1G310700, PRUPE_2G176900, PRUPE_3G312900, PRUPE_5G072700, PRUPE_5G129800, PRUPE_6G288600, PRUPE_7G042400, PRUPE_7G233900, PRUPE_8G157300]	,	Cysteine and methionine metabolism,0.0305810397553517,0.287573772365208,10
KEGG:04141	Protein processing in endoplasmic reticulum	KEGG_21.05.2018	0.447517	0.605464	0.447517	0.619638	[-1]	Group21	4.32692	0.0275229	9	[PRUPE_1G340700, PRUPE_1G407100, PRUPE_1G586200, PRUPE_2G243400, PRUPE_2G243800, PRUPE_3G017400, PRUPE_4G023100, PRUPE_5G071200, PRUPE_7G265200]	,	Protein processing in endoplasmic reticulum,0.0275229357798165,0.605463748744993,9
KEGG:00500	Starch and sucrose metabolism	KEGG_21.05.2018	0.862365	0.901564	0.862365	0.913093	[-1]	Group32	5.06329	0.0244648	8	[PRUPE_1G159700, PRUPE_1G463500, PRUPE_2G277800, PRUPE_5G075600, PRUPE_6G182400, PRUPE_7G080500, PRUPE_7G192300, PRUPE_8G125500]	,	Starch and sucrose metabolism,0.0244648318042813,0.90156374395038,8
KEGG:00071	Fatty acid degradation	KEGG_21.05.2018	0.00213251	0.0326985	0.0415241	0.373717	[-1]	Group36	19.5122	0.0244648	8	[PRUPE_1G003300, PRUPE_1G167500, PRUPE_1G255200, PRUPE_1G499000, PRUPE_4G003300, PRUPE_6G325200, PRUPE_8G018100, PRUPE_8G108400]	,	Fatty acid degradation,0.0244648318042813,0.0326984831702387,8
KEGG:04146	Peroxisome	KEGG_21.05.2018	0.139952	0.306562	0.0415241	0.373717	[-1]	Group36	10	0.0244648	8	[PRUPE_1G003300, PRUPE_1G167500, PRUPE_1G458600, PRUPE_1G499000, PRUPE_5G011400, PRUPE_6G126600, PRUPE_6G325200, PRUPE_8G108400]	,	Peroxisome,0.0244648318042813,0.306561882399586,8
KEGG:00071	Fatty acid degradation	KEGG_21.05.2018	0.00213251	0.0326985	0.0530661	0.272911	[-1]	Group37	19.5122	0.0244648	8	[PRUPE_1G003300, PRUPE_1G167500, PRUPE_1G255200, PRUPE_1G499000, PRUPE_4G003300, PRUPE_6G325200, PRUPE_8G018100, PRUPE_8G108400]	,	Fatty acid degradation,0.0244648318042813,0.0326984831702387,8
KEGG:00010	Glycolysis / Gluconeogenesis	KEGG_21.05.2018	0.681535	0.803862	0.681535	0.846043	[-1]	Group00	6.42202	0.0214067	7	[PFK, PRUPE_1G255200, PRUPE_1G512500, PRUPE_3G300600, PRUPE_5G072700, PRUPE_5G155800, PRUPE_8G018100]	,	Glycolysis / Gluconeogenesis,0.0214067278287462,0.80386161962904,7
KEGG:00630	Glyoxylate and dicarboxylate metabolism	KEGG_21.05.2018	0.101889	0.292932	0.101889	0.282155	[-1]	Group07	10.7692	0.0214067	7	[PRUPE_1G084500, PRUPE_1G148700, PRUPE_1G507500, PRUPE_4G003300, PRUPE_5G011400, PRUPE_5G236300, PRUPE_8G157300]	,	Glyoxylate and dicarboxylate metabolism,0.0214067278287462,0.29293188366304,7
KEGG:00260	Glycine, serine and threonine metabolism	KEGG_21.05.2018	0.120552	0.291862	0.120552	0.271241	[-1]	Group20	10.1449	0.0214067	7	[PRUPE_1G011900, PRUPE_1G458600, PRUPE_1G507500, PRUPE_1G512500, PRUPE_3G312900, PRUPE_6G288600, PRUPE_7G180700]	,	Glycine, serine and threonine metabolism,0.0214067278287462,0.291861830400905,7
KEGG:00061	Fatty acid biosynthesis	KEGG_21.05.2018	0.0126585	0.116458	0.0415241	0.373717	[-1]	Group36	15.9091	0.0214067	7	[PRUPE_1G167500, PRUPE_1G499000, PRUPE_1G512000, PRUPE_5G148400, PRUPE_6G048900, PRUPE_6G325200, PRUPE_8G108400]	,	Fatty acid biosynthesis,0.0214067278287462,0.116458456747083,7
KEGG:00592	alpha-Linolenic acid metabolism	KEGG_21.05.2018	0.0633107	0.291229	0.0633107	0.284898	[-1]	Group06	12.2449	0.0183486	6	[PRUPE_1G003300, PRUPE_1G548800, PRUPE_1G549100, PRUPE_3G239900, PRUPE_6G018700, PRUPE_8G018100]	,	alpha-Linolenic acid metabolism,0.018348623853211,0.291229104874586,6
KEGG:00710	Carbon fixation in photosynthetic organisms	KEGG_21.05.2018	0.161348	0.322697	0.161348	0.305713	[-1]	Group08	10	0.0183486	6	[PRUPE_1G084500, PRUPE_3G059400, PRUPE_3G300600, PRUPE_5G024600, PRUPE_5G155800, PRUPE_8G157300]	,	Carbon fixation in photosynthetic organisms,0.018348623853211,0.322696983322318,6
KEGG:00900	Terpenoid backbone biosynthesis	KEGG_21.05.2018	0.0446478	0.256725	0.0446478	0.321464	[-1]	Group10	13.3333	0.0183486	6	[PRUPE_1G472400, PRUPE_4G003300, PRUPE_4G215000, PRUPE_5G194300, PRUPE_7G187000, PRUPE_7G187500]	,	Terpenoid backbone biosynthesis,0.018348623853211,0.256724613315705,6
KEGG:00941	Flavonoid biosynthesis	KEGG_21.05.2018	0.0633107	0.291229	0.126588	0.26807	[-1]	Group33	12.2449	0.0183486	6	[CHI, DFR, F3'H, PRUPE_1G237200, PRUPE_3G101500, PRUPE_3G101900]	,	Flavonoid biosynthesis,0.018348623853211,0.291229104874586,6
KEGG:00620	Pyruvate metabolism	KEGG_21.05.2018	0.468439	0.615663	0.0530661	0.272911	[-1]	Group37	7.5	0.0183486	6	[PRUPE_1G255200, PRUPE_1G512000, PRUPE_3G059400, PRUPE_4G003300, PRUPE_5G072700, PRUPE_8G157300]	,	Pyruvate metabolism,0.018348623853211,0.615662780936393,6
KEGG:00520	Amino sugar and nucleotide sugar metabolism	KEGG_21.05.2018	0.686046	0.769711	0.686046	0.796699	[-1]	Group02	4.31034	0.0152905	5	[PRUPE_1G164800, PRUPE_1G205400, PRUPE_1G284300, PRUPE_2G305100, PRUPE_7G178500]	,	Amino sugar and nucleotide sugar metabolism,0.0152905198776758,0.769710605899415,5
KEGG:00561	Glycerolipid metabolism	KEGG_21.05.2018	0.593337	0.71825	0.593337	0.762861	[-1]	Group03	7.46269	0.0152905	5	[PRUPE_1G255200, PRUPE_1G352200, PRUPE_3G173300, PRUPE_4G040700, PRUPE_6G272900]	,	Glycerolipid metabolism,0.0152905198776758,0.718249585950904,5
KEGG:00564	Glycerophospholipid metabolism	KEGG_21.05.2018	0.816496	0.873461	0.816496	0.890723	[-1]	Group04	5.95238	0.0152905	5	[PRUPE_3G173300, PRUPE_5G088300, PRUPE_6G272900, PRUPE_7G053500, PRUPE_7G243800]	,	Glycerophospholipid metabolism,0.0152905198776758,0.873460776147222,5
KEGG:00240	Pyrimidine metabolism	KEGG_21.05.2018	0.685254	0.788042	0.685254	0.822304	[-1]	Group12	4.34783	0.0152905	5	[PRUPE_1G299100, PRUPE_5G067300, PRUPE_5G117700, PRUPE_5G150900, PRUPE_8G191900]	,	Pyrimidine metabolism,0.0152905198776758,0.788041752391241,5
KEGG:00190	Oxidative phosphorylation	KEGG_21.05.2018	0.555581	0.690722	0.555581	0.740775	[-1]	Group25	4.09836	0.0152905	5	[PPA1, PRUPE_1G082000, PRUPE_3G029800, PRUPE_3G169600, PRUPE_8G048900]	,	Oxidative phosphorylation,0.0152905198776758,0.690722466927433,5
KEGG:00400	Phenylalanine, tyrosine and tryptophan biosynthesis	KEGG_21.05.2018	0.102741	0.278006	0.102741	0.264192	[-1]	Group29	11.6279	0.0152905	5	[PRUPE_1G337100, PRUPE_2G143700, PRUPE_6G119200, PRUPE_6G191200, PRUPE_7G250700]	,	Phenylalanine, tyrosine and tryptophan biosynthesis,0.0152905198776758,0.27800587456243,5
KEGG:00280	Valine, leucine and isoleucine degradation	KEGG_21.05.2018	0.102741	0.278006	0.0415241	0.373717	[-1]	Group36	11.6279	0.0152905	5	[PRUPE_1G003300, PRUPE_1G255200, PRUPE_2G207200, PRUPE_4G003300, PRUPE_6G288600]	,	Valine, leucine and isoleucine degradation,0.0152905198776758,0.27800587456243,5
KEGG:00280	Valine, leucine and isoleucine degradation	KEGG_21.05.2018	0.102741	0.278006	0.0530661	0.272911	[-1]	Group37	11.6279	0.0152905	5	[PRUPE_1G003300, PRUPE_1G255200, PRUPE_2G207200, PRUPE_4G003300, PRUPE_6G288600]	,	Valine, leucine and isoleucine degradation,0.0152905198776758,0.27800587456243,5
KEGG:00380	Tryptophan metabolism	KEGG_21.05.2018	0.0806555	0.247343	0.0530661	0.272911	[-1]	Group37	12.5	0.0152905	5	[PRUPE_1G255200, PRUPE_1G260100, PRUPE_4G003300, PRUPE_5G011400, PRUPE_5G168300]	,	Tryptophan metabolism,0.0152905198776758,0.247343464681975,5
KEGG:00860	Porphyrin and chlorophyll metabolism	KEGG_21.05.2018	0.351205	0.521143	0.351205	0.549712	[-1]	Group09	8.51064	0.0122324	4	[PRUPE_1G141800, PRUPE_4G258500, PRUPE_5G142500, PRUPE_5G194300]	,	Porphyrin and chlorophyll metabolism,0.0122324159021407,0.521142838031285,4
KEGG:00909	Sesquiterpenoid and triterpenoid biosynthesis	KEGG_21.05.2018	0.0768805	0.252607	0.0768805	0.230641	[-1]	Group13	14.2857	0.0122324	4	[PRUPE_1G418100, PRUPE_3G026800, PRUPE_4G029900, PRUPE_4G126600]	,	Sesquiterpenoid and triterpenoid biosynthesis,0.0122324159021407,0.25260726498644,4
KEGG:00062	Fatty acid elongation	KEGG_21.05.2018	0.103367	0.264159	0.103367	0.24808	[-1]	Group15	12.9032	0.0122324	4	[PRUPE_1G025600, PRUPE_1G567000, PRUPE_2G196000, PRUPE_8G096100]	,	Fatty acid elongation,0.0122324159021407,0.264159327214519,4
KEGG:04712	Circadian rhythm	KEGG_21.05.2018	0.144173	0.301452	0.144173	0.288346	[-1]	Group23	11.4286	0.0122324	4	[FT, PRUPE_1G517600, PRUPE_2G200400, PRUPE_5G114800]	,	Circadian rhythm,0.0122324159021407,0.301452455306692,4
KEGG:00196	Antenna proteins Photosynthesis	KEGG_21.05.2018	0.0180684	0.118735	0.0180684	0.216821	[-1]	Group27	22.2222	0.0122324	4	[PRUPE_1G225700, PRUPE_1G557800, PRUPE_2G248900, PRUPE_3G174700]	,	Antenna proteins Photosynthesis,0.0122324159021407,0.118735316143862,4
KEGG:00250	Alanine, aspartate and glutamate metabolism	KEGG_21.05.2018	0.314738	0.482598	0.236563	0.405537	[-1]	Group34	9.30233	0.0122324	4	[PRUPE_1G148700, PRUPE_5G236300, PRUPE_6G054800, PRUPE_6G288600]	,	Alanine, aspartate and glutamate metabolism,0.0122324159021407,0.482598239726792,4
KEGG:00910	Nitrogen metabolism	KEGG_21.05.2018	0.133434	0.306898	0.236563	0.405537	[-1]	Group34	11.7647	0.0122324	4	[PRUPE_1G148700, PRUPE_3G289200, PRUPE_5G236300, PRUPE_8G126000]	,	Nitrogen metabolism,0.0122324159021407,0.306898000244665,4
KEGG:00450	Selenocompound metabolism	KEGG_21.05.2018	0.0117799	0.135469	0.0633107	0.284898	[-1]	Group35	25	0.0122324	4	[PRUPE_1G023000, PRUPE_1G367700, PRUPE_5G129800, PRUPE_7G042400]	,	Selenocompound metabolism,0.0122324159021407,0.135468820641544,4
KEGG:00410	beta-Alanine metabolism	KEGG_21.05.2018	0.291843	0.462924	0.0530661	0.272911	[-1]	Group37	10	0.0122324	4	[PRUPE_1G011900, PRUPE_1G255200, PRUPE_2G207200, PRUPE_8G204600]	,	beta-Alanine metabolism,0.0122324159021407,0.462923789528778,4
KEGG:00640	Propanoate metabolism	KEGG_21.05.2018	0.133434	0.306898	0.0530661	0.272911	[-1]	Group37	11.7647	0.0122324	4	[PRUPE_1G512000, PRUPE_2G207200, PRUPE_4G003300, PRUPE_5G072700]	,	Propanoate metabolism,0.0122324159021407,0.306898000244665,4
KEGG:00052	Galactose metabolism	KEGG_21.05.2018	1	1	1	1	[-1]	Group01	5.66038	0.00917431	3	[PFK, PRUPE_1G352200, PRUPE_5G075600]	,	Galactose metabolism,0.00917431192660551,1,3
KEGG:00591	Linoleic acid metabolism	KEGG_21.05.2018	0.0726986	0.257241	0.0726986	0.237923	[-1]	Group05	17.6471	0.00917431	3	[PRUPE_1G011400, PRUPE_6G018700, PRUPE_6G324300]	,	Linoleic acid metabolism,0.00917431192660551,0.257241334183717,3
KEGG:00906	Carotenoid biosynthesis	KEGG_21.05.2018	0.446997	0.623087	0.446997	0.643676	[-1]	Group11	8.82353	0.00917431	3	[PRUPE_1G435300, PRUPE_5G013100, PRUPE_8G125800]	,	Carotenoid biosynthesis,0.00917431192660551,0.623087286729904,3
KEGG:00970	Aminoacyl-tRNA biosynthesis	KEGG_21.05.2018	1	1	1	1	[-1]	Group16	5.35714	0.00917431	3	[PRUPE_1G576900, PRUPE_1G582000, PRUPE_8G074400]	,	Aminoacyl-tRNA biosynthesis,0.00917431192660551,1,3
KEGG:02010	ABC transporters	KEGG_21.05.2018	0.423843	0.609274	0.423843	0.635765	[-1]	Group17	9.67742	0.00917431	3	[PRUPE_1G104100, PRUPE_3G003100, PRUPE_4G073000]	,	ABC transporters,0.00917431192660551,0.609274315098726,3
KEGG:00073	Cutin, suberine and wax biosynthesis	KEGG_21.05.2018	0.190988	0.366061	0.190988	0.343779	[-1]	Group24	11.5385	0.00917431	3	[PRUPE_1G046800, PRUPE_5G102600, PRUPE_6G126600]	,	Cutin, suberine and wax biosynthesis,0.00917431192660551,0.366061198262572,3
KEGG:00053	Ascorbate and aldarate metabolism	KEGG_21.05.2018	0.745038	0.815994	0.745038	0.838168	[-1]	Group30	6.66667	0.00917431	3	[PRUPE_1G255200, PRUPE_1G284300, PRUPE_1G339000]	,	Ascorbate and aldarate metabolism,0.00917431192660551,0.815994432263087,3
KEGG:00945	Stilbenoid, diarylheptanoid and gingerol biosynthesis	KEGG_21.05.2018	0.474517	0.606327	0.126588	0.26807	[-1]	Group33	8.10811	0.00917431	3	[PRUPE_1G237200, PRUPE_3G101500, PRUPE_3G101900]	,	Stilbenoid, diarylheptanoid and gingerol biosynthesis,0.00917431192660551,0.606327070416852,3
KEGG:00220	Arginine biosynthesis	KEGG_21.05.2018	0.253453	0.43181	0.236563	0.405537	[-1]	Group34	10	0.00917431	3	[PRUPE_1G148700, PRUPE_1G463900, PRUPE_5G236300]	,	Arginine biosynthesis,0.00917431192660551,0.431809528522644,3
KEGG:00261	Monobactam biosynthesis	KEGG_21.05.2018	0.0173207	0.132792	0.0633107	0.284898	[-1]	Group35	30	0.00917431	3	[PRUPE_1G023000, PRUPE_1G367700, PRUPE_3G312900]	,	Monobactam biosynthesis,0.00917431192660551,0.132792025522865,3
KEGG:00920	Sulfur metabolism	KEGG_21.05.2018	0.221772	0.40806	0.0633107	0.284898	[-1]	Group35	10.7143	0.00917431	3	[PRUPE_1G023000, PRUPE_1G367700, PRUPE_6G221200]	,	Sulfur metabolism,0.00917431192660551,0.40805984724502,3
KEGG:00310	Lysine degradation	KEGG_21.05.2018	0.23752	0.420228	0.0530661	0.272911	[-1]	Group37	10.3448	0.00917431	3	[PRUPE_1G255200, PRUPE_1G458600, PRUPE_4G003300]	,	Lysine degradation,0.00917431192660551,0.420227707042136,3

## Sheet: SNR T1 vs SNR T2
GOID	GOTerm	Ontology Source	Term PValue	Term PValue Corrected with Benjamini-Hochberg	Group PValue	Group PValue Corrected with Benjamini-Hochberg	GOLevels	GOGroups	% Associated Genes	Rich factor	Nr. Genes	Associated Genes Found		Pathway,Rich_Factor,Q_Value,Number_of_genes
KEGG:04075	Plant hormone signal transduction	KEGG_21.05.2018	2.2405e-08	1.88202e-06	2.2405e-08	1.61316e-06	[-1]	Group54	28.5124	0.06778	69	[PRUPE_1G027500, PRUPE_1G034300, PRUPE_1G069800, PRUPE_1G088600, PRUPE_1G088800, PRUPE_1G088900, PRUPE_1G145400, PRUPE_1G208300, PRUPE_1G307300, PRUPE_1G331500, PRUPE_1G367800, PRUPE_1G408100, PRUPE_1G437500, PRUPE_1G481700, PRUPE_1G494200, PRUPE_1G508100, PRUPE_1G521600, PRUPE_2G140600, PRUPE_2G195300, PRUPE_2G239700, PRUPE_2G247800, PRUPE_2G256700, PRUPE_2G317100, PRUPE_3G037800, PRUPE_3G058600…	,	Plant hormone signal transduction,0.0677799607072692,1.88202358443211E-06,69
KEGG:00940	Phenylpropanoid biosynthesis	KEGG_21.05.2018	0.238049	0.454458	0.238049	0.463231	[-1]	Group37	17.6744	0.0373281	38	[PRUPE_1G081600, PRUPE_1G087900, PRUPE_1G237200, PRUPE_1G260500, PRUPE_1G284600, PRUPE_1G560400, PRUPE_1G580300, PRUPE_3G095000, PRUPE_3G101500, PRUPE_3G101700, PRUPE_3G101900, PRUPE_3G278900, PRUPE_4G021100, PRUPE_4G096400, PRUPE_4G138300, PRUPE_4G186300, PRUPE_4G197500, PRUPE_6G013200, PRUPE_6G044000, PRUPE_6G109000, PRUPE_6G191800, PRUPE_6G191900, PRUPE_6G192000, PRUPE_6G206600, PRUPE_6G207500…	,	Phenylpropanoid biosynthesis,0.037328094302554,0.454457884499225,38
KEGG:03010	Ribosome	KEGG_21.05.2018	0.347437	0.521155	0.347437	0.521155	[-1]	Group43	12.8028	0.0363458	37	[PRUPE_1G009500, PRUPE_1G013800, PRUPE_1G079500, PRUPE_1G105200, PRUPE_1G154800, PRUPE_1G209300, PRUPE_1G210800, PRUPE_1G311800, PRUPE_1G376100, PRUPE_1G424800, PRUPE_1G504800, PRUPE_1G579300, PRUPE_2G010000, PRUPE_2G075600, PRUPE_2G075700, PRUPE_3G002200, PRUPE_3G052900, PRUPE_3G067300, PRUPE_3G069000, PRUPE_3G136100, PRUPE_3G306900, PRUPE_4G200400, PRUPE_4G231400, PRUPE_5G192900, PRUPE_6G060600…	,	Ribosome,0.0363457760314342,0.521155149981479,37
KEGG:00500	Starch and sucrose metabolism	KEGG_21.05.2018	0.732396	0.831368	0.732396	0.823945	[-1]	Group08	15.8228	0.024558	25	[FRK, PRUPE_1G159700, PRUPE_1G196700, PRUPE_1G256200, PRUPE_1G283400, PRUPE_1G284600, PRUPE_1G330700, PRUPE_1G463500, PRUPE_1G513800, PRUPE_2G197400, PRUPE_2G277800, PRUPE_2G277900, PRUPE_2G309400, PRUPE_4G019100, PRUPE_4G197500, PRUPE_4G256200, PRUPE_5G075400, PRUPE_5G075600, PRUPE_6G005700, PRUPE_6G182400, PRUPE_7G080500, PRUPE_7G192300, PRUPE_8G093900, PRUPE_8G125500, Sus6]	,	Starch and sucrose metabolism,0.0245579567779961,0.831368295305595,25
KEGG:00480	Glutathione metabolism	KEGG_21.05.2018	0.0235957	0.132136	0.0235957	0.113259	[-1]	Group07	23.301	0.0235756	24	[GST, PRUPE_1G004800, PRUPE_1G039900, PRUPE_1G055000, PRUPE_1G149900, PRUPE_1G222100, PRUPE_1G264700, PRUPE_1G456300, PRUPE_1G526000, PRUPE_2G101600, PRUPE_2G221700, PRUPE_3G165500, PRUPE_3G178300, PRUPE_3G198600, PRUPE_3G245700, PRUPE_4G146400, PRUPE_5G014900, PRUPE_5G098400, PRUPE_5G191500, PRUPE_6G040700, PRUPE_6G244700, PRUPE_7G262900, PRUPE_8G210500, PRUPE_8G210700]	,	Glutathione metabolism,0.0235756385068762,0.132135739139244,24
KEGG:00195	Photosynthesis	KEGG_21.05.2018	2.85906e-05	0.000800537	2.85906e-05	0.000686175	[-1]	Group28	35.3846	0.0225933	23	[PRUPE_1G013900, PRUPE_1G277200, PRUPE_1G358900, PRUPE_1G573600, PRUPE_2G229000, PRUPE_3G067400, PRUPE_3G179400, PRUPE_3G228100, PRUPE_4G020800, PRUPE_4G029300, PRUPE_4G105600, PRUPE_4G143700, PRUPE_4G214800, PRUPE_4G271200, PRUPE_6G035200, PRUPE_6G130100, PRUPE_6G137400, PRUPE_6G361000, PRUPE_7G145900, PRUPE_7G169200, PRUPE_8G048900, PRUPE_8G210000, PRUPE_8G215000]	,	Photosynthesis,0.0225933202357564,0.000800537009384545,23
KEGG:00010	Glycolysis / Gluconeogenesis	KEGG_21.05.2018	0.074924	0.242062	0.070462	0.230603	[-1]	Group72	20.1835	0.0225933	23	[PFK, PRUPE_1G255200, PRUPE_1G309100, PRUPE_1G319500, PRUPE_1G330700, PRUPE_1G512500, PRUPE_2G197700, PRUPE_3G300600, PRUPE_4G082200, PRUPE_4G131700, PRUPE_4G256200, PRUPE_4G287000, PRUPE_5G072700, PRUPE_5G155800, PRUPE_5G212800, PRUPE_6G001600, PRUPE_6G210900, PRUPE_6G280800, PRUPE_8G018100, PRUPE_8G018300, PRUPE_8G056000, PRUPE_8G085100]	,	Glycolysis / Gluconeogenesis,0.0225933202357564,0.242062263467013,23
KEGG:04016	MAPK signaling pathway	KEGG_21.05.2018	0.622993	0.747592	0.622993	0.760263	[-1]	Group53	16.2963	0.021611	22	[PRUPE_1G034300, PRUPE_1G211000, PRUPE_1G408100, PRUPE_1G412400, PRUPE_1G521600, PRUPE_2G176900, PRUPE_2G177400, PRUPE_2G195300, PRUPE_2G239700, PRUPE_2G256700, PRUPE_5G011400, PRUPE_5G036800, PRUPE_5G138300, PRUPE_6G018200, PRUPE_6G091700, PRUPE_6G192200, PRUPE_6G286000, PRUPE_6G348000, PRUPE_7G138200, PRUPE_7G178500, PRUPE_7G193000, PRUPE_8G153000]	,	MAPK signaling pathway,0.0216110019646365,0.747591730871564,22
KEGG:04626	Plant-pathogen interaction	KEGG_21.05.2018	0.145638	0.321936	0.145638	0.349531	[-1]	Group61	10.9375	0.0206287	21	[CNGC16, CNGC2, PRUPE_1G106400, PRUPE_1G211000, PRUPE_1G220800, PRUPE_1G360100, PRUPE_1G384400, PRUPE_1G542800, PRUPE_2G075100, PRUPE_2G177400, PRUPE_5G138300, PRUPE_6G033600, PRUPE_6G286000, PRUPE_7G047300, PRUPE_7G147800, PRUPE_7G193000, PRUPE_8G009000, PRUPE_8G010200, PRUPE_8G057600, PRUPE_8G123900, PRUPE_8G153000]	,	Plant-pathogen interaction,0.0206286836935167,0.321936070331203,21
KEGG:00520	Amino sugar and nucleotide sugar metabolism	KEGG_21.05.2018	0.429444	0.621953	0.429444	0.618399	[-1]	Group10	17.2414	0.0196464	20	[FRK, PRUPE_1G164800, PRUPE_1G196700, PRUPE_1G205400, PRUPE_1G284300, PRUPE_1G330700, PRUPE_1G411000, PRUPE_2G143800, PRUPE_2G150800, PRUPE_2G232500, PRUPE_3G249900, PRUPE_3G293800, PRUPE_4G256200, PRUPE_5G202800, PRUPE_6G081100, PRUPE_7G021200, PRUPE_7G178500, PRUPE_8G093900, UGE, UXE]	,	Amino sugar and nucleotide sugar metabolism,0.0196463654223969,0.621953148421037,20
KEGG:00620	Pyruvate metabolism	KEGG_21.05.2018	0.0371121	0.17319	0.070462	0.230603	[-1]	Group72	23.75	0.018664	19	[PRUPE_1G255200, PRUPE_1G309100, PRUPE_1G512000, PRUPE_2G197700, PRUPE_3G059400, PRUPE_4G003300, PRUPE_4G019400, PRUPE_4G058400, PRUPE_4G082200, PRUPE_4G166400, PRUPE_4G259200, PRUPE_4G287000, PRUPE_5G072700, PRUPE_5G194200, PRUPE_6G001600, PRUPE_6G210900, PRUPE_6G232200, PRUPE_8G056000, PRUPE_8G157300]	,	Pyruvate metabolism,0.018664047151277,0.173190032657108,19
KEGG:00270	Cysteine and methionine metabolism	KEGG_21.05.2018	0.240284	0.44853	0.240284	0.455275	[-1]	Group02	19.1489	0.0176817	18	[PAO1, PRUPE_1G014000, PRUPE_1G018900, PRUPE_1G310700, PRUPE_1G390500, PRUPE_2G176900, PRUPE_3G133100, PRUPE_3G312900, PRUPE_4G013800, PRUPE_4G058400, PRUPE_5G072700, PRUPE_5G194200, PRUPE_6G288600, PRUPE_7G018300, PRUPE_7G042400, PRUPE_7G128500, PRUPE_7G233900, PRUPE_8G157300]	,	Cysteine and methionine metabolism,0.0176817288801572,0.448530271892395,18
KEGG:00230	Purine metabolism	KEGG_21.05.2018	0.548685	0.698326	0.548685	0.693076	[-1]	Group47	12.6761	0.0176817	18	[PRUPE_1G149900, PRUPE_1G330700, PRUPE_1G367700, PRUPE_1G482300, PRUPE_2G121300, PRUPE_2G211700, PRUPE_3G288400, PRUPE_4G246000, PRUPE_4G287000, PRUPE_5G067300, PRUPE_5G100800, PRUPE_5G117700, PRUPE_6G001600, PRUPE_6G221200, PRUPE_6G244100, PRUPE_7G004400, PRUPE_7G207000, PRUPE_8G043500]	,	Purine metabolism,0.0176817288801572,0.698326434774484,18
KEGG:00630	Glyoxylate and dicarboxylate metabolism	KEGG_21.05.2018	0.0203555	0.131528	0.0203555	0.112738	[-1]	Group17	26.1538	0.0166994	17	[PRUPE_1G148700, PRUPE_1G311400, PRUPE_1G507500, PRUPE_1G507600, PRUPE_1G539400, PRUPE_2G150300, PRUPE_3G219100, PRUPE_4G003300, PRUPE_4G058400, PRUPE_4G148200, PRUPE_5G011400, PRUPE_5G041300, PRUPE_5G097700, PRUPE_5G194200, PRUPE_5G236300, PRUPE_7G174800, PRUPE_8G157300]	,	Glyoxylate and dicarboxylate metabolism,0.0166994106090373,0.131527704126236,17
KEGG:04146	Peroxisome	KEGG_21.05.2018	0.111851	0.303079	0.0198874	0.119324	[-1]	Group75	21.25	0.0166994	17	[PRUPE_1G003300, PRUPE_1G155800, PRUPE_1G167500, PRUPE_1G458600, PRUPE_1G499000, PRUPE_3G007200, PRUPE_3G150000, PRUPE_4G113900, PRUPE_4G132600, PRUPE_4G148200, PRUPE_4G270500, PRUPE_5G011400, PRUPE_5G118400, PRUPE_6G126600, PRUPE_6G126900, PRUPE_8G108400, PRUPE_8G206400]	,	Peroxisome,0.0166994106090373,0.303078834454356,17
KEGG:00240	Pyrimidine metabolism	KEGG_21.05.2018	0.894402	0.905178	0.894402	0.906999	[-1]	Group57	13.913	0.0157171	16	[PRUPE_1G149900, PRUPE_1G299100, PRUPE_2G032600, PRUPE_2G121300, PRUPE_3G288400, PRUPE_4G123500, PRUPE_4G246000, PRUPE_5G067300, PRUPE_5G117700, PRUPE_5G150900, PRUPE_5G199700, PRUPE_5G236800, PRUPE_6G029400, PRUPE_7G113700, PRUPE_7G207000, PRUPE_8G191900]	,	Pyrimidine metabolism,0.0157170923379175,0.90517750435405,16
KEGG:00564	Glycerophospholipid metabolism	KEGG_21.05.2018	0.277567	0.466313	0.248326	0.458448	[-1]	Group66	19.0476	0.0157171	16	[PRUPE_1G130000, PRUPE_1G508900, PRUPE_2G026500, PRUPE_2G138300, PRUPE_2G171400, PRUPE_2G209000, PRUPE_3G148800, PRUPE_3G173300, PRUPE_3G228600, PRUPE_4G116200, PRUPE_4G266000, PRUPE_5G088300, PRUPE_6G272900, PRUPE_6G364000, PRUPE_7G053500, PRUPE_7G243800]	,	Glycerophospholipid metabolism,0.0157170923379175,0.466313007926514,16
KEGG:00710	Carbon fixation in photosynthetic organisms	KEGG_21.05.2018	0.0414478	0.174081	0.0414478	0.175544	[-1]	Group19	25	0.0147348	15	[PRUPE_1G311400, PRUPE_1G319500, PRUPE_3G059400, PRUPE_3G300600, PRUPE_3G303800, PRUPE_3G315500, PRUPE_4G058400, PRUPE_4G102900, PRUPE_4G131700, PRUPE_4G166400, PRUPE_5G155800, PRUPE_5G194200, PRUPE_6G210900, PRUPE_8G085100, PRUPE_8G157300]	,	Carbon fixation in photosynthetic organisms,0.0147347740667976,0.174080643585774,15
KEGG:03018	RNA degradation	KEGG_21.05.2018	0.886687	0.908313	0.886687	0.912021	[-1]	Group46	14.1414	0.0147348	15	[PFK, PRUPE_1G190900, PRUPE_2G007400, PRUPE_3G049300, PRUPE_3G179000, PRUPE_3G288400, PRUPE_4G219100, PRUPE_5G212800, PRUPE_5G227100, PRUPE_7G098700, PRUPE_7G122400, PRUPE_7G260400, PRUPE_8G028400, PRUPE_8G221200]	,	RNA degradation,0.0147347740667976,0.908313103380838,15
KEGG:00260	Glycine, serine and threonine metabolism	KEGG_21.05.2018	0.122165	0.301818	0.122165	0.314138	[-1]	Group64	21.7391	0.0147348	15	[PRUPE_1G011900, PRUPE_1G243500, PRUPE_1G458600, PRUPE_1G507500, PRUPE_1G507600, PRUPE_1G512500, PRUPE_1G539400, PRUPE_2G150300, PRUPE_3G044400, PRUPE_3G312900, PRUPE_4G207900, PRUPE_5G041300, PRUPE_6G288600, PRUPE_8G134300, PRUPE_8G180500]	,	Glycine, serine and threonine metabolism,0.0147347740667976,0.301818447630806,15
KEGG:00061	Fatty acid biosynthesis	KEGG_21.05.2018	0.00416304	0.0582826	0.0198874	0.119324	[-1]	Group75	31.8182	0.0137525	14	[PRUPE_1G155800, PRUPE_1G167500, PRUPE_1G499000, PRUPE_1G512000, PRUPE_3G007200, PRUPE_4G078200, PRUPE_4G259200, PRUPE_5G118400, PRUPE_6G048900, PRUPE_6G365100, PRUPE_7G076200, PRUPE_7G193900, PRUPE_8G108400, PRUPE_8G199400]	,	Fatty acid biosynthesis,0.0137524557956778,0.0582825700837461,14
KEGG:00052	Galactose metabolism	KEGG_21.05.2018	0.0523279	0.199798	0.0523279	0.198295	[-1]	Group20	22.6415	0.0127701	13	[PFK, PRUPE_1G330700, PRUPE_1G352200, PRUPE_2G277900, PRUPE_3G005100, PRUPE_3G008900, PRUPE_3G289900, PRUPE_4G256200, PRUPE_5G075600, PRUPE_6G032400, PRUPE_7G248600, UGE]	,	Galactose metabolism,0.012770137524558,0.19979751331473,13
KEGG:00900	Terpenoid backbone biosynthesis	KEGG_21.05.2018	0.0174929	0.122451	0.0174929	0.114499	[-1]	Group29	28.8889	0.0127701	13	[FPPS, GGPS, PRUPE_1G302000, PRUPE_1G472400, PRUPE_3G284100, PRUPE_4G003300, PRUPE_4G215000, PRUPE_5G088900, PRUPE_5G194300, PRUPE_6G153000, PRUPE_7G181400, PRUPE_7G187000, PRUPE_7G187500]	,	Terpenoid backbone biosynthesis,0.012770137524558,0.122450556087332,13
KEGG:00196	Antenna proteins Photosynthesis	KEGG_21.05.2018	6.34839e-08	2.66632e-06	6.34839e-08	2.28542e-06	[-1]	Group38	72.2222	0.0127701	13	[Lhcb*Pp1, PRUPE_1G225700, PRUPE_1G435900, PRUPE_1G557800, PRUPE_2G248900, PRUPE_3G004100, PRUPE_3G174700, PRUPE_3G201000, PRUPE_4G076300, PRUPE_4G190500, PRUPE_5G195100, PRUPE_7G195500, PRUPE_8G001200]	,	Antenna proteins Photosynthesis,0.012770137524558,2.66632387664581E-06,13
KEGG:04141	Protein processing in endoplasmic reticulum	KEGG_21.05.2018	0.000131308	0.00275746	0.000131308	0.00236354	[-1]	Group59	6.25	0.0127701	13	[PRUPE_1G095100, PRUPE_2G233500, PRUPE_2G243400, PRUPE_3G017400, PRUPE_3G034800, PRUPE_4G023100, PRUPE_5G071200, PRUPE_6G033700, PRUPE_6G098200, PRUPE_6G238400, PRUPE_6G266500, PRUPE_6G314700, PRUPE_7G107700]	,	Protein processing in endoplasmic reticulum,0.012770137524558,0.00275745783079908,13
KEGG:00561	Glycerolipid metabolism	KEGG_21.05.2018	0.297652	0.480823	0.248326	0.458448	[-1]	Group66	19.403	0.0127701	13	[PRUPE_1G112100, PRUPE_1G255200, PRUPE_1G352200, PRUPE_1G411000, PRUPE_1G508900, PRUPE_2G159400, PRUPE_2G171400, PRUPE_3G148800, PRUPE_3G173300, PRUPE_3G228600, PRUPE_4G040700, PRUPE_6G272900, PRUPE_7G206100]	,	Glycerolipid metabolism,0.012770137524558,0.480823215581221,13
KEGG:00071	Fatty acid degradation	KEGG_21.05.2018	0.0061224	0.0642851	0.0198874	0.119324	[-1]	Group75	31.7073	0.0127701	13	[PRUPE_1G003300, PRUPE_1G131800, PRUPE_1G155800, PRUPE_1G167500, PRUPE_1G255200, PRUPE_1G499000, PRUPE_3G007200, PRUPE_4G003300, PRUPE_5G118400, PRUPE_8G018100, PRUPE_8G018300, PRUPE_8G108400, PRUPE_8G206400]	,	Fatty acid degradation,0.012770137524558,0.0642851491224575,13
KEGG:00400	Phenylalanine, tyrosine and tryptophan biosynthesis	KEGG_21.05.2018	0.0275652	0.136204	0.0275652	0.124043	[-1]	Group04	27.907	0.0117878	12	[PRUPE_1G337100, PRUPE_1G390500, PRUPE_2G143700, PRUPE_3G092000, PRUPE_3G133100, PRUPE_3G261500, PRUPE_4G207900, PRUPE_6G119200, PRUPE_6G172800, PRUPE_6G191200, PRUPE_6G194700, PRUPE_7G250700]	,	Phenylalanine, tyrosine and tryptophan biosynthesis,0.0117878192534381,0.136204398360013,12
KEGG:00040	Pentose and glucuronate interconversions	KEGG_21.05.2018	0.0620893	0.217312	0.0620893	0.212877	[-1]	Group05	9.09091	0.0117878	12	[Endo-PG, PRUPE_1G284300, PRUPE_2G226100, PRUPE_2G288800, PRUPE_3G149100, PRUPE_3G263600, PRUPE_3G293800, PRUPE_3G296600, PRUPE_3G303800, PRUPE_5G202800, PRUPE_6G344600, PRUPE_8G143000]	,	Pentose and glucuronate interconversions,0.0117878192534381,0.217312432004365,12
KEGG:04144	Endocytosis	KEGG_21.05.2018	0.0233717	0.14023	0.0233717	0.120197	[-1]	Group60	8.33333	0.0117878	12	[PRUPE_1G130000, PRUPE_1G344300, PRUPE_1G416200, PRUPE_2G208800, PRUPE_2G233500, PRUPE_4G013000, PRUPE_5G088300, PRUPE_6G078600, PRUPE_7G038800, PRUPE_7G107700, PRUPE_7G125200, PRUPE_7G243800]	,	Endocytosis,0.0117878192534381,0.140230101345435,12
KEGG:00941	Flavonoid biosynthesis	KEGG_21.05.2018	0.0671812	0.225729	0.118466	0.328059	[-1]	Group69	24.4898	0.0117878	12	[CHI, DFR, F3'H, F3H, LDOX, PRUPE_1G237200, PRUPE_1G580300, PRUPE_3G095000, PRUPE_3G101500, PRUPE_3G101700, PRUPE_3G101900, PRUPE_8G128100]	,	Flavonoid biosynthesis,0.0117878192534381,0.225728859367235,12
KEGG:00280	Valine, leucine and isoleucine degradation	KEGG_21.05.2018	0.0275652	0.136204	0.00651686	0.0521348	[-1]	Group73	27.907	0.0117878	12	[PRUPE_1G003300, PRUPE_1G131800, PRUPE_1G255200, PRUPE_2G109100, PRUPE_2G207200, PRUPE_4G003300, PRUPE_4G270500, PRUPE_5G088900, PRUPE_6G288600, PRUPE_8G073300, PRUPE_8G126800, PRUPE_8G206400]	,	Valine, leucine and isoleucine degradation,0.0117878192534381,0.136204398360013,12
KEGG:00051	Fructose and mannose metabolism	KEGG_21.05.2018	0.341454	0.521493	0.341454	0.534449	[-1]	Group13	17.8571	0.0108055	11	[FRK, PFK, PRUPE_1G196700, PRUPE_1G319500, PRUPE_1G376300, PRUPE_2G288800, PRUPE_4G256200, PRUPE_7G158000, PRUPE_8G085100, PRUPE_8G143000]	,	Fructose and mannose metabolism,0.0108055009823183,0.521492888801416,11
KEGG:00592	alpha-Linolenic acid metabolism	KEGG_21.05.2018	0.153692	0.322753	0.153692	0.345807	[-1]	Group16	22.449	0.0108055	11	[PRUPE_1G003300, PRUPE_1G232400, PRUPE_1G386300, PRUPE_1G548300, PRUPE_1G548800, PRUPE_1G549100, PRUPE_6G018700, PRUPE_6G364000, PRUPE_8G018100, PRUPE_8G018300, PRUPE_8G206400]	,	alpha-Linolenic acid metabolism,0.0108055009823183,0.322753141661785,11
KEGG:00860	Porphyrin and chlorophyll metabolism	KEGG_21.05.2018	0.100192	0.280537	0.100192	0.288552	[-1]	Group27	23.4043	0.0108055	11	[PRUPE_1G054600, PRUPE_1G141800, PRUPE_1G541100, PRUPE_4G057500, PRUPE_4G258500, PRUPE_5G142500, PRUPE_5G194300, PRUPE_6G153000, PRUPE_7G232100, PRUPE_7G243300, PRUPE_8G076800]	,	Porphyrin and chlorophyll metabolism,0.0108055009823183,0.280536704527546,11
KEGG:00030	Pentose phosphate pathway	KEGG_21.05.2018	0.0878651	0.263595	0.0878651	0.275056	[-1]	Group63	22.2222	0.0108055	11	[PFK, PRUPE_1G214200, PRUPE_1G222100, PRUPE_1G319500, PRUPE_1G330700, PRUPE_3G198600, PRUPE_3G245700, PRUPE_3G303800, PRUPE_4G102900, PRUPE_8G085100]	,	Pentose phosphate pathway,0.0108055009823183,0.263595379082656,11
KEGG:00020	Citrate cycle (TCA cycle)	KEGG_21.05.2018	0.0878651	0.263595	0.070462	0.230603	[-1]	Group72	24.4444	0.0108055	11	[PRUPE_1G117200, PRUPE_1G250100, PRUPE_1G309100, PRUPE_2G197700, PRUPE_4G058400, PRUPE_4G082200, PRUPE_5G194200, PRUPE_6G210900, PRUPE_7G174800, PRUPE_8G056000, PRUPE_8G157300]	,	Citrate cycle (TCA cycle),0.0108055009823183,0.263595379082656,11
KEGG:00410	beta-Alanine metabolism	KEGG_21.05.2018	0.0399306	0.176535	0.00651686	0.0521348	[-1]	Group73	27.5	0.0108055	11	[PRUPE_1G011900, PRUPE_1G131800, PRUPE_1G243500, PRUPE_1G255200, PRUPE_2G020100, PRUPE_2G109100, PRUPE_2G207200, PRUPE_5G236800, PRUPE_5G240300, PRUPE_8G073300, PRUPE_8G204600]	,	beta-Alanine metabolism,0.0108055009823183,0.176535298994817,11
KEGG:00360	Phenylalanine metabolism	KEGG_21.05.2018	0.0834384	0.259586	0.187171	0.396361	[-1]	Group76	25	0.0108055	11	[PRUPE_1G011900, PRUPE_1G087900, PRUPE_1G243500, PRUPE_1G390500, PRUPE_3G133100, PRUPE_6G109000, PRUPE_6G194700, PRUPE_6G235400, PRUPE_6G284900, PRUPE_8G128100, PRUPE_ppa002328mg]	,	Phenylalanine metabolism,0.0108055009823183,0.259586215046409,11
KEGG:03013	RNA transport	KEGG_21.05.2018	0.00235098	0.0394964	0.00235098	0.0338541	[-1]	Group44	6.57895	0.00982318	10	[PRUPE_1G287700, PRUPE_1G431700, PRUPE_1G473000, PRUPE_2G007400, PRUPE_3G243100, PRUPE_4G221900, PRUPE_5G216300, PRUPE_6G081700, PRUPE_7G122400, PRUPE_8G201100]	,	RNA transport,0.00982318271119843,0.0394964033166568,10
KEGG:04120	Ubiquitin mediated proteolysis	KEGG_21.05.2018	0.0171395	0.130883	0.0171395	0.123404	[-1]	Group55	7.69231	0.00982318	10	[PRUPE_1G141000, PRUPE_1G383000, PRUPE_1G431700, PRUPE_2G215000, PRUPE_4G047400, PRUPE_6G033700, PRUPE_6G058000, PRUPE_7G126100, PRUPE_8G012800, PRUPE_8G167100]	,	Ubiquitin mediated proteolysis,0.00982318271119843,0.130883117821637,10
KEGG:00562	Inositol phosphate metabolism	KEGG_21.05.2018	0.572599	0.717885	0.739163	0.818765	[-1]	Group70	17.5439	0.00982318	10	[PRUPE_1G543400, PRUPE_4G266000, PRUPE_6G056700, PRUPE_6G180500, PRUPE_6G230100, PRUPE_7G038800, PRUPE_7G125200, PRUPE_7G270000, PRUPE_8G050600, PRUPE_8G073300]	,	Inositol phosphate metabolism,0.00982318271119843,0.717885310885376,10
KEGG:04145	Phagosome	KEGG_21.05.2018	0.870415	0.902652	0.875306	0.913363	[-1]	Group71	13.1579	0.00982318	10	[PRUPE_1G095100, PRUPE_2G120300, PRUPE_2G152400, PRUPE_3G126500, PRUPE_5G099500, PRUPE_5G232700, PRUPE_6G098200, PRUPE_8G050600, PRUPE_8G150900, PRUPE_8G165000]	,	Phagosome,0.00982318271119843,0.902652285145092,10
KEGG:00250	Alanine, aspartate and glutamate metabolism	KEGG_21.05.2018	0.12949	0.310777	0.343905	0.526832	[-1]	Group74	23.2558	0.00982318	10	[PRUPE_1G148700, PRUPE_1G390500, PRUPE_1G406400, PRUPE_2G269800, PRUPE_2G311700, PRUPE_3G186500, PRUPE_5G236300, PRUPE_5G240300, PRUPE_6G054800, PRUPE_6G288600]	,	Alanine, aspartate and glutamate metabolism,0.00982318271119843,0.310776931005059,10
KEGG:00350	Tyrosine metabolism	KEGG_21.05.2018	0.137809	0.321553	0.187171	0.396361	[-1]	Group76	22.7273	0.00982318	10	[PRUPE_1G011900, PRUPE_1G243500, PRUPE_1G390500, PRUPE_3G133100, PRUPE_4G041400, PRUPE_4G172100, PRUPE_6G194700, PRUPE_6G284900, PRUPE_8G018100, PRUPE_8G018300]	,	Tyrosine metabolism,0.00982318271119843,0.32155346010187,10
KEGG:00330	Arginine and proline metabolism	KEGG_21.05.2018	0.678921	0.80323	0.678921	0.814705	[-1]	Group03	17.0213	0.00785855	8	[PRUPE_1G255200, PRUPE_1G390500, PRUPE_2G020100, PRUPE_2G240800, PRUPE_3G243500, PRUPE_6G224300, PRUPE_6G262300, PpADC]	,	Arginine and proline metabolism,0.00785854616895874,0.803230476636155,8
KEGG:00130	Ubiquinone and other terpenoid-quinone biosynthesis	KEGG_21.05.2018	0.256344	0.468107	0.256344	0.46142	[-1]	Group11	21.0526	0.00785855	8	[PRUPE_1G087900, PRUPE_1G346500, PRUPE_1G450300, PRUPE_3G133100, PRUPE_4G031000, PRUPE_5G187000, PRUPE_6G109000, PRUPE_8G233800]	,	Ubiquinone and other terpenoid-quinone biosynthesis,0.00785854616895874,0.468107161778255,8
KEGG:00190	Oxidative phosphorylation	KEGG_21.05.2018	0.0064449	0.0601524	0.0064449	0.0580041	[-1]	Group18	6.55738	0.00785855	8	[PPA1, PRUPE_1G082000, PRUPE_1G473400, PRUPE_2G128800, PRUPE_4G020800, PRUPE_4G214800, PRUPE_6G363300, PRUPE_8G048900]	,	Oxidative phosphorylation,0.00785854616895874,0.0601523661124903,8
KEGG:00906	Carotenoid biosynthesis	KEGG_21.05.2018	0.149105	0.32115	0.149105	0.346309	[-1]	Group33	23.5294	0.00785855	8	[PRUPE_1G177500, PRUPE_1G435300, PRUPE_3G013200, PRUPE_4G150100, PRUPE_5G013100, PRUPE_8G125800, bHY, ccd4]	,	Carotenoid biosynthesis,0.00785854616895874,0.321149509419033,8
KEGG:00062	Fatty acid elongation	KEGG_21.05.2018	0.120985	0.307963	0.120985	0.322628	[-1]	Group50	25.8065	0.00785855	8	[PRUPE_1G025600, PRUPE_1G239100, PRUPE_1G378600, PRUPE_1G472100, PRUPE_1G567000, PRUPE_2G196000, PRUPE_2G225900, PRUPE_8G096100]	,	Fatty acid elongation,0.00785854616895874,0.307962645281,8
KEGG:03060	Protein export	KEGG_21.05.2018	0.529758	0.684611	0.529758	0.681118	[-1]	Group51	17.7778	0.00785855	8	[PRUPE_1G095100, PRUPE_1G239700, PRUPE_3G083100, PRUPE_3G089600, PRUPE_4G153200, PRUPE_6G098200, PRUPE_6G276100, PRUPE_8G230800]	,	Protein export,0.00785854616895874,0.684610626284053,8
KEGG:04070	Phosphatidylinositol signaling system	KEGG_21.05.2018	0.845418	0.887689	0.739163	0.818765	[-1]	Group70	15.3846	0.00785855	8	[PRUPE_1G543400, PRUPE_2G138300, PRUPE_3G228600, PRUPE_6G056700, PRUPE_6G230100, PRUPE_7G038800, PRUPE_7G125200, PRUPE_8G050600]	,	Phosphatidylinositol signaling system,0.00785854616895874,0.887689053939071,8
KEGG:00640	Propanoate metabolism	KEGG_21.05.2018	0.149105	0.32115	0.00651686	0.0521348	[-1]	Group73	23.5294	0.00785855	8	[PRUPE_1G131800, PRUPE_1G512000, PRUPE_2G109100, PRUPE_2G207200, PRUPE_4G003300, PRUPE_4G259200, PRUPE_5G072700, PRUPE_8G073300]	,	Propanoate metabolism,0.00785854616895874,0.321149509419033,8
KEGG:00053	Ascorbate and aldarate metabolism	KEGG_21.05.2018	0.833852	0.886628	0.833852	0.882902	[-1]	Group32	15.5556	0.00687623	7	[PRUPE_1G255200, PRUPE_1G284300, PRUPE_1G339000, PRUPE_3G286700, PRUPE_3G293800, PRUPE_5G202800, PRUPE_7G114800]	,	Ascorbate and aldarate metabolism,0.0068762278978389,0.886627612891059,7
KEGG:00920	Sulfur metabolism	KEGG_21.05.2018	0.174535	0.357585	0.174535	0.380805	[-1]	Group36	25	0.00687623	7	[PRUPE_1G014000, PRUPE_1G367700, PRUPE_4G019200, PRUPE_4G216100, PRUPE_6G221200, PRUPE_7G004400, PRUPE_7G018300]	,	Sulfur metabolism,0.0068762278978389,0.35758484554263,7
KEGG:04136	Autophagy	KEGG_21.05.2018	0.484298	0.645731	0.484298	0.645731	[-1]	Group58	18.9189	0.00687623	7	[PRUPE_1G102400, PRUPE_4G019800, PRUPE_4G060100, PRUPE_5G182500, PRUPE_6G288100, PRUPE_8G123400, PRUPE_8G225400]	,	Autophagy,0.0068762278978389,0.645731068749732,7
KEGG:00945	Stilbenoid, diarylheptanoid and gingerol biosynthesis	KEGG_21.05.2018	0.484298	0.645731	0.118466	0.328059	[-1]	Group69	18.9189	0.00687623	7	[PRUPE_1G237200, PRUPE_1G580300, PRUPE_3G095000, PRUPE_3G101500, PRUPE_3G101700, PRUPE_3G101900, PRUPE_8G128100]	,	Stilbenoid, diarylheptanoid and gingerol biosynthesis,0.0068762278978389,0.645731068749732,7
KEGG:00910	Nitrogen metabolism	KEGG_21.05.2018	0.332644	0.517447	0.343905	0.526832	[-1]	Group74	20.5882	0.00687623	7	[PRUPE_1G148700, PRUPE_2G269800, PRUPE_2G311700, PRUPE_3G289200, PRUPE_5G236300, PRUPE_7G052800, PRUPE_8G126000]	,	Nitrogen metabolism,0.0068762278978389,0.517446835001313,7
KEGG:00100	Steroid biosynthesis	KEGG_21.05.2018	0.276021	0.473179	0.276021	0.462175	[-1]	Group01	22.2222	0.00589391	6	[PRUPE_1G063400, PRUPE_1G418100, PRUPE_3G304100, PRUPE_5G152900, PRUPE_7G118200, PRUPE_8G156800]	,	Steroid biosynthesis,0.00589390962671906,0.473178797810329,6
KEGG:00904	Diterpenoid biosynthesis	KEGG_21.05.2018	0.44799	0.616904	0.44799	0.620294	[-1]	Group30	19.3548	0.00589391	6	[PRUPE_1G111900, PRUPE_1G388500, PRUPE_2G286800, PRUPE_3G075600, PRUPE_4G080700, PRUPE_4G150200]	,	Diterpenoid biosynthesis,0.00589390962671906,0.616904426776089,6
KEGG:00909	Sesquiterpenoid and triterpenoid biosynthesis	KEGG_21.05.2018	0.292106	0.481116	0.292106	0.477992	[-1]	Group35	21.4286	0.00589391	6	[PRUPE_1G418100, PRUPE_3G025700, PRUPE_4G029900, PRUPE_4G030400, PRUPE_4G126600, PRUPE_8G156800]	,	Sesquiterpenoid and triterpenoid biosynthesis,0.00589390962671906,0.481116126173784,6
KEGG:02010	ABC transporters	KEGG_21.05.2018	0.44799	0.616904	0.44799	0.620294	[-1]	Group41	19.3548	0.00589391	6	[PRUPE_1G104100, PRUPE_3G003100, PRUPE_3G269400, PRUPE_3G276100, PRUPE_4G073000, PRUPE_5G031600]	,	ABC transporters,0.00589390962671906,0.616904426776089,6
KEGG:03008	Ribosome biogenesis in eukaryotes	KEGG_21.05.2018	0.0440218	0.176087	0.0440218	0.176087	[-1]	Group42	7.05882	0.00589391	6	[PRUPE_1G473000, PRUPE_1G572400, PRUPE_5G212100, PRUPE_6G012700, PRUPE_6G223900, PRUPE_8G221500]	,	Ribosome biogenesis in eukaryotes,0.00589390962671906,0.176087206444368,6
KEGG:03015	mRNA surveillance pathway	KEGG_21.05.2018	0.00519978	0.0623973	0.00519978	0.0534834	[-1]	Group45	5.66038	0.00589391	6	[PRUPE_2G007400, PRUPE_5G182500, PRUPE_6G081700, PRUPE_6G299800, PRUPE_7G122400, PRUPE_8G112500]	,	mRNA surveillance pathway,0.00589390962671906,0.0623973396810938,6
KEGG:00380	Tryptophan metabolism	KEGG_21.05.2018	1	1	0.711415	0.839702	[-1]	Group65	15	0.00589391	6	[PRUPE_1G255200, PRUPE_1G260100, PRUPE_4G003300, PRUPE_5G011400, PRUPE_5G168300, PRUPE_8G252500]	,	Tryptophan metabolism,0.00589390962671906,1,6
KEGG:00460	Cyanoamino acid metabolism	KEGG_21.05.2018	0.0133118	0.111819	0.00372595	0.0447114	[-1]	Group68	6.18557	0.00589391	6	[PRUPE_1G284600, PRUPE_1G507500, PRUPE_1G507600, PRUPE_1G539400, PRUPE_4G197500, PRUPE_7G080500]	,	Cyanoamino acid metabolism,0.00589390962671906,0.111819245842177,6
KEGG:00220	Arginine biosynthesis	KEGG_21.05.2018	0.436319	0.610846	0.343905	0.526832	[-1]	Group74	20	0.00589391	6	[PRUPE_1G148700, PRUPE_1G390500, PRUPE_1G463900, PRUPE_2G269800, PRUPE_4G137500, PRUPE_5G236300]	,	Arginine biosynthesis,0.00589390962671906,0.61084625812426,6
KEGG:00905	Brassinosteroid biosynthesis	KEGG_21.05.2018	0.585165	0.712375	0.585165	0.726412	[-1]	Group31	18.5185	0.00491159	5	[PRUPE_1G291200, PRUPE_1G296600, PRUPE_6G270300, PRUPE_7G153500, PRUPE_7G237900]	,	Brassinosteroid biosynthesis,0.00491159135559921,0.712375130017458,5
KEGG:01040	Biosynthesis of unsaturated fatty acids	KEGG_21.05.2018	0.405233	0.597185	0.405233	0.595444	[-1]	Group40	20	0.00491159	5	[FAD, PRUPE_1G003300, PRUPE_1G239100, PRUPE_6G365100, PRUPE_8G206400]	,	Biosynthesis of unsaturated fatty acids,0.00491159135559921,0.597185420115022,5
KEGG:03030	DNA replication	KEGG_21.05.2018	0.430026	0.61224	0.430026	0.607096	[-1]	Group49	9.61539	0.00491159	5	[PRUPE_3G283900, PRUPE_4G121000, PRUPE_5G117700, PRUPE_5G215900, PRUPE_7G252700]	,	DNA replication,0.00491159135559921,0.61224047342819,5
KEGG:03410	Base excision repair	KEGG_21.05.2018	0.825146	0.888619	0.825146	0.886725	[-1]	Group52	12.5	0.00491159	5	[PRUPE_1G259900, PRUPE_1G492700, PRUPE_4G120400, PRUPE_4G125700, PRUPE_7G155600]	,	Base excision repair,0.00491159135559921,0.888619221996006,5
KEGG:04712	Circadian rhythm	KEGG_21.05.2018	1	1	1	1	[-1]	Group62	14.2857	0.00491159	5	[FT, PRUPE_1G517600, PRUPE_2G200400, PRUPE_5G114800, PRUPE_6G223900]	,	Circadian rhythm,0.00491159135559921,1,5
KEGG:00650	Butanoate metabolism	KEGG_21.05.2018	0.0947721	0.274512	0.0947721	0.284316	[-1]	Group67	29.4118	0.00491159	5	[PRUPE_3G186500, PRUPE_4G003300, PRUPE_4G270500, PRUPE_5G088900, PRUPE_5G240300]	,	Butanoate metabolism,0.00491159135559921,0.274512344377074,5
KEGG:00950	Isoquinoline alkaloid biosynthesis	KEGG_21.05.2018	0.576195	0.71177	0.187171	0.396361	[-1]	Group76	19.2308	0.00491159	5	[PRUPE_1G011900, PRUPE_1G243500, PRUPE_1G390500, PRUPE_3G133100, PRUPE_4G041400]	,	Isoquinoline alkaloid biosynthesis,0.00491159135559921,0.711770488070197,5
KEGG:00960	Tropane, piperidine and pyridine alkaloid biosynthesis	KEGG_21.05.2018	0.405233	0.597185	0.187171	0.396361	[-1]	Group76	20	0.00491159	5	[PRUPE_1G011900, PRUPE_1G243500, PRUPE_1G390500, PRUPE_3G133100, PRUPE_6G194700]	,	Tropane, piperidine and pyridine alkaloid biosynthesis,0.00491159135559921,0.597185420115022,5
KEGG:00073	Cutin, suberine and wax biosynthesis	KEGG_21.05.2018	1	1	1	1	[-1]	Group00	15.3846	0.00392927	4	[PRUPE_1G046800, PRUPE_5G102600, PRUPE_6G126600, PRUPE_6G126900]	,	Cutin, suberine and wax biosynthesis,0.00392927308447937,1,4
KEGG:00565	Ether lipid metabolism	KEGG_21.05.2018	0.77283	0.854181	0.77283	0.843088	[-1]	Group14	16.6667	0.00392927	4	[PRUPE_1G130000, PRUPE_4G266000, PRUPE_5G088300, PRUPE_7G243800]	,	Ether lipid metabolism,0.00392927308447937,0.854180884947725,4
KEGG:00591	Linoleic acid metabolism	KEGG_21.05.2018	0.302733	0.479803	0.302733	0.484373	[-1]	Group15	23.5294	0.00392927	4	[PRUPE_1G011400, PRUPE_1G232400, PRUPE_6G018700, PRUPE_6G324300]	,	Linoleic acid metabolism,0.00392927308447937,0.47980298490203,4
KEGG:00750	Vitamin B6 metabolism	KEGG_21.05.2018	0.261613	0.467564	0.261613	0.459418	[-1]	Group22	26.6667	0.00392927	4	[PRUPE_3G044400, PRUPE_3G051900, PRUPE_3G158100, PRUPE_6G277500]	,	Vitamin B6 metabolism,0.00392927308447937,0.467563608262018,4
KEGG:00770	Pantothenate and CoA biosynthesis	KEGG_21.05.2018	1	1	1	1	[-1]	Group24	14.8148	0.00392927	4	[PRUPE_2G177600, PRUPE_5G236800, PRUPE_7G104300, PRUPE_8G204600]	,	Pantothenate and CoA biosynthesis,0.00392927308447937,1,4
KEGG:00780	Biotin metabolism	KEGG_21.05.2018	0.5115	0.671344	0.5115	0.6696	[-1]	Group25	21.0526	0.00392927	4	[PRUPE_1G186700, PRUPE_4G078200, PRUPE_7G076200, PRUPE_7G193900]	,	Biotin metabolism,0.00392927308447937,0.671344218191718,4
KEGG:00908	Zeatin biosynthesis	KEGG_21.05.2018	0.141946	0.322256	0.141946	0.352418	[-1]	Group34	28.5714	0.00392927	4	[PRUPE_1G404300, PRUPE_2G026700, PRUPE_4G170400, PRUPE_7G052300]	,	Zeatin biosynthesis,0.00392927308447937,0.322255882362694,4
KEGG:04933	AGE-RAGE signaling pathway in diabetic complications	KEGG_21.05.2018	0.114138	0.299612	0.875306	0.913363	[-1]	Group71	30.7692	0.00392927	4	[PRUPE_2G120300, PRUPE_3G126500, PRUPE_6G056700, PRUPE_8G165000]	,	AGE-RAGE signaling pathway in diabetic complications,0.00392927308447937,0.299611597353878,4
KEGG:00430	Taurine and hypotaurine metabolism	KEGG_21.05.2018	0.216148	0.422242	0.216148	0.432295	[-1]	Group06	27.2727	0.00294695	3	[PRUPE_3G270900, PRUPE_5G240300, PRUPE_7G011000]	,	Taurine and hypotaurine metabolism,0.00294695481335953,0.422241642323657,3
KEGG:00511	Other glycan degradation	KEGG_21.05.2018	0.720767	0.840895	0.720767	0.83702	[-1]	Group09	18.75	0.00294695	3	[PRUPE_1G582500, PRUPE_3G313400, PRUPE_5G142600]	,	Other glycan degradation,0.00294695481335953,0.840894609402093,3
KEGG:00531	Glycosaminoglycan degradation	KEGG_21.05.2018	0.478285	0.647999	0.478285	0.649746	[-1]	Group12	20	0.00294695	3	[PRUPE_5G200500, PRUPE_6G320400, PRUPE_8G269300]	,	Glycosaminoglycan degradation,0.00294695481335953,0.647999255907065,3
KEGG:00730	Thiamine metabolism	KEGG_21.05.2018	0.730522	0.8406	0.730522	0.834882	[-1]	Group21	17.6471	0.00294695	3	[PRUPE_1G472400, PRUPE_6G244100, THI1]	,	Thiamine metabolism,0.00294695481335953,0.840600288612696,3
KEGG:00760	Nicotinate and nicotinamide metabolism	KEGG_21.05.2018	1	1	1	1	[-1]	Group23	15	0.00294695	3	[PRUPE_7G113700, PRUPE_7G131500, PRUPE_7G207000]	,	Nicotinate and nicotinamide metabolism,0.00294695481335953,1,3
KEGG:00790	Folate biosynthesis	KEGG_21.05.2018	1	1	1	1	[-1]	Group26	12.5	0.00294695	3	[PRUPE_1G451400, PRUPE_2G268000, PRUPE_7G091600]	,	Folate biosynthesis,0.00294695481335953,1,3
KEGG:00970	Aminoacyl-tRNA biosynthesis	KEGG_21.05.2018	0.0554413	0.202481	0.0554413	0.199589	[-1]	Group39	5.35714	0.00294695	3	[PRUPE_1G582000, PRUPE_8G074400, PRUPE_8G151800]	,	Aminoacyl-tRNA biosynthesis,0.00294695481335953,0.202481403950712,3
KEGG:03020	RNA polymerase	KEGG_21.05.2018	0.194359	0.388718	0.194359	0.399824	[-1]	Group48	6.97674	0.00294695	3	[PRUPE_2G121300, PRUPE_4G246000, PRUPE_5G067300]	,	RNA polymerase,0.00294695481335953,0.388717890226536,3
KEGG:04130	SNARE interactions in vesicular transport	KEGG_21.05.2018	0.265948	0.465409	0.265948	0.455911	[-1]	Group56	7.31707	0.00294695	3	[PRUPE_2G152400, PRUPE_7G006600, PRUPE_7G093500]	,	SNARE interactions in vesicular transport,0.00294695481335953,0.465408771733642,3
KEGG:00310	Lysine degradation	KEGG_21.05.2018	0.791753	0.863731	0.711415	0.839702	[-1]	Group65	10.3448	0.00294695	3	[PRUPE_1G255200, PRUPE_1G458600, PRUPE_4G003300]	,	Lysine degradation,0.00294695481335953,0.863730576400385,3
KEGG:00072	Synthesis and degradation of ketone bodies	KEGG_21.05.2018	0.0257603	0.135241	0.0947721	0.284316	[-1]	Group67	60	0.00294695	3	[PRUPE_4G003300, PRUPE_4G270500, PRUPE_5G088900]	,	Synthesis and degradation of ketone bodies,0.00294695481335953,0.135241365130094,3
KEGG:00670	One carbon pool by folate	KEGG_21.05.2018	0.741858	0.830881	0.00372595	0.0447114	[-1]	Group68	16.6667	0.00294695	3	[PRUPE_1G507500, PRUPE_1G507600, PRUPE_1G539400]	,	One carbon pool by folate,0.00294695481335953,0.830880776419416,3
