# Supplementary material for: Whole Transcriptome Analyses of Apricots and Japanese Plum Fruits after 1-MCP (Ethylene-Inhibitor) and Ethrel (Ethylene-Precursor) Treatments Reveal New Insights into the Physiology of the Ripening Process
Source: Int J Mol Sci. 2022 Sep 20;23(19):11045. doi: 10.3390/ijms231911045 (PMC9569840; doi:10.3390/ijms231911045)
Supplement: Supplementary file 1 [file ijms-23-11045-s001.zip › Supplementary Tables/S14. De novo validation.xlsx]

## Sheet: Apricot_Goldrich
Query_ID	Target_Accession (Prunus persica)	KO_ID	Prunus armeniaca ID (Chuanzhihong)
c27266_g2_i1	pper:109946232	K00432	PARG23822m05
c53371_g1_i1	pper:109946232	K00432	PARG23822m05
c44955_g1_i1	pper:109946233	.	PARG00768m01
c9461_g1_i1	pper:109946234	K02265	PARG15437m05
c45791_g2_i1	pper:109946235	.	PARG18208m04
c28962_g1_i1	pper:109946236	.	PARG13625m01
c34426_g1_i1	pper:109946237	.	PARG01128m01
c41599_g1_i4	pper:109946237	.	PARG27725m02
c44686_g1_i1	pper:109946238	.	PARG14453m01
c44686_g2_i1	pper:109946238	.	PARG14453m01
c72362_g1_i1	pper:109946239	.	PARG20637m01
c38286_g1_i1	pper:109946244	K00799	PARG14137m01
c46034_g5_i7	pper:109946245	.	PARG17055m01
c20879_g1_i1	pper:109946248	.	PARG20376m01
c46312_g1_i3	pper:109946249	.	PARG00881m06
c39328_g1_i1	pper:109946257	.	-
c59520_g1_i1	pper:109946257	.	-
c34935_g2_i2	pper:109946273	K08248	-
c63757_g1_i1	pper:109946273	K08248	-
c41728_g1_i1	pper:109946284	.	PARG19903m01
c32286_g1_i1	pper:109946285	K00059	PARG21950m01
c10101_g1_i1	pper:109946288	.	-
c14360_g1_i1	pper:109946288	.	PARG22969m01
c23942_g1_i1	pper:109946288	.	PARG02653m01
c23942_g2_i1	pper:109946288	.	PARG22730m01
c33050_g1_i1	pper:109946288	.	-
c33050_g2_i1	pper:109946288	.	PARG22969m01
c37887_g2_i1	pper:109946288	.	-
c71314_g1_i1	pper:109946303	.	PARG20122m02
c11347_g1_i1	pper:109946308	.	PARG11210m01
c43220_g2_i1	pper:109946310	.	PARG23149m03
c24824_g1_i1	pper:109946311	.	PARG25214m01
c39439_g1_i1	pper:109946313	.	PARG20514m01
c66719_g1_i1	pper:109946316	.	PARG21411m01
c82866_g1_i1	pper:109946320	.	PARG21106m01
c46437_g1_i1	pper:109946321	K11128	PARG21802m01
c29606_g1_i3	pper:109946324	.	PARG22510m05
c72802_g1_i1	pper:109946381	K15803	-
c70546_g1_i1	pper:109946393	.	PARG01653m01
c78928_g1_i1	pper:109946394	.	PARG03332m01
c29098_g1_i2	pper:109946413	.	PARG07544m01
c33026_g1_i1	pper:109946415	.	PARG06783m01
c61388_g1_i1	pper:109946416	.	PARG22655m03
c44307_g3_i3	pper:109946417	.	PARG20359m01
c13105_g1_i1	pper:109946418	.	PARG09128m01
c24715_g1_i1	pper:109946418	.	PARG09128m01
c37648_g1_i1	pper:109946419	.	PARG04305m01
c53845_g1_i1	pper:109946419	.	PARG20738m05
c67115_g1_i1	pper:109946419	.	-
c75036_g1_i1	pper:109946419	.	PARG04305m01
c5343_g1_i1	pper:109946421	.	PARG05471m01
c44454_g1_i1	pper:109946421	.	PARG04298m01
c40470_g1_i1	pper:109946425	.	-
c42659_g1_i3	pper:109946426	.	PARG01042m01
c42659_g2_i1	pper:109946426	.	PARG01042m01
c60005_g1_i1	pper:109946426	.	PARG01042m01
c67914_g1_i1	pper:109946426	.	PARG04305m02
c44642_g1_i1	pper:109946428	.	-
c67894_g1_i1	pper:109946429	.	PARG04205m01
c13996_g1_i1	pper:109946430	.	PARG24306m01
c43426_g4_i3	pper:109946430	.	PARG26686m01
c40814_g1_i1	pper:109946432	K02133	PARG06764m01
c11665_g1_i1	pper:109946436	.	PARG09257m01
c12413_g1_i1	pper:109946440	.	PARG04490m01
c44148_g1_i2	pper:109946440	.	PARG04634m03
c12948_g1_i1	pper:109946441	.	PARG08500m01
c12948_g2_i1	pper:109946441	.	PARG08500m01
c54499_g1_i1	pper:109946441	.	PARG08500m01
c67614_g1_i1	pper:109946441	.	PARG08501m02
c63447_g1_i1	pper:109946447	.	PARG04886m02
c50722_g1_i1	pper:109946448	.	-
c56082_g1_i1	pper:109946448	.	-
c76090_g1_i1	pper:109946453	.	PARG07699m01
c57630_g1_i1	pper:109946454	.	-
c58351_g1_i1	pper:109946454	.	-
c78365_g1_i1	pper:109946454	.	-
c66232_g1_i1	pper:109946456	.	PARG00803m04
c26655_g2_i1	pper:109946462	.	PARG06797m01
c37798_g1_i1	pper:109946463	.	PARG06800m01
c40759_g1_i1	pper:109946463	.	PARG06800m01
c45951_g1_i1	pper:109946468	.	PARG08238m01
c32521_g1_i1	pper:109946476	.	PARG03592m01
c32783_g1_i1	pper:109946478	.	PARG08368m01
c39071_g1_i2	pper:109946484	.	PARG07873m02
c80480_g1_i1	pper:109946489	.	PARG04002m02
c11449_g1_i1	pper:109946491	.	-
c64347_g1_i1	pper:109946503	.	PARG22718m01
c44239_g1_i1	pper:109946505	.	PARG07061m01
c57453_g1_i1	pper:109946505	.	PARG07061m01
c34493_g1_i1	pper:109946506	.	-
c34493_g2_i1	pper:109946506	.	PARG05158m01
c69601_g1_i1	pper:109946506	.	-
c63911_g1_i1	pper:109946519	.	PARG05178m01
c16522_g1_i1	pper:109946525	.	PARG22839m01
c67482_g1_i1	pper:109946526	K00387	PARG05831m01
c81725_g1_i1	pper:109946534	.	-
c62768_g1_i1	pper:109946536	.	PARG06693m01
c16396_g1_i1	pper:109946537	.	PARG04205m01
c29409_g1_i2	pper:109946549	.	-
c40683_g1_i3	pper:109946549	.	PARG08156m01
c44225_g1_i1	pper:109946551	.	PARG04624m01
c42953_g1_i2	pper:109946559	.	PARG12222m06
c28403_g1_i1	pper:109946561	.	PARG03435m01
c40470_g2_i2	pper:109946566	.	PARG20354m04
c70690_g1_i1	pper:109946566	.	-
c25107_g1_i1	pper:109946571	.	PARG28417m01
c27361_g1_i1	pper:109946574	K14638	PARG07381m01
c82623_g1_i1	pper:109946583	.	PARG00962m01
c41337_g2_i1	pper:109946584	.	-
c22977_g1_i1	pper:109946590	.	PARG07410m01
c39206_g1_i2	pper:109946597	.	PARG05350m02
c40246_g1_i1	pper:109946600	K10638	PARG04948m01
c36767_g1_i1	pper:109946601	K05391	PARG03454m01
c41372_g1_i4	pper:109946601	K05391	PARG03454m01
c16682_g1_i1	pper:109946603	.	PARG07524m01
c12901_g1_i1	pper:109946606	.	PARG28937m01
c37518_g1_i1	pper:109946606	.	-
c44634_g1_i1	pper:109946606	.	-
c78193_g1_i1	pper:109946606	.	PARG28939m01
c48420_g1_i1	pper:109946614	.	PARG04155m01
c36185_g1_i1	pper:109946618	K21374	PARG03823m01
c52568_g1_i1	pper:109946618	K21374	PARG03823m01
c29530_g1_i1	pper:109946619	.	PARG07172m01
c41007_g1_i1	pper:109946622	.	PARG07298m01
c10905_g1_i1	pper:109946625	.	PARG00004m01
c37304_g2_i2	pper:109946631	.	-
c42453_g1_i1	pper:109946640	K13065	PARG05897m01
c42453_g2_i1	pper:109946640	K13065	PARG05897m01
c57354_g1_i1	pper:109946643	.	PARG15750m01
c66474_g1_i1	pper:109946648	K12869	PARG07390m01
c83189_g1_i1	pper:109946661	.	PARG28094m04
c46297_g1_i6	pper:109946663	.	PARG08627m02
c47246_g1_i1	pper:109946669	.	PARG15562m01
c43255_g1_i1	pper:109946676	.	PARG18313m01
c55277_g1_i1	pper:109946680	.	PARG16665m02
c44405_g1_i2	pper:109946690	.	PARG28777m01
c54830_g1_i1	pper:109946690	.	#N/A
c22332_g1_i1	pper:109946706	K02885	PARG29403m02
c58532_g1_i1	pper:109946718	.	-
c25543_g1_i1	pper:109946720	.	PARG07503m01
c8342_g1_i2	pper:109946726	.	PARG15985m01
c68051_g1_i1	pper:109946726	.	PARG15980m01
c20456_g1_i1	pper:109946727	.	PARG07425m01
c28030_g1_i1	pper:109946740	.	PARG16716m01
c39452_g1_i3	pper:109946740	.	PARG10021m01
c53609_g1_i1	pper:109946740	.	-
c44740_g2_i2	pper:109946742	.	-
c35659_g1_i1	pper:109946750	.	PARG26046m07
c79587_g1_i1	pper:109946756	.	PARG08731m01
c29635_g1_i1	pper:109946758	.	PARG07922m01
c43209_g4_i2	pper:109946758	.	PARG07922m01
c74565_g1_i1	pper:109946762	.	#N/A
c84589_g1_i1	pper:109946773	.	-
c4299_g1_i1	pper:109946778	.	PARG06622m01
c54972_g1_i1	pper:109946780	.	PARG15562m01
c34827_g1_i1	pper:109946785	.	PARG06751m01
c54642_g1_i1	pper:109946785	.	PARG06751m02
c58812_g1_i1	pper:109946785	.	PARG06751m02
c69798_g1_i1	pper:109946785	.	PARG06751m02
c73415_g1_i1	pper:109946785	.	PARG06751m01
c74360_g1_i1	pper:109946785	.	PARG06751m01
c83388_g1_i1	pper:109946785	.	PARG06751m01
c84538_g1_i1	pper:109946785	.	PARG06751m02
c36789_g1_i1	pper:109946796	.	PARG06585m01
c42335_g1_i1	pper:109946797	.	PARG07376m01
c74371_g1_i1	pper:109946798	.	-
c39354_g3_i1	pper:109946804	.	PARG08428m01
c34164_g2_i1	pper:109946805	K03676	PARG03892m01
c8248_g1_i1	pper:109946807	.	-
c20631_g1_i2	pper:109946808	K01537	PARG03984m02
c24210_g1_i2	pper:109946808	K01537	PARG03984m02
c39301_g1_i2	pper:109946808	K01537	PARG03984m02
c69877_g1_i1	pper:109946808	K01537	PARG03984m01
c41186_g1_i1	pper:109946811	.	PARG06325m01
c51026_g1_i1	pper:109946814	.	-
c46133_g1_i4	pper:109946820	.	PARG05987m03
c28649_g1_i2	pper:109946833	.	PARG03890m02
c45523_g1_i7	pper:109946833	.	PARG03890m02
c40117_g1_i1	pper:109946834	.	PARG07155m02
c39317_g1_i1	pper:109946838	.	-
c39317_g2_i1	pper:109946838	.	PARG07665m01
c40952_g1_i1	pper:109946839	K01304	PARG06104m02
c15581_g1_i1	pper:109946840	.	PARG09159m01
c42467_g1_i1	pper:109946843	.	-
c45508_g5_i1	pper:109946843	.	-
c80075_g1_i1	pper:109946843	.	PARG13020m01
c6239_g1_i1	pper:109946851	.	PARG06712m02
c8294_g1_i1	pper:109946851	.	PARG06712m02
c76501_g1_i1	pper:109946851	.	PARG06712m02
c55104_g1_i1	pper:109946856	K05391	PARG05453m01
c10211_g1_i1	pper:109946862	.	-
c25426_g1_i1	pper:109946862	.	PARG14919m01
c27249_g1_i1	pper:109946862	.	PARG07868m04
c72901_g1_i1	pper:109946862	.	-
c72972_g1_i1	pper:109946862	.	-
c26556_g1_i1	pper:109946863	.	PARG03443m01
c14894_g1_i1	pper:109946865	.	PARG15088m01
c75323_g1_i1	pper:109946869	.	-
c40552_g1_i1	pper:109946873	.	PARG05928m04
c43324_g1_i1	pper:109946873	.	PARG05938m01
c45011_g2_i2	pper:109946873	.	PARG05915m01
c30746_g1_i1	pper:109946884	.	-
c20779_g1_i1	pper:109946887	.	PARG17161m02
c19507_g1_i1	pper:109946888	.	PARG04555m02
c13001_g1_i1	pper:109946894	.	PARG04490m01
c43117_g1_i1	pper:109946983	.	PARG16403m01
c46294_g2_i2	pper:109946983	.	PARG16378m01
c43155_g1_i1	pper:109946986	.	PARG17379m02
c17817_g1_i2	pper:109946989	K18735	PARG19764m01
c9464_g1_i1	pper:109946994	.	PARG19719m02
c45992_g2_i1	pper:109947000	.	PARG17383m01
c45992_g3_i1	pper:109947000	.	PARG17383m01
c31624_g1_i1	pper:109947008	.	PARG18901m01
c24156_g1_i1	pper:109947009	.	PARG10925m01
c24156_g2_i1	pper:109947009	.	PARG10918m03
c46055_g2_i7	pper:109947009	.	PARG10925m01
c52394_g1_i1	pper:109947009	.	PARG17912m01
c15870_g1_i1	pper:109947011	K15032	PARG16718m01
c33401_g1_i4	pper:109947011	K15032	PARG16700m02
c45913_g3_i1	pper:109947011	K15032	PARG16718m05
c55255_g1_i1	pper:109947011	K15032	PARG16719m01
c42389_g1_i1	pper:109947017	.	PARG16587m01
c52303_g1_i1	pper:109947025	.	PARG04317m06
c7831_g1_i1	pper:109947029	K10523	PARG18460m01
c35505_g1_i2	pper:109947029	K10523	PARG18459m01
c41241_g2_i1	pper:109947029	K10523	PARG18460m01
c41241_g3_i1	pper:109947029	K10523	PARG18460m01
c46100_g2_i5	pper:109947035	.	PARG16665m02
c46172_g2_i1	pper:109947035	.	PARG16665m01
c71505_g1_i1	pper:109947036	.	PARG22744m01
c78353_g1_i1	pper:109947043	.	PARG16397m01
c34895_g2_i1	pper:109947053	.	PARG16933m01
c45635_g3_i1	pper:109947053	.	PARG18316m16
c60718_g1_i1	pper:109947059	.	PARG19262m01
c13632_g1_i1	pper:109947063	.	PARG15573m03
c4793_g1_i1	pper:109947065	.	PARG18416m01
c4793_g2_i1	pper:109947065	.	PARG18416m01
c37913_g1_i2	pper:109947065	.	PARG18415m01
c78000_g1_i1	pper:109947065	.	PARG18411m02
c16139_g1_i1	pper:109947070	.	PARG21753m03
c44191_g2_i1	pper:109947070	.	PARG09949m01
c44191_g3_i1	pper:109947070	.	PARG26291m01
c46191_g2_i2	pper:109947070	.	PARG10224m01
c21686_g1_i2	pper:109947071	.	PARG22110m01
c33323_g1_i2	pper:109947071	.	PARG22119m01
c13597_g1_i1	pper:109947072	.	PARG16585m01
c32765_g1_i1	pper:109947078	.	PARG17936m01
c36996_g1_i1	pper:109947078	.	PARG17938m01
c2984_g1_i2	pper:109947090	K01213	-
c13718_g1_i1	pper:109947116	.	PARG16678m02
c45664_g3_i1	pper:109947116	.	PARG16678m02
c78873_g1_i1	pper:109947116	.	PARG16678m02
c39547_g1_i1	pper:109947120	.	PARG06911m02
c41542_g1_i2	pper:109947121	K07195	PARG18846m02
c39126_g1_i2	pper:109947123	.	PARG18838m01
c54730_g1_i1	pper:109947124	.	-
c56336_g1_i1	pper:109947124	.	-
c77010_g1_i1	pper:109947128	.	-
c37404_g1_i1	pper:109947134	.	PARG17434m01
c46197_g2_i3	pper:109947150	.	PARG03532m01
c31159_g1_i1	pper:109947156	K03094	PARG17608m01
c39967_g1_i1	pper:109947162	.	PARG18332m01
c75701_g1_i1	pper:109947165	K03327	PARG19509m01
c44917_g1_i3	pper:109947168	K03847	PARG17817m08
c7382_g1_i2	pper:109947172	.	PARG18238m01
c65349_g1_i1	pper:109947173	.	PARG18383m01
c37748_g1_i1	pper:109947174	.	PARG18386m01
c43779_g1_i1	pper:109947175	.	PARG19705m01
c34923_g2_i1	pper:109947178	.	PARG18670m01
c45920_g1_i1	pper:109947182	.	PARG06467m04
c27023_g1_i1	pper:109947183	.	PARG18369m01
c46327_g2_i1	pper:109947183	.	PARG18369m01
c46946_g1_i1	pper:109947183	.	PARG18369m01
c69654_g1_i1	pper:109947185	.	PARG06468m01
c74709_g1_i1	pper:109947185	.	PARG06468m01
c83795_g1_i1	pper:109947185	.	PARG06468m01
c32250_g1_i1	pper:109947196	.	PARG17651m01
c43163_g1_i3	pper:109947196	.	PARG17643m16
c46188_g3_i1	pper:109947196	.	PARG17651m01
c23432_g1_i1	pper:109947197	.	PARG17648m01
c35093_g1_i1	pper:109947197	.	PARG17644m01
c38483_g1_i1	pper:109947197	.	PARG01358m03
c40888_g1_i1	pper:109947197	.	PARG17648m01
c36430_g1_i1	pper:109947200	K04078	PARG17756m01
c3638_g1_i1	pper:109947202	.	PARG17949m01
c10213_g1_i1	pper:109947202	.	-
c38857_g1_i2	pper:109947202	.	PARG16647m01
c52670_g1_i1	pper:109947202	.	PARG17948m01
c78715_g1_i1	pper:109947204	.	PARG19802m01
c80944_g1_i1	pper:109947204	.	PARG19802m01
c62865_g1_i1	pper:109947207	.	PARG17915m01
c40545_g1_i2	pper:109947209	.	PARG04087m01
c44293_g1_i1	pper:109947209	.	PARG18209m01
c36522_g1_i1	pper:109947211	.	PARG19227m02
c13949_g1_i1	pper:109947212	.	PARG19388m01
c76784_g1_i1	pper:109947212	.	PARG19388m01
c69121_g1_i1	pper:109947220	.	PARG16540m01
c59251_g1_i1	pper:109947221	.	-
c49928_g1_i1	pper:109947224	.	PARG06951m01
c69176_g1_i1	pper:109947224	.	PARG06951m01
c70905_g1_i1	pper:109947224	.	PARG06951m01
c19950_g1_i1	pper:109947231	.	-
c28079_g1_i1	pper:109947231	.	-
c28498_g1_i1	pper:109947231	.	PARG18213m05
c33071_g1_i1	pper:109947231	.	PARG28515m01
c33126_g2_i1	pper:109947231	.	-
c33453_g1_i2	pper:109947231	.	PARG07087m01
c42345_g1_i1	pper:109947231	.	PARG23398m01
c44254_g1_i6	pper:109947231	.	PARG02873m01
c46306_g1_i1	pper:109947231	.	PARG17182m02
c46306_g2_i1	pper:109947231	.	PARG23771m01
c53738_g1_i1	pper:109947231	.	PARG18496m02
c60609_g1_i1	pper:109947231	.	PARG24086m01
c68912_g1_i1	pper:109947231	.	PARG17707m01
c82099_g1_i1	pper:109947231	.	PARG27709m01
c84700_g1_i1	pper:109947231	.	PARG27497m01
c66682_g1_i1	pper:109947232	.	PARG01115m01
c12056_g1_i1	pper:109947236	.	-
c62341_g1_i1	pper:109947249	.	-
c57656_g1_i1	pper:109947261	.	-
c10310_g1_i1	pper:109947263	.	-
c55337_g1_i1	pper:109947263	.	-
c68640_g1_i1	pper:109947264	.	-
c8397_g1_i1	pper:109947265	.	PARG13811m02
c31760_g1_i1	pper:109947265	.	-
c55181_g1_i1	pper:109947266	.	-
c79529_g1_i1	pper:109947278	.	PARG01018m01
c46211_g1_i1	pper:109947279	.	-
c10304_g1_i1	pper:109947290	.	PARG22884m01
c43220_g1_i2	pper:109947290	.	-
c76084_g1_i1	pper:109947301	.	PARG01663m03
c78831_g1_i1	pper:109947303	.	PARG22717m01
c27454_g1_i1	pper:109947306	.	-
c43962_g2_i1	pper:109947306	.	PARG06864m01
c53565_g1_i1	pper:109947306	.	PARG05045m01
c39066_g1_i1	pper:109947309	.	-
c47523_g1_i1	pper:109947319	.	-
c84401_g1_i1	pper:109947319	.	-
c65439_g1_i1	pper:109947324	.	-
c76121_g1_i1	pper:109947324	.	PARG11719m01
c46208_g1_i1	pper:109947325	.	PARG17161m02
c37371_g1_i1	pper:109947329	.	PARG17295m05
c84424_g1_i1	pper:109947333	.	-
c59085_g1_i1	pper:109947372	.	-
c10604_g1_i1	pper:109947376	.	PARG07508m01
c46038_g1_i1	pper:109947394	.	PARG17910m01
c64860_g1_i1	pper:109947399	.	-
c65017_g1_i1	pper:109947407	.	PARG17911m01
c5689_g1_i1	pper:109947413	K10666	PARG17981m01
c35167_g1_i1	pper:109947419	.	PARG18028m01
c16315_g1_i1	pper:109947447	K17479	PARG19121m01
c75753_g1_i1	pper:109947449	.	PARG09948m01
c76769_g1_i1	pper:109947451	.	PARG19298m01
c41625_g1_i1	pper:109947456	.	PARG18171m01
c38408_g1_i1	pper:109947460	.	PARG19002m01
c24775_g1_i1	pper:109947463	.	PARG18725m02
c67866_g1_i1	pper:109947463	.	PARG18725m02
c83272_g1_i1	pper:109947463	.	PARG18725m02
c74415_g1_i1	pper:109947464	.	PARG08870m01
c37986_g1_i1	pper:109947466	.	-
c43861_g1_i1	pper:109947466	.	PARG16593m01
c24986_g1_i2	pper:109947476	K16465	PARG18515m01
c82992_g1_i1	pper:109947476	K16465	PARG18509m01
c28235_g1_i1	pper:109947478	K15032	PARG16697m01
c45913_g1_i2	pper:109947478	K15032	PARG16696m01
c80464_g1_i1	pper:109947478	K15032	PARG16718m01
c46223_g1_i2	pper:109947479	.	PARG18159m04
c46245_g4_i1	pper:109947479	.	PARG18159m01
c42997_g1_i1	pper:109947481	.	PARG18352m01
c64846_g1_i1	pper:109947486	.	PARG19031m02
c72873_g1_i1	pper:109947486	.	PARG19056m01
c17733_g1_i1	pper:109947498	K02866	PARG19156m01
c21279_g1_i1	pper:109947500	.	PARG19468m01
c31440_g1_i1	pper:109947504	.	PARG19322m01
c44462_g1_i3	pper:109947511	.	PARG17360m02
c45992_g4_i1	pper:109947511	.	-
c1410_g1_i1	pper:109947514	.	-
c40050_g1_i2	pper:109947514	.	PARG28953m01
c41511_g2_i1	pper:109947514	.	-
c65451_g1_i1	pper:109947518	K02877	PARG19306m01
c78412_g1_i1	pper:109947518	K02877	PARG19306m01
c45627_g1_i1	pper:109947521	.	-
c71730_g1_i1	pper:109947523	.	-
c45423_g1_i4	pper:109947525	.	PARG18400m01
c49454_g1_i1	pper:109947525	.	PARG18414m01
c45444_g2_i2	pper:109947528	.	PARG18212m06
c57584_g1_i1	pper:109947528	.	PARG18212m06
c10035_g1_i1	pper:109947531	.	PARG17531m05
c30441_g2_i1	pper:109947535	.	PARG04643m01
c43236_g3_i1	pper:109947535	.	PARG20738m02
c8194_g1_i2	pper:109947560	K09013	PARG17060m01
c44859_g2_i4	pper:109947560	K09013	PARG17060m01
c74033_g1_i1	pper:109947561	.	PARG18291m01
c19603_g1_i1	pper:109947570	.	PARG04490m01
c39489_g2_i2	pper:109947570	.	PARG04535m01
c35819_g1_i1	pper:109947571	.	PARG18414m01
c43791_g1_i2	pper:109947572	.	PARG18411m02
c43841_g1_i4	pper:109947578	.	-
c30919_g1_i2	pper:109947581	.	PARG18728m01
c72607_g1_i1	pper:109947581	.	PARG18728m01
c26310_g1_i2	pper:109947584	.	PARG16628m02
c40781_g1_i1	pper:109947586	.	-
c32971_g1_i1	pper:109947600	.	PARG16575m01
c32208_g1_i1	pper:109947601	.	PARG18782m01
c4550_g1_i2	pper:109947604	.	PARG03539m01
c50077_g1_i1	pper:109947607	.	PARG07373m02
c46286_g4_i3	pper:109947609	.	PARG20736m01
c9722_g1_i1	pper:109947610	.	PARG28737m02
c44579_g3_i2	pper:109947610	.	PARG07411m01
c28934_g1_i2	pper:109947611	.	PARG19324m01
c60957_g1_i1	pper:109947612	.	PARG19534m02
c46055_g3_i2	pper:109947625	.	PARG17895m01
c45725_g4_i2	pper:109947627	.	PARG09870m01
c51405_g1_i1	pper:109947627	.	PARG02349m01
c28588_g1_i1	pper:109947640	K04802	PARG18233m01
c56091_g1_i1	pper:109947640	K04802	#N/A
c36368_g1_i1	pper:109947641	K05955	PARG05116m01
c45010_g4_i1	pper:109947655	.	PARG08504m01
c76054_g1_i1	pper:109947660	K15095	PARG09486m02
c51911_g1_i1	pper:109947676	.	PARG22717m01
c64026_g1_i1	pper:109947676	.	PARG03332m01
c7665_g1_i1	pper:109947677	.	PARG16397m04
c34528_g1_i1	pper:109947677	.	PARG28752m01
c39379_g1_i1	pper:109947680	.	PARG18977m01
c29626_g1_i1	pper:109947683	.	PARG18091m01
c33832_g1_i1	pper:109947684	K00652	PARG19299m01
c19568_g1_i1	pper:109947690	.	PARG17439m01
c70871_g1_i1	pper:109947690	.	PARG17455m01
c42439_g1_i4	pper:109947692	.	PARG17434m01
c20318_g1_i1	pper:109947693	.	PARG18480m01
c25002_g1_i2	pper:109947695	K03019	PARG18509m01
c45136_g5_i1	pper:109947696	.	-
c67496_g1_i1	pper:109947696	.	-
c37213_g1_i2	pper:109947697	.	PARG18801m01
c81362_g1_i1	pper:109947697	.	PARG18801m01
c29661_g1_i1	pper:109947700	.	-
c39016_g1_i1	pper:109947704	.	PARG19301m01
c46188_g2_i4	pper:109947706	.	-
c44989_g1_i1	pper:109947708	.	PARG17457m02
c46167_g2_i3	pper:109947708	.	PARG17442m01
c46273_g3_i2	pper:109947708	.	PARG17442m01
c9005_g1_i1	pper:109947713	.	PARG09224m01
c55191_g1_i1	pper:109947713	.	PARG14628m01
c57169_g1_i1	pper:109947713	.	PARG18915m01
c66358_g1_i1	pper:109947713	.	PARG14628m01
c83287_g1_i1	pper:109947713	.	PARG09224m01
c15454_g1_i1	pper:109947717	.	PARG16762m01
c51483_g1_i1	pper:109947717	.	PARG16762m01
c73771_g1_i1	pper:109947717	.	PARG16762m01
c69252_g1_i1	pper:109947725	.	PARG18809m01
c34362_g1_i2	pper:109947728	K03676	PARG07571m02
c18883_g1_i1	pper:109947730	.	PARG19766m01
c29514_g1_i1	pper:109947730	.	PARG19767m01
c28666_g1_i1	pper:109947779	.	PARG15511m01
c9814_g1_i1	pper:109947783	.	PARG13006m01
c78760_g1_i1	pper:109947783	.	PARG13006m01
c40834_g2_i3	pper:109947786	.	PARG15341m01
c21059_g1_i1	pper:109947791	.	PARG15143m01
c44366_g2_i1	pper:109947791	.	PARG15143m01
c44366_g3_i1	pper:109947791	.	PARG15143m01
c44366_g4_i1	pper:109947791	.	PARG15143m01
c44204_g1_i2	pper:109947793	K02924	PARG07395m01
c23835_g1_i1	pper:109947795	K03236	PARG13832m01
c33787_g1_i1	pper:109947795	K03236	PARG13832m01
c50798_g1_i1	pper:109947796	.	PARG14104m01
c13650_g1_i2	pper:109947798	.	PARG22434m01
c27907_g1_i2	pper:109947798	.	#N/A
c40148_g1_i2	pper:109947798	.	PARG28159m01
c83363_g1_i1	pper:109947798	.	PARG22434m01
c46077_g1_i1	pper:109947800	.	PARG16019m01
c34697_g1_i2	pper:109947801	.	PARG13752m01
c40303_g1_i1	pper:109947801	.	PARG13752m01
c40094_g1_i1	pper:109947802	.	PARG15806m01
c28965_g1_i1	pper:109947805	.	PARG15819m01
c21486_g1_i1	pper:109947811	.	PARG15998m01
c53199_g1_i1	pper:109947811	.	PARG15998m02
c35050_g1_i1	pper:109947814	K16040	PARG14996m02
c12945_g1_i1	pper:109947821	.	PARG13601m01
c8366_g1_i1	pper:109947823	K18881	PARG02496m01
c46030_g3_i1	pper:109947823	K18881	PARG15987m01
c19748_g1_i1	pper:109947824	.	PARG15980m01
c45903_g5_i1	pper:109947824	.	PARG15979m01
c45676_g3_i1	pper:109947831	K21374	PARG13990m01
c45676_g1_i1	pper:109947833	K21374	PARG14036m01
c45676_g4_i1	pper:109947833	K21374	PARG14036m01
c39054_g1_i1	pper:109947834	.	PARG16049m02
c26986_g1_i1	pper:109947841	.	PARG09745m01
c67440_g1_i1	pper:109947844	.	PARG13692m01
c37018_g1_i1	pper:109947871	.	PARG03769m03
c330_g1_i1	pper:109947884	.	PARG07177m02
c30657_g1_i1	pper:109947884	.	PARG07178m01
c30657_g2_i1	pper:109947884	.	PARG07177m01
c29167_g1_i1	pper:109947894	.	PARG10918m03
c30717_g1_i1	pper:109947895	.	-
c32673_g1_i1	pper:109947895	.	PARG15324m01
c82444_g1_i1	pper:109947895	.	PARG15329m01
c34019_g1_i1	pper:109947901	.	PARG14286m05
c71012_g1_i1	pper:109947901	.	PARG14286m02
c13492_g1_i1	pper:109947922	.	PARG13887m01
c13964_g1_i1	pper:109947922	.	PARG13922m01
c31356_g1_i1	pper:109947922	.	PARG13887m02
c47251_g1_i1	pper:109947922	.	PARG13887m02
c81431_g1_i1	pper:109947922	.	PARG15281m01
c60104_g1_i1	pper:109947925	.	PARG15757m01
c56730_g1_i1	pper:109947933	.	PARG13518m01
c59819_g1_i1	pper:109947935	K14692	PARG13021m02
c60090_g1_i1	pper:109947935	K14692	PARG13021m02
c28337_g1_i1	pper:109947941	.	PARG14290m01
c15696_g1_i1	pper:109947944	.	PARG06435m01
c32658_g1_i1	pper:109947959	.	-
c40663_g1_i1	pper:109947971	.	PARG01127m01
c74842_g1_i1	pper:109947971	.	PARG01127m01
c61480_g1_i1	pper:109947975	.	PARG12676m01
c35908_g1_i1	pper:109948002	.	PARG21865m02
c44573_g2_i1	pper:109948012	.	PARG00722m01
c62265_g1_i1	pper:109948012	.	PARG00721m01
c51987_g1_i1	pper:109948026	.	-
c8912_g1_i1	pper:109948044	.	-
c45742_g1_i14	pper:109948054	.	PARG22767m01
c57736_g1_i1	pper:109948054	.	PARG14746m01
c81465_g1_i1	pper:109948054	.	PARG14746m01
c45166_g2_i1	pper:109948055	.	PARG11707m01
c80594_g1_i1	pper:109948093	.	-
c82986_g1_i1	pper:109948093	.	PARG11406m01
c3583_g2_i1	pper:109948097	.	-
c79061_g1_i1	pper:109948101	.	PARG10888m01
c9429_g1_i1	pper:109948104	.	-
c20523_g1_i1	pper:109948105	.	PARG14400m01
c21179_g1_i1	pper:109948108	.	PARG14272m02
c57477_g1_i1	pper:109948111	.	-
c61974_g1_i1	pper:109948111	.	-
c37565_g1_i1	pper:109948123	.	-
c33117_g1_i1	pper:109948125	.	-
c38881_g1_i2	pper:109948126	.	PARG24154m04
c74024_g1_i1	pper:109948126	.	PARG14629m01
c31665_g1_i1	pper:109948129	.	-
c38240_g1_i1	pper:109948145	.	PARG05950m01
c67916_g1_i1	pper:109948145	.	PARG05950m01
c39118_g1_i2	pper:109948149	.	PARG13149m01
c41817_g1_i1	pper:109948149	.	PARG01499m01
c48403_g1_i1	pper:109948149	.	PARG13149m01
c5232_g1_i1	pper:109948155	.	PARG12773m05
c53663_g1_i1	pper:109948155	.	PARG12773m05
c67798_g1_i1	pper:109948155	.	PARG12773m05
c69188_g1_i1	pper:109948155	.	PARG12773m05
c40977_g1_i1	pper:109948156	.	PARG15123m01
c46111_g2_i5	pper:109948158	K18881	PARG16104m08
c46041_g3_i2	pper:109948164	K21374	PARG13971m01
c54695_g1_i1	pper:109948164	K21374	PARG13972m01
c34741_g1_i1	pper:109948168	.	PARG13126m01
c5239_g1_i1	pper:109948170	.	PARG13534m01
c29373_g1_i1	pper:109948172	.	PARG13737m01
c82125_g1_i1	pper:109948174	.	PARG13679m01
c43553_g1_i1	pper:109948183	K16040	PARG28779m02
c43823_g1_i2	pper:109948183	K16040	PARG28779m02
c20246_g1_i2	pper:109948190	.	PARG27834m01
c44307_g2_i1	pper:109948201	.	PARG20353m03
c35439_g1_i2	pper:109948209	.	PARG09025m02
c66578_g1_i1	pper:109948209	.	PARG09026m01
c62635_g1_i1	pper:109948211	.	PARG08950m01
c81239_g1_i1	pper:109948212	K13434	PARG15962m01
c38155_g1_i1	pper:109948213	.	PARG15337m01
c38155_g2_i4	pper:109948213	.	PARG15337m02
c66718_g1_i1	pper:109948213	.	PARG15337m02
c20123_g1_i1	pper:109948221	.	PARG12973m01
c69706_g1_i1	pper:109948226	.	PARG13119m01
c9446_g1_i1	pper:109948227	.	PARG12834m01
c45827_g2_i1	pper:109948227	.	PARG12834m07
c12401_g1_i1	pper:109948230	.	PARG08820m01
c28425_g1_i1	pper:109948239	.	PARG06929m03
c35401_g1_i1	pper:109948268	.	PARG13823m11
c35615_g1_i1	pper:109948272	.	PARG13919m03
c46285_g2_i2	pper:109948272	.	PARG13921m02
c46285_g3_i4	pper:109948272	.	PARG13896m01
c1576_g1_i1	pper:109948275	.	PARG15722m01
c2110_g1_i1	pper:109948297	.	PARG13320m02
c24112_g1_i1	pper:109948297	.	PARG13320m01
c30640_g1_i1	pper:109948301	.	PARG15339m01
c4907_g1_i1	pper:109948302	.	PARG15340m01
c9134_g1_i1	pper:109948307	.	PARG15376m01
c43303_g1_i1	pper:109948307	.	PARG15376m01
c15953_g1_i1	pper:109948310	.	PARG14289m01
c35872_g1_i2	pper:109948313	.	PARG15313m01
c18016_g1_i1	pper:109948316	.	PARG08076m01
c18016_g2_i1	pper:109948316	.	PARG08076m01
c33663_g1_i1	pper:109948316	.	PARG08077m01
c37227_g2_i4	pper:109948316	.	PARG08046m01
c44526_g1_i1	pper:109948322	.	PARG16154m01
c38974_g1_i1	pper:109948323	.	-
c6905_g1_i2	pper:109948326	.	PARG09083m01
c44075_g1_i1	pper:109948326	.	PARG15116m02
c36551_g1_i1	pper:109948331	.	PARG14848m03
c45676_g2_i1	pper:109948334	K21374	PARG13973m01
c68556_g1_i1	pper:109948334	K21374	PARG13973m02
c76094_g1_i1	pper:109948334	K21374	PARG13973m02
c24961_g1_i1	pper:109948341	.	PARG14643m01
c45349_g1_i10	pper:109948343	.	-
c45349_g4_i1	pper:109948343	.	-
c39829_g1_i3	pper:109948386	.	PARG12363m01
c38624_g1_i4	pper:109948387	.	PARG01208m01
c23253_g1_i2	pper:109948396	.	-
c43915_g2_i2	pper:109948396	.	PARG03853m03
c43915_g4_i2	pper:109948396	.	PARG11650m01
c48674_g1_i1	pper:109948396	.	-
c46191_g1_i1	pper:109948397	.	-
c46006_g3_i1	pper:109948402	.	PARG28516m01
c84140_g1_i1	pper:109948407	.	PARG10137m01
c71168_g1_i1	pper:109948408	.	PARG09425m01
c43291_g1_i1	pper:109948425	.	PARG10912m01
c40329_g2_i2	pper:109948426	.	PARG10694m01
c28970_g1_i2	pper:109948428	.	PARG10540m05
c35390_g1_i1	pper:109948428	.	PARG10596m01
c45162_g2_i6	pper:109948429	.	PARG12654m04
c30232_g1_i1	pper:109948440	.	-
c8657_g1_i1	pper:109948447	.	PARG11180m01
c34807_g1_i1	pper:109948447	.	PARG11212m01
c47175_g1_i1	pper:109948447	.	PARG11212m01
c66414_g1_i1	pper:109948451	.	PARG10311m03
c38324_g1_i1	pper:109948466	K14445	PARG12591m01
c39092_g1_i1	pper:109948466	K14445	PARG12591m01
c45553_g1_i2	pper:109948486	.	-
c40298_g1_i2	pper:109948499	.	PARG10654m01
c66881_g1_i1	pper:109948504	.	PARG11544m04
c4533_g1_i1	pper:109948507	.	PARG10319m05
c5079_g1_i1	pper:109948507	.	PARG10319m05
c52389_g1_i1	pper:109948532	.	PARG11797m02
c9696_g1_i1	pper:109948539	K16040	PARG12160m03
c66455_g1_i1	pper:109948540	K13065	PARG11216m01
c21962_g1_i1	pper:109948550	.	PARG11906m01
c45116_g1_i1	pper:109948550	.	PARG11906m01
c43087_g2_i1	pper:109948554	K09495	PARG11213m01
c48073_g1_i1	pper:109948556	.	PARG09355m01
c52570_g1_i1	pper:109948556	.	PARG09355m01
c67892_g1_i1	pper:109948559	K14649	PARG11577m01
c18268_g1_i2	pper:109948569	.	PARG10393m02
c41082_g1_i1	pper:109948569	.	PARG10396m02
c41082_g3_i1	pper:109948569	.	PARG13895m01
c45673_g1_i1	pper:109948569	.	PARG10396m02
c27738_g1_i1	pper:109948576	K03100	PARG08332m02
c9500_g1_i1	pper:109948577	K14861	PARG10406m02
c45271_g1_i2	pper:109948577	K14861	PARG10406m02
c67669_g1_i1	pper:109948577	K14861	PARG10406m02
c31583_g1_i1	pper:109948579	.	PARG11127m01
c68840_g1_i1	pper:109948580	.	PARG08256m01
c37770_g1_i2	pper:109948582	K15445	PARG12653m15
c43572_g2_i2	pper:109948584	K13065	PARG11217m03
c66706_g1_i1	pper:109948587	.	PARG01645m01
c81838_g1_i1	pper:109948603	.	-
c52032_g1_i1	pper:109948607	.	-
c41910_g1_i2	pper:109948610	.	PARG10694m01
c41910_g2_i1	pper:109948610	.	PARG10694m01
c41910_g3_i1	pper:109948610	.	PARG10694m01
c48290_g1_i1	pper:109948616	.	-
c35228_g2_i1	pper:109948634	.	-
c78041_g1_i1	pper:109948635	.	-
c62250_g1_i1	pper:109948649	.	PARG09441m03
c29459_g1_i1	pper:109948661	.	PARG04274m01
c46197_g1_i1	pper:109948661	.	PARG23365m01
c16753_g1_i1	pper:109948671	.	-
c43962_g1_i1	pper:109948671	.	-
c27400_g1_i1	pper:109948675	.	PARG10021m01
c14980_g1_i2	pper:109948678	.	-
c21574_g1_i1	pper:109948678	.	-
c64040_g1_i1	pper:109948678	.	PARG16695m01
c58643_g1_i1	pper:109948685	.	-
c7895_g1_i1	pper:109948691	.	PARG15088m01
c75711_g1_i1	pper:109948692	.	-
c24283_g1_i1	pper:109948703	.	-
c16885_g1_i1	pper:109948704	.	-
c34878_g1_i1	pper:109948705	.	PARG08686m01
c8965_g1_i1	pper:109948709	.	-
c64201_g1_i1	pper:109948712	.	PARG17387m01
c52059_g1_i1	pper:109948713	.	-
c57366_g1_i1	pper:109948713	.	-
c72057_g1_i1	pper:109948717	.	PARG00004m01
c80173_g1_i1	pper:109948723	.	-
c33357_g1_i1	pper:109948726	.	PARG14885m01
c29590_g1_i1	pper:109948728	.	PARG06374m01
c33823_g1_i1	pper:109948728	.	-
c54155_g1_i1	pper:109948728	.	PARG00692m01
c29249_g2_i1	pper:109948743	.	-
c33521_g1_i2	pper:109948743	.	PARG26978m01
c74282_g1_i1	pper:109948749	.	PARG02394m01
c84429_g1_i1	pper:109948749	.	PARG01024m01
c6595_g1_i1	pper:109948750	.	PARG02394m01
c66562_g1_i1	pper:109948767	.	PARG03333m01
c44562_g2_i2	pper:109948826	.	PARG09978m01
c26391_g1_i1	pper:109948827	.	PARG07817m01
c42891_g1_i1	pper:109948827	.	PARG07817m01
c76630_g1_i1	pper:109948829	.	PARG11184m01
c35061_g1_i1	pper:109948830	.	PARG11183m01
c61101_g1_i1	pper:109948830	.	PARG11183m01
c41912_g1_i1	pper:109948832	K13065	PARG11185m01
c74658_g1_i1	pper:109948835	.	PARG10233m01
c44988_g1_i2	pper:109948836	K10801	PARG09893m01
c48466_g1_i1	pper:109948845	K06676	PARG10313m01
c53944_g1_i1	pper:109948845	K06676	PARG10313m01
c74561_g1_i1	pper:109948845	K06676	PARG10313m01
c43649_g1_i4	pper:109948860	.	PARG10646m01
c41344_g2_i2	pper:109948872	K15803	PARG10546m03
c41344_g3_i1	pper:109948872	K15803	PARG10546m03
c42072_g1_i1	pper:109948874	.	PARG10399m01
c45742_g2_i1	pper:109948874	.	PARG10399m01
c45742_g3_i1	pper:109948874	.	PARG10399m01
c44307_g1_i1	pper:109948879	.	PARG24306m01
c28799_g1_i1	pper:109948881	.	PARG11217m03
c34685_g1_i1	pper:109948882	.	PARG03466m01
c45554_g2_i1	pper:109948882	.	PARG03465m01
c67889_g1_i1	pper:109948885	.	PARG11023m01
c44015_g1_i1	pper:109948910	.	PARG09665m01
c10332_g1_i1	pper:109948912	K13065	PARG05945m01
c74832_g1_i1	pper:109948912	K13065	PARG05945m01
c82254_g1_i1	pper:109948912	K13065	PARG05940m01
c1657_g1_i1	pper:109948916	.	PARG18889m01
c29382_g1_i1	pper:109948916	.	PARG09676m03
c68320_g1_i1	pper:109948922	.	PARG11933m01
c22498_g1_i1	pper:109948926	.	PARG18340m01
c22498_g2_i1	pper:109948926	.	PARG28750m06
c38648_g1_i2	pper:109948932	.	PARG11893m01
c54123_g1_i1	pper:109948932	.	PARG11893m01
c59224_g1_i1	pper:109948935	.	-
c39267_g1_i2	pper:109948937	.	PARG11021m01
c46091_g1_i4	pper:109948939	.	PARG16874m01
c35559_g1_i1	pper:109948940	.	PARG10565m11
c40618_g1_i1	pper:109948942	K15188	PARG11244m04
c42788_g1_i1	pper:109948943	K05391	PARG11797m04
c42788_g2_i1	pper:109948943	K05391	PARG11785m01
c40688_g1_i2	pper:109948953	.	PARG11157m01
c18794_g1_i1	pper:109948957	.	PARG05033m01
c45331_g1_i1	pper:109948957	.	-
c34647_g1_i1	pper:109948961	.	PARG09305m01
c11820_g1_i1	pper:109948966	.	PARG12209m01
c45000_g2_i1	pper:109948982	.	PARG01831m01
c73630_g1_i1	pper:109948982	.	PARG02992m02
c74288_g1_i1	pper:109948982	.	PARG02809m01
c82455_g1_i1	pper:109948982	.	PARG04579m01
c44959_g2_i1	pper:109949002	.	PARG08274m04
c27421_g1_i1	pper:109949009	.	-
c75104_g1_i1	pper:109949009	.	-
c49639_g1_i1	pper:109949013	.	PARG12619m02
c31550_g1_i1	pper:109949014	.	PARG11313m01
c45735_g1_i2	pper:109949014	.	-
c6036_g1_i1	pper:109949023	.	PARG11210m01
c43985_g1_i3	pper:109949026	.	PARG12257m01
c80702_g1_i1	pper:109949026	.	PARG12234m01
c60847_g1_i1	pper:109949028	K15803	-
c78391_g1_i1	pper:109949028	K15803	PARG10556m04
c45983_g3_i3	pper:109949030	.	PARG11567m01
c29830_g1_i1	pper:109949032	K03353	PARG11042m01
c4048_g1_i1	pper:109949075	.	PARG24268m01
c82589_g1_i1	pper:109949077	.	PARG07717m01
c18708_g1_i1	pper:109949079	.	PARG09713m03
c32660_g1_i1	pper:109949079	.	PARG22894m01
c40972_g1_i1	pper:109949080	.	PARG23996m01
c40972_g2_i1	pper:109949080	.	PARG23995m01
c42835_g1_i1	pper:109949082	.	-
c61684_g1_i1	pper:109949084	.	PARG04082m01
c70011_g1_i1	pper:109949084	.	PARG04082m01
c39098_g1_i1	pper:109949094	.	PARG23952m01
c60702_g1_i1	pper:109949104	.	PARG06025m01
c34302_g1_i1	pper:109949105	.	-
c45334_g6_i1	pper:109949105	.	PARG01096m01
c45901_g2_i1	pper:109949105	.	-
c34591_g1_i1	pper:109949112	.	PARG23489m01
c77167_g1_i1	pper:109949124	.	PARG24447m01
c39513_g1_i2	pper:109949131	.	PARG18695m01
c46028_g3_i3	pper:109949131	.	PARG02533m01
c28783_g1_i1	pper:109949132	.	PARG25560m01
c46006_g1_i1	pper:109949133	K10880	PARG23699m01
c43268_g1_i5	pper:109949137	.	-
c74230_g1_i1	pper:109949139	.	PARG01785m01
c82737_g1_i1	pper:109949139	.	-
c32433_g1_i1	pper:109949142	.	PARG24578m01
c38085_g1_i1	pper:109949142	.	PARG24579m04
c44034_g2_i1	pper:109949142	.	PARG24582m01
c35944_g1_i1	pper:109949144	K12946	PARG05842m02
c32184_g1_i1	pper:109949146	.	PARG25126m01
c32850_g1_i1	pper:109949154	K02990	PARG24075m01
c43157_g1_i1	pper:109949155	.	PARG23246m01
c42482_g1_i1	pper:109949156	.	PARG24458m01
c43141_g1_i1	pper:109949158	.	PARG23389m01
c61573_g1_i1	pper:109949164	.	PARG25161m01
c42968_g2_i2	pper:109949166	.	PARG23567m01
c72367_g1_i1	pper:109949169	K02133	PARG25157m01
c72397_g1_i1	pper:109949169	K02133	PARG25157m01
c53229_g1_i1	pper:109949171	.	-
c82970_g1_i1	pper:109949171	.	-
c83932_g1_i1	pper:109949171	.	PARG16415m02
c13672_g1_i1	pper:109949174	.	PARG24124m15
c13672_g2_i1	pper:109949174	.	PARG24124m15
c21683_g1_i1	pper:109949174	.	PARG24117m01
c36157_g1_i1	pper:109949174	.	PARG24124m15
c71847_g1_i1	pper:109949175	.	PARG25314m01
c43048_g1_i1	pper:109949177	.	PARG24647m01
c60407_g1_i1	pper:109949181	.	-
c43426_g2_i1	pper:109949185	.	PARG24306m01
c4634_g1_i1	pper:109949195	.	PARG23134m01
c55006_g1_i1	pper:109949195	.	PARG23134m01
c44323_g1_i5	pper:109949197	.	PARG24397m03
c52082_g1_i1	pper:109949202	.	PARG23531m01
c291_g1_i1	pper:109949213	.	PARG08266m02
c10072_g1_i1	pper:109949217	.	PARG24083m01
c8881_g1_i1	pper:109949224	.	PARG23613m01
c12344_g1_i1	pper:109949224	.	PARG23505m01
c49455_g1_i1	pper:109949224	.	PARG23613m01
c40075_g1_i1	pper:109949228	.	PARG28441m01
c25397_g1_i1	pper:109949249	.	-
c36733_g1_i1	pper:109949249	.	PARG24542m01
c50678_g1_i1	pper:109949249	.	PARG24542m01
c63164_g1_i1	pper:109949249	.	PARG24542m01
c77684_g1_i1	pper:109949249	.	PARG24542m01
c80028_g1_i1	pper:109949249	.	PARG24542m01
c37116_g1_i1	pper:109949253	.	PARG22935m01
c27018_g1_i1	pper:109949257	K01704	PARG23406m01
c30325_g1_i1	pper:109949261	.	-
c39764_g1_i2	pper:109949275	.	PARG22766m01
c42751_g1_i1	pper:109949275	.	-
c28448_g1_i1	pper:109949278	.	PARG23366m01
c33427_g1_i1	pper:109949287	.	PARG23874m02
c20885_g1_i1	pper:109949294	.	PARG24380m01
c37177_g1_i1	pper:109949294	.	PARG24380m01
c24792_g1_i1	pper:109949297	.	PARG02138m01
c64646_g1_i1	pper:109949297	.	PARG02138m01
c81307_g1_i1	pper:109949297	.	PARG22466m01
c13662_g1_i1	pper:109949299	.	PARG25072m01
c18180_g1_i1	pper:109949299	.	PARG25072m01
c36902_g1_i1	pper:109949302	.	PARG24397m03
c48992_g1_i1	pper:109949305	.	-
c8418_g1_i1	pper:109949309	.	#N/A
c9824_g1_i2	pper:109949309	.	PARG21881m01
c25496_g1_i1	pper:109949309	.	PARG07087m01
c45284_g1_i1	pper:109949327	.	-
c32744_g1_i2	pper:109949337	.	PARG09823m01
c70483_g1_i1	pper:109949352	K13424	PARG24120m01
c36638_g1_i1	pper:109949358	.	PARG09226m01
c36638_g2_i1	pper:109949358	.	PARG09226m01
c36100_g1_i3	pper:109949366	.	-
c32173_g1_i1	pper:109949369	.	PARG05445m06
c39721_g1_i3	pper:109949369	.	PARG04317m01
c37288_g1_i2	pper:109949373	K11792	PARG23889m01
c43267_g3_i2	pper:109949377	.	PARG00721m01
c44573_g1_i2	pper:109949377	.	PARG00722m01
c45864_g2_i2	pper:109949377	.	PARG22750m02
c17037_g1_i1	pper:109949378	K02896	PARG23764m01
c12903_g1_i1	pper:109949380	.	PARG23972m01
c27117_g1_i1	pper:109949381	.	PARG23589m02
c49117_g1_i1	pper:109949381	.	PARG23589m02
c38992_g1_i1	pper:109949382	.	-
c44489_g1_i1	pper:109949382	.	PARG22534m09
c44489_g3_i1	pper:109949382	.	PARG23093m01
c64806_g1_i1	pper:109949382	.	PARG25061m01
c84906_g1_i1	pper:109949382	.	PARG25062m01
c28716_g1_i1	pper:109949386	.	PARG25308m01
c42623_g2_i2	pper:109949439	.	PARG08943m01
c46222_g4_i4	pper:109949439	.	PARG08854m01
c22999_g1_i1	pper:109949443	.	PARG07182m01
c14517_g1_i1	pper:109949445	.	PARG00298m01
c46277_g3_i1	pper:109949445	.	PARG00298m01
c10435_g1_i1	pper:109949446	K01115	PARG07105m01
c31977_g1_i1	pper:109949446	K01115	PARG07105m01
c51024_g1_i1	pper:109949446	K01115	PARG07105m01
c60655_g1_i1	pper:109949446	K01115	PARG00344m01
c78747_g1_i1	pper:109949446	K01115	PARG07105m01
c21362_g1_i1	pper:109949448	K12880	PARG00285m02
c40585_g1_i1	pper:109949454	.	-
c30266_g1_i1	pper:109949457	.	PARG02261m01
c34522_g1_i1	pper:109949457	.	PARG02261m01
c27657_g1_i1	pper:109949459	K13448	-
c70239_g1_i1	pper:109949462	.	PARG00711m01
c46981_g1_i1	pper:109949465	.	PARG29552m01
c20137_g1_i1	pper:109949471	.	PARG00707m01
c53675_g1_i1	pper:109949480	.	PARG00774m01
c43327_g1_i1	pper:109949486	.	PARG02015m01
c32304_g1_i1	pper:109949489	.	PARG11219m01
c45401_g2_i3	pper:109949489	.	PARG10224m01
c45767_g3_i1	pper:109949495	.	PARG02193m01
c24096_g1_i1	pper:109949500	.	PARG01244m01
c70513_g1_i1	pper:109949504	.	-
c5312_g1_i1	pper:109949510	.	PARG00125m02
c71584_g1_i1	pper:109949510	.	PARG00125m02
c75392_g1_i1	pper:109949510	.	PARG00125m02
c84678_g1_i1	pper:109949513	.	PARG05347m01
c45708_g1_i1	pper:109949514	.	PARG00137m01
c27802_g1_i2	pper:109949515	K06940	PARG02328m02
c45938_g1_i1	pper:109949516	.	PARG02327m01
c18973_g1_i1	pper:109949518	K21374	PARG01858m01
c30077_g1_i1	pper:109949518	K21374	PARG01860m01
c34691_g1_i1	pper:109949518	K21374	PARG01858m01
c22124_g1_i1	pper:109949521	.	-
c26604_g1_i2	pper:109949524	.	PARG01894m01
c8447_g1_i1	pper:109949525	.	PARG04216m01
c25854_g1_i1	pper:109949525	.	PARG04216m01
c28952_g1_i1	pper:109949525	.	PARG04216m01
c49708_g1_i1	pper:109949525	.	PARG01605m01
c57856_g1_i1	pper:109949534	.	PARG01932m01
c44340_g1_i2	pper:109949539	.	PARG01165m01
c7093_g1_i2	pper:109949541	K12587	PARG00971m01
c7191_g1_i1	pper:109949541	K12587	PARG00971m01
c19728_g1_i1	pper:109949541	K12587	PARG00971m01
c42937_g1_i2	pper:109949544	.	PARG00228m02
c38159_g1_i1	pper:109949548	.	PARG00143m01
c30736_g1_i1	pper:109949552	.	PARG00259m02
c79200_g1_i1	pper:109949554	.	PARG02428m06
c30629_g1_i1	pper:109949569	K02326	PARG01238m01
c73162_g1_i1	pper:109949584	.	PARG01040m01
c43348_g1_i2	pper:109949585	.	PARG08857m01
c43348_g2_i1	pper:109949585	.	PARG08964m01
c50629_g1_i1	pper:109949587	.	PARG00680m01
c47490_g1_i1	pper:109949598	.	-
c4824_g1_i1	pper:109949601	.	-
c55038_g1_i1	pper:109949601	.	-
c701_g1_i1	pper:109949602	.	-
c701_g2_i1	pper:109949602	.	-
c79343_g1_i1	pper:109949604	.	PARG21660m01
c17540_g1_i1	pper:109949609	.	PARG28750m06
c72429_g1_i1	pper:109949609	.	PARG18340m01
c48752_g1_i1	pper:109949624	.	-
c34403_g2_i1	pper:109949647	.	PARG01626m01
c54752_g1_i1	pper:109949651	.	-
c69958_g1_i1	pper:109949677	.	-
c16673_g1_i1	pper:109949680	.	PARG04211m01
c33005_g1_i1	pper:109949680	.	PARG04211m01
c66747_g1_i1	pper:109949683	.	PARG04229m04
c75935_g1_i1	pper:109949691	.	PARG01070m01
c60769_g1_i1	pper:109949693	.	PARG01599m01
c84004_g1_i1	pper:109949703	.	PARG01398m01
c5846_g1_i1	pper:109949709	.	-
c19861_g1_i1	pper:109949715	.	-
c23282_g1_i1	pper:109949715	.	-
c44417_g1_i1	pper:109949715	.	PARG08311m01
c44798_g2_i1	pper:109949715	.	PARG07035m01
c41018_g1_i1	pper:109949718	.	PARG03980m01
c42247_g2_i2	pper:109949718	.	-
c20743_g1_i1	pper:109949726	.	-
c66676_g1_i1	pper:109949726	.	-
c27040_g1_i1	pper:109949727	.	PARG00778m01
c51718_g1_i1	pper:109949727	.	-
c76872_g1_i1	pper:109949727	.	-
c81900_g1_i1	pper:109949727	.	-
c39906_g1_i2	pper:109949736	.	PARG02289m01
c50596_g1_i1	pper:109949739	.	PARG02382m01
c17989_g1_i1	pper:109949755	.	PARG02799m01
c74073_g1_i1	pper:109949755	.	PARG13465m02
c55989_g1_i1	pper:109949761	.	PARG03074m01
c50738_g1_i1	pper:109949762	.	-
c69754_g1_i1	pper:109949762	.	-
c8465_g1_i1	pper:109949768	.	-
c45136_g6_i2	pper:109949768	.	PARG25818m01
c50075_g1_i1	pper:109949768	.	-
c56760_g1_i1	pper:109949768	.	PARG01758m01
c60566_g1_i1	pper:109949768	.	PARG05403m01
c64291_g1_i1	pper:109949768	.	-
c65946_g1_i1	pper:109949768	.	-
c78846_g1_i1	pper:109949768	.	PARG25852m01
c6079_g1_i1	pper:109949769	.	PARG00972m04
c41003_g2_i1	pper:109949771	.	PARG03005m02
c41003_g3_i1	pper:109949771	.	PARG03005m02
c49597_g1_i1	pper:109949771	.	PARG02992m02
c2599_g1_i1	pper:109949773	.	-
c28604_g1_i1	pper:109949774	.	PARG08030m02
c35256_g1_i1	pper:109949776	K08915	PARG29528m01
c7913_g1_i1	pper:109949781	.	PARG00297m04
c22060_g1_i1	pper:109949781	.	PARG00297m04
c77093_g1_i1	pper:109949786	.	PARG02289m02
c38513_g1_i2	pper:109949788	K14779	PARG02257m01
c36461_g1_i2	pper:109949794	K15430	PARG02948m01
c36976_g2_i1	pper:109949795	.	PARG29198m01
c13983_g1_i1	pper:109949796	.	PARG03212m01
c19609_g1_i1	pper:109949796	.	-
c51200_g1_i1	pper:109949802	.	-
c4938_g1_i1	pper:109949807	.	PARG02011m03
c28048_g1_i1	pper:109949807	.	PARG02011m01
c17091_g1_i1	pper:109949813	.	-
c22072_g1_i1	pper:109949813	.	-
c23386_g1_i1	pper:109949813	.	-
c54165_g1_i1	pper:109949813	.	-
c25425_g1_i1	pper:109949814	.	-
c45232_g2_i1	pper:109949814	.	PARG13467m01
c43501_g1_i1	pper:109949821	K14802	PARG06227m01
c41359_g2_i2	pper:109949822	.	PARG02958m01
c35606_g1_i1	pper:109949826	.	PARG29447m01
c45590_g3_i1	pper:109949830	K11671	PARG02320m01
c6475_g1_i1	pper:109949831	.	PARG02321m01
c45590_g1_i1	pper:109949831	.	PARG02321m02
c45590_g2_i1	pper:109949831	.	-
c9576_g1_i1	pper:109949832	.	PARG02322m01
c13979_g1_i1	pper:109949837	.	PARG29436m01
c40830_g1_i1	pper:109949846	K01807	PARG06778m01
c36665_g1_i1	pper:109949847	.	PARG02227m01
c37764_g1_i1	pper:109949849	.	PARG03114m01
c42524_g1_i1	pper:109949850	K14490	PARG01329m01
c22365_g1_i1	pper:109949852	.	-
c46044_g2_i1	pper:109949852	.	PARG00118m01
c31138_g1_i1	pper:109949853	.	PARG00118m01
c7215_g1_i1	pper:109949854	.	PARG03252m01
c19475_g1_i1	pper:109949854	.	PARG09024m02
c48748_g1_i1	pper:109949854	.	PARG05532m09
c41851_g1_i1	pper:109949857	K03118	PARG06757m01
c41851_g2_i1	pper:109949857	K03118	PARG06757m01
c34533_g1_i3	pper:109949862	.	-
c58223_g1_i1	pper:109949864	.	PARG02453m01
c39537_g2_i1	pper:109949868	.	PARG01299m01
c45279_g1_i3	pper:109949868	.	PARG01299m01
c34719_g1_i1	pper:109949904	.	PARG02085m01
c11953_g1_i2	pper:109949905	K00002	PARG02502m01
c45107_g1_i7	pper:109949909	.	PARG03938m01
c44429_g1_i1	pper:109949918	.	PARG01045m01
c44429_g2_i1	pper:109949918	.	-
c56349_g1_i1	pper:109949919	.	PARG01439m01
c75737_g1_i1	pper:109949919	.	-
c931_g1_i2	pper:109949929	.	PARG02464m01
c13262_g1_i1	pper:109949929	.	PARG02464m01
c60217_g1_i1	pper:109949935	.	-
c43647_g1_i1	pper:109949937	.	PARG01290m01
c36895_g1_i1	pper:109949941	.	PARG02717m01
c36895_g2_i2	pper:109949941	.	PARG02717m03
c44371_g1_i1	pper:109949941	.	PARG02717m03
c28164_g1_i1	pper:109949944	.	PARG02932m01
c40492_g1_i2	pper:109949944	.	PARG02932m01
c10380_g1_i1	pper:109949946	.	PARG29460m01
c10380_g2_i1	pper:109949946	.	PARG29460m01
c76980_g1_i1	pper:109949946	.	PARG29460m01
c31517_g1_i1	pper:109949949	.	PARG15175m04
c43452_g1_i2	pper:109949952	.	PARG02815m02
c64363_g1_i1	pper:109949952	.	PARG02815m02
c84559_g1_i1	pper:109949952	.	PARG02815m02
c12523_g1_i1	pper:109949958	.	PARG01358m04
c10574_g1_i1	pper:109949970	.	PARG02316m01
c60376_g1_i1	pper:109949970	.	PARG02316m01
c3140_g1_i1	pper:109949975	.	-
c83863_g1_i1	pper:109949975	.	PARG05425m01
c2964_g1_i1	pper:109949977	.	PARG00217m02
c18425_g1_i1	pper:109949977	.	PARG00218m01
c59803_g1_i1	pper:109949978	.	PARG00836m01
c37717_g1_i1	pper:109949983	.	PARG03180m01
c44803_g1_i1	pper:109949983	.	PARG03183m01
c44803_g3_i1	pper:109949983	.	PARG03183m01
c39376_g1_i2	pper:109949994	K18342	PARG05874m03
c36773_g1_i1	pper:109949998	K15891	PARG07821m01
c55143_g1_i1	pper:109949998	K15891	PARG07821m01
c40097_g1_i1	pper:109950001	.	PARG01494m01
c34112_g2_i1	pper:109950002	.	PARG02996m05
c41003_g1_i2	pper:109950002	.	PARG02996m02
c45353_g1_i1	pper:109950002	.	PARG02996m02
c45353_g5_i4	pper:109950002	.	PARG02996m05
c13580_g1_i1	pper:109950005	.	PARG02464m02
c78941_g1_i1	pper:109950005	.	PARG02464m01
c33031_g1_i1	pper:109950007	K15103	PARG00557m01
c31067_g1_i1	pper:109950009	.	PARG01456m02
c38674_g1_i1	pper:109950014	.	PARG00117m01
c46044_g3_i1	pper:109950014	.	PARG00117m01
c82147_g1_i1	pper:109950014	.	-
c470_g1_i1	pper:109950018	.	PARG02897m01
c70812_g1_i1	pper:109950033	.	PARG00580m01
c75869_g1_i1	pper:109950033	.	PARG00579m02
c65473_g1_i1	pper:109950034	.	PARG01302m01
c32648_g1_i1	pper:109950035	.	PARG00259m02
c46768_g1_i1	pper:109950037	.	PARG04216m01
c64941_g1_i1	pper:109950037	.	PARG04220m01
c3934_g1_i1	pper:109950039	K13464	-
c44540_g1_i7	pper:109950124	.	PARG08991m01
c84307_g1_i1	pper:109950139	.	-
c78700_g1_i1	pper:109950141	.	PARG26080m01
c40069_g1_i1	pper:109950142	.	PARG05744m01
c46584_g1_i1	pper:109950164	.	PARG07635m01
c79968_g1_i1	pper:109950173	K21805	PARG27206m01
c44996_g3_i1	pper:109950176	.	PARG27922m02
c48550_g1_i1	pper:109950177	.	PARG27189m01
c35608_g1_i4	pper:109950181	.	PARG27773m03
c5556_g1_i1	pper:109950182	.	-
c55478_g1_i1	pper:109950182	.	-
c69372_g1_i1	pper:109950182	.	-
c27795_g1_i2	pper:109950183	.	PARG27445m02
c45322_g1_i2	pper:109950186	.	PARG28517m05
c9414_g1_i1	pper:109950187	.	PARG10976m01
c20531_g1_i1	pper:109950187	.	PARG28126m01
c30198_g1_i1	pper:109950189	.	PARG26665m01
c30198_g2_i1	pper:109950189	.	PARG26665m01
c30198_g3_i1	pper:109950189	.	PARG26632m01
c79564_g1_i1	pper:109950189	.	PARG26665m01
c48038_g1_i1	pper:109950190	.	-
c30395_g1_i1	pper:109950194	.	PARG10130m01
c30395_g2_i1	pper:109950194	.	PARG17206m01
c72410_g1_i1	pper:109950195	.	PARG27938m01
c17635_g1_i1	pper:109950198	.	#N/A
c6244_g1_i1	pper:109950200	.	PARG09281m01
c49435_g1_i1	pper:109950200	.	-
c51945_g1_i1	pper:109950200	.	PARG22718m01
c46174_g1_i1	pper:109950206	.	PARG16415m01
c64468_g1_i1	pper:109950206	.	PARG15904m04
c43505_g1_i1	pper:109950215	K09518	PARG28032m01
c37835_g1_i1	pper:109950217	.	PARG25741m01
c51754_g1_i1	pper:109950226	.	PARG27794m01
c63034_g1_i1	pper:109950226	.	PARG27794m01
c34488_g1_i1	pper:109950233	.	PARG28157m01
c69153_g1_i1	pper:109950244	.	PARG09190m01
c51696_g1_i1	pper:109950245	K00434	PARG27360m01
c58057_g1_i1	pper:109950250	K14638	PARG29380m01
c62075_g1_i1	pper:109950250	K14638	PARG29380m01
c27013_g1_i1	pper:109950251	.	PARG13504m01
c45459_g1_i1	pper:109950251	.	PARG12652m01
c28471_g1_i1	pper:109950252	.	PARG28265m01
c20513_g1_i1	pper:109950253	.	PARG10177m01
c36375_g1_i1	pper:109950253	.	PARG13427m01
c71066_g1_i1	pper:109950253	.	PARG13428m05
c30641_g1_i1	pper:109950254	.	PARG27077m01
c78608_g1_i1	pper:109950254	.	PARG27076m01
c4074_g1_i2	pper:109950259	.	PARG27826m01
c39773_g1_i3	pper:109950260	.	PARG27854m01
c39773_g3_i4	pper:109950260	.	PARG27854m01
c62256_g1_i1	pper:109950265	.	PARG27567m01
c23643_g1_i1	pper:109950275	.	-
c74109_g1_i1	pper:109950275	.	-
c11324_g1_i1	pper:109950276	.	PARG26368m01
c29091_g1_i1	pper:109950284	.	PARG07552m01
c46799_g1_i1	pper:109950289	.	PARG26939m01
c77188_g1_i1	pper:109950300	.	PARG25557m02
c60617_g1_i1	pper:109950304	.	-
c60829_g1_i1	pper:109950304	.	-
c29553_g1_i1	pper:109950306	.	-
c41_g1_i1	pper:109950316	.	PARG02592m01
c32273_g2_i1	pper:109950319	.	PARG11056m12
c77332_g1_i1	pper:109950319	.	PARG30216m01
c41468_g1_i2	pper:109950324	.	PARG17207m01
c51982_g1_i1	pper:109950324	.	PARG09281m01
c7964_g1_i1	pper:109950325	.	-
c13377_g1_i1	pper:109950325	.	-
c46269_g2_i1	pper:109950343	.	-
c28861_g1_i1	pper:109950349	.	PARG19231m01
c45621_g8_i1	pper:109950349	.	PARG21850m01
c54798_g1_i1	pper:109950353	.	PARG23081m01
c51998_g1_i1	pper:109950356	.	-
c48837_g1_i1	pper:109950359	.	-
c74710_g1_i1	pper:109950366	.	-
c2586_g1_i1	pper:109950381	.	PARG04771m02
c60623_g1_i1	pper:109950383	.	PARG26678m01
c45726_g2_i2	pper:109950392	.	PARG25669m01
c43267_g4_i3	pper:109950397	.	PARG00722m01
c2594_g1_i1	pper:109950400	.	-
c7509_g1_i1	pper:109950400	.	PARG02015m01
c8903_g1_i1	pper:109950400	.	-
c20477_g1_i1	pper:109950400	.	PARG27215m01
c49993_g1_i1	pper:109950400	.	-
c50019_g1_i1	pper:109950400	.	-
c75310_g1_i1	pper:109950400	.	-
c80267_g1_i1	pper:109950400	.	PARG14351m01
c79604_g1_i1	pper:109950402	.	PARG26807m01
c6755_g1_i2	pper:109950407	.	-
c40024_g1_i1	pper:109950407	.	PARG17680m01
c45311_g1_i2	pper:109950407	.	PARG25629m01
c45311_g2_i1	pper:109950407	.	PARG25629m01
c75025_g1_i1	pper:109950408	.	PARG27871m01
c76834_g1_i1	pper:109950415	.	PARG27770m01
c30537_g1_i2	pper:109950422	.	-
c79188_g1_i1	pper:109950422	.	#N/A
c39382_g1_i1	pper:109950426	.	PARG25931m01
c45727_g1_i1	pper:109950432	.	PARG05912m03
c31234_g2_i1	pper:109950436	.	PARG28178m01
c72829_g1_i1	pper:109950441	K01754	PARG03501m01
c44030_g2_i1	pper:109950446	.	PARG13409m01
c34388_g1_i1	pper:109950448	.	PARG04417m01
c50668_g1_i1	pper:109950448	.	PARG04417m01
c30353_g3_i1	pper:109950453	.	PARG27177m01
c38258_g1_i1	pper:109950454	.	PARG25604m03
c42288_g1_i2	pper:109950454	.	PARG25604m01
c42288_g2_i2	pper:109950454	.	PARG25604m02
c45380_g1_i1	pper:109950466	.	PARG27277m01
c40695_g1_i1	pper:109950471	.	PARG26938m01
c39587_g1_i1	pper:109950475	.	-
c29379_g1_i1	pper:109950483	K04078	PARG26114m01
c41626_g1_i6	pper:109950486	.	PARG00491m01
c46244_g2_i1	pper:109950486	.	PARG17237m02
c41134_g2_i1	pper:109950490	.	-
c45949_g2_i1	pper:109950490	.	PARG26454m02
c67009_g1_i1	pper:109950491	.	PARG01655m01
c36066_g1_i1	pper:109950531	K13448	PARG20597m01
c63580_g1_i1	pper:109950534	.	PARG21129m01
c83867_g1_i1	pper:109950534	.	PARG21129m01
c46290_g1_i1	pper:109950541	.	-
c79973_g1_i1	pper:109950543	.	PARG19987m01
c43924_g1_i3	pper:109950549	.	PARG20514m01
c73410_g1_i1	pper:109950549	.	PARG20513m01
c77842_g1_i1	pper:109950549	.	PARG20513m01
c14334_g1_i1	pper:109950552	.	-
c65973_g1_i1	pper:109950552	.	-
c77913_g1_i1	pper:109950552	.	-
c29597_g1_i1	pper:109950555	.	PARG21263m02
c28019_g1_i3	pper:109950561	.	PARG20511m02
c61129_g1_i1	pper:109950563	.	-
c45575_g4_i2	pper:109950571	.	PARG20473m01
c46074_g2_i5	pper:109950572	.	PARG21015m09
c41310_g2_i1	pper:109950578	K09060	PARG21460m01
c34412_g1_i1	pper:109950584	.	PARG20023m01
c53624_g1_i1	pper:109950586	.	-
c77405_g1_i1	pper:109950586	.	-
c39579_g1_i1	pper:109950595	.	PARG20077m02
c6001_g1_i1	pper:109950602	.	PARG21649m03
c73057_g1_i1	pper:109950602	.	PARG21648m01
c31177_g1_i1	pper:109950603	.	PARG29341m02
c42771_g1_i1	pper:109950603	.	PARG05473m04
c31765_g2_i1	pper:109950604	.	-
c42587_g1_i1	pper:109950605	.	PARG05724m10
c45401_g3_i5	pper:109950606	.	PARG09885m01
c32611_g2_i2	pper:109950620	.	PARG20737m01
c46000_g1_i10	pper:109950620	.	PARG20737m01
c72299_g1_i1	pper:109950626	.	PARG20649m01
c42352_g1_i1	pper:109950632	.	PARG22419m03
c48799_g1_i1	pper:109950632	.	PARG22419m03
c49164_g1_i1	pper:109950632	.	PARG22419m03
c49925_g1_i1	pper:109950632	.	PARG22419m03
c56108_g1_i1	pper:109950632	.	PARG22419m03
c61705_g1_i1	pper:109950632	.	PARG22419m03
c62881_g1_i1	pper:109950632	.	PARG22419m03
c67470_g1_i1	pper:109950632	.	PARG22419m03
c78689_g1_i1	pper:109950632	.	PARG22419m03
c50867_g1_i1	pper:109950641	.	-
c32849_g1_i4	pper:109950642	.	PARG19994m02
c38770_g1_i2	pper:109950643	.	PARG20337m01
c59366_g1_i1	pper:109950645	K03062	PARG20411m01
c58607_g1_i1	pper:109950647	.	PARG03643m01
c45746_g1_i1	pper:109950648	K10624	PARG07519m03
c9578_g1_i1	pper:109950649	.	PARG20002m01
c56368_g1_i1	pper:109950657	.	PARG20402m01
c37580_g1_i1	pper:109950677	.	PARG21015m09
c62506_g1_i1	pper:109950685	.	PARG26958m01
c20414_g1_i1	pper:109950686	.	PARG20281m02
c26382_g1_i1	pper:109950686	.	PARG20280m02
c405_g1_i1	pper:109950688	K14498	PARG21335m01
c78837_g1_i1	pper:109950688	K14498	PARG21335m01
c17774_g1_i1	pper:109950690	K11091	PARG19829m01
c45429_g1_i1	pper:109950691	.	PARG20605m01
c34037_g1_i2	pper:109950692	.	PARG21093m03
c1005_g1_i1	pper:109950694	.	PARG20859m01
c23107_g1_i2	pper:109950710	.	PARG20472m01
c45575_g3_i1	pper:109950710	.	PARG20472m01
c3518_g1_i1	pper:109950727	.	PARG20888m04
c72328_g1_i1	pper:109950741	.	PARG22385m01
c28502_g1_i1	pper:109950746	.	PARG19997m01
c38836_g1_i1	pper:109950749	.	PARG20072m01
c31088_g1_i1	pper:109950768	.	PARG20528m01
c37259_g1_i1	pper:109950779	.	PARG05421m02
c28859_g1_i1	pper:109950782	.	-
c28859_g2_i1	pper:109950782	.	PARG05310m01
c65856_g1_i1	pper:109950782	.	PARG09377m01
c67662_g1_i1	pper:109950786	.	PARG03333m01
c31867_g1_i1	pper:109950787	.	-
c32045_g1_i1	pper:109950795	.	PARG18670m01
c46295_g3_i6	pper:109950795	.	PARG30077m01
c45144_g2_i1	pper:109950797	.	-
c71372_g1_i1	pper:109950801	.	PARG21864m01
c53842_g1_i1	pper:109950808	.	-
c45374_g4_i7	pper:109950811	.	-
c61957_g1_i1	pper:109950819	.	-
c45615_g1_i9	pper:109950827	.	PARG04744m01
c46155_g2_i1	pper:109950837	.	PARG21024m03
c67588_g1_i1	pper:109950837	.	PARG13572m01
c34754_g1_i2	pper:109950842	.	-
c951_g1_i1	pper:109950844	.	PARG21809m01
c5145_g1_i1	pper:109950844	.	PARG21814m01
c20239_g1_i1	pper:109950844	.	PARG01509m01
c31772_g1_i2	pper:109950844	.	PARG21808m01
c42403_g1_i6	pper:109950850	.	PARG15487m01
c54843_g1_i1	pper:109950850	.	PARG10000m02
c39094_g2_i2	pper:109950872	K15168	PARG06637m01
c39097_g1_i1	pper:18765973	K10695	PARG12187m02
c45487_g1_i2	pper:18765974	.	PARG14543m02
c52936_g1_i1	pper:18765976	.	PARG14779m01
c42528_g1_i1	pper:18765979	K03028	PARG14843m01
c40247_g1_i2	pper:18765987	.	PARG14721m01
c31669_g1_i1	pper:18765988	.	PARG14641m02
c34239_g2_i1	pper:18765989	.	-
c39259_g1_i1	pper:18766000	.	PARG14652m03
c78651_g1_i1	pper:18766001	K19355	PARG14796m01
c17666_g1_i1	pper:18766004	K16812	PARG14659m02
c53884_g1_i1	pper:18766004	K16812	PARG14659m02
c45592_g1_i1	pper:18766008	K16900	PARG14649m01
c29377_g1_i1	pper:18766010	K05863	PARG14653m01
c72879_g1_i1	pper:18766010	K05863	PARG14653m01
c21195_g1_i1	pper:18766012	K10581	PARG14749m01
c75291_g1_i1	pper:18766012	K10581	PARG14749m01
c83268_g1_i1	pper:18766012	K10581	PARG14749m01
c14359_g1_i2	pper:18766013	.	PARG14773m01
c56406_g1_i1	pper:18766018	K00815	PARG14743m02
c67044_g1_i1	pper:18766018	K00815	PARG14743m02
c82827_g1_i1	pper:18766018	K00815	PARG14743m02
c35929_g1_i6	pper:18766020	.	PARG14838m01
c28218_g1_i2	pper:18766022	.	PARG14656m01
c45980_g2_i5	pper:18766025	K03671	PARG14640m01
c36977_g1_i1	pper:18766031	K12883	PARG14839m01
c31822_g1_i1	pper:18766040	K02888	PARG14630m01
c43792_g1_i2	pper:18766049	K00793	PARG14644m01
c45502_g1_i2	pper:18766054	.	PARG14634m01
c62246_g1_i1	pper:18766054	.	PARG14634m02
c5607_g1_i1	pper:18766055	K11000	PARG14648m02
c32706_g1_i1	pper:18766055	K11000	PARG14648m02
c36193_g1_i1	pper:18766055	K11000	PARG14648m02
c38731_g2_i1	pper:18766055	K11000	PARG14648m02
c56451_g1_i1	pper:18766055	K11000	PARG14648m02
c43067_g1_i1	pper:18766057	.	PARG14658m04
c43067_g2_i2	pper:18766057	.	PARG14658m02
c37835_g3_i1	pper:18766058	K03014	PARG14720m02
c41692_g1_i1	pper:18766064	.	PARG14777m01
c28384_g1_i2	pper:18766066	K06228	PARG14645m01
c44778_g1_i4	pper:18766066	K06228	PARG14645m01
c44285_g1_i2	pper:18766073	.	PARG00989m02
c83925_g1_i1	pper:18766073	.	PARG01123m01
c46206_g1_i1	pper:18766074	.	PARG14736m03
c47990_g1_i1	pper:18766075	.	PARG14573m04
c18334_g1_i1	pper:18766076	.	PARG14769m01
c54667_g1_i1	pper:18766076	.	PARG14769m01
c72176_g1_i1	pper:18766076	.	PARG14769m01
c73695_g1_i1	pper:18766076	.	-
c80442_g1_i1	pper:18766076	.	PARG14769m01
c12543_g1_i1	pper:18766083	K07466	PARG14837m01
c42632_g1_i2	pper:18766087	K01465	PARG14770m02
c33496_g1_i1	pper:18766094	.	PARG14763m01
c23793_g2_i1	pper:18766095	K01530	-
c44145_g1_i1	pper:18766095	K01530	PARG14737m02
c32679_g2_i1	pper:18766098	K10666	PARG14639m01
c32471_g1_i3	pper:18766105	.	PARG14636m01
c44452_g1_i1	pper:18766105	.	PARG13114m01
c46029_g1_i1	pper:18766106	K20098	PARG14651m03
c13413_g1_i1	pper:18766107	.	-
c43299_g1_i1	pper:18766112	.	PARG14654m01
c46206_g2_i2	pper:18766115	.	PARG14736m03
c72697_g1_i1	pper:18766115	.	PARG14736m35
c39463_g1_i1	pper:18766119	.	PARG14647m03
c45190_g6_i1	pper:18766119	.	-
c45018_g4_i1	pper:18766120	.	PARG14780m01
c6094_g1_i1	pper:18766121	.	PARG16128m01
c19712_g1_i1	pper:18766121	.	PARG16128m01
c32033_g1_i1	pper:18766121	.	PARG16128m01
c46085_g1_i1	pper:18766121	.	PARG16128m01
c45240_g1_i2	pper:18766130	.	PARG14631m02
c62326_g1_i1	pper:18766134	.	-
c78036_g1_i1	pper:18766134	.	-
c83979_g1_i1	pper:18766134	.	-
c78821_g1_i1	pper:18766135	.	PARG14638m01
c26359_g1_i1	pper:18766140	.	PARG14762m02
c43743_g1_i1	pper:18766147	K00660	PARG03336m06
c38309_g1_i1	pper:18766149	.	PARG20233m01
c61897_g1_i1	pper:18766149	.	PARG20233m01
c78708_g1_i1	pper:18766150	.	PARG22488m01
c72515_g1_i1	pper:18766151	.	PARG21320m01
c30722_g1_i1	pper:18766154	K17261	PARG21500m02
c53090_g1_i1	pper:18766155	K13456	PARG20501m01
c7878_g1_i2	pper:18766156	.	PARG21317m01
c24984_g1_i1	pper:18766156	.	PARG21317m01
c46320_g1_i1	pper:18766157	.	PARG26975m01
c45813_g1_i1	pper:18766158	K14311	PARG20907m04
c3014_g1_i1	pper:18766159	.	PARG20952m04
c44971_g1_i1	pper:18766160	.	PARG20864m01
c20105_g1_i1	pper:18766162	K10268	PARG20107m01
c35051_g1_i2	pper:18766162	K10268	PARG17161m02
c69390_g1_i1	pper:18766162	K10268	PARG11678m01
c44287_g2_i1	pper:18766166	.	PARG22470m03
c54183_g1_i1	pper:18766166	.	PARG22470m03
c29733_g1_i1	pper:18766167	.	PARG21337m01
c60505_g1_i1	pper:18766168	.	PARG20563m01
c66431_g1_i1	pper:18766170	.	-
c31368_g1_i1	pper:18766171	.	-
c43721_g1_i1	pper:18766175	.	PARG21823m01
c78993_g1_i1	pper:18766176	.	PARG22211m01
c66805_g1_i1	pper:18766179	K04713	PARG22020m01
c20979_g1_i1	pper:18766184	.	PARG20087m01
c37226_g1_i1	pper:18766184	.	PARG20087m01
c46764_g1_i1	pper:18766185	K12479	PARG22513m01
c35045_g1_i2	pper:18766186	.	PARG22142m01
c45140_g1_i2	pper:18766187	.	PARG22301m01
c20525_g1_i2	pper:18766193	K14500	PARG20749m01
c26349_g2_i2	pper:18766193	K14500	PARG20749m01
c34179_g1_i1	pper:18766193	K14500	PARG07067m01
c83752_g1_i1	pper:18766196	.	PARG15479m01
c9747_g1_i1	pper:18766199	.	-
c73100_g1_i1	pper:18766203	.	PARG21389m01
c41689_g1_i2	pper:18766210	K00058	PARG21142m02
c46339_g1_i1	pper:18766210	K00058	PARG21142m02
c2435_g1_i1	pper:18766211	.	PARG20636m01
c9465_g1_i1	pper:18766213	.	PARG21160m01
c72350_g1_i1	pper:18766217	.	PARG20673m02
c70792_g1_i1	pper:18766218	.	PARG22686m01
c74235_g1_i1	pper:18766218	.	PARG22686m01
c63450_g1_i1	pper:18766220	.	PARG21175m01
c72440_g1_i1	pper:18766222	.	PARG21597m01
c32569_g1_i1	pper:18766224	.	PARG20818m01
c72586_g1_i1	pper:18766224	.	PARG20818m01
c39332_g1_i1	pper:18766226	.	PARG21713m01
c356_g1_i1	pper:18766228	K14432	PARG22369m05
c66867_g1_i1	pper:18766231	K07955	PARG21042m01
c40966_g2_i1	pper:18766233	K14432	PARG21224m01
c33889_g2_i1	pper:18766235	K01259	-
c24433_g1_i1	pper:18766237	.	PARG21841m01
c22692_g1_i1	pper:18766239	K15078	PARG21706m01
c69799_g1_i1	pper:18766239	K15078	PARG21703m01
c13167_g1_i1	pper:18766242	K14156	PARG22187m06
c36310_g1_i3	pper:18766244	.	-
c80228_g1_i1	pper:18766244	.	-
c34739_g2_i1	pper:18766254	.	PARG20780m01
c38524_g1_i1	pper:18766255	K00873	PARG20995m03
c40668_g1_i1	pper:18766256	K07203	PARG20993m01
c25120_g1_i1	pper:18766257	.	PARG20610m03
c43957_g1_i2	pper:18766262	.	PARG20364m01
c19343_g1_i1	pper:18766265	.	PARG20956m01
c78678_g1_i1	pper:18766272	K11498	PARG21635m04
c30929_g1_i2	pper:18766273	.	PARG20573m01
c12477_g1_i2	pper:18766275	K14611	PARG21038m01
c53006_g1_i1	pper:18766275	K14611	PARG21038m01
c67405_g1_i1	pper:18766275	K14611	PARG21038m01
c79494_g1_i1	pper:18766277	.	PARG21092m01
c81672_g1_i1	pper:18766277	.	PARG21092m01
c59478_g1_i1	pper:18766280	K15115	PARG19872m01
c37814_g1_i2	pper:18766282	K02212	PARG21594m01
c46555_g1_i1	pper:18766284	K02964	PARG20111m01
c78546_g1_i1	pper:18766287	.	PARG21805m01
c44730_g1_i1	pper:18766289	K00799	PARG19947m02
c79132_g1_i1	pper:18766290	K02693	PARG20401m01
c1740_g1_i1	pper:18766292	K01855	PARG22161m04
c15929_g1_i1	pper:18766292	K01855	PARG22161m08
c24214_g1_i1	pper:18766292	K01855	PARG22161m06
c46327_g1_i1	pper:18766292	K01855	PARG22161m08
c355_g1_i1	pper:18766293	K15032	PARG20650m01
c23875_g1_i1	pper:18766297	.	PARG22384m01
c40714_g1_i1	pper:18766298	.	PARG22013m01
c54872_g1_i1	pper:18766299	.	PARG20066m01
c6501_g1_i1	pper:18766300	.	PARG19861m01
c37865_g1_i1	pper:18766300	.	PARG19863m01
c53968_g1_i1	pper:18766300	.	PARG19861m01
c55529_g1_i1	pper:18766300	.	PARG19861m01
c57822_g1_i1	pper:18766300	.	PARG19863m01
c68893_g1_i1	pper:18766300	.	PARG19863m01
c42242_g2_i1	pper:18766303	K03109	PARG20192m01
c32527_g1_i2	pper:18766305	.	PARG01267m01
c20821_g1_i1	pper:18766306	.	PARG20070m01
c16966_g1_i1	pper:18766310	K20367	PARG21831m02
c64742_g1_i1	pper:18766311	K13449	PARG20973m01
c65008_g1_i1	pper:18766311	K13449	PARG20973m01
c45135_g1_i2	pper:18766315	.	PARG22034m06
c46122_g1_i4	pper:18766315	.	PARG22034m06
c46122_g2_i1	pper:18766315	.	PARG22034m05
c64302_g1_i1	pper:18766316	K01581	PARG22141m01
c2340_g1_i1	pper:18766319	.	PARG20354m01
c27196_g1_i1	pper:18766319	.	PARG20354m04
c36008_g1_i3	pper:18766319	.	PARG20354m04
c49387_g1_i1	pper:18766319	.	PARG20354m04
c36407_g1_i1	pper:18766321	.	PARG20258m01
c84198_g1_i1	pper:18766321	.	PARG20254m01
c78719_g1_i1	pper:18766322	K14574	PARG22548m01
c11413_g1_i1	pper:18766323	.	PARG20612m01
c40393_g1_i2	pper:18766323	.	PARG20612m01
c33204_g1_i1	pper:18766325	.	PARG22028m01
c24705_g2_i1	pper:18766327	.	PARG22255m04
c37298_g1_i1	pper:18766327	.	PARG22495m01
c37298_g2_i1	pper:18766327	.	PARG22261m01
c37298_g3_i3	pper:18766327	.	PARG16975m01
c77753_g1_i1	pper:18766329	.	PARG20658m02
c78645_g1_i1	pper:18766331	K14538	PARG20458m01
c13490_g1_i1	pper:18766332	K03593	PARG20202m01
c26281_g1_i1	pper:18766334	K15262	PARG06836m01
c40980_g1_i2	pper:18766334	K15262	PARG06836m01
c28492_g2_i1	pper:18766335	.	PARG26980m01
c13804_g1_i2	pper:18766337	.	PARG20882m01
c53238_g1_i1	pper:18766337	.	PARG20882m01
c45115_g1_i1	pper:18766347	.	PARG15897m01
c39570_g1_i1	pper:18766348	K18342	PARG17495m01
c42579_g2_i3	pper:18766349	.	PARG21462m03
c54422_g1_i1	pper:18766350	K10949	PARG20489m01
c32325_g1_i2	pper:18766351	K14488	PARG21672m01
c32274_g1_i1	pper:18766358	.	PARG20332m01
c38873_g1_i1	pper:18766360	.	PARG21503m01
c13948_g1_i1	pper:18766361	K21444	PARG26985m01
c61856_g1_i1	pper:18766361	K21444	PARG26985m02
c32245_g1_i2	pper:18766363	.	PARG21006m01
c32621_g2_i1	pper:18766364	K15285	PARG22489m02
c39456_g1_i3	pper:18766367	K00826	PARG20953m01
c60336_g1_i1	pper:18766368	.	PARG20506m01
c67740_g1_i1	pper:18766368	.	PARG20506m01
c74339_g1_i1	pper:18766368	.	PARG20506m01
c84741_g1_i1	pper:18766368	.	PARG20506m01
c43974_g1_i2	pper:18766370	.	PARG21511m01
c13429_g1_i1	pper:18766371	.	PARG20671m01
c4744_g1_i2	pper:18766376	.	PARG20700m01
c23851_g1_i1	pper:18766376	.	PARG20700m01
c66583_g1_i1	pper:18766377	.	PARG21090m01
c12561_g1_i2	pper:18766379	.	PARG12422m10
c20833_g1_i1	pper:18766379	.	PARG22478m01
c45988_g2_i1	pper:18766379	.	PARG22478m01
c35820_g2_i1	pper:18766383	.	PARG20811m03
c45974_g1_i1	pper:18766385	K20769	PARG20210m01
c16361_g1_i1	pper:18766388	.	PARG19868m03
c24497_g1_i3	pper:18766388	.	PARG19868m03
c13090_g1_i1	pper:18766389	K12667	PARG20275m03
c29600_g1_i3	pper:18766390	K01876	PARG20982m05
c72601_g1_i1	pper:18766390	K01876	PARG20982m06
c38216_g1_i1	pper:18766391	.	PARG22097m02
c42691_g1_i2	pper:18766392	K08819	PARG22478m01
c35975_g1_i1	pper:18766393	.	PARG20465m01
c30791_g1_i2	pper:18766395	.	PARG21086m01
c72454_g1_i1	pper:18766397	K02948	PARG21724m01
c24440_g1_i1	pper:18766399	K10867	PARG19875m01
c78745_g1_i1	pper:18766403	.	PARG20530m02
c32670_g1_i1	pper:18766405	K12813	PARG21444m01
c41548_g1_i1	pper:18766405	K12813	PARG21444m01
c67017_g1_i1	pper:18766405	K12813	PARG21444m01
c45683_g2_i2	pper:18766407	.	PARG21225m01
c59481_g2_i1	pper:18766408	.	PARG22601m01
c45475_g1_i2	pper:18766411	.	PARG21019m02
c72662_g1_i1	pper:18766412	K00799	PARG20398m01
c30114_g1_i1	pper:18766415	.	PARG20751m03
c30114_g2_i1	pper:18766415	.	PARG20753m01
c30114_g3_i1	pper:18766415	.	PARG20751m03
c15111_g1_i1	pper:18766416	.	PARG22009m01
c68267_g1_i1	pper:18766416	.	PARG22005m01
c45950_g1_i3	pper:18766419	K22128	PARG20022m09
c6231_g1_i1	pper:18766423	.	PARG21993m01
c78934_g1_i1	pper:18766424	.	PARG21122m01
c70743_g1_i1	pper:18766429	.	PARG22519m03
c73002_g1_i1	pper:18766429	.	PARG22519m03
c74322_g1_i1	pper:18766429	.	PARG22519m03
c46815_g1_i1	pper:18766430	K10357	PARG20392m02
c34486_g1_i2	pper:18766433	.	PARG21601m01
c75969_g1_i1	pper:18766433	.	PARG21601m05
c67751_g1_i1	pper:18766436	K00600	PARG22572m02
c23038_g1_i1	pper:18766437	K17279	PARG21461m01
c41988_g1_i1	pper:18766438	.	PARG22366m01
c912_g2_i1	pper:18766439	.	PARG20894m01
c15861_g1_i1	pper:18766439	.	PARG20894m01
c44176_g1_i1	pper:18766443	.	PARG20126m01
c59643_g1_i1	pper:18766444	K01166	PARG20635m01
c31396_g1_i2	pper:18766445	K12890	PARG28831m01
c72426_g1_i1	pper:18766445	K12890	PARG28831m01
c79923_g1_i1	pper:18766445	K12890	PARG28831m06
c6131_g1_i1	pper:18766448	K19986	PARG20313m01
c45055_g1_i2	pper:18766449	.	PARG20072m14
c22543_g1_i1	pper:18766454	.	PARG20833m01
c72271_g1_i1	pper:18766454	.	PARG20833m01
c27367_g1_i1	pper:18766457	.	PARG19964m06
c37115_g2_i1	pper:18766457	.	PARG19964m03
c37115_g3_i2	pper:18766457	.	PARG19964m06
c44029_g1_i1	pper:18766459	.	PARG20179m01
c6276_g1_i1	pper:18766460	K16675	PARG22462m02
c17809_g1_i1	pper:18766461	K01148	PARG20593m01
c31809_g1_i1	pper:18766461	K01148	PARG20593m01
c43652_g1_i1	pper:18766462	.	PARG20214m01
c32973_g1_i2	pper:18766464	.	PARG22038m01
c37059_g1_i1	pper:18766467	K10727	PARG20320m01
c40140_g1_i1	pper:18766467	K10727	PARG20320m01
c52922_g1_i1	pper:18766467	K10727	PARG20320m01
c36388_g2_i2	pper:18766469	.	PARG22197m01
c43629_g1_i1	pper:18766469	.	PARG22197m01
c27304_g1_i1	pper:18766470	.	PARG21156m03
c27304_g2_i1	pper:18766470	.	PARG21156m03
c74052_g1_i1	pper:18766470	.	PARG21151m01
c81173_g1_i1	pper:18766477	K09422	PARG19891m01
c13463_g1_i1	pper:18766478	.	PARG22507m01
c46460_g1_i1	pper:18766479	.	PARG21702m02
c53640_g1_i1	pper:18766481	K04392	PARG20871m03
c52899_g1_i1	pper:18766482	.	PARG22596m01
c5087_g1_i1	pper:18766483	.	PARG20601m02
c34711_g1_i2	pper:18766483	.	PARG20600m02
c20375_g1_i2	pper:18766484	.	PARG20318m01
c28833_g1_i2	pper:18766485	.	-
c31742_g1_i1	pper:18766489	.	PARG19881m01
c60292_g1_i1	pper:18766489	.	PARG19881m01
c36341_g1_i1	pper:18766490	K11801	PARG20007m03
c18377_g1_i2	pper:18766494	K16578	PARG20407m03
c53246_g1_i1	pper:18766494	K16578	PARG20407m04
c72295_g1_i1	pper:18766495	.	PARG21866m01
c59375_g1_i1	pper:18766496	.	PARG20894m04
c22826_g1_i2	pper:18766505	.	PARG20324m01
c30925_g1_i1	pper:18766506	K12608	PARG20278m01
c45616_g1_i3	pper:18766507	K01537	PARG20158m02
c11661_g1_i1	pper:18766510	K03188	PARG22364m01
c44053_g1_i1	pper:18766511	K13176	PARG22306m01
c45091_g3_i3	pper:18766511	K13176	PARG22313m01
c64755_g1_i1	pper:18766512	.	PARG22383m01
c9325_g1_i1	pper:18766513	K15639	PARG22244m03
c21254_g1_i1	pper:18766513	K15639	PARG22244m03
c33312_g1_i1	pper:18766513	K15639	PARG22244m03
c31815_g1_i1	pper:18766519	K09522	PARG20592m01
c36320_g2_i1	pper:18766521	K06630	PARG08601m01
c36320_g3_i1	pper:18766521	K06630	PARG21801m01
c78969_g1_i1	pper:18766522	.	PARG22029m04
c8065_g1_i2	pper:18766527	.	PARG21123m01
c59243_g1_i1	pper:18766527	.	PARG21123m02
c46668_g1_i1	pper:18766528	K15131	PARG21328m01
c3719_g1_i1	pper:18766532	.	-
c29559_g1_i3	pper:18766532	.	PARG22308m03
c327_g1_i1	pper:18766536	K00140	PARG27021m01
c43296_g1_i1	pper:18766538	.	PARG20086m01
c48467_g1_i1	pper:18766539	.	PARG10671m01
c48701_g1_i1	pper:18766539	.	PARG22253m01
c32567_g1_i1	pper:18766540	.	PARG22272m01
c66287_g1_i1	pper:18766540	.	PARG22271m01
c31322_g1_i1	pper:18766545	.	PARG20478m01
c53167_g1_i1	pper:18766548	.	PARG20823m02
c13098_g1_i1	pper:18766549	.	PARG21033m04
c37504_g1_i1	pper:18766550	.	PARG18521m01
c40803_g1_i1	pper:18766553	K14553	PARG20181m01
c76601_g1_i1	pper:18766555	.	PARG20153m01
c42819_g1_i2	pper:18766556	.	PARG20332m01
c17486_g1_i1	pper:18766558	.	PARG21607m01
c20757_g1_i2	pper:18766558	.	PARG21607m01
c38263_g1_i2	pper:18766559	.	PARG19832m01
c27871_g1_i1	pper:18766560	K17756	PARG20296m01
c13024_g1_i1	pper:18766562	.	PARG21094m01
c41494_g1_i1	pper:18766563	.	PARG21216m02
c147_g1_i1	pper:18766566	.	PARG02751m01
c42994_g1_i7	pper:18766566	.	PARG08548m09
c1066_g1_i1	pper:18766567	.	PARG20670m01
c30533_g2_i1	pper:18766569	K14488	PARG21677m01
c34382_g1_i1	pper:18766569	K14488	PARG21683m01
c76192_g1_i1	pper:18766569	K14488	-
c72108_g1_i1	pper:18766571	K14638	PARG20560m01
c25519_g1_i2	pper:18766572	.	PARG20387m01
c82500_g1_i1	pper:18766572	.	-
c14339_g1_i1	pper:18766573	K03953	PARG20348m01
c37977_g1_i1	pper:18766574	K15356	PARG22511m01
c42521_g1_i1	pper:18766575	K03809	PARG21457m01
c47058_g1_i1	pper:18766576	K00021	PARG20656m01
c79067_g1_i1	pper:18766576	K00021	PARG20656m01
c53103_g1_i1	pper:18766578	K16290	PARG20667m01
c19491_g1_i1	pper:18766579	K21440	PARG20004m01
c39218_g1_i1	pper:18766580	.	PARG21520m01
c43851_g1_i3	pper:18766581	K01968	PARG06627m01
c52974_g1_i1	pper:18766582	K03347	PARG19960m01
c34589_g1_i1	pper:18766583	K17744	PARG20937m01
c32482_g1_i8	pper:18766584	K12858	PARG22332m01
c7432_g1_i1	pper:18766585	.	PARG21241m01
c76901_g1_i1	pper:18766585	.	PARG21241m02
c72278_g1_i1	pper:18766586	.	PARG20639m01
c41109_g1_i1	pper:18766587	K10206	PARG20949m01
c30247_g1_i1	pper:18766589	.	PARG21351m01
c31363_g2_i1	pper:18766589	.	PARG21351m01
c55398_g1_i1	pper:18766589	.	PARG21351m01
c59510_g1_i1	pper:18766590	.	PARG19816m01
c69490_g1_i1	pper:18766590	.	PARG19816m01
c34538_g1_i1	pper:18766592	.	PARG20132m01
c5702_g1_i1	pper:18766594	.	PARG20651m01
c38660_g1_i2	pper:18766595	K12622	PARG22325m01
c45788_g1_i2	pper:18766597	.	PARG20065m01
c40895_g1_i1	pper:18766599	.	PARG20053m01
c29906_g2_i1	pper:18766604	.	PARG22686m07
c20723_g1_i1	pper:18766607	K13249	PARG20909m01
c59422_g1_i1	pper:18766609	K09659	-
c29836_g1_i4	pper:18766610	.	PARG22316m01
c756_g1_i1	pper:18766611	K12817	PARG07040m01
c24741_g1_i1	pper:18766611	K12817	PARG20105m01
c44790_g3_i2	pper:18766612	K07071	PARG21650m02
c57896_g1_i1	pper:18766612	K07071	PARG21650m02
c13013_g1_i1	pper:18766614	.	PARG20903m01
c6377_g1_i1	pper:18766618	K05864	PARG21341m01
c18369_g1_i2	pper:18766618	K05864	PARG21341m01
c18904_g1_i1	pper:18766619	K00383	PARG20182m01
c41849_g1_i1	pper:18766619	K00383	PARG20182m01
c13172_g1_i2	pper:18766621	K00801	-
c64296_g1_i1	pper:18766622	K00454	PARG20596m02
c70877_g1_i1	pper:18766622	K00454	PARG20595m09
c84765_g1_i1	pper:18766622	K00454	PARG20595m09
c72706_g1_i1	pper:18766624	K13457	PARG22213m02
c83860_g1_i1	pper:18766624	K13457	PARG22213m02
c27935_g1_i1	pper:18766628	.	PARG20309m01
c39582_g3_i2	pper:18766629	K11583	PARG20288m04
c66406_g1_i1	pper:18766630	K06067	PARG20644m02
c28341_g1_i1	pper:18766632	K15040	PARG21052m01
c45099_g1_i10	pper:18766632	K15040	PARG21053m01
c46715_g1_i1	pper:18766633	.	PARG22563m01
c38949_g1_i4	pper:18766634	K20715	PARG20647m05
c79182_g1_i1	pper:18766634	K20715	PARG20647m05
c18723_g1_i1	pper:18766636	.	PARG21413m01
c28358_g1_i1	pper:18766636	.	PARG21413m01
c28358_g2_i1	pper:18766636	.	PARG21413m01
c18448_g1_i2	pper:18766638	.	PARG19874m01
c13977_g1_i1	pper:18766639	.	PARG20237m01
c7775_g1_i1	pper:18766642	.	PARG21420m01
c7775_g2_i1	pper:18766642	.	PARG21420m01
c78498_g1_i1	pper:18766643	K01583	PARG21654m01
c36660_g1_i1	pper:18766645	.	PARG20265m02
c54257_g1_i1	pper:18766645	.	PARG20265m02
c20887_g1_i1	pper:18766647	.	PARG20131m02
c2121_g1_i1	pper:18766651	K00799	PARG20399m01
c4951_g1_i1	pper:18766651	K00799	PARG20399m02
c35039_g1_i1	pper:18766653	.	PARG21076m01
c5137_g1_i1	pper:18766654	K00799	PARG20394m01
c18810_g1_i1	pper:18766655	K03676	PARG19970m01
c9732_g1_i2	pper:18766656	.	PARG20455m01
c31213_g1_i1	pper:18766657	K09537	PARG20826m01
c44683_g1_i1	pper:18766658	K00799	PARG20396m01
c34322_g1_i1	pper:18766659	K16571	PARG19825m01
c66858_g1_i1	pper:18766660	.	PARG19859m01
c33816_g1_i1	pper:18766662	K00753	PARG21228m04
c80320_g1_i1	pper:18766664	.	PARG20147m04
c5263_g1_i1	pper:18766665	.	PARG20587m01
c10669_g1_i1	pper:18766667	K01358	PARG21842m01
c20767_g1_i2	pper:18766669	K01918	PARG20456m01
c43100_g1_i1	pper:18766670	.	PARG21267m06
c43241_g1_i1	pper:18766675	.	PARG20832m02
c23465_g1_i1	pper:18766676	.	PARG21396m01
c37403_g1_i2	pper:18766676	.	PARG21404m01
c45554_g6_i1	pper:18766676	.	PARG21404m01
c24397_g1_i1	pper:18766677	.	PARG20172m02
c44317_g1_i3	pper:18766678	.	PARG20154m02
c45141_g2_i1	pper:18766679	.	PARG17600m03
c38640_g1_i1	pper:18766681	.	PARG20601m02
c12704_g1_i1	pper:18766684	.	PARG20565m02
c4102_g1_i2	pper:18766685	K12345	PARG21652m01
c18019_g1_i1	pper:18766685	K12345	PARG21651m01
c40947_g1_i2	pper:18766686	.	PARG22579m01
c32297_g1_i2	pper:18766687	K11804	PARG20817m05
c47514_g1_i1	pper:18766687	K11804	PARG20817m04
c72722_g1_i1	pper:18766688	.	PARG21579m01
c45947_g1_i1	pper:18766692	K15923	PARG21121m01
c72640_g1_i1	pper:18766693	.	PARG20486m02
c38317_g1_i1	pper:18766694	.	-
c41684_g1_i3	pper:18766694	.	PARG01896m01
c44542_g1_i1	pper:18766695	K13412	PARG20671m01
c65113_g1_i1	pper:18766696	.	PARG22246m01
c2714_g1_i1	pper:18766697	.	PARG20111m02
c31241_g1_i1	pper:18766697	.	PARG20111m01
c44625_g1_i2	pper:18766697	.	PARG20111m02
c44625_g2_i2	pper:18766697	.	PARG20111m01
c14435_g1_i1	pper:18766698	.	PARG20008m01
c39321_g1_i1	pper:18766699	.	PARG20059m01
c17455_g1_i1	pper:18766700	.	PARG19887m01
c54852_g1_i1	pper:18766700	.	PARG19887m01
c13400_g1_i1	pper:18766701	K03938	PARG28827m01
c36500_g1_i1	pper:18766702	K06442	PARG20611m01
c55388_g1_i1	pper:18766702	K06442	-
c72411_g1_i1	pper:18766703	.	PARG20855m01
c5378_g1_i1	pper:18766705	.	PARG19966m02
c77910_g1_i1	pper:18766706	.	PARG20346m01
c54957_g1_i1	pper:18766707	.	PARG20121m01
c3128_g1_i1	pper:18766708	.	PARG20561m01
c39237_g1_i1	pper:18766711	.	PARG21489m01
c40846_g2_i1	pper:18766712	K02154	PARG21591m01
c36186_g1_i1	pper:18766716	K07053	PARG21832m01
c18783_g1_i1	pper:18766720	.	PARG22197m01
c28752_g1_i1	pper:18766720	.	PARG22197m01
c34093_g1_i2	pper:18766721	.	PARG20760m01
c60375_g1_i1	pper:18766721	.	PARG20759m01
c70234_g1_i1	pper:18766721	.	PARG20759m01
c35416_g1_i2	pper:18766727	.	PARG20852m03
c35416_g2_i2	pper:18766727	.	PARG20852m03
c4853_g1_i1	pper:18766729	.	PARG19989m01
c6689_g1_i2	pper:18766729	.	PARG19989m05
c28062_g1_i1	pper:18766729	.	PARG19989m01
c42529_g1_i1	pper:18766729	.	PARG19989m01
c70200_g1_i1	pper:18766729	.	PARG19989m01
c42546_g1_i2	pper:18766732	K13339	PARG19962m01
c44088_g1_i1	pper:18766735	.	-
c44088_g2_i2	pper:18766735	.	-
c44088_g3_i1	pper:18766735	.	PARG20461m03
c44088_g5_i1	pper:18766735	.	PARG20461m03
c37852_g1_i1	pper:18766736	.	PARG22582m01
c17523_g1_i2	pper:18766740	.	PARG22098m01
c38860_g1_i2	pper:18766742	.	PARG19975m01
c31828_g1_i1	pper:18766743	.	PARG21521m01
c26014_g1_i1	pper:18766744	.	PARG21864m01
c49094_g1_i1	pper:18766744	.	PARG21864m01
c64498_g1_i1	pper:18766744	.	PARG21864m01
c68169_g1_i1	pper:18766744	.	PARG21864m01
c10336_g1_i1	pper:18766746	.	PARG20460m01
c38554_g1_i5	pper:18766747	.	PARG19877m02
c42372_g1_i1	pper:18766748	.	PARG20021m01
c59586_g1_i1	pper:18766749	.	PARG21247m01
c78534_g1_i1	pper:18766750	.	PARG19905m01
c35954_g1_i1	pper:18766753	.	PARG21388m06
c46190_g1_i1	pper:18766754	K13691	PARG20620m03
c52851_g1_i1	pper:18766758	.	PARG19876m01
c61273_g1_i1	pper:18766760	.	PARG22587m01
c45494_g1_i1	pper:18766761	K01426	PARG20901m01
c44995_g1_i1	pper:18766762	K00511	PARG20945m06
c24988_g1_i1	pper:18766763	.	PARG20024m01
c48302_g1_i1	pper:18766765	.	PARG21169m01
c51431_g1_i1	pper:18766767	.	PARG22088m03
c19601_g1_i1	pper:18766769	.	PARG20108m01
c78525_g1_i1	pper:18766770	K04077	PARG20408m01
c30448_g1_i1	pper:18766772	.	PARG20505m01
c81774_g1_i1	pper:18766772	.	PARG20505m01
c22830_g1_i1	pper:18766773	.	PARG20042m01
c51883_g1_i1	pper:18766774	.	PARG20613m01
c55090_g1_i1	pper:18766774	.	PARG20613m01
c3673_g1_i1	pper:18766776	.	PARG20429m01
c64083_g1_i1	pper:18766778	.	PARG20261m01
c40449_g1_i3	pper:18766779	.	PARG03686m01
c15088_g1_i1	pper:18766781	.	PARG20915m01
c42283_g1_i2	pper:18766781	.	PARG20915m01
c61715_g1_i1	pper:18766781	.	PARG20915m01
c73933_g1_i1	pper:18766781	.	PARG20915m01
c25911_g1_i2	pper:18766783	K00485	PARG20732m01
c34996_g2_i2	pper:18766783	K00485	PARG20733m03
c72617_g1_i1	pper:18766784	K05544	PARG21661m01
c43024_g1_i1	pper:18766785	.	PARG19980m02
c54315_g1_i1	pper:18766785	.	PARG19980m02
c45072_g2_i2	pper:18766786	K14570	PARG22549m02
c72916_g1_i1	pper:18766786	K14570	PARG22549m01
c24417_g1_i2	pper:18766788	.	PARG21168m02
c78654_g1_i1	pper:18766789	.	PARG20574m01
c47168_g1_i1	pper:18766791	.	-
c16330_g1_i1	pper:18766792	K05291	PARG20497m03
c26795_g1_i1	pper:18766793	K17907	PARG20243m01
c34026_g1_i1	pper:18766794	.	PARG21077m01
c30183_g1_i1	pper:18766795	.	PARG20614m01
c3971_g1_i1	pper:18766799	.	-
c11589_g1_i1	pper:18766799	.	PARG20225m02
c37184_g1_i1	pper:18766802	.	PARG12621m01
c59487_g1_i1	pper:18766803	K01626	PARG21795m01
c28767_g1_i1	pper:18766805	.	PARG20095m02
c38197_g1_i2	pper:18766807	.	PARG22267m01
c54703_g1_i1	pper:18766807	.	PARG22252m01
c60050_g1_i1	pper:18766807	.	PARG22252m01
c44499_g1_i2	pper:18766808	.	PARG20113m01
c45461_g1_i2	pper:18766809	.	PARG20198m01
c58560_g1_i1	pper:18766810	K10736	PARG20872m03
c62275_g1_i1	pper:18766810	K10736	PARG20872m03
c45566_g1_i1	pper:18766811	K06041	PARG20270m01
c27069_g1_i1	pper:18766812	.	PARG20060m01
c36410_g1_i1	pper:18766813	.	PARG20824m01
c20806_g2_i1	pper:18766816	.	PARG20782m01
c5804_g1_i1	pper:18766817	K13106	PARG19945m02
c53045_g1_i1	pper:18766817	K13106	PARG20474m01
c44621_g2_i1	pper:18766819	K06671	PARG20000m02
c29307_g1_i3	pper:18766820	K18857	PARG22534m09
c78800_g1_i1	pper:18766822	K17361	PARG20629m01
c40206_g1_i1	pper:18766825	K00949	PARG19929m01
c14630_g1_i1	pper:18766826	.	PARG20894m03
c28280_g1_i1	pper:18766827	.	PARG21803m02
c47073_g1_i1	pper:18766828	K01593	PARG20350m01
c24819_g1_i2	pper:18766829	K17796	PARG20391m01
c27843_g1_i1	pper:18766830	.	PARG22014m01
c30730_g1_i1	pper:18766836	.	-
c31832_g1_i2	pper:18766837	K00726	PARG20685m02
c52901_g1_i1	pper:18766842	.	PARG21881m01
c37995_g1_i1	pper:18766844	K17783	PARG21085m01
c17840_g1_i2	pper:18766846	.	PARG20477m01
c66521_g1_i1	pper:18766847	.	PARG20717m01
c40525_g1_i1	pper:18766849	.	PARG20067m02
c4187_g1_i1	pper:18766850	.	PARG00047m01
c44108_g3_i1	pper:18766850	.	PARG22546m01
c1284_g1_i1	pper:18766851	.	PARG20797m01
c59751_g1_i1	pper:18766851	.	PARG20796m01
c59935_g1_i1	pper:18766851	.	PARG20796m02
c30379_g1_i1	pper:18766852	.	PARG20540m01
c61408_g1_i1	pper:18766852	.	PARG20540m01
c42456_g1_i1	pper:18766854	K15893	PARG20863m01
c7235_g1_i1	pper:18766856	.	-
c37857_g1_i1	pper:18766856	.	PARG20169m01
c37857_g2_i1	pper:18766856	.	PARG20169m02
c72801_g1_i1	pper:18766857	K12813	PARG21444m01
c14301_g1_i2	pper:18766858	K15102	PARG20672m01
c4216_g1_i2	pper:18766859	K08903	-
c47317_g1_i1	pper:18766860	K15032	PARG21441m01
c42348_g2_i2	pper:18766861	K02331	-
c66475_g1_i1	pper:18766863	.	PARG21151m01
c32324_g1_i2	pper:18766866	K03011	PARG21165m01
c72371_g1_i1	pper:18766866	K03011	PARG11041m01
c20443_g1_i1	pper:18766867	K11251	-
c19935_g1_i2	pper:18766868	.	PARG20609m04
c60007_g1_i1	pper:18766868	.	PARG20609m04
c19986_g1_i2	pper:18766870	K15172	PARG16793m01
c43448_g1_i1	pper:18766871	.	PARG19930m01
c20390_g1_i1	pper:18766872	K14209	PARG20686m02
c45772_g1_i3	pper:18766873	.	PARG19949m01
c44228_g2_i1	pper:18766874	.	PARG20203m02
c52938_g1_i1	pper:18766876	.	PARG21082m01
c1487_g1_i1	pper:18766878	.	PARG20895m01
c66315_g1_i1	pper:18766878	.	PARG20895m01
c24889_g1_i1	pper:18766879	K00121	PARG20368m01
c79128_g1_i1	pper:18766884	.	-
c46012_g2_i2	pper:18766885	K01952	PARG22265m01
c38782_g1_i1	pper:18766890	.	PARG28708m01
c45374_g3_i1	pper:18766893	.	PARG19901m01
c48970_g1_i1	pper:18766896	K13947	PARG22531m07
c61751_g1_i1	pper:18766896	K13947	PARG22531m07
c45712_g2_i2	pper:18766898	.	PARG21382m02
c27060_g1_i1	pper:18766902	K00888	PARG21485m01
c10287_g1_i1	pper:18766904	K10875	PARG21574m02
c32192_g1_i1	pper:18766905	.	PARG20604m02
c12709_g1_i1	pper:18766906	.	PARG21450m01
c24095_g1_i1	pper:18766907	.	PARG03306m01
c56567_g1_i1	pper:18766907	.	PARG03251m01
c57361_g1_i1	pper:18766907	.	-
c59131_g1_i1	pper:18766907	.	PARG09268m01
c61116_g1_i1	pper:18766907	.	-
c84001_g1_i1	pper:18766907	.	PARG09268m01
c34174_g1_i1	pper:18766909	.	PARG22347m01
c72865_g1_i1	pper:18766909	.	PARG22347m02
c79597_g1_i1	pper:18766910	K21894	PARG21417m01
c46577_g1_i1	pper:18766912	K15141	PARG21091m01
c35852_g1_i1	pper:18766913	.	PARG22668m01
c38739_g1_i6	pper:18766916	.	PARG21598m01
c36227_g1_i1	pper:18766917	K15109	PARG30030m01
c45124_g1_i2	pper:18766919	.	PARG20595m09
c5764_g1_i1	pper:18766926	.	PARG20487m01
c43612_g1_i2	pper:18766927	.	PARG19952m02
c34699_g1_i1	pper:18766929	.	PARG21093m03
c6139_g1_i1	pper:18766931	K01872	PARG20783m01
c26017_g1_i1	pper:18766931	K01872	PARG20783m01
c261_g1_i1	pper:18766932	.	PARG22392m02
c43514_g1_i2	pper:18766935	.	PARG20326m01
c46005_g1_i3	pper:18766935	.	PARG20324m01
c45832_g3_i1	pper:18766937	K22262	PARG20156m01
c25801_g1_i1	pper:18766941	.	PARG21326m01
c25801_g2_i2	pper:18766941	.	PARG21326m02
c33654_g1_i1	pper:18766945	.	PARG19925m01
c42205_g1_i1	pper:18766949	.	PARG20079m01
c16847_g1_i1	pper:18766950	K00472	PARG21092m02
c17223_g1_i1	pper:18766950	K00472	PARG21092m02
c41072_g1_i2	pper:18766951	.	PARG21059m03
c43512_g1_i1	pper:18766957	K02325	PARG21868m04
c43958_g1_i2	pper:18766959	.	PARG22301m01
c4848_g1_i1	pper:18766961	.	PARG20102m01
c30533_g1_i1	pper:18766962	K14488	PARG21682m01
c39960_g1_i1	pper:18766962	K14488	PARG21683m01
c78799_g1_i1	pper:18766964	.	PARG22446m01
c12022_g1_i1	pper:18766967	.	PARG01366m01
c72473_g1_i1	pper:18766969	.	PARG22702m03
c18939_g1_i1	pper:18766971	K03544	PARG22704m01
c30805_g1_i1	pper:18766971	K03544	PARG22704m01
c45039_g2_i5	pper:18766973	K00951	PARG19847m01
c13036_g1_i1	pper:18766980	.	PARG21895m06
c44637_g6_i1	pper:18766981	K00059	PARG21950m01
c44739_g1_i8	pper:18766983	K00140	PARG27021m01
c73351_g1_i1	pper:18766983	K00140	#N/A
c43069_g1_i1	pper:18766984	.	PARG21081m01
c40211_g1_i1	pper:18766986	K21843	PARG20308m01
c5437_g1_i1	pper:18767000	K10357	PARG20217m01
c35063_g1_i1	pper:18767000	K10357	PARG20217m01
c39322_g1_i1	pper:18767000	K10357	PARG20252m01
c59061_g1_i1	pper:18767000	K10357	PARG20217m01
c62227_g1_i1	pper:18767000	K10357	PARG20217m01
c73141_g1_i1	pper:18767000	K10357	PARG20252m01
c64905_g1_i1	pper:18767010	K21777	PARG20716m01
c35674_g1_i2	pper:18767012	.	PARG21120m02
c53963_g1_i1	pper:18767012	.	PARG21120m01
c32624_g1_i1	pper:18767015	.	PARG20022m01
c37765_g2_i2	pper:18767018	.	PARG20406m06
c45839_g6_i2	pper:18767020	K01897	PARG21405m03
c23149_g1_i2	pper:18767021	K11666	PARG19858m05
c22692_g2_i1	pper:18767022	K15078	PARG21711m01
c46016_g1_i1	pper:18767022	K15078	PARG21707m01
c46016_g3_i2	pper:18767022	K15078	PARG21711m01
c66611_g1_i1	pper:18767023	.	-
c46661_g1_i1	pper:18767025	K07390	PARG21753m03
c6387_g1_i1	pper:18767027	.	PARG20599m01
c37974_g1_i2	pper:18767027	.	PARG20599m01
c41670_g2_i1	pper:18767031	K07953	PARG02826m01
c72305_g1_i1	pper:18767031	K07953	PARG19899m01
c79486_g1_i1	pper:18767032	K08051	PARG20290m01
c44710_g1_i3	pper:18767033	.	PARG19958m06
c30100_g1_i1	pper:18767034	K16296	PARG20590m03
c14419_g1_i1	pper:18767037	.	PARG20009m01
c31393_g1_i2	pper:18767037	.	PARG20009m02
c39947_g1_i1	pper:18767040	.	PARG20590m03
c20694_g1_i1	pper:18767041	.	PARG20748m03
c36641_g1_i1	pper:18767041	.	PARG20748m01
c4470_g1_i1	pper:18767042	K01874	PARG20498m01
c5778_g1_i1	pper:18767042	K01874	PARG20498m01
c25267_g1_i1	pper:18767042	K01874	PARG20498m01
c24840_g1_i1	pper:18767045	.	-
c41713_g1_i1	pper:18767046	.	PARG28019m01
c44033_g1_i1	pper:18767048	.	PARG21066m01
c25814_g1_i2	pper:18767050	.	PARG11407m01
c72324_g1_i1	pper:18767051	.	PARG20484m01
c16993_g1_i2	pper:18767052	K18857	PARG20428m02
c79131_g1_i1	pper:18767052	K18857	PARG20428m03
c5165_g1_i1	pper:18767053	.	PARG22525m03
c32266_g1_i1	pper:18767054	.	PARG21793m01
c11295_g1_i1	pper:18767060	.	PARG22689m01
c33107_g1_i1	pper:18767060	.	PARG22689m01
c36363_g1_i1	pper:18767060	.	PARG22689m01
c36363_g2_i1	pper:18767060	.	PARG08617m01
c9406_g1_i1	pper:18767061	.	PARG01918m01
c36202_g1_i1	pper:18767061	.	PARG21395m01
c9537_g1_i1	pper:18767064	K14771	PARG20684m01
c10364_g1_i1	pper:18767069	.	PARG22150m01
c10364_g2_i2	pper:18767069	.	PARG22150m01
c44639_g1_i1	pper:18767070	K22314	PARG27002m01
c39796_g1_i1	pper:18767072	.	PARG22464m01
c11398_g1_i1	pper:18767073	.	PARG21131m02
c36135_g1_i1	pper:18767075	K13207	PARG19995m03
c33734_g1_i1	pper:18767076	.	PARG20078m01
c60373_g1_i1	pper:18767081	K15272	PARG20668m02
c9699_g1_i1	pper:18767082	.	PARG20898m01
c40853_g1_i3	pper:18767083	K20131	PARG22666m03
c69303_g1_i1	pper:18767084	.	PARG28697m01
c17760_g1_i1	pper:18767088	K14488	PARG21693m01
c32390_g1_i1	pper:18767090	.	PARG19938m01
c25104_g1_i1	pper:18767091	K01802	PARG20906m01
c28449_g1_i1	pper:18767094	.	PARG20606m01
c41929_g1_i1	pper:18767098	K09264	PARG21741m01
c49379_g1_i1	pper:18767099	.	PARG22541m02
c52547_g1_i1	pper:18767099	.	PARG22541m01
c37957_g1_i1	pper:18767100	.	PARG22879m02
c42402_g1_i1	pper:18767100	.	PARG20950m01
c58238_g1_i1	pper:18767101	.	PARG20902m01
c62959_g1_i1	pper:18767101	.	PARG20902m01
c44052_g1_i1	pper:18767105	.	PARG21462m03
c45078_g3_i1	pper:18767109	.	PARG27020m03
c37931_g2_i1	pper:18767110	K16296	PARG21022m02
[truncated: 58,270 more rows]

## Sheet: tmapGD
ref_gene_id	ref_id	class_code	cuff_gene_id	cuff_id	FMI	FPKM	FPKM_conf_lo	FPKM_conf_hi	cov	len	major_iso_id	ref_match_len
LG1_3038	PARG03038m01	e	c6_g1_i1.path1	c6_g1_i1.path1	0	0	0	0	0	211	c23483_g1_i1.path1	1555
LG1_3180	PARG03180m01	e	c20_g1_i1.path1	c20_g1_i1.path1	0	0	0	0	0	724	c20_g1_i1.path1	447
LG1_2642	PARG02642m01	e	c22_g1_i1.path1	c22_g1_i1.path1	0	0	0	0	0	378	c24576_g1_i1.path1	795
-	-	u	c29_g1_i1.path1	c29_g1_i1.path1	0	0	0	0	0	336	c29_g1_i1.path1	-
LG1_2592	PARG02592m01	c	c41_g1_i1.path1	c41_g1_i1.path1	0	0	0	0	0	1146	c41_g1_i1.path1	2148
LG1_35	PARG00035m01	e	c57_g1_i1.path1	c57_g1_i1.path1	0	0	0	0	0	413	c41455_g1_i1.path1	1048
LG1_2380	PARG02380m01	e	c75_g1_i1.path1	c75_g1_i1.path1	0	0	0	0	0	424	c29610_g1_i2.path1	1782
LG1_3089	PARG03089m04	e	c77_g1_i1.path1	c77_g1_i1.path1	0	0	0	0	0	229	c39758_g2_i2.path1	1470
LG1_1181	PARG01181m01	e	c95_g1_i1.path1	c95_g1_i1.path1	0	0	0	0	0	1129	c95_g1_i1.path1	2268
-	-	u	c140_g1_i1.path1	c140_g1_i1.path1	0	0	0	0	0	258	c140_g1_i1.path1	-
-	-	u	c142_g1_i1.path1	c142_g1_i1.path1	0	0	0	0	0	594	c142_g1_i1.path1	-
LG1_2751	PARG02751m01	e	c147_g1_i1.path2	c147_g1_i1.path2	0	0	0	0	0	15470	c147_g1_i1.path2	4875
LG1_2839	PARG02839m02	e	c162_g1_i1.path1	c162_g1_i1.path1	0	0	0	0	0	568	c34000_g1_i1.path1	1218
LG1_574	PARG00574m02	e	c176_g1_i1.path1	c176_g1_i1.path1	0	0	0	0	0	226	c18656_g1_i1.path1	861
LG1_2877	PARG02877m01	e	c177_g1_i1.path1	c177_g1_i1.path1	0	0	0	0	0	514	c45898_g5_i1.path1	1590
LG1_2096	PARG02096m02	c	c192_g2_i1.path1	c192_g2_i1.path1	0	0	0	0	0	202	c192_g2_i1.path1	2791
LG1_2941	PARG02941m01	c	c199_g1_i1.path1	c199_g1_i1.path1	0	0	0	0	0	587	c199_g1_i1.path1	1573
LG1_2468	PARG02468m02	e	c201_g1_i1.path1	c201_g1_i1.path1	0	0	0	0	0	489	c36571_g1_i1.path1	1596
LG1_485	PARG00485m01	e	c205_g1_i1.path1	c205_g1_i1.path1	0	0	0	0	0	240	c78594_g1_i1.path1	899
LG1_1578	PARG01578m01	o	c217_g1_i1.path1	c217_g1_i1.path1	0	0	0	0	0	578	c32227_g1_i1.path1	2355
LG1_3152	PARG03152m04	e	c249_g1_i1.path1	c249_g1_i1.path1	0	0	0	0	0	353	c45047_g1_i2.path1	1712
LG1_2259	PARG02259m01	e	c250_g1_i1.path1	c250_g1_i1.path1	0	0	0	0	0	633	c30688_g1_i2.path1	1334
LG1_449	PARG00449m01	c	c251_g1_i1.path1	c251_g1_i1.path1	0	0	0	0	0	391	c30632_g1_i1.path1	2280
LG1_541	PARG00541m01	c	c251_g1_i1.path2	c251_g1_i1.path2	0	0	0	0	0	391	c30632_g1_i1.path2	2164
LG1_693	PARG00693m01	o	c258_g1_i1.path1	c258_g1_i1.path1	0	0	0	0	0	222	c38586_g1_i1.path1	2707
LG1_10	PARG00010m03	c	c328_g1_i1.path1	c328_g1_i1.path1	0	0	0	0	0	302	c36092_g1_i2.path1	2162
LG1_2858	PARG02858m02	e	c341_g1_i1.path1	c341_g1_i1.path1	0	0	0	0	0	757	c341_g1_i1.path1	2744
LG1_2823	PARG02823m01	=	c345_g1_i1.path1	c345_g1_i1.path1	0	0	0	0	0	735	c345_g1_i1.path1	696
LG1_2951	PARG02951m01	e	c373_g1_i1.path1	c373_g1_i1.path1	0	0	0	0	0	450	c38914_g2_i1.path1	2376
LG1_550	PARG00550m01	e	c379_g1_i1.path1	c379_g1_i1.path1	0	0	0	0	0	482	c30744_g1_i1.path1	660
-	-	u	c434_g1_i1.path1	c434_g1_i1.path1	0	0	0	0	0	430	c434_g1_i1.path1	-
LG1_2333	PARG02333m01	c	c447_g2_i1.path1	c447_g2_i1.path1	0	0	0	0	0	371	c5623_g1_i1.path1	1880
LG1_2951	PARG02951m01	e	c467_g1_i1.path1	c467_g1_i1.path1	0	0	0	0	0	278	c38914_g2_i1.path1	2376
LG1_2897	PARG02897m01	e	c470_g1_i1.path1	c470_g1_i1.path1	0	0	0	0	0	1308	c20303_g1_i1.path1	864
LG1_2703	PARG02703m01	e	c473_g1_i1.path1	c473_g1_i1.path1	0	0	0	0	0	448	c38855_g1_i1.path1	2233
LG1_2091	PARG02091m02	p	c493_g1_i1.path1	c493_g1_i1.path1	0	0	0	0	0	330	c16144_g1_i1.path1	405
LG1_1337	PARG01337m01	e	c498_g1_i1.path1	c498_g1_i1.path1	0	0	0	0	0	765	c59444_g1_i1.path1	1076
LG1_3128	PARG03128m01	e	c500_g1_i1.path1	c500_g1_i1.path1	0	0	0	0	0	4709	c500_g1_i1.path1	1445
LG1_2015	PARG02015m01	x	c508_g1_i1.path1	c508_g1_i1.path1	0	0	0	0	0	672	c10719_g1_i1.path1	1290
LG1_3277	PARG03277m02	e	c519_g1_i1.path1	c519_g1_i1.path1	0	0	0	0	0	4309	c519_g1_i1.path1	1452
LG1_2718	PARG02718m01	e	c563_g1_i1.path1	c563_g1_i1.path1	0	0	0	0	0	703	c563_g1_i1.path1	3532
LG1_2032	PARG02032m02	e	c621_g1_i1.path1	c621_g1_i1.path1	0	0	0	0	0	797	c621_g1_i1.path1	2204
-	-	u	c631_g1_i1.path1	c631_g1_i1.path1	0	0	0	0	0	261	c631_g1_i1.path1	-
LG1_1694	PARG01694m01	e	c633_g1_i1.path1	c633_g1_i1.path1	0	0	0	0	0	2103	c633_g1_i1.path1	1799
LG1_2285	PARG02285m05	e	c666_g1_i1.path1	c666_g1_i1.path1	0	0	0	0	0	536	c39772_g1_i1.path1	1431
-	-	u	c701_g1_i1.path1	c701_g1_i1.path1	0	0	0	0	0	1088	c60769_g1_i1.path1	-
-	-	u	c701_g2_i1.path1	c701_g2_i1.path1	0	0	0	0	0	744	c701_g2_i1.path1	-
LG1_3300	PARG03300m01	e	c706_g1_i1.path1	c706_g1_i1.path1	0	0	0	0	0	501	c39466_g1_i1.path1	1460
LG1_1011	PARG01011m01	p	c719_g1_i1.path3	c719_g1_i1.path3	0	0	0	0	0	234	c719_g1_i1.path3	429
LG1_2689	PARG02689m01	e	c749_g1_i1.path1	c749_g1_i1.path1	0	0	0	0	0	3257	c749_g1_i1.path1	2000
LG1_3102	PARG03102m01	e	c760_g1_i1.path1	c760_g1_i1.path1	0	0	0	0	0	1871	c760_g1_i1.path1	700
LG1_365	PARG00365m01	e	c819_g1_i1.path1	c819_g1_i1.path1	0	0	0	0	0	1213	c46393_g1_i1.path1	2810
LG1_224	PARG00224m01	e	c869_g1_i1.path1	c869_g1_i1.path1	0	0	0	0	0	449	c43946_g1_i1.path1	1953
LG1_2464	PARG02464m01	e	c931_g1_i2.path1	c931_g1_i2.path1	0	0	0	0	0	625	c13262_g1_i1.path1	2199
LG1_2182	PARG02182m03	x	c981_g1_i2.path1	c981_g1_i2.path1	0	0	0	0	0	578	c27010_g2_i2.path1	492
LG1_2566	PARG02566m01	p	c989_g1_i1.path1	c989_g1_i1.path1	0	0	0	0	0	392	c989_g1_i1.path1	4539
LG1_3302	PARG03302m03	e	c997_g1_i1.path1	c997_g1_i1.path1	0	0	0	0	0	1785	c997_g1_i1.path1	2996
LG1_969	PARG00969m01	e	c1000_g1_i1.path1	c1000_g1_i1.path1	0	0	0	0	0	4429	c1000_g1_i1.path1	1036
LG1_1495	PARG01495m01	e	c1008_g1_i1.path1	c1008_g1_i1.path1	0	0	0	0	0	415	c43189_g1_i2.path1	2190
LG1_2355	PARG02355m01	e	c1053_g1_i1.path1	c1053_g1_i1.path1	0	0	0	0	0	268	c36174_g1_i1.path1	1979
-	-	u	c1061_g1_i1.path1	c1061_g1_i1.path1	0	0	0	0	0	885	c1061_g2_i1.path1	-
-	-	u	c1061_g2_i1.path1	c1061_g2_i1.path1	0	0	0	0	0	1152	c1061_g2_i1.path1	-
LG1_1202	PARG01202m01	i	c1070_g1_i1.path1	c1070_g1_i1.path1	0	0	0	0	0	297	c39353_g1_i1.path1	2040
LG1_468	PARG00468m01	e	c1076_g1_i1.path1	c1076_g1_i1.path1	0	0	0	0	0	1783	c1076_g1_i1.path1	1461
LG1_1029	PARG01029m01	p	c1100_g1_i1.path1	c1100_g1_i1.path1	0	0	0	0	0	201	c6528_g1_i1.path1	1314
LG1_796	PARG00796m01	e	c1107_g1_i1.path1	c1107_g1_i1.path1	0	0	0	0	0	2940	c1107_g1_i1.path1	573
LG1_2258	PARG02258m01	e	c1108_g1_i1.path1	c1108_g1_i1.path1	0	0	0	0	0	694	c34348_g1_i1.path1	1961
-	-	u	c1113_g1_i1.path1	c1113_g1_i1.path1	0	0	0	0	0	580	c1113_g1_i1.path1	-
LG1_290	PARG00290m07	e	c1139_g1_i1.path1	c1139_g1_i1.path1	0	0	0	0	0	332	c41215_g1_i1.path1	5174
LG1_1317	PARG01317m03	e	c1141_g1_i1.path1	c1141_g1_i1.path1	0	0	0	0	0	363	c24357_g1_i2.path1	732
LG1_2257	PARG02257m01	e	c1143_g1_i1.path1	c1143_g1_i1.path1	0	0	0	0	0	329	c38513_g1_i2.path1	2020
LG1_2123	PARG02123m02	x	c1164_g1_i1.path1	c1164_g1_i1.path1	0	0	0	0	0	235	c1164_g1_i1.path1	785
LG1_2357	PARG02357m01	i	c1169_g1_i2.path1	c1169_g1_i2.path1	0	0	0	0	0	446	c1169_g1_i2.path1	1329
LG1_893	PARG00893m01	e	c1244_g1_i1.path1	c1244_g1_i1.path1	0	0	0	0	0	343	c4366_g1_i1.path1	324
LG1_911	PARG00911m02	e	c1263_g1_i1.path1	c1263_g1_i1.path1	0	0	0	0	0	815	c1263_g1_i1.path1	1479
LG1_2696	PARG02696m01	e	c1323_g1_i1.path1	c1323_g1_i1.path1	0	0	0	0	0	464	c1323_g1_i1.path1	1965
LG1_2536	PARG02536m01	e	c1340_g1_i1.path1	c1340_g1_i1.path1	0	0	0	0	0	346	c37432_g1_i1.path1	2577
LG1_522	PARG00522m01	e	c1366_g1_i1.path1	c1366_g1_i1.path1	0	0	0	0	0	811	c66435_g1_i1.path1	982
LG1_2827	PARG02827m01	e	c1403_g1_i1.path1	c1403_g1_i1.path1	0	0	0	0	0	572	c1403_g1_i1.path1	504
LG1_1260	PARG01260m02	c	c1418_g1_i1.path1	c1418_g1_i1.path1	0	0	0	0	0	201	c1418_g1_i1.path1	4254
LG1_2196	PARG02196m01	e	c1420_g1_i1.path1	c1420_g1_i1.path1	0	0	0	0	0	252	c1420_g1_i1.path1	2845
LG1_2214	PARG02214m02	e	c1422_g1_i1.path1	c1422_g1_i1.path1	0	0	0	0	0	3060	c1422_g1_i1.path1	3237
LG1_711	PARG00711m01	p	c1464_g1_i1.path1	c1464_g1_i1.path1	0	0	0	0	0	608	c37638_g1_i1.path1	2846
LG1_3303	PARG03303m01	e	c1485_g1_i1.path1	c1485_g1_i1.path1	0	0	0	0	0	552	c28571_g1_i1.path1	1411
LG1_20	PARG00020m01	x	c1495_g1_i1.path1	c1495_g1_i1.path1	0	0	0	0	0	200	c1495_g1_i1.path1	1677
LG1_2237	PARG02237m01	x	c1528_g1_i1.path1	c1528_g1_i1.path1	0	0	0	0	0	537	c1528_g1_i1.path1	2145
LG1_2437	PARG02437m01	e	c1567_g1_i1.path1	c1567_g1_i1.path1	0	0	0	0	0	857	c13641_g1_i1.path1	2156
LG1_364	PARG00364m04	x	c1575_g1_i1.path1	c1575_g1_i1.path1	0	0	0	0	0	413	c1575_g1_i1.path1	1996
LG1_2385	PARG02385m01	p	c1584_g1_i2.path2	c1584_g1_i2.path2	0	0	0	0	0	54	c1584_g1_i2.path2	456
LG1_2015	PARG02015m01	i	c1593_g1_i1.path1	c1593_g1_i1.path1	0	0	0	0	0	262	c1593_g1_i1.path1	1290
LG1_2159	PARG02159m01	p	c1603_g1_i1.path1	c1603_g1_i1.path1	0	0	0	0	0	484	c1603_g1_i1.path1	1440
LG1_1490	PARG01490m01	x	c1621_g1_i1.path1	c1621_g1_i1.path1	0	0	0	0	0	473	c1621_g1_i1.path1	4329
LG1_2182	PARG02182m03	i	c1622_g1_i1.path1	c1622_g1_i1.path1	0	0	0	0	0	211	c1622_g1_i1.path1	492
-	-	u	c1637_g1_i1.path2	c1637_g1_i1.path2	0	0	0	0	0	180	c44469_g1_i1.path2	-
-	-	u	c1642_g1_i1.path1	c1642_g1_i1.path1	0	0	0	0	0	448	c1642_g1_i1.path1	-
-	-	u	c1642_g1_i1.path2	c1642_g1_i1.path2	0	0	0	0	0	456	c1642_g1_i1.path2	-
LG1_2696	PARG02696m03	c	c1654_g1_i1.path1	c1654_g1_i1.path1	0	0	0	0	0	423	c1654_g1_i1.path1	2936
LG1_869	PARG00869m01	e	c1663_g1_i1.path1	c1663_g1_i1.path1	0	0	0	0	0	349	c43800_g2_i1.path1	3321
LG1_2949	PARG02949m01	e	c1693_g1_i1.path1	c1693_g1_i1.path1	0	0	0	0	0	419	c37916_g1_i1.path1	1859
LG1_144	PARG00144m01	i	c1704_g1_i1.path1	c1704_g1_i1.path1	0	0	0	0	0	207	c1704_g1_i1.path1	3207
LG1_37	PARG00037m01	e	c1762_g1_i1.path1	c1762_g1_i1.path1	0	0	0	0	0	306	c13446_g1_i1.path1	1694
LG1_2012	PARG02012m01	o	c1773_g1_i1.path1	c1773_g1_i1.path1	0	0	0	0	0	198	c13720_g1_i1.path1	587
LG1_2933	PARG02933m01	o	c1777_g1_i1.path1	c1777_g1_i1.path1	0	0	0	0	0	271	c35297_g1_i1.path1	3291
LG1_783	PARG00783m01	e	c1786_g1_i1.path1	c1786_g1_i1.path1	0	0	0	0	0	214	c46443_g1_i1.path1	2946
LG1_2693	PARG02693m01	e	c1841_g1_i1.path1	c1841_g1_i1.path1	0	0	0	0	0	230	c42187_g1_i2.path1	1797
LG1_2651	PARG02651m01	e	c1869_g1_i1.path1	c1869_g1_i1.path1	0	0	0	0	0	472	c44698_g1_i1.path1	6961
LG1_3238	PARG03238m05	e	c1894_g1_i1.path1	c1894_g1_i1.path1	0	0	0	0	0	393	c43601_g1_i3.path1	1956
LG1_235	PARG00235m02	c	c1905_g1_i1.path1	c1905_g1_i1.path1	0	0	0	0	0	154	c1905_g1_i1.path1	3724
LG1_235	PARG00235m02	c	c1905_g1_i1.path2	c1905_g1_i1.path2	0	0	0	0	0	84	c1905_g1_i1.path1	3724
LG1_749	PARG00749m01	c	c1932_g1_i1.path1	c1932_g1_i1.path1	0	0	0	0	0	295	c44854_g1_i4.path1	3627
LG1_375	PARG00375m01	e	c1937_g1_i1.path1	c1937_g1_i1.path1	0	0	0	0	0	1509	c1937_g1_i1.path1	273
LG1_1878	PARG01878m01	o	c1961_g1_i1.path1	c1961_g1_i1.path1	0	0	0	0	0	436	c1961_g1_i1.path1	1086
LG1_3291	PARG03291m01	e	c1962_g1_i1.path1	c1962_g1_i1.path1	0	0	0	0	0	4630	c1962_g1_i1.path1	1635
LG1_2067	PARG02067m04	c	c2023_g1_i1.path1	c2023_g1_i1.path1	0	0	0	0	0	584	c40868_g1_i2.path1	3257
LG1_2100	PARG02100m01	e	c2024_g1_i1.path1	c2024_g1_i1.path1	0	0	0	0	0	317	c28508_g1_i1.path1	1482
-	-	u	c2035_g1_i2.path1	c2035_g1_i2.path1	0	0	0	0	0	210	c2035_g1_i2.path1	-
-	-	u	c2035_g1_i2.path2	c2035_g1_i2.path2	0	0	0	0	0	173	c2035_g1_i2.path2	-
LG1_101	PARG00101m01	e	c2070_g1_i1.path1	c2070_g1_i1.path1	0	0	0	0	0	455	c2070_g1_i1.path1	2517
LG1_2956	PARG02956m01	e	c2084_g1_i1.path1	c2084_g1_i1.path1	0	0	0	0	0	1346	c33758_g1_i2.path1	2240
LG1_404	PARG00404m01	e	c2126_g1_i1.path2	c2126_g1_i1.path2	0	0	0	0	0	2759	c2126_g1_i1.path2	2220
LG1_753	PARG00753m05	e	c2152_g1_i1.path1	c2152_g1_i1.path1	0	0	0	0	0	440	c8755_g1_i1.path1	1008
LG1_3115	PARG03115m01	e	c2153_g1_i1.path1	c2153_g1_i1.path1	0	0	0	0	0	519	c2153_g1_i1.path1	1176
LG1_511	PARG00511m01	e	c2161_g1_i1.path1	c2161_g1_i1.path1	0	0	0	0	0	443	c81127_g1_i1.path1	5768
LG1_103	PARG00103m01	e	c2179_g1_i1.path1	c2179_g1_i1.path1	0	0	0	0	0	324	c41078_g1_i1.path1	1248
LG1_528	PARG00528m03	e	c2205_g1_i2.path1	c2205_g1_i2.path1	0	0	0	0	0	410	c38998_g1_i2.path1	4254
LG1_980	PARG00980m01	c	c2220_g1_i1.path1	c2220_g1_i1.path1	0	0	0	0	0	423	c2220_g1_i1.path1	609
LG1_1889	PARG01889m03	e	c2255_g1_i1.path1	c2255_g1_i1.path1	0	0	0	0	0	282	c38981_g1_i3.path1	2683
LG1_2182	PARG02182m04	e	c2286_g1_i1.path1	c2286_g1_i1.path1	0	0	0	0	0	649	c34737_g1_i1.path1	1479
LG1_3220	PARG03220m01	e	c2287_g1_i1.path1	c2287_g1_i1.path1	0	0	0	0	0	335	c29233_g1_i1.path1	972
LG1_65	PARG00065m01	e	c2294_g1_i1.path1	c2294_g1_i1.path1	0	0	0	0	0	561	c44561_g2_i1.path2	4063
LG1_1318	PARG01318m01	e	c2303_g1_i1.path1	c2303_g1_i1.path1	0	0	0	0	0	2489	c2303_g1_i1.path1	7387
-	-	u	c2316_g1_i1.path2	c2316_g1_i1.path2	0	0	0	0	0	274	c2316_g1_i1.path2	-
LG1_1464	PARG01464m02	i	c2329_g1_i1.path1	c2329_g1_i1.path1	0	0	0	0	0	419	c45547_g1_i1.path1	2916
LG1_2445	PARG02445m01	e	c2337_g1_i1.path1	c2337_g1_i1.path1	0	0	0	0	0	380	c46912_g1_i1.path1	1170
LG1_2748	PARG02748m03	e	c2390_g1_i1.path1	c2390_g1_i1.path1	0	0	0	0	0	249	c40794_g1_i2.path1	2358
LG1_1794	PARG01794m01	c	c2394_g1_i1.path1	c2394_g1_i1.path1	0	0	0	0	0	872	c2394_g1_i1.path1	2783
LG1_2188	PARG02188m01	e	c2395_g1_i1.path1	c2395_g1_i1.path1	0	0	0	0	0	434	c26395_g1_i1.path1	510
LG1_1729	PARG01729m07	e	c2397_g1_i1.path1	c2397_g1_i1.path1	0	0	0	0	0	237	c44468_g1_i1.path1	2757
LG1_2400	PARG02400m03	p	c2402_g1_i1.path1	c2402_g1_i1.path1	0	0	0	0	0	466	c2402_g1_i1.path1	1770
LG1_360	PARG00360m01	o	c2432_g1_i1.path1	c2432_g1_i1.path1	0	0	0	0	0	587	c2432_g1_i1.path1	2985
LG1_547	PARG00547m02	e	c2445_g1_i1.path1	c2445_g1_i1.path1	0	0	0	0	0	368	c28579_g1_i1.path1	1029
LG1_713	PARG00713m01	e	c2482_g1_i1.path1	c2482_g1_i1.path1	0	0	0	0	0	557	c9579_g1_i1.path1	2692
LG1_1747	PARG01747m01	p	c2509_g1_i1.path1	c2509_g1_i1.path1	0	0	0	0	0	305	c2509_g1_i1.path1	1725
LG1_73	PARG00073m01	e	c2514_g1_i1.path2	c2514_g1_i1.path2	0	0	0	0	0	501	c2514_g1_i1.path2	933
-	-	u	c2553_g1_i1.path1	c2553_g1_i1.path1	0	0	0	0	0	264	c2553_g1_i1.path1	-
LG1_281	PARG00281m01	e	c2555_g1_i1.path1	c2555_g1_i1.path1	0	0	0	0	0	287	c35337_g1_i1.path1	2011
LG1_3141	PARG03141m03	e	c2576_g1_i1.path1	c2576_g1_i1.path1	0	0	0	0	0	350	c43530_g4_i1.path1	1683
LG1_3019	PARG03019m01	e	c2588_g1_i1.path1	c2588_g1_i1.path1	0	0	0	0	0	347	c38248_g2_i1.path1	3510
-	-	u	c2599_g1_i1.path1	c2599_g1_i1.path1	0	0	0	0	0	440	c2599_g1_i1.path1	-
LG1_1512	PARG01512m01	e	c2603_g1_i1.path1	c2603_g1_i1.path1	0	0	0	0	0	786	c29841_g1_i1.path1	985
LG1_363	PARG00363m02	e	c2619_g1_i1.path1	c2619_g1_i1.path1	0	0	0	0	0	351	c78755_g1_i1.path1	906
LG1_299	PARG00299m01	=	c2620_g1_i1.path1	c2620_g1_i1.path1	0	0	0	0	0	815	c2620_g1_i1.path1	884
LG1_2171	PARG02171m01	e	c2624_g1_i1.path1	c2624_g1_i1.path1	0	0	0	0	0	583	c24542_g1_i1.path1	1316
LG1_2617	PARG02617m04	e	c2631_g1_i1.path1	c2631_g1_i1.path1	0	0	0	0	0	295	c2631_g1_i1.path1	1885
LG1_1974	PARG01974m01	e	c2635_g1_i1.path1	c2635_g1_i1.path1	0	0	0	0	0	219	c2635_g1_i1.path1	1780
-	-	u	c2644_g1_i1.path2	c2644_g1_i1.path2	0	0	0	0	0	185	c41216_g1_i3.path1	-
LG1_1882	PARG01882m01	i	c2661_g1_i1.path1	c2661_g1_i1.path1	0	0	0	0	0	352	c38056_g1_i1.path1	1737
-	-	u	c2743_g1_i1.path1	c2743_g1_i1.path1	0	0	0	0	0	345	c45793_g1_i4.path1	-
-	-	u	c2743_g1_i1.path2	c2743_g1_i1.path2	0	0	0	0	0	345	c45793_g1_i4.path2	-
LG1_2069	PARG02069m02	c	c2777_g2_i1.path1	c2777_g2_i1.path1	0	0	0	0	0	190	c20320_g1_i1.path1	751
-	-	u	c2806_g1_i1.path1	c2806_g1_i1.path1	0	0	0	0	0	550	c2806_g1_i1.path1	-
LG1_1845	PARG01845m01	e	c2826_g1_i1.path1	c2826_g1_i1.path1	0	0	0	0	0	619	c36237_g1_i1.path1	1742
LG1_1421	PARG01421m01	i	c2852_g1_i1.path1	c2852_g1_i1.path1	0	0	0	0	0	333	c41302_g1_i1.path1	1620
LG1_3203	PARG03203m03	e	c2876_g1_i1.path1	c2876_g1_i1.path1	0	0	0	0	0	216	c40052_g1_i1.path1	1553
LG1_1676	PARG01676m01	e	c2884_g1_i1.path1	c2884_g1_i1.path1	0	0	0	0	0	232	c2884_g1_i1.path1	1217
LG1_464	PARG00464m01	e	c2898_g1_i1.path1	c2898_g1_i1.path1	0	0	0	0	0	390	c32073_g1_i2.path1	2898
LG1_208	PARG00208m01	e	c2899_g1_i1.path1	c2899_g1_i1.path1	0	0	0	0	0	1319	c2899_g1_i1.path1	825
-	-	u	c2908_g1_i1.path1	c2908_g1_i1.path1	0	0	0	0	0	387	c2908_g1_i1.path1	-
LG1_1068	PARG01068m01	p	c2908_g1_i1.path2	c2908_g1_i1.path2	0	0	0	0	0	388	c2908_g1_i1.path2	1002
-	-	u	c2929_g1_i2.path1	c2929_g1_i2.path1	0	0	0	0	0	304	c2929_g1_i2.path1	-
LG1_2816	PARG02816m01	e	c2948_g1_i1.path1	c2948_g1_i1.path1	0	0	0	0	0	758	c2948_g1_i1.path1	1110
LG1_217	PARG00217m02	x	c2964_g1_i1.path1	c2964_g1_i1.path1	0	0	0	0	0	418	c2964_g1_i1.path1	2100
-	-	u	c2978_g1_i1.path2	c2978_g1_i1.path2	0	0	0	0	0	52	c2978_g1_i1.path2	-
LG1_452	PARG00452m01	e	c2988_g1_i1.path1	c2988_g1_i1.path1	0	0	0	0	0	5544	c2988_g1_i1.path1	3076
LG1_1495	PARG01495m01	e	c2995_g1_i1.path1	c2995_g1_i1.path1	0	0	0	0	0	368	c43189_g1_i2.path1	2190
LG1_3295	PARG03295m02	e	c3039_g1_i1.path1	c3039_g1_i1.path1	0	0	0	0	0	247	c13136_g1_i2.path2	1404
LG1_282	PARG00282m01	i	c3093_g1_i1.path1	c3093_g1_i1.path1	0	0	0	0	0	616	c28607_g1_i1.path1	2238
-	-	u	c3100_g1_i1.path1	c3100_g1_i1.path1	0	0	0	0	0	303	c36472_g1_i1.path1	-
-	-	u	c3110_g1_i1.path1	c3110_g1_i1.path1	0	0	0	0	0	316	c42559_g1_i1.path1	-
LG1_3161	PARG03161m01	e	c3114_g1_i1.path1	c3114_g1_i1.path1	0	0	0	0	0	500	c47802_g1_i1.path1	2283
LG1_201	PARG00201m06	e	c3120_g1_i1.path1	c3120_g1_i1.path1	0	0	0	0	0	343	c3120_g1_i1.path1	4266
-	-	u	c3140_g1_i1.path1	c3140_g1_i1.path1	0	0	0	0	0	471	c3140_g1_i1.path1	-
-	-	u	c3140_g1_i1.path2	c3140_g1_i1.path2	0	0	0	0	0	471	c49155_g1_i1.path2	-
LG1_2578	PARG02578m02	e	c3181_g1_i1.path1	c3181_g1_i1.path1	0	0	0	0	0	280	c43525_g1_i1.path1	1699
LG1_844	PARG00844m01	i	c3211_g1_i1.path1	c3211_g1_i1.path1	0	0	0	0	0	269	c3211_g1_i1.path1	4673
LG1_2234	PARG02234m01	x	c3251_g1_i1.path1	c3251_g1_i1.path1	0	0	0	0	0	738	c3251_g1_i1.path1	2817
-	-	u	c3272_g1_i1.path1	c3272_g1_i1.path1	0	0	0	0	0	553	c32655_g2_i1.path1	-
LG1_1230	PARG01230m01	i	c3275_g1_i1.path1	c3275_g1_i1.path1	0	0	0	0	0	274	c3275_g1_i1.path1	1200
LG1_3205	PARG03205m01	e	c3291_g1_i1.path1	c3291_g1_i1.path1	0	0	0	0	0	261	c30887_g1_i1.path1	1619
-	-	u	c3302_g1_i1.path1	c3302_g1_i1.path1	0	0	0	0	0	437	c3302_g1_i1.path1	-
-	-	u	c3303_g1_i1.path1	c3303_g1_i1.path1	0	0	0	0	0	506	c3303_g1_i1.path1	-
-	-	u	c3318_g1_i1.path1	c3318_g1_i1.path1	0	0	0	0	0	484	c3318_g1_i1.path1	-
LG1_2693	PARG02693m01	e	c3345_g1_i1.path1	c3345_g1_i1.path1	0	0	0	0	0	219	c42187_g1_i2.path1	1797
LG1_3067	PARG03067m01	=	c3383_g1_i1.path1	c3383_g1_i1.path1	0	0	0	0	0	1648	c3383_g1_i1.path1	900
LG1_712	PARG00712m02	e	c3389_g1_i1.path1	c3389_g1_i1.path1	0	0	0	0	0	1613	c3389_g1_i1.path1	2045
LG1_2902	PARG02902m02	x	c3464_g1_i1.path1	c3464_g1_i1.path1	0	0	0	0	0	305	c3464_g1_i1.path1	2391
LG1_510	PARG00510m01	e	c3477_g1_i1.path1	c3477_g1_i1.path1	0	0	0	0	0	1113	c3477_g1_i1.path1	1323
LG1_482	PARG00482m01	e	c3495_g1_i1.path1	c3495_g1_i1.path1	0	0	0	0	0	3283	c3495_g1_i1.path1	1824
LG1_3126	PARG03126m05	e	c3505_g1_i2.path1	c3505_g1_i2.path1	0	0	0	0	0	2556	c3505_g1_i2.path1	1419
LG1_2257	PARG02257m01	e	c3514_g1_i1.path1	c3514_g1_i1.path1	0	0	0	0	0	211	c38513_g1_i2.path1	2020
LG1_2379	PARG02379m01	p	c3520_g1_i1.path1	c3520_g1_i1.path1	0	0	0	0	0	792	c16383_g1_i1.path1	900
LG1_1134	PARG01134m01	e	c3558_g1_i1.path1	c3558_g1_i1.path1	0	0	0	0	0	4022	c3558_g1_i1.path1	815
-	-	u	c3562_g1_i1.path1	c3562_g1_i1.path1	0	0	0	0	0	324	c30956_g1_i1.path1	-
LG1_1783	PARG01783m04	e	c3614_g1_i1.path1	c3614_g1_i1.path1	0	0	0	0	0	661	c44732_g1_i2.path1	1974
LG1_11	PARG00011m01	=	c3631_g1_i1.path1	c3631_g1_i1.path1	0	0	0	0	0	497	c3631_g1_i1.path1	267
LG1_634	PARG00634m03	x	c3644_g1_i1.path1	c3644_g1_i1.path1	0	0	0	0	0	1494	c3644_g1_i1.path1	2013
LG1_2192	PARG02192m01	e	c3657_g1_i1.path1	c3657_g1_i1.path1	0	0	0	0	0	552	c3657_g1_i1.path1	972
LG1_290	PARG00290m07	e	c3679_g1_i1.path1	c3679_g1_i1.path1	0	0	0	0	0	461	c41215_g1_i1.path1	5174
LG1_2222	PARG02222m01	c	c3712_g1_i1.path1	c3712_g1_i1.path1	0	0	0	0	0	205	c32651_g1_i1.path1	3336
LG1_3202	PARG03202m01	e	c3724_g1_i1.path1	c3724_g1_i1.path1	0	0	0	0	0	332	c24416_g1_i1.path1	1950
-	-	u	c3739_g1_i1.path1	c3739_g1_i1.path1	0	0	0	0	0	317	c3739_g1_i1.path1	-
LG1_432	PARG00432m01	e	c3751_g1_i1.path1	c3751_g1_i1.path1	0	0	0	0	0	209	c29286_g1_i2.path1	1422
LG1_1958	PARG01958m01	e	c3752_g1_i1.path1	c3752_g1_i1.path1	0	0	0	0	0	602	c3752_g2_i1.path1	903
LG1_1958	PARG01958m01	e	c3752_g2_i1.path1	c3752_g2_i1.path1	0	0	0	0	0	876	c3752_g2_i1.path1	903
LG1_3214	PARG03214m02	o	c3758_g1_i1.path1	c3758_g1_i1.path1	0	0	0	0	0	276	c3758_g1_i1.path1	603
LG1_2061	PARG02061m03	e	c3801_g1_i1.path1	c3801_g1_i1.path1	0	0	0	0	0	291	c9426_g1_i1.path1	2393
LG1_3125	PARG03125m01	e	c3829_g1_i2.path1	c3829_g1_i2.path1	0	0	0	0	0	991	c61301_g1_i1.path1	5825
LG1_1286	PARG01286m01	e	c3834_g1_i2.path1	c3834_g1_i2.path1	0	0	0	0	0	630	c46096_g7_i1.path1	3003
LG1_141	PARG00141m01	e	c3842_g1_i1.path1	c3842_g1_i1.path1	0	0	0	0	0	69	c3842_g1_i1.path1	498
LG1_2980	PARG02980m10	e	c3851_g1_i1.path1	c3851_g1_i1.path1	0	0	0	0	0	319	c44390_g1_i2.path1	2847
LG1_2332	PARG02332m01	e	c3875_g1_i1.path1	c3875_g1_i1.path1	0	0	0	0	0	228	c37310_g1_i2.path1	2831
LG1_678	PARG00678m01	c	c3883_g1_i1.path4	c3883_g1_i1.path4	0	0	0	0	0	267	c3883_g1_i1.path4	1770
LG1_2284	PARG02284m01	e	c3895_g1_i1.path1	c3895_g1_i1.path1	0	0	0	0	0	2580	c3895_g1_i1.path1	1588
-	-	u	c3900_g1_i1.path1	c3900_g1_i1.path1	0	0	0	0	0	214	c24861_g1_i1.path1	-
LG1_226	PARG00226m01	e	c3905_g1_i1.path1	c3905_g1_i1.path1	0	0	0	0	0	406	c43752_g1_i2.path1	1126
LG1_2182	PARG02182m03	i	c3906_g1_i2.path1	c3906_g1_i2.path1	0	0	0	0	0	395	c3906_g1_i2.path1	492
LG1_64	PARG00064m02	o	c3913_g1_i1.path1	c3913_g1_i1.path1	0	0	0	0	0	234	c3913_g1_i1.path1	1314
LG1_1079	PARG01079m01	e	c3952_g1_i1.path1	c3952_g1_i1.path1	0	0	0	0	0	357	c23010_g1_i1.path1	973
LG1_2551	PARG02551m02	e	c3965_g1_i1.path1	c3965_g1_i1.path1	0	0	0	0	0	392	c52946_g1_i1.path1	2472
LG1_2629	PARG02629m01	e	c3985_g1_i1.path1	c3985_g1_i1.path1	0	0	0	0	0	513	c3985_g1_i1.path1	495
LG1_2046	PARG02046m01	e	c3987_g1_i1.path1	c3987_g1_i1.path1	0	0	0	0	0	466	c31900_g1_i1.path1	1446
LG1_546	PARG00546m01	c	c4002_g1_i1.path1	c4002_g1_i1.path1	0	0	0	0	0	799	c35407_g1_i1.path1	2075
-	-	u	c4013_g1_i1.path2	c4013_g1_i1.path2	0	0	0	0	0	169	c78295_g1_i1.path1	-
LG1_2279	PARG02279m01	e	c4060_g1_i1.path1	c4060_g1_i1.path1	0	0	0	0	0	343	c44218_g1_i2.path1	3318
LG1_511	PARG00511m01	e	c4122_g1_i1.path1	c4122_g1_i1.path1	0	0	0	0	0	791	c81127_g1_i1.path1	5768
LG1_511	PARG00511m01	e	c4122_g2_i1.path1	c4122_g2_i1.path1	0	0	0	0	0	617	c81127_g1_i1.path1	5768
LG1_2107	PARG02107m01	e	c4136_g1_i1.path1	c4136_g1_i1.path1	0	0	0	0	0	439	c24870_g1_i1.path1	1405
LG1_1501	PARG01501m01	i	c4148_g1_i1.path1	c4148_g1_i1.path1	0	0	0	0	0	489	c32561_g1_i1.path1	839
-	-	u	c4151_g1_i1.path2	c4151_g1_i1.path2	0	0	0	0	0	270	c4151_g1_i1.path2	-
-	-	u	c4155_g1_i1.path1	c4155_g1_i1.path1	0	0	0	0	0	303	c29793_g1_i1.path1	-
LG1_1793	PARG01793m04	c	c4178_g1_i1.path1	c4178_g1_i1.path1	0	0	0	0	0	458	c4178_g1_i1.path1	2107
LG1_47	PARG00047m01	c	c4187_g1_i1.path4	c4187_g1_i1.path4	0	0	0	0	0	302	c4187_g1_i1.path4	540
LG1_61	PARG00061m03	x	c4233_g1_i1.path1	c4233_g1_i1.path1	0	0	0	0	0	2869	c4233_g1_i1.path1	1173
LG1_2337	PARG02337m01	x	c4236_g1_i1.path1	c4236_g1_i1.path1	0	0	0	0	0	1439	c4236_g1_i1.path1	333
LG1_2408	PARG02408m01	=	c4238_g1_i1.path1	c4238_g1_i1.path1	0	0	0	0	0	789	c4238_g1_i1.path1	546
LG1_1237	PARG01237m01	i	c4240_g1_i1.path1	c4240_g1_i1.path1	0	0	0	0	0	301	c33303_g1_i2.path1	2149
LG1_1237	PARG01237m01	e	c4240_g2_i1.path1	c4240_g2_i1.path1	0	0	0	0	0	637	c33303_g1_i2.path1	2149
LG1_2186	PARG02186m01	e	c4252_g1_i1.path1	c4252_g1_i1.path1	0	0	0	0	0	1080	c4252_g1_i1.path1	300
LG1_2116	PARG02116m02	e	c4259_g1_i1.path1	c4259_g1_i1.path1	0	0	0	0	0	962	c4259_g1_i1.path1	2411
LG1_3256	PARG03256m04	e	c4322_g1_i1.path1	c4322_g1_i1.path1	0	0	0	0	0	517	c43109_g1_i2.path1	4066
LG1_3213	PARG03213m01	p	c4334_g1_i1.path1	c4334_g1_i1.path1	0	0	0	0	0	296	c8800_g1_i1.path1	408
LG1_2846	PARG02846m01	i	c4342_g1_i1.path1	c4342_g1_i1.path1	0	0	0	0	0	394	c42203_g1_i1.path1	3318
LG1_2497	PARG02497m01	e	c4343_g1_i1.path1	c4343_g1_i1.path1	0	0	0	0	0	780	c18693_g1_i1.path1	1237
LG1_416	PARG00416m01	i	c4354_g1_i1.path1	c4354_g1_i1.path1	0	0	0	0	0	316	c44934_g1_i2.path1	3580
LG1_228	PARG00228m07	e	c4356_g1_i1.path1	c4356_g1_i1.path1	0	0	0	0	0	1028	c43054_g1_i1.path2	5184
LG1_894	PARG00894m02	=	c4366_g1_i1.path1	c4366_g1_i1.path1	0	0	0	0	0	18747	c4366_g1_i1.path1	1326
LG1_2861	PARG02861m06	e	c4367_g1_i1.path1	c4367_g1_i1.path1	0	0	0	0	0	704	c45119_g1_i2.path1	1572
LG1_3026	PARG03026m01	e	c4400_g1_i1.path1	c4400_g1_i1.path1	0	0	0	0	0	216	c42706_g1_i1.path1	2800
LG1_2086	PARG02086m01	e	c4419_g1_i1.path1	c4419_g1_i1.path1	0	0	0	0	0	494	c20313_g1_i1.path1	3251
LG1_1507	PARG01507m02	i	c4424_g1_i1.path1	c4424_g1_i1.path1	0	0	0	0	0	351	c4424_g1_i1.path1	783
LG1_1836	PARG01836m02	o	c4439_g1_i1.path1	c4439_g1_i1.path1	0	0	0	0	0	451	c4439_g1_i1.path1	1986
LG1_3125	PARG03125m04	e	c4441_g1_i1.path1	c4441_g1_i1.path1	0	0	0	0	0	890	c67556_g1_i1.path1	1429
-	-	u	c4443_g1_i1.path1	c4443_g1_i1.path1	0	0	0	0	0	276	c4443_g1_i1.path1	-
LG1_313	PARG00313m02	o	c4448_g1_i1.path1	c4448_g1_i1.path1	0	0	0	0	0	959	c78925_g1_i1.path1	3636
LG1_1494	PARG01494m01	e	c4467_g1_i1.path1	c4467_g1_i1.path1	0	0	0	0	0	381	c40097_g1_i1.path1	597
LG1_2364	PARG02364m01	e	c4495_g1_i1.path1	c4495_g1_i1.path1	0	0	0	0	0	2226	c66660_g1_i1.path1	3069
LG1_2470	PARG02470m01	o	c4523_g1_i1.path1	c4523_g1_i1.path1	0	0	0	0	0	323	c4523_g1_i1.path1	582
LG1_2397	PARG02397m02	x	c4614_g1_i1.path1	c4614_g1_i1.path1	0	0	0	0	0	259	c22900_g1_i1.path1	1464
LG1_3025	PARG03025m01	e	c4632_g1_i1.path1	c4632_g1_i1.path1	0	0	0	0	0	248	c37737_g1_i1.path1	2981
LG1_880	PARG00880m01	e	c4633_g1_i1.path1	c4633_g1_i1.path1	0	0	0	0	0	1008	c4633_g1_i1.path1	645
LG1_1087	PARG01087m01	e	c4648_g1_i1.path1	c4648_g1_i1.path1	0	0	0	0	0	368	c4648_g1_i1.path1	3261
-	-	u	c4649_g1_i1.path1	c4649_g1_i1.path1	0	0	0	0	0	1064	c4649_g1_i1.path1	-
LG1_34	PARG00034m01	o	c4663_g1_i2.path1	c4663_g1_i2.path1	0	0	0	0	0	364	c38587_g1_i1.path1	2221
LG1_1521	PARG01521m02	e	c4687_g1_i1.path1	c4687_g1_i1.path1	0	0	0	0	0	269	c20677_g1_i1.path1	4333
LG1_2332	PARG02332m01	e	c4691_g1_i1.path1	c4691_g1_i1.path1	0	0	0	0	0	294	c37310_g1_i2.path1	2831
-	-	u	c4699_g1_i1.path1	c4699_g1_i1.path1	0	0	0	0	0	930	c59501_g1_i1.path1	-
LG1_1150	PARG01150m01	e	c4725_g1_i1.path1	c4725_g1_i1.path1	0	0	0	0	0	432	c25043_g1_i1.path1	2906
LG1_1687	PARG01687m02	x	c4740_g1_i1.path1	c4740_g1_i1.path1	0	0	0	0	0	500	c4740_g1_i1.path1	4549
LG1_2183	PARG02183m01	e	c4753_g1_i1.path1	c4753_g1_i1.path1	0	0	0	0	0	326	c30308_g1_i1.path1	1449
LG1_1504	PARG01504m01	o	c4779_g1_i1.path1	c4779_g1_i1.path1	0	0	0	0	0	336	c46241_g2_i11.path1	3679
LG1_3179	PARG03179m02	c	c4810_g1_i1.path1	c4810_g1_i1.path1	0	0	0	0	0	212	c37175_g1_i1.path1	1818
-	-	u	c4815_g1_i1.path1	c4815_g1_i1.path1	0	0	0	0	0	291	c4815_g1_i1.path1	-
LG1_1488	PARG01488m02	i	c4827_g1_i1.path3	c4827_g1_i1.path3	0	0	0	0	0	254	c4827_g1_i1.path3	1227
LG1_3280	PARG03280m01	e	c4862_g1_i1.path1	c4862_g1_i1.path1	0	0	0	0	0	399	c5127_g1_i1.path1	1218
LG1_2081	PARG02081m02	c	c4910_g1_i1.path1	c4910_g1_i1.path1	0	0	0	0	0	891	c4910_g1_i1.path1	4009
LG1_2011	PARG02011m03	e	c4938_g1_i1.path1	c4938_g1_i1.path1	0	0	0	0	0	1667	c4938_g1_i1.path1	2662
LG1_36	PARG00036m01	e	c4945_g1_i1.path1	c4945_g1_i1.path1	0	0	0	0	0	353	c37505_g1_i2.path1	3043
LG1_749	PARG00749m01	e	c4955_g1_i2.path1	c4955_g1_i2.path1	0	0	0	0	0	895	c4955_g1_i2.path1	3627
LG1_744	PARG00744m01	x	c4968_g1_i2.path1	c4968_g1_i2.path1	0	0	0	0	0	128	c4968_g1_i2.path1	420
LG1_174	PARG00174m02	i	c4988_g1_i1.path1	c4988_g1_i1.path1	0	0	0	0	0	296	c32474_g1_i1.path1	3875
LG1_170	PARG00170m01	e	c4991_g1_i2.path1	c4991_g1_i2.path1	0	0	0	0	0	996	c4991_g1_i2.path1	3935
LG1_316	PARG00316m01	e	c4997_g1_i1.path1	c4997_g1_i1.path1	0	0	0	0	0	503	c66432_g1_i1.path1	1252
LG1_2330	PARG02330m01	e	c5012_g1_i1.path1	c5012_g1_i1.path1	0	0	0	0	0	423	c41484_g1_i1.path1	3723
LG1_2846	PARG02846m01	e	c5030_g1_i1.path1	c5030_g1_i1.path1	0	0	0	0	0	345	c42203_g1_i1.path1	3318
-	-	u	c5036_g1_i1.path1	c5036_g1_i1.path1	0	0	0	0	0	872	c5036_g1_i1.path1	-
-	-	u	c5053_g1_i1.path1	c5053_g1_i1.path1	0	0	0	0	0	327	c38502_g1_i1.path1	-
LG1_330	PARG00330m01	i	c5085_g1_i1.path1	c5085_g1_i1.path1	0	0	0	0	0	222	c43271_g1_i1.path1	3119
LG1_389	PARG00389m01	e	c5090_g1_i1.path1	c5090_g1_i1.path1	0	0	0	0	0	807	c5090_g1_i1.path1	786
LG1_2332	PARG02332m01	c	c5098_g1_i1.path1	c5098_g1_i1.path1	0	0	0	0	0	201	c5098_g1_i1.path2	2831
LG1_2332	PARG02332m01	o	c5098_g1_i1.path2	c5098_g1_i1.path2	0	0	0	0	0	838	c5098_g1_i1.path2	2831
LG1_2182	PARG02182m03	i	c5109_g1_i1.path1	c5109_g1_i1.path1	0	0	0	0	0	658	c5109_g1_i1.path1	492
LG1_2182	PARG02182m03	i	c5109_g1_i1.path2	c5109_g1_i1.path2	0	0	0	0	0	184	c5109_g1_i1.path1	492
LG1_1101	PARG01101m02	e	c5118_g1_i1.path1	c5118_g1_i1.path1	0	0	0	0	0	3520	c5118_g1_i1.path1	1084
LG1_3280	PARG03280m01	e	c5127_g1_i1.path1	c5127_g1_i1.path1	0	0	0	0	0	2837	c5127_g1_i1.path1	1218
LG1_30	PARG00030m01	e	c5131_g1_i1.path1	c5131_g1_i1.path1	0	0	0	0	0	2666	c5131_g1_i1.path1	1040
LG1_2754	PARG02754m01	e	c5141_g1_i1.path1	c5141_g1_i1.path1	0	0	0	0	0	2337	c5141_g1_i1.path1	1126
LG1_1139	PARG01139m02	x	c5161_g1_i1.path1	c5161_g1_i1.path1	0	0	0	0	0	1301	c5161_g1_i1.path1	3090
LG1_2168	PARG02168m01	e	c5179_g1_i1.path1	c5179_g1_i1.path1	0	0	0	0	0	4327	c5179_g1_i1.path1	2337
-	-	u	c5182_g1_i1.path1	c5182_g1_i1.path1	0	0	0	0	0	273	c1061_g2_i1.path1	-
LG1_2008	PARG02008m01	e	c5189_g1_i1.path2	c5189_g1_i1.path2	0	0	0	0	0	1967	c5189_g1_i1.path2	1077
LG1_397	PARG00397m01	e	c5191_g1_i1.path1	c5191_g1_i1.path1	0	0	0	0	0	3438	c5191_g1_i1.path1	1765
LG1_2113	PARG02113m01	e	c5195_g1_i1.path1	c5195_g1_i1.path1	0	0	0	0	0	842	c26004_g3_i1.path1	3543
LG1_200	PARG00200m05	i	c5205_g1_i1.path1	c5205_g1_i1.path1	0	0	0	0	0	263	c5205_g1_i1.path1	4293
LG1_266	PARG00266m02	x	c5207_g1_i1.path1	c5207_g1_i1.path1	0	0	0	0	0	442	c5207_g1_i1.path1	3500
LG1_3304	PARG03304m02	e	c5231_g1_i1.path1	c5231_g1_i1.path1	0	0	0	0	0	4138	c5231_g1_i1.path1	2087
LG1_1884	PARG01884m01	e	c5233_g1_i1.path1	c5233_g1_i1.path1	0	0	0	0	0	2015	c5233_g1_i1.path1	2220
LG1_1344	PARG01344m01	e	c5234_g1_i1.path1	c5234_g1_i1.path1	0	0	0	0	0	7985	c5234_g1_i1.path1	4977
LG1_2176	PARG02176m01	e	c5235_g1_i1.path1	c5235_g1_i1.path1	0	0	0	0	0	3213	c5235_g1_i1.path1	975
LG1_600	PARG00600m01	=	c5240_g1_i1.path1	c5240_g1_i1.path1	0	0	0	0	0	816	c5240_g1_i1.path1	803
LG1_1916	PARG01916m01	o	c5243_g1_i1.path1	c5243_g1_i1.path1	0	0	0	0	0	289	c5243_g1_i1.path1	1686
LG1_3286	PARG03286m01	e	c5255_g1_i1.path1	c5255_g1_i1.path1	0	0	0	0	0	2362	c5255_g1_i1.path1	573
LG1_290	PARG00290m07	o	c5265_g1_i2.path1	c5265_g1_i2.path1	0	0	0	0	0	2051	c5265_g1_i2.path1	5174
LG1_228	PARG00228m07	c	c5272_g1_i2.path1	c5272_g1_i2.path1	0	0	0	0	0	433	c43054_g1_i1.path2	5184
LG1_1511	PARG01511m01	e	c5273_g1_i1.path1	c5273_g1_i1.path1	0	0	0	0	0	703	c21309_g1_i1.path1	1489
LG1_976	PARG00976m03	o	c5287_g1_i1.path1	c5287_g1_i1.path1	0	0	0	0	0	815	c5287_g1_i1.path1	5541
LG1_3195	PARG03195m01	e	c5295_g1_i1.path1	c5295_g1_i1.path1	0	0	0	0	0	1739	c5295_g1_i1.path1	3107
LG1_2090	PARG02090m01	e	c5303_g1_i1.path1	c5303_g1_i1.path1	0	0	0	0	0	1409	c16144_g1_i1.path1	1359
LG1_125	PARG00125m02	c	c5312_g1_i1.path1	c5312_g1_i1.path1	0	0	0	0	0	258	c5312_g1_i1.path1	8703
-	-	u	c5313_g1_i1.path1	c5313_g1_i1.path1	0	0	0	0	0	77	c5313_g1_i1.path2	-
-	-	u	c5313_g1_i1.path2	c5313_g1_i1.path2	0	0	0	0	0	1899	c5313_g1_i1.path2	-
LG1_2830	PARG02830m01	e	c5328_g1_i1.path1	c5328_g1_i1.path1	0	0	0	0	0	683	c40534_g1_i1.path1	4431
LG1_2826	PARG02826m01	o	c5356_g1_i1.path1	c5356_g1_i1.path1	0	0	0	0	0	536	c52841_g1_i1.path1	867
LG1_1689	PARG01689m01	e	c5357_g1_i1.path1	c5357_g1_i1.path1	0	0	0	0	0	1389	c5357_g1_i1.path1	1586
LG1_2369	PARG02369m01	e	c5384_g1_i1.path1	c5384_g1_i1.path1	0	0	0	0	0	2534	c5384_g1_i1.path1	603
-	-	u	c5394_g1_i1.path1	c5394_g1_i1.path1	0	0	0	0	0	3426	c5394_g1_i1.path1	-
LG1_2182	PARG02182m03	x	c5397_g1_i1.path1	c5397_g1_i1.path1	0	0	0	0	0	435	c36236_g1_i2.path1	492
LG1_2066	PARG02066m01	e	c5401_g1_i1.path1	c5401_g1_i1.path1	0	0	0	0	0	1399	c5401_g1_i1.path1	1958
LG1_1033	PARG01033m01	e	c5412_g1_i1.path1	c5412_g1_i1.path1	0	0	0	0	0	797	c9690_g1_i1.path1	1151
LG1_2424	PARG02424m01	e	c5415_g1_i1.path1	c5415_g1_i1.path1	0	0	0	0	0	536	c5415_g1_i1.path1	2100
-	-	u	c5426_g1_i1.path1	c5426_g1_i1.path1	0	0	0	0	0	500	c46067_g1_i1.path1	-
LG1_2951	PARG02951m01	e	c5434_g1_i1.path1	c5434_g1_i1.path1	0	0	0	0	0	184	c38914_g2_i1.path1	2376
LG1_1501	PARG01501m01	e	c5443_g1_i1.path1	c5443_g1_i1.path1	0	0	0	0	0	506	c32561_g1_i1.path1	839
LG1_321	PARG00321m03	i	c5453_g1_i1.path1	c5453_g1_i1.path1	0	0	0	0	0	449	c23054_g1_i1.path1	1179
LG1_557	PARG00557m01	e	c5474_g1_i1.path1	c5474_g1_i1.path1	0	0	0	0	0	300	c33031_g1_i1.path1	1203
LG1_1864	PARG01864m01	e	c5487_g1_i1.path1	c5487_g1_i1.path1	0	0	0	0	0	3213	c5487_g1_i1.path1	1248
LG1_2151	PARG02151m01	e	c5504_g1_i1.path1	c5504_g1_i1.path1	0	0	0	0	0	340	c42307_g1_i1.path1	5664
LG1_3147	PARG03147m01	c	c5513_g1_i1.path1	c5513_g1_i1.path1	0	0	0	0	0	477	c5513_g1_i1.path1	2169
-	-	u	c5529_g1_i1.path1	c5529_g1_i1.path1	0	0	0	0	0	117	c34719_g1_i1.path1	-
-	-	u	c5529_g1_i1.path2	c5529_g1_i1.path2	0	0	0	0	0	95	c5529_g1_i1.path2	-
LG1_1921	PARG01921m01	e	c5535_g1_i1.path1	c5535_g1_i1.path1	0	0	0	0	0	713	c5535_g1_i1.path1	4481
LG1_2520	PARG02520m01	e	c5540_g1_i1.path1	c5540_g1_i1.path1	0	0	0	0	0	518	c26880_g1_i1.path1	1065
LG1_2257	PARG02257m01	e	c5542_g1_i1.path1	c5542_g1_i1.path1	0	0	0	0	0	470	c38513_g1_i2.path1	2020
LG1_2959	PARG02959m01	e	c5557_g1_i1.path1	c5557_g1_i1.path1	0	0	0	0	0	267	c45593_g1_i4.path1	1865
LG1_171	PARG00171m02	o	c5558_g1_i1.path1	c5558_g1_i1.path1	0	0	0	0	0	224	c5558_g1_i1.path1	2876
-	-	u	c5579_g1_i1.path1	c5579_g1_i1.path1	0	0	0	0	0	674	c5579_g1_i1.path1	-
LG1_2333	PARG02333m01	=	c5623_g1_i1.path1	c5623_g1_i1.path1	0	0	0	0	0	1593	c5623_g1_i1.path1	1880
LG1_439	PARG00439m01	e	c5635_g1_i1.path1	c5635_g1_i1.path1	0	0	0	0	0	315	c32095_g1_i1.path2	807
-	-	u	c5729_g1_i1.path1	c5729_g1_i1.path1	0	0	0	0	0	301	c5729_g1_i1.path1	-
LG1_394	PARG00394m01	c	c5741_g1_i1.path1	c5741_g1_i1.path1	0	0	0	0	0	1338	c5741_g1_i1.path1	3755
LG1_1521	PARG01521m02	e	c5744_g1_i1.path1	c5744_g1_i1.path1	0	0	0	0	0	507	c20677_g1_i1.path1	4333
LG1_122	PARG00122m01	e	c5752_g1_i1.path1	c5752_g1_i1.path1	0	0	0	0	0	720	c38996_g2_i2.path1	2587
LG1_1615	PARG01615m01	i	c5758_g1_i1.path1	c5758_g1_i1.path1	0	0	0	0	0	415	c38676_g1_i2.path1	811
LG1_3161	PARG03161m01	e	c5773_g1_i1.path1	c5773_g1_i1.path1	0	0	0	0	0	330	c47802_g1_i1.path1	2283
LG1_2149	PARG02149m01	e	c5830_g1_i1.path1	c5830_g1_i1.path1	0	0	0	0	0	815	c83355_g1_i1.path1	1059
LG1_19	PARG00019m01	e	c5854_g1_i1.path1	c5854_g1_i1.path1	0	0	0	0	0	777	c52830_g1_i1.path1	2946
LG1_1505	PARG01505m01	i	c5877_g1_i1.path1	c5877_g1_i1.path1	0	0	0	0	0	579	c5877_g1_i1.path1	717
LG1_875	PARG00875m02	i	c5902_g1_i1.path1	c5902_g1_i1.path1	0	0	0	0	0	404	c40412_g1_i1.path1	864
LG1_875	PARG00875m02	i	c5902_g2_i1.path1	c5902_g2_i1.path1	0	0	0	0	0	469	c40412_g1_i1.path1	864
LG1_3250	PARG03250m01	e	c5945_g1_i1.path1	c5945_g1_i1.path1	0	0	0	0	0	4077	c35268_g1_i1.path1	1029
LG1_1988	PARG01988m02	x	c5954_g1_i1.path1	c5954_g1_i1.path1	0	0	0	0	0	1579	c5954_g1_i1.path1	780
LG1_2182	PARG02182m03	i	c5958_g1_i1.path1	c5958_g1_i1.path1	0	0	0	0	0	280	c5958_g1_i1.path1	492
LG1_1820	PARG01820m01	o	c5963_g1_i1.path1	c5963_g1_i1.path1	0	0	0	0	0	463	c35413_g1_i3.path1	2042
LG1_939	PARG00939m01	e	c5976_g1_i1.path1	c5976_g1_i1.path1	0	0	0	0	0	689	c38635_g2_i1.path1	1906
LG1_972	PARG00972m04	e	c6079_g1_i1.path1	c6079_g1_i1.path1	0	0	0	0	0	5293	c6079_g1_i1.path1	3918
LG1_3037	PARG03037m01	e	c6082_g1_i1.path1	c6082_g1_i1.path1	0	0	0	0	0	1355	c6082_g1_i1.path1	972
LG1_1602	PARG01602m02	i	c6087_g1_i1.path1	c6087_g1_i1.path1	0	0	0	0	0	465	c43661_g1_i2.path1	3253
LG1_2919	PARG02919m01	e	c6092_g1_i1.path1	c6092_g1_i1.path1	0	0	0	0	0	1725	c6092_g1_i1.path1	2652
-	-	u	c6113_g1_i1.path1	c6113_g1_i1.path1	0	0	0	0	0	237	c39474_g1_i1.path1	-
LG1_289	PARG00289m01	o	c6116_g1_i1.path1	c6116_g1_i1.path1	0	0	0	0	0	225	c31795_g1_i1.path1	860
-	-	u	c6148_g1_i1.path2	c6148_g1_i1.path2	0	0	0	0	0	168	c6148_g1_i1.path2	-
LG1_1421	PARG01421m01	e	c6192_g1_i1.path1	c6192_g1_i1.path1	0	0	0	0	0	240	c41302_g1_i1.path1	1620
LG1_522	PARG00522m02	c	c6193_g1_i1.path1	c6193_g1_i1.path1	0	0	0	0	0	250	c66435_g1_i1.path1	1187
LG1_3275	PARG03275m01	e	c6208_g1_i1.path1	c6208_g1_i1.path1	0	0	0	0	0	276	c6208_g1_i1.path1	1599
LG1_229	PARG00229m01	e	c6234_g1_i1.path1	c6234_g1_i1.path1	0	0	0	0	0	312	c34229_g3_i1.path1	690
LG1_1875	PARG01875m01	e	c6242_g1_i1.path1	c6242_g1_i1.path1	0	0	0	0	0	368	c37741_g1_i1.path1	1057
LG1_1060	PARG01060m01	c	c6260_g1_i1.path1	c6260_g1_i1.path1	0	0	0	0	0	767	c6260_g1_i1.path1	1098
LG1_3126	PARG03126m05	e	c6270_g1_i1.path1	c6270_g1_i1.path1	0	0	0	0	0	210	c3505_g1_i2.path1	1419
LG1_57	PARG00057m01	e	c6281_g1_i1.path1	c6281_g1_i1.path1	0	0	0	0	0	1968	c6281_g1_i1.path1	2593
LG1_1702	PARG01702m01	e	c6284_g1_i1.path1	c6284_g1_i1.path1	0	0	0	0	0	1687	c6284_g1_i1.path1	2446
LG1_3197	PARG03197m01	e	c6309_g1_i1.path1	c6309_g1_i1.path1	0	0	0	0	0	997	c6309_g1_i1.path1	3807
LG1_2338	PARG02338m01	e	c6345_g1_i1.path1	c6345_g1_i1.path1	0	0	0	0	0	298	c33941_g1_i1.path1	2083
LG1_1669	PARG01669m02	e	c6353_g1_i1.path1	c6353_g1_i1.path1	0	0	0	0	0	202	c41303_g1_i1.path1	1491
LG1_2517	PARG02517m02	e	c6353_g1_i1.path2	c6353_g1_i1.path2	0	0	0	0	0	199	c41303_g1_i1.path2	2004
LG1_2881	PARG02881m02	e	c6359_g1_i1.path1	c6359_g1_i1.path1	0	0	0	0	0	321	c43010_g1_i1.path1	1443
LG1_2596	PARG02596m01	i	c6414_g1_i1.path1	c6414_g1_i1.path1	0	0	0	0	0	230	c45486_g1_i1.path1	3074
LG1_142	PARG00142m01	c	c6419_g1_i1.path2	c6419_g1_i1.path2	0	0	0	0	0	239	c6419_g1_i1.path2	1065
LG1_688	PARG00688m01	i	c6419_g1_i1.path3	c6419_g1_i1.path3	0	0	0	0	0	239	c6419_g1_i1.path3	333
LG1_239	PARG00239m01	i	c6432_g1_i1.path1	c6432_g1_i1.path1	0	0	0	0	0	304	c40998_g1_i2.path1	814
LG1_465	PARG00465m02	e	c6448_g1_i1.path1	c6448_g1_i1.path1	0	0	0	0	0	246	c6448_g1_i1.path1	1510
LG1_860	PARG00860m01	x	c6474_g1_i1.path1	c6474_g1_i1.path1	0	0	0	0	0	2371	c6474_g1_i1.path1	1688
LG1_2321	PARG02321m01	x	c6475_g1_i1.path1	c6475_g1_i1.path1	0	0	0	0	0	425	c6475_g1_i1.path1	1164
LG1_2418	PARG02418m01	e	c6484_g1_i1.path1	c6484_g1_i1.path1	0	0	0	0	0	562	c6484_g1_i1.path1	1575
LG1_2145	PARG02145m01	c	c6492_g1_i1.path1	c6492_g1_i1.path1	0	0	0	0	0	234	c38266_g1_i1.path1	2296
LG1_1029	PARG01029m01	e	c6528_g1_i1.path1	c6528_g1_i1.path1	0	0	0	0	0	1784	c6528_g1_i1.path1	1314
LG1_1299	PARG01299m01	p	c6540_g1_i1.path1	c6540_g1_i1.path1	0	0	0	0	0	301	c45279_g1_i3.path1	723
LG1_2619	PARG02619m01	e	c6593_g1_i1.path1	c6593_g1_i1.path1	0	0	0	0	0	252	c45935_g3_i1.path1	1960
LG1_2394	PARG02394m01	e	c6595_g1_i1.path1	c6595_g1_i1.path1	0	0	0	0	0	803	c6595_g1_i1.path1	3639
-	-	u	c6606_g1_i1.path2	c6606_g1_i1.path2	0	0	0	0	0	108	c45334_g7_i2.path1	-
LG1_397	PARG00397m01	e	c6619_g1_i1.path1	c6619_g1_i1.path1	0	0	0	0	0	302	c5191_g1_i1.path1	1765
LG1_834	PARG00834m02	e	c6671_g1_i1.path1	c6671_g1_i1.path1	0	0	0	0	0	252	c30771_g1_i1.path1	4054
LG1_554	PARG00554m04	e	c6690_g1_i1.path1	c6690_g1_i1.path1	0	0	0	0	0	242	c46277_g1_i5.path1	4552
LG1_283	PARG00283m03	e	c6690_g1_i1.path2	c6690_g1_i1.path2	0	0	0	0	0	59	c45844_g1_i2.path1	5749
LG1_1214	PARG01214m02	e	c6743_g1_i1.path1	c6743_g1_i1.path1	0	0	0	0	0	434	c42533_g2_i1.path1	1299
LG1_1578	PARG01578m01	c	c6766_g1_i1.path1	c6766_g1_i1.path1	0	0	0	0	0	218	c32227_g1_i1.path1	2355
LG1_347	PARG00347m01	e	c6795_g1_i1.path1	c6795_g1_i1.path1	0	0	0	0	0	572	c40145_g1_i1.path1	2340
LG1_14	PARG00014m02	e	c6836_g1_i2.path1	c6836_g1_i2.path1	0	0	0	0	0	387	c9297_g2_i2.path2	1783
LG1_2822	PARG02822m01	e	c6849_g1_i1.path1	c6849_g1_i1.path1	0	0	0	0	0	1091	c6849_g1_i1.path1	540
LG1_3261	PARG03261m01	e	c6869_g1_i1.path1	c6869_g1_i1.path1	0	0	0	0	0	228	c37486_g1_i1.path1	1955
LG1_1251	PARG01251m02	e	c6871_g1_i1.path1	c6871_g1_i1.path1	0	0	0	0	0	2663	c6871_g1_i1.path1	1596
LG1_1093	PARG01093m01	p	c6879_g1_i1.path1	c6879_g1_i1.path1	0	0	0	0	0	201	c39903_g1_i1.path1	1471
LG1_2869	PARG02869m02	x	c6894_g1_i1.path1	c6894_g1_i1.path1	0	0	0	0	0	438	c21306_g1_i1.path1	381
LG1_1311	PARG01311m01	e	c6906_g1_i1.path1	c6906_g1_i1.path1	0	0	0	0	0	343	c13030_g1_i1.path1	1611
LG1_402	PARG00402m02	i	c6912_g1_i1.path1	c6912_g1_i1.path1	0	0	0	0	0	417	c21329_g1_i1.path1	989
LG1_936	PARG00936m01	e	c6914_g1_i1.path1	c6914_g1_i1.path1	0	0	0	0	0	3586	c6914_g1_i1.path1	1319
LG1_2164	PARG02164m02	i	c6920_g1_i1.path1	c6920_g1_i1.path1	0	0	0	0	0	254	c44773_g2_i2.path1	2156
LG1_2642	PARG02642m01	e	c6979_g1_i1.path1	c6979_g1_i1.path1	0	0	0	0	0	439	c24576_g1_i1.path1	795
-	-	u	c6998_g1_i1.path1	c6998_g1_i1.path1	0	0	0	0	0	289	c6998_g1_i1.path1	-
LG1_1393	PARG01393m02	i	c7022_g1_i1.path1	c7022_g1_i1.path1	0	0	0	0	0	610	c37641_g1_i1.path1	1902
LG1_851	PARG00851m01	c	c7032_g1_i1.path1	c7032_g1_i1.path1	0	0	0	0	0	251	c7032_g1_i1.path1	2337
LG1_343	PARG00343m01	o	c7042_g1_i1.path1	c7042_g1_i1.path1	0	0	0	0	0	255	c7042_g1_i1.path1	1624
-	-	u	c7059_g1_i1.path1	c7059_g1_i1.path1	0	0	0	0	0	353	c28554_g1_i1.path1	-
LG1_762	PARG00762m01	o	c7060_g1_i1.path1	c7060_g1_i1.path1	0	0	0	0	0	325	c54430_g1_i1.path1	594
LG1_2877	PARG02877m01	e	c7064_g1_i1.path1	c7064_g1_i1.path1	0	0	0	0	0	209	c45898_g5_i1.path1	1590
LG1_272	PARG00272m01	x	c7070_g1_i1.path1	c7070_g1_i1.path1	0	0	0	0	0	199	c7070_g1_i1.path1	1594
LG1_651	PARG00651m02	x	c7077_g1_i1.path1	c7077_g1_i1.path1	0	0	0	0	0	368	c7077_g1_i1.path1	2037
LG1_971	PARG00971m01	i	c7093_g1_i2.path1	c7093_g1_i2.path1	0	0	0	0	0	1545	c7191_g1_i1.path1	885
LG1_197	PARG00197m03	e	c7112_g1_i1.path1	c7112_g1_i1.path1	0	0	0	0	0	293	c43913_g1_i1.path1	11988
LG1_1882	PARG01882m01	e	c7161_g1_i1.path1	c7161_g1_i1.path1	0	0	0	0	0	463	c38056_g1_i1.path1	1737
LG1_1329	PARG01329m01	e	c7170_g1_i1.path1	c7170_g1_i1.path1	0	0	0	0	0	713	c42524_g1_i1.path1	1206
LG1_1837	PARG01837m01	e	c7171_g1_i1.path1	c7171_g1_i1.path1	0	0	0	0	0	233	c38536_g1_i1.path1	2475
-	-	u	c7178_g1_i1.path2	c7178_g1_i1.path2	0	0	0	0	0	463	c7178_g1_i1.path2	-
LG1_971	PARG00971m01	e	c7191_g1_i1.path1	c7191_g1_i1.path1	0	0	0	0	0	6130	c7191_g1_i1.path1	885
LG1_958	PARG00958m02	i	c7198_g1_i1.path1	c7198_g1_i1.path1	0	0	0	0	0	522	c35014_g1_i2.path1	1296
LG1_3252	PARG03252m01	x	c7215_g1_i1.path1	c7215_g1_i1.path1	0	0	0	0	0	305	c35268_g1_i1.path1	489
LG1_1122	PARG01122m01	e	c7255_g1_i2.path1	c7255_g1_i2.path1	0	0	0	0	0	1005	c41586_g2_i3.path1	1498
LG1_1871	PARG01871m01	i	c7256_g1_i1.path1	c7256_g1_i1.path1	0	0	0	0	0	284	c43368_g1_i1.path1	1647
LG1_201	PARG00201m06	i	c7299_g1_i1.path1	c7299_g1_i1.path1	0	0	0	0	0	287	c7299_g1_i1.path1	4266
-	-	u	c7312_g1_i1.path1	c7312_g1_i1.path1	0	0	0	0	0	206	c41562_g1_i1.path1	-
LG1_2514	PARG02514m01	c	c7325_g1_i1.path1	c7325_g1_i1.path1	0	0	0	0	0	455	c7325_g1_i1.path1	2382
LG1_3043	PARG03043m01	x	c7333_g1_i1.path1	c7333_g1_i1.path1	0	0	0	0	0	818	c7333_g1_i1.path1	819
LG1_107	PARG00107m01	c	c7343_g1_i1.path1	c7343_g1_i1.path1	0	0	0	0	0	387	c7343_g1_i1.path1	704
LG1_1584	PARG01584m02	e	c7365_g1_i1.path1	c7365_g1_i1.path1	0	0	0	0	0	10235	c7365_g1_i1.path1	1224
LG1_560	PARG00560m01	e	c7389_g1_i1.path1	c7389_g1_i1.path1	0	0	0	0	0	307	c41268_g1_i1.path1	2224
-	-	u	c7392_g1_i1.path1	c7392_g1_i1.path1	0	0	0	0	0	239	c7392_g1_i1.path1	-
LG1_2045	PARG02045m02	e	c7395_g1_i1.path1	c7395_g1_i1.path1	0	0	0	0	0	387	c7395_g1_i1.path1	2110
LG1_2874	PARG02874m01	e	c7400_g1_i1.path1	c7400_g1_i1.path1	0	0	0	0	0	461	c21306_g1_i1.path1	1790
LG1_1264	PARG01264m04	e	c7401_g1_i1.path1	c7401_g1_i1.path1	0	0	0	0	0	1227	c7401_g1_i1.path1	3447
LG1_1647	PARG01647m01	i	c7411_g1_i1.path2	c7411_g1_i1.path2	0	0	0	0	0	528	c42037_g1_i4.path2	3638
LG1_3286	PARG03286m01	e	c7448_g1_i1.path1	c7448_g1_i1.path1	0	0	0	0	0	211	c5255_g1_i1.path1	573
LG1_2098	PARG02098m01	e	c7484_g1_i1.path1	c7484_g1_i1.path1	0	0	0	0	0	565	c7484_g1_i1.path1	1512
LG1_1271	PARG01271m01	e	c7491_g1_i2.path1	c7491_g1_i2.path1	0	0	0	0	0	4456	c7491_g1_i2.path1	1428
LG1_1987	PARG01987m01	i	c7496_g1_i1.path2	c7496_g1_i1.path2	0	0	0	0	0	113	c7496_g1_i1.path2	1668
LG1_2015	PARG02015m01	i	c7509_g1_i1.path1	c7509_g1_i1.path1	0	0	0	0	0	315	c7509_g1_i1.path1	1290
LG1_1549	PARG01549m01	x	c7516_g1_i1.path1	c7516_g1_i1.path1	0	0	0	0	0	261	c7516_g1_i1.path1	3631
LG1_2223	PARG02223m01	e	c7526_g1_i1.path1	c7526_g1_i1.path1	0	0	0	0	0	2203	c7526_g1_i1.path1	336
LG1_2713	PARG02713m01	e	c7533_g1_i1.path1	c7533_g1_i1.path1	0	0	0	0	0	1274	c7533_g1_i1.path1	2463
LG1_1249	PARG01249m02	e	c7541_g1_i1.path1	c7541_g1_i1.path1	0	0	0	0	0	257	c7541_g1_i1.path1	2227
-	-	u	c7573_g1_i1.path1	c7573_g1_i1.path1	0	0	0	0	0	296	c5313_g1_i1.path2	-
LG1_2891	PARG02891m01	c	c7583_g1_i1.path1	c7583_g1_i1.path1	0	0	0	0	0	345	c7583_g1_i1.path1	812
LG1_1146	PARG01146m01	e	c7617_g1_i2.path1	c7617_g1_i2.path1	0	0	0	0	0	1917	c23832_g1_i2.path1	5331
LG1_2924	PARG02924m01	e	c7625_g1_i1.path1	c7625_g1_i1.path1	0	0	0	0	0	338	c38673_g2_i1.path1	2702
LG1_645	PARG00645m02	e	c7639_g1_i1.path1	c7639_g1_i1.path1	0	0	0	0	0	482	c53002_g1_i1.path1	3252
LG1_645	PARG00645m02	e	c7639_g2_i1.path1	c7639_g2_i1.path1	0	0	0	0	0	615	c53002_g1_i1.path1	3252
-	-	u	c7660_g1_i1.path1	c7660_g1_i1.path1	0	0	0	0	0	221	c7660_g1_i1.path1	-
LG1_2180	PARG02180m01	e	c7664_g1_i1.path1	c7664_g1_i1.path1	0	0	0	0	0	759	c7664_g1_i1.path1	4082
LG1_2015	PARG02015m01	x	c7687_g1_i2.path1	c7687_g1_i2.path1	0	0	0	0	0	415	c10719_g1_i1.path1	1290
LG1_282	PARG00282m01	e	c7693_g1_i1.path1	c7693_g1_i1.path1	0	0	0	0	0	203	c28607_g1_i1.path1	2238
LG1_1525	PARG01525m01	i	c7694_g2_i1.path1	c7694_g2_i1.path1	0	0	0	0	0	911	c45930_g2_i2.path1	2465
LG1_839	PARG00839m01	e	c7715_g1_i1.path1	c7715_g1_i1.path1	0	0	0	0	0	446	c9333_g1_i1.path1	1751
LG1_167	PARG00167m01	c	c7737_g1_i1.path1	c7737_g1_i1.path1	0	0	0	0	0	201	c28513_g1_i1.path1	857
LG1_838	PARG00838m02	e	c7759_g1_i1.path1	c7759_g1_i1.path1	0	0	0	0	0	311	c46047_g2_i1.path1	1600
LG1_1457	PARG01457m02	e	c7808_g1_i1.path1	c7808_g1_i1.path1	0	0	0	0	0	3553	c7808_g1_i1.path1	1364
LG1_3113	PARG03113m01	e	c7825_g1_i1.path1	c7825_g1_i1.path1	0	0	0	0	0	898	c7825_g1_i1.path1	2061
LG1_715	PARG00715m02	e	c7868_g1_i1.path1	c7868_g1_i1.path1	0	0	0	0	0	372	c41034_g1_i1.path1	3618
LG1_2373	PARG02373m01	e	c7904_g1_i1.path1	c7904_g1_i1.path1	0	0	0	0	0	1182	c27940_g1_i1.path1	2180
LG1_297	PARG00297m04	x	c7913_g1_i1.path1	c7913_g1_i1.path1	0	0	0	0	0	754	c7913_g1_i1.path1	1454
LG1_630	PARG00630m01	o	c7936_g1_i1.path1	c7936_g1_i1.path1	0	0	0	0	0	310	c7936_g1_i1.path1	795
LG1_56	PARG00056m01	e	c7952_g1_i1.path1	c7952_g1_i1.path1	0	0	0	0	0	509	c7952_g1_i1.path1	937
LG1_490	PARG00490m02	e	c7953_g1_i1.path1	c7953_g1_i1.path1	0	0	0	0	0	510	c21768_g1_i1.path1	2116
LG1_1089	PARG01089m02	i	c7956_g1_i1.path1	c7956_g1_i1.path1	0	0	0	0	0	361	c40799_g2_i1.path1	3732
LG1_2112	PARG02112m01	i	c7962_g1_i1.path1	c7962_g1_i1.path1	0	0	0	0	0	90	c30444_g1_i1.path1	1199
LG1_2112	PARG02112m01	e	c7962_g1_i1.path2	c7962_g1_i1.path2	0	0	0	0	0	305	c30444_g1_i1.path1	1199
LG1_2867	PARG02867m01	e	c7967_g1_i1.path1	c7967_g1_i1.path1	0	0	0	0	0	234	c41017_g1_i1.path1	1239
LG1_252	PARG00252m01	e	c7973_g1_i1.path1	c7973_g1_i1.path1	0	0	0	0	0	1630	c34980_g1_i1.path1	2501
LG1_834	PARG00834m02	e	c7977_g1_i2.path1	c7977_g1_i2.path1	0	0	0	0	0	319	c30771_g1_i1.path1	4054
LG1_333	PARG00333m01	e	c7990_g1_i1.path1	c7990_g1_i1.path1	0	0	0	0	0	340	c38771_g1_i1.path1	1734
LG1_3235	PARG03235m01	e	c7998_g1_i1.path1	c7998_g1_i1.path1	0	0	0	0	0	473	c11605_g1_i1.path1	2622
-	-	u	c8037_g1_i1.path1	c8037_g1_i1.path1	0	0	0	0	0	211	c8037_g1_i1.path1	-
LG1_2157	PARG02157m02	e	c8046_g1_i1.path1	c8046_g1_i1.path1	0	0	0	0	0	1838	c8046_g1_i1.path1	885
LG1_1905	PARG01905m01	e	c8049_g1_i1.path1	c8049_g1_i1.path1	0	0	0	0	0	555	c42855_g1_i1.path1	1557
LG1_2269	PARG02269m02	c	c8050_g1_i1.path1	c8050_g1_i1.path1	0	0	0	0	0	440	c38127_g2_i1.path1	2563
LG1_1886	PARG01886m01	e	c8056_g1_i1.path1	c8056_g1_i1.path1	0	0	0	0	0	225	c40874_g1_i1.path1	2753
LG1_290	PARG00290m07	e	c8062_g1_i1.path1	c8062_g1_i1.path1	0	0	0	0	0	209	c41215_g1_i1.path1	5174
-	-	u	c8067_g1_i1.path1	c8067_g1_i1.path1	0	0	0	0	0	366	c36472_g1_i1.path1	-
-	-	u	c8071_g1_i1.path1	c8071_g1_i1.path1	0	0	0	0	0	2021	c8071_g1_i1.path1	-
LG1_3113	PARG03113m01	e	c8107_g1_i1.path1	c8107_g1_i1.path1	0	0	0	0	0	281	c24317_g1_i1.path1	2061
LG1_641	PARG00641m01	p	c8121_g1_i1.path1	c8121_g1_i1.path1	0	0	0	0	0	223	c8121_g1_i1.path1	413
LG1_1825	PARG01825m01	o	c8128_g1_i1.path1	c8128_g1_i1.path1	0	0	0	0	0	489	c8128_g1_i1.path1	228
LG1_1676	PARG01676m01	e	c8141_g1_i2.path1	c8141_g1_i2.path1	0	0	0	0	0	401	c36307_g1_i2.path1	1217
LG1_1233	PARG01233m01	e	c8164_g1_i1.path1	c8164_g1_i1.path1	0	0	0	0	0	1355	c8164_g1_i1.path1	1587
LG1_124	PARG00124m01	p	c8166_g1_i1.path1	c8166_g1_i1.path1	0	0	0	0	0	218	c25907_g1_i2.path1	447
LG1_2703	PARG02703m01	i	c8169_g1_i1.path1	c8169_g1_i1.path1	0	0	0	0	0	336	c38855_g1_i1.path1	2233
LG1_2749	PARG02749m01	c	c8172_g1_i1.path1	c8172_g1_i1.path1	0	0	0	0	0	697	c8172_g1_i1.path1	800
LG1_2903	PARG02903m01	e	c8190_g1_i1.path1	c8190_g1_i1.path1	0	0	0	0	0	214	c30026_g3_i1.path1	2727
LG1_2096	PARG02096m02	c	c8192_g1_i2.path1	c8192_g1_i2.path1	0	0	0	0	0	1287	c8192_g1_i2.path1	2791
LG1_3263	PARG03263m01	o	c8218_g1_i1.path1	c8218_g1_i1.path1	0	0	0	0	0	251	c8218_g1_i1.path1	1607
LG1_454	PARG00454m01	e	c8220_g1_i1.path1	c8220_g1_i1.path1	0	0	0	0	0	1987	c8220_g1_i1.path1	1453
LG1_1195	PARG01195m01	e	c8223_g1_i1.path1	c8223_g1_i1.path1	0	0	0	0	0	247	c23237_g1_i1.path1	872
LG1_192	PARG00192m01	e	c8251_g1_i1.path1	c8251_g1_i1.path1	0	0	0	0	0	214	c43047_g1_i1.path1	2584
-	-	u	c8316_g1_i1.path1	c8316_g1_i1.path1	0	0	0	0	0	316	c45284_g1_i1.path1	-
LG1_955	PARG00955m02	e	c8325_g1_i1.path1	c8325_g1_i1.path1	0	0	0	0	0	349	c39693_g1_i1.path1	3329
LG1_2496	PARG02496m01	x	c8366_g1_i1.path1	c8366_g1_i1.path1	0	0	0	0	0	1100	c8366_g1_i1.path1	711
LG1_191	PARG00191m01	e	c8393_g1_i1.path1	c8393_g1_i1.path1	0	0	0	0	0	1447	c8393_g1_i1.path1	1508
LG1_2061	PARG02061m03	o	c8417_g1_i1.path1	c8417_g1_i1.path1	0	0	0	0	0	217	c34324_g1_i1.path1	2393
LG1_2224	PARG02224m01	e	c8420_g1_i1.path1	c8420_g1_i1.path1	0	0	0	0	0	1358	c27010_g2_i2.path1	1520
LG1_1337	PARG01337m01	e	c8455_g1_i1.path1	c8455_g1_i1.path1	0	0	0	0	0	209	c59444_g1_i1.path1	1076
LG1_2371	PARG02371m01	e	c8474_g1_i1.path1	c8474_g1_i1.path1	0	0	0	0	0	4240	c8474_g1_i1.path1	1207
LG1_2259	PARG02259m01	e	c8477_g1_i1.path1	c8477_g1_i1.path1	0	0	0	0	0	482	c30688_g1_i2.path1	1334
LG1_908	PARG00908m03	e	c8494_g1_i1.path1	c8494_g1_i1.path1	0	0	0	0	0	725	c36198_g1_i3.path1	3980
LG1_2380	PARG02380m01	e	c8498_g1_i1.path1	c8498_g1_i1.path1	0	0	0	0	0	267	c29610_g1_i2.path1	1782
LG1_892	PARG00892m01	i	c8499_g1_i1.path1	c8499_g1_i1.path1	0	0	0	0	0	268	c30544_g1_i1.path1	1407
LG1_2171	PARG02171m01	e	c8525_g1_i1.path1	c8525_g1_i1.path1	0	0	0	0	0	269	c24542_g1_i1.path1	1316
LG1_2511	PARG02511m03	e	c8550_g1_i1.path1	c8550_g1_i1.path1	0	0	0	0	0	215	c34861_g1_i1.path1	2803
LG1_2733	PARG02733m02	x	c8561_g1_i1.path1	c8561_g1_i1.path1	0	0	0	0	0	243	c8561_g1_i1.path1	2542
LG1_2627	PARG02627m01	c	c8651_g1_i1.path1	c8651_g1_i1.path1	0	0	0	0	0	443	c8651_g1_i1.path1	1010
LG1_2453	PARG02453m01	o	c8690_g1_i1.path1	c8690_g1_i1.path1	0	0	0	0	0	243	c8690_g1_i1.path1	435
LG1_2726	PARG02726m01	o	c8737_g1_i1.path1	c8737_g1_i1.path1	0	0	0	0	0	1875	c8737_g1_i1.path1	1356
LG1_753	PARG00753m05	e	c8755_g1_i1.path1	c8755_g1_i1.path1	0	0	0	0	0	2304	c8755_g1_i1.path1	1008
LG1_955	PARG00955m02	e	c8759_g1_i1.path1	c8759_g1_i1.path1	0	0	0	0	0	335	c39693_g1_i1.path1	3329
LG1_2272	PARG02272m02	o	c8767_g1_i1.path1	c8767_g1_i1.path1	0	0	0	0	0	315	c8767_g1_i1.path1	5178
-	-	u	c8790_g1_i1.path1	c8790_g1_i1.path1	0	0	0	0	0	554	c8790_g1_i1.path1	-
LG1_2753	PARG02753m01	e	c8794_g1_i1.path1	c8794_g1_i1.path1	0	0	0	0	0	3039	c8794_g1_i1.path1	1625
LG1_3213	PARG03213m01	=	c8800_g1_i1.path1	c8800_g1_i1.path1	0	0	0	0	0	4804	c8800_g1_i1.path1	408
LG1_2547	PARG02547m02	e	c8828_g1_i1.path1	c8828_g1_i1.path1	0	0	0	0	0	3473	c8828_g1_i1.path1	1420
LG1_2537	PARG02537m01	e	c8831_g1_i1.path1	c8831_g1_i1.path1	0	0	0	0	0	330	c39389_g2_i1.path1	1602
LG1_2364	PARG02364m01	e	c8840_g1_i1.path1	c8840_g1_i1.path1	0	0	0	0	0	369	c66660_g1_i1.path1	3069
LG1_1080	PARG01080m03	e	c8867_g1_i1.path1	c8867_g1_i1.path1	0	0	0	0	0	430	c32453_g1_i1.path1	759
LG1_2693	PARG02693m01	e	c8876_g1_i1.path1	c8876_g1_i1.path1	0	0	0	0	0	287	c42187_g1_i2.path1	1797
LG1_223	PARG00223m01	p	c8886_g1_i1.path1	c8886_g1_i1.path1	0	0	0	0	0	238	c43946_g1_i1.path1	1752
LG1_1192	PARG01192m01	e	c8908_g1_i1.path1	c8908_g1_i1.path1	0	0	0	0	0	864	c8908_g1_i1.path1	761
-	-	u	c8912_g1_i1.path1	c8912_g1_i1.path1	0	0	0	0	0	701	c8912_g1_i1.path1	-
LG1_1247	PARG01247m01	e	c8921_g1_i1.path1	c8921_g1_i1.path1	0	0	0	0	0	232	c72384_g1_i1.path1	1038
LG1_1265	PARG01265m02	c	c8927_g1_i1.path1	c8927_g1_i1.path1	0	0	0	0	0	1414	c8927_g1_i1.path1	1921
LG1_657	PARG00657m01	e	c8956_g1_i2.path1	c8956_g1_i2.path1	0	0	0	0	0	347	c8956_g1_i2.path1	2824
LG1_312	PARG00312m01	e	c8977_g1_i1.path1	c8977_g1_i1.path1	0	0	0	0	0	798	c40725_g1_i1.path1	2319
LG1_250	PARG00250m01	e	c8979_g1_i1.path1	c8979_g1_i1.path1	0	0	0	0	0	468	c38468_g2_i1.path1	2190
LG1_351	PARG00351m04	e	c9012_g1_i1.path1	c9012_g1_i1.path1	0	0	0	0	0	499	c41149_g1_i2.path1	3330
LG1_2115	PARG02115m01	x	c9030_g1_i1.path1	c9030_g1_i1.path1	0	0	0	0	0	596	c9030_g1_i1.path1	1203
LG1_2178	PARG02178m02	i	c9048_g1_i1.path1	c9048_g1_i1.path1	0	0	0	0	0	264	c30599_g1_i2.path1	1334
LG1_2258	PARG02258m01	e	c9125_g1_i1.path1	c9125_g1_i1.path1	0	0	0	0	0	320	c34348_g1_i1.path1	1961
-	-	u	c9126_g1_i1.path2	c9126_g1_i1.path2	0	0	0	0	0	290	c9126_g1_i1.path2	-
LG1_1912	PARG01912m01	x	c9148_g1_i1.path1	c9148_g1_i1.path1	0	0	0	0	0	398	c9148_g1_i1.path1	2008
LG1_2735	PARG02735m01	e	c9165_g1_i1.path1	c9165_g1_i1.path1	0	0	0	0	0	1285	c9165_g1_i1.path1	5922
LG1_665	PARG00665m01	e	c9190_g1_i2.path1	c9190_g1_i2.path1	0	0	0	0	0	363	c37660_g2_i1.path1	995
-	-	u	c9220_g1_i1.path1	c9220_g1_i1.path1	0	0	0	0	0	240	c51616_g1_i1.path1	-
-	-	u	c9235_g1_i1.path1	c9235_g1_i1.path1	0	0	0	0	0	331	c9235_g1_i1.path1	-
LG1_1065	PARG01065m01	e	c9282_g1_i1.path1	c9282_g1_i1.path1	0	0	0	0	0	266	c39175_g1_i1.path1	2898
LG1_14	PARG00014m02	e	c9297_g2_i2.path2	c9297_g2_i2.path2	0	0	0	0	0	2433	c9297_g2_i2.path2	1783
LG1_3290	PARG03290m04	e	c9301_g1_i1.path1	c9301_g1_i1.path1	0	0	0	0	0	419	c66401_g1_i1.path1	3258
LG1_3290	PARG03290m04	e	c9301_g2_i1.path1	c9301_g2_i1.path1	0	0	0	0	0	238	c66401_g1_i1.path1	3258
LG1_3250	PARG03250m01	i	c9323_g1_i1.path1	c9323_g1_i1.path1	0	0	0	0	0	337	c35268_g1_i1.path1	1029
LG1_839	PARG00839m01	e	c9333_g1_i1.path1	c9333_g1_i1.path1	0	0	0	0	0	3447	c9333_g1_i1.path1	1751
LG1_401	PARG00401m01	x	c9341_g1_i1.path1	c9341_g1_i1.path1	0	0	0	0	0	532	c9341_g1_i1.path1	1878
-	-	u	c9350_g1_i1.path1	c9350_g1_i1.path1	0	0	0	0	0	2619	c9350_g1_i1.path1	-
LG1_1702	PARG01702m01	e	c9356_g1_i1.path1	c9356_g1_i1.path1	0	0	0	0	0	442	c9356_g1_i1.path1	2446
LG1_1136	PARG01136m01	x	c9366_g1_i1.path1	c9366_g1_i1.path1	0	0	0	0	0	478	c9366_g1_i1.path1	1668
LG1_578	PARG00578m01	e	c9386_g1_i1.path1	c9386_g1_i1.path1	0	0	0	0	0	913	c38768_g1_i1.path1	2477
LG1_1918	PARG01918m01	o	c9406_g1_i1.path2	c9406_g1_i1.path2	0	0	0	0	0	482	c9406_g1_i1.path2	2178
LG1_1201	PARG01201m01	x	c9409_g1_i1.path1	c9409_g1_i1.path1	0	0	0	0	0	1026	c9409_g1_i1.path1	2457
LG1_2061	PARG02061m03	e	c9426_g1_i1.path1	c9426_g1_i1.path1	0	0	0	0	0	5070	c9426_g1_i1.path1	2393
LG1_2061	PARG02061m02	x	c9426_g2_i1.path1	c9426_g2_i1.path1	0	0	0	0	0	782	c9426_g2_i1.path1	2377
LG1_1389	PARG01389m01	e	c9441_g1_i1.path1	c9441_g1_i1.path1	0	0	0	0	0	5304	c9441_g1_i1.path1	1360
LG1_1332	PARG01332m01	e	c9460_g1_i2.path1	c9460_g1_i2.path1	0	0	0	0	0	7969	c9460_g1_i2.path1	2346
LG1_2476	PARG02476m02	=	c9472_g1_i1.path1	c9472_g1_i1.path1	0	0	0	0	0	2498	c9472_g1_i1.path1	2824
LG1_3295	PARG03295m02	e	c9486_g1_i1.path1	c9486_g1_i1.path1	0	0	0	0	0	437	c23659_g1_i1.path1	1404
LG1_3011	PARG03011m01	o	c9487_g1_i1.path1	c9487_g1_i1.path1	0	0	0	0	0	425	c59469_g1_i1.path1	721
LG1_185	PARG00185m01	=	c9512_g1_i1.path1	c9512_g1_i1.path1	0	0	0	0	0	2481	c9512_g1_i1.path1	522
LG1_2141	PARG02141m01	o	c9535_g1_i1.path2	c9535_g1_i1.path2	0	0	0	0	0	226	c9535_g1_i1.path2	3168
LG1_1521	PARG01521m02	e	c9542_g1_i1.path1	c9542_g1_i1.path1	0	0	0	0	0	3502	c48622_g1_i1.path1	4333
LG1_2100	PARG02100m01	o	c9545_g1_i1.path1	c9545_g1_i1.path1	0	0	0	0	0	463	c28508_g1_i1.path1	1482
LG1_2773	PARG02773m02	e	c9569_g1_i1.path1	c9569_g1_i1.path1	0	0	0	0	0	3405	c9569_g1_i1.path1	1655
LG1_2322	PARG02322m01	e	c9576_g1_i1.path1	c9576_g1_i1.path1	0	0	0	0	0	2058	c9576_g1_i1.path1	961
LG1_713	PARG00713m01	e	c9579_g1_i1.path1	c9579_g1_i1.path1	0	0	0	0	0	3537	c9579_g1_i1.path1	2692
LG1_37	PARG00037m01	e	c9618_g1_i1.path1	c9618_g1_i1.path1	0	0	0	0	0	588	c13446_g1_i1.path1	1694
LG1_1636	PARG01636m01	e	c9660_g1_i1.path1	c9660_g1_i1.path1	0	0	0	0	0	276	c42293_g1_i1.path1	3332
LG1_972	PARG00972m04	e	c9682_g1_i1.path1	c9682_g1_i1.path1	0	0	0	0	0	2822	c9682_g1_i1.path1	3918
LG1_1033	PARG01033m01	e	c9690_g1_i1.path1	c9690_g1_i1.path1	0	0	0	0	0	3880	c9690_g1_i1.path1	1151
LG1_941	PARG00941m01	e	c9727_g1_i1.path1	c9727_g1_i1.path1	0	0	0	0	0	315	c40762_g1_i1.path1	1971
LG1_2451	PARG02451m02	e	c9744_g1_i1.path1	c9744_g1_i1.path1	0	0	0	0	0	2895	c9744_g1_i1.path1	1189
LG1_56	PARG00056m01	e	c9774_g1_i1.path1	c9774_g1_i1.path1	0	0	0	0	0	634	c9774_g1_i1.path1	937
LG1_458	PARG00458m01	e	c9782_g1_i1.path1	c9782_g1_i1.path1	0	0	0	0	0	231	c37455_g1_i1.path2	2168
LG1_2995	PARG02995m01	o	c9788_g1_i1.path1	c9788_g1_i1.path1	0	0	0	0	0	781	c9788_g1_i1.path1	3120
LG1_2686	PARG02686m01	e	c9798_g1_i1.path1	c9798_g1_i1.path1	0	0	0	0	0	302	c40557_g1_i1.path1	2137
LG1_1251	PARG01251m02	e	c9810_g1_i1.path1	c9810_g1_i1.path1	0	0	0	0	0	2713	c9810_g1_i1.path1	1596
LG1_2088	PARG02088m04	e	c9842_g1_i1.path1	c9842_g1_i1.path1	0	0	0	0	0	6028	c9842_g1_i1.path1	1380
LG1_1311	PARG01311m01	e	c9881_g1_i1.path1	c9881_g1_i1.path1	0	0	0	0	0	327	c13030_g1_i1.path1	1611
LG1_1606	PARG01606m01	e	c9902_g1_i1.path2	c9902_g1_i1.path2	0	0	0	0	0	313	c46127_g2_i2.path2	1542
LG1_1611	PARG01611m01	e	c9902_g1_i1.path3	c9902_g1_i1.path3	0	0	0	0	0	313	c46127_g2_i2.path2	2451
LG1_199	PARG00199m02	e	c9922_g1_i1.path1	c9922_g1_i1.path1	0	0	0	0	0	3164	c9922_g1_i1.path1	3759
LG1_2243	PARG02243m06	e	c9927_g1_i1.path1	c9927_g1_i1.path1	0	0	0	0	0	7670	c9927_g1_i1.path1	6384
LG1_2336	PARG02336m01	i	c9934_g1_i1.path1	c9934_g1_i1.path1	0	0	0	0	0	229	c40606_g1_i1.path1	1557
LG1_33	PARG00033m02	e	c9936_g1_i1.path1	c9936_g1_i1.path1	0	0	0	0	0	416	c9936_g1_i1.path1	804
LG1_2527	PARG02527m01	x	c9938_g1_i1.path1	c9938_g1_i1.path1	0	0	0	0	0	753	c9938_g1_i1.path1	486
LG1_2785	PARG02785m01	p	c9939_g1_i1.path1	c9939_g1_i1.path1	0	0	0	0	0	575	c9939_g1_i1.path1	582
LG1_3279	PARG03279m01	e	c9942_g1_i1.path1	c9942_g1_i1.path1	0	0	0	0	0	1372	c9942_g1_i1.path1	1606
LG1_1031	PARG01031m01	x	c9952_g1_i1.path1	c9952_g1_i1.path1	0	0	0	0	0	225	c33744_g1_i1.path1	940
LG1_1521	PARG01521m02	e	c9958_g1_i1.path1	c9958_g1_i1.path1	0	0	0	0	0	1967	c20677_g1_i1.path1	4333
LG1_3236	PARG03236m01	i	c10000_g1_i1.path1	c10000_g1_i1.path1	0	0	0	0	0	436	c24407_g1_i1.path1	1712
LG1_995	PARG00995m02	e	c10012_g1_i1.path1	c10012_g1_i1.path1	0	0	0	0	0	921	c10012_g1_i1.path1	2699
LG1_2413	PARG02413m01	e	c10026_g1_i1.path1	c10026_g1_i1.path1	0	0	0	0	0	365	c13169_g1_i1.path1	1888
-	-	u	c10038_g1_i1.path1	c10038_g1_i1.path1	0	0	0	0	0	269	c10038_g1_i1.path1	-
LG1_2510	PARG02510m01	e	c10083_g1_i1.path1	c10083_g1_i1.path1	0	0	0	0	0	239	c37712_g1_i1.path1	1338
LG1_742	PARG00742m05	p	c10088_g1_i2.path1	c10088_g1_i2.path1	0	0	0	0	0	660	c10088_g1_i2.path1	843
LG1_2099	PARG02099m01	e	c10125_g1_i1.path1	c10125_g1_i1.path1	0	0	0	0	0	383	c43049_g1_i1.path1	2006
LG1_3045	PARG03045m01	e	c10138_g1_i1.path1	c10138_g1_i1.path1	0	0	0	0	0	438	c22577_g1_i1.path1	1224
LG1_1316	PARG01316m01	p	c10167_g1_i1.path1	c10167_g1_i1.path1	0	0	0	0	0	267	c10167_g1_i1.path1	2568
LG1_2338	PARG02338m01	e	c10170_g1_i1.path1	c10170_g1_i1.path1	0	0	0	0	0	224	c33941_g1_i1.path1	2083
-	-	u	c10205_g1_i1.path1	c10205_g1_i1.path1	0	0	0	0	0	355	c29741_g1_i1.path1	-
LG1_1844	PARG01844m01	e	c10208_g1_i1.path1	c10208_g1_i1.path1	0	0	0	0	0	244	c40889_g1_i1.path1	2027
-	-	u	c10211_g1_i1.path1	c10211_g1_i1.path1	0	0	0	0	0	1310	c10211_g1_i1.path1	-
LG1_2689	PARG02689m01	p	c10231_g1_i1.path1	c10231_g1_i1.path1	0	0	0	0	0	235	c10231_g1_i1.path1	2000
LG1_2343	PARG02343m01	e	c10259_g1_i1.path1	c10259_g1_i1.path1	0	0	0	0	0	953	c10259_g1_i1.path1	3527
LG1_2537	PARG02537m01	e	c10281_g1_i1.path1	c10281_g1_i1.path1	0	0	0	0	0	843	c39389_g2_i1.path1	1602
-	-	u	c10300_g1_i1.path1	c10300_g1_i1.path1	0	0	0	0	0	2506	c10300_g1_i1.path1	-
LG1_3205	PARG03205m01	e	c10314_g1_i1.path1	c10314_g1_i1.path1	0	0	0	0	0	474	c30887_g1_i1.path1	1619
-	-	u	c10348_g1_i1.path1	c10348_g1_i1.path1	0	0	0	0	0	354	c34622_g1_i1.path1	-
LG1_2188	PARG02188m01	e	c10367_g1_i1.path1	c10367_g1_i1.path1	0	0	0	0	0	1149	c26395_g1_i1.path1	510
LG1_2183	PARG02183m01	x	c10371_g1_i1.path1	c10371_g1_i1.path1	0	0	0	0	0	285	c10371_g1_i1.path1	1449
LG1_3153	PARG03153m05	e	c10372_g1_i1.path1	c10372_g1_i1.path1	0	0	0	0	0	259	c42049_g1_i1.path1	2594
LG1_997	PARG00997m01	e	c10395_g1_i1.path1	c10395_g1_i1.path1	0	0	0	0	0	418	c72346_g1_i1.path1	2056
LG1_2861	PARG02861m06	c	c10396_g1_i1.path1	c10396_g1_i1.path1	0	0	0	0	0	185	c45119_g1_i2.path1	1572
LG1_966	PARG00966m01	x	c10399_g1_i1.path1	c10399_g1_i1.path1	0	0	0	0	0	9304	c46229_g1_i6.path1	1371
LG1_2213	PARG02213m01	i	c10444_g1_i1.path1	c10444_g1_i1.path1	0	0	0	0	0	227	c37910_g1_i1.path1	1026
LG1_3088	PARG03088m01	e	c10454_g1_i1.path1	c10454_g1_i1.path1	0	0	0	0	0	428	c28434_g1_i2.path1	393
LG1_363	PARG00363m02	e	c10461_g1_i1.path1	c10461_g1_i1.path1	0	0	0	0	0	1781	c10461_g1_i1.path1	906
LG1_740	PARG00740m01	e	c10474_g1_i1.path1	c10474_g1_i1.path1	0	0	0	0	0	386	c13188_g1_i1.path1	2254
LG1_1694	PARG01694m01	e	c10477_g1_i1.path1	c10477_g1_i1.path1	0	0	0	0	0	2061	c633_g1_i1.path1	1799
-	-	u	c10484_g1_i2.path1	c10484_g1_i2.path1	0	0	0	0	0	81	c10484_g1_i2.path1	-
-	-	u	c10484_g1_i2.path2	c10484_g1_i2.path2	0	0	0	0	0	388	c10484_g1_i2.path2	-
-	-	u	c10494_g1_i1.path1	c10494_g1_i1.path1	0	0	0	0	0	780	c10494_g1_i1.path1	-
LG1_972	PARG00972m04	p	c10527_g1_i1.path1	c10527_g1_i1.path1	0	0	0	0	0	810	c10527_g1_i1.path1	3918
LG1_2413	PARG02413m01	o	c10529_g1_i1.path1	c10529_g1_i1.path1	0	0	0	0	0	1479	c13169_g1_i1.path1	1888
LG1_2789	PARG02789m01	e	c10553_g1_i1.path1	c10553_g1_i1.path1	0	0	0	0	0	3004	c10553_g1_i1.path1	1497
LG1_2316	PARG02316m01	x	c10574_g1_i1.path1	c10574_g1_i1.path1	0	0	0	0	0	417	c10574_g1_i1.path1	1655
LG1_2332	PARG02332m02	p	c10628_g1_i1.path1	c10628_g1_i1.path1	0	0	0	0	0	379	c10628_g1_i1.path1	2935
LG1_784	PARG00784m02	o	c10680_g1_i1.path1	c10680_g1_i1.path1	0	0	0	0	0	301	c46511_g2_i1.path1	2414
LG1_2015	PARG02015m01	x	c10719_g1_i1.path1	c10719_g1_i1.path1	0	0	0	0	0	2317	c10719_g1_i1.path1	1290
LG1_760	PARG00760m01	x	c10721_g1_i1.path1	c10721_g1_i1.path1	0	0	0	0	0	382	c39946_g1_i1.path1	549
-	-	u	c10732_g1_i1.path1	c10732_g1_i1.path1	0	0	0	0	0	194	c10732_g1_i1.path1	-
LG1_2015	PARG02015m02	o	c10742_g1_i1.path2	c10742_g1_i1.path2	0	0	0	0	0	839	c59696_g1_i1.path1	1356
LG1_1505	PARG01505m01	i	c10743_g1_i1.path1	c10743_g1_i1.path1	0	0	0	0	0	464	c45725_g1_i7.path1	717
LG1_1239	PARG01239m01	p	c10748_g1_i1.path1	c10748_g1_i1.path1	0	0	0	0	0	274	c10748_g1_i1.path1	1687
LG1_405	PARG00405m01	c	c10755_g1_i1.path1	c10755_g1_i1.path1	0	0	0	0	0	435	c15225_g1_i1.path1	1790
LG1_3073	PARG03073m02	e	c10773_g1_i1.path1	c10773_g1_i1.path1	0	0	0	0	0	1727	c10773_g1_i1.path1	2320
-	-	u	c10790_g1_i1.path1	c10790_g1_i1.path1	0	0	0	0	0	276	c21504_g1_i1.path1	-
LG1_2620	PARG02620m02	e	c10805_g1_i1.path1	c10805_g1_i1.path1	0	0	0	0	0	382	c42589_g1_i2.path1	2068
LG1_2377	PARG02377m01	e	c10807_g1_i1.path1	c10807_g1_i1.path1	0	0	0	0	0	291	c26626_g1_i1.path1	1092
-	-	u	c10812_g1_i1.path1	c10812_g1_i1.path1	0	0	0	0	0	1023	c10812_g1_i1.path1	-
LG1_908	PARG00908m03	e	c10814_g1_i1.path1	c10814_g1_i1.path1	0	0	0	0	0	772	c36198_g1_i3.path1	3980
LG1_58	PARG00058m01	e	c10817_g1_i1.path1	c10817_g1_i1.path1	0	0	0	0	0	519	c37126_g1_i1.path1	1799
LG1_2366	PARG02366m01	e	c10821_g1_i1.path1	c10821_g1_i1.path1	0	0	0	0	0	522	c66352_g1_i1.path1	882
LG1_3302	PARG03302m03	e	c10824_g1_i1.path1	c10824_g1_i1.path1	0	0	0	0	0	685	c10824_g1_i1.path1	2996
LG1_1110	PARG01110m01	e	c10850_g1_i1.path1	c10850_g1_i1.path1	0	0	0	0	0	214	c42808_g1_i1.path1	1284
LG1_2510	PARG02510m01	p	c10852_g1_i1.path1	c10852_g1_i1.path1	0	0	0	0	0	363	c23274_g1_i2.path1	1338
LG1_2062	PARG02062m01	e	c10859_g1_i1.path1	c10859_g1_i1.path1	0	0	0	0	0	228	c47060_g1_i1.path1	438
LG1_336	PARG00336m01	e	c10880_g1_i1.path1	c10880_g1_i1.path1	0	0	0	0	0	261	c31869_g1_i1.path1	989
LG1_4	PARG00004m01	e	c10905_g1_i1.path1	c10905_g1_i1.path1	0	0	0	0	0	351	c10905_g1_i1.path1	1743
LG1_1071	PARG01071m01	e	c10905_g1_i1.path2	c10905_g1_i1.path2	0	0	0	0	0	351	c18127_g1_i2.path1	3246
LG1_1666	PARG01666m01	e	c10905_g1_i1.path3	c10905_g1_i1.path3	0	0	0	0	0	351	c10905_g1_i1.path3	3207
LG1_2623	PARG02623m01	e	c10905_g1_i1.path4	c10905_g1_i1.path4	0	0	0	0	0	351	c10905_g1_i1.path4	2238
LG1_2531	PARG02531m01	e	c10932_g1_i1.path1	c10932_g1_i1.path1	0	0	0	0	0	255	c25201_g1_i1.path1	725
LG1_3078	PARG03078m01	e	c10940_g1_i1.path1	c10940_g1_i1.path1	0	0	0	0	0	656	c10940_g1_i1.path1	1490
LG1_955	PARG00955m02	i	c10948_g1_i1.path1	c10948_g1_i1.path1	0	0	0	0	0	253	c10948_g1_i1.path1	3329
LG1_2921	PARG02921m02	i	c10958_g1_i1.path1	c10958_g1_i1.path1	0	0	0	0	0	336	c10958_g1_i1.path1	2202
LG1_519	PARG00519m01	e	c10965_g1_i1.path1	c10965_g1_i1.path1	0	0	0	0	0	597	c38372_g1_i1.path1	1480
LG1_106	PARG00106m02	o	c10995_g1_i1.path1	c10995_g1_i1.path1	0	0	0	0	0	70	c10995_g1_i1.path1	2180
LG1_1974	PARG01974m01	e	c11002_g1_i1.path1	c11002_g1_i1.path1	0	0	0	0	0	235	c11002_g1_i1.path1	1780
LG1_1576	PARG01576m01	o	c11010_g1_i1.path1	c11010_g1_i1.path1	0	0	0	0	0	225	c26115_g1_i2.path2	804
LG1_2033	PARG02033m02	e	c11039_g1_i1.path1	c11039_g1_i1.path1	0	0	0	0	0	270	c42062_g1_i2.path1	1890
LG1_2716	PARG02716m01	e	c11051_g1_i1.path1	c11051_g1_i1.path1	0	0	0	0	0	1362	c11051_g1_i1.path1	1957
LG1_1990	PARG01990m01	o	c11061_g1_i1.path1	c11061_g1_i1.path1	0	0	0	0	0	726	c11061_g1_i1.path1	3838
LG1_1990	PARG01990m01	e	c11061_g1_i1.path2	c11061_g1_i1.path2	0	0	0	0	0	313	c21621_g1_i1.path1	3838
LG1_974	PARG00974m01	e	c11115_g1_i1.path1	c11115_g1_i1.path1	0	0	0	0	0	270	c45560_g1_i1.path2	8392
LG1_655	PARG00655m01	e	c11139_g1_i1.path1	c11139_g1_i1.path1	0	0	0	0	0	387	c40389_g1_i1.path1	1183
-	-	u	c11142_g1_i1.path1	c11142_g1_i1.path1	0	0	0	0	0	257	c11142_g1_i1.path1	-
LG1_2441	PARG02441m01	e	c11145_g1_i1.path1	c11145_g1_i1.path1	0	0	0	0	0	871	c11145_g1_i1.path1	1743
LG1_1862	PARG01862m01	i	c11153_g1_i1.path1	c11153_g1_i1.path1	0	0	0	0	0	517	c42965_g1_i1.path1	2141
LG1_3080	PARG03080m01	o	c11182_g1_i1.path1	c11182_g1_i1.path1	0	0	0	0	0	205	c67128_g1_i1.path1	1272
LG1_2808	PARG02808m02	e	c11197_g1_i1.path1	c11197_g1_i1.path1	0	0	0	0	0	234	c38421_g1_i1.path1	2153
LG1_2289	PARG02289m01	i	c11203_g1_i1.path1	c11203_g1_i1.path1	0	0	0	0	0	35	c46218_g4_i1.path1	1674
LG1_2289	PARG02289m01	i	c11203_g1_i1.path2	c11203_g1_i1.path2	0	0	0	0	0	157	c46218_g4_i1.path1	1674
LG1_2151	PARG02151m05	x	c11211_g1_i1.path1	c11211_g1_i1.path1	0	0	0	0	0	611	c11211_g1_i1.path1	1925
LG1_781	PARG00781m06	e	c11232_g1_i1.path1	c11232_g1_i1.path1	0	0	0	0	0	456	c41421_g1_i1.path1	1575
LG1_2895	PARG02895m01	e	c11249_g1_i1.path1	c11249_g1_i1.path1	0	0	0	0	0	6610	c11249_g1_i1.path1	5724
-	-	u	c11258_g1_i1.path1	c11258_g1_i1.path1	0	0	0	0	0	615	c11258_g1_i1.path1	-
LG1_1655	PARG01655m02	e	c11287_g1_i1.path1	c11287_g1_i1.path1	0	0	0	0	0	313	c40399_g1_i4.path1	1890
LG1_300	PARG00300m02	e	c11317_g1_i1.path1	c11317_g1_i1.path1	0	0	0	0	0	355	c17916_g1_i1.path1	1397
LG1_2839	PARG02839m03	x	c11342_g1_i2.path1	c11342_g1_i2.path1	0	0	0	0	0	1513	c11342_g1_i2.path1	991
LG1_190	PARG00190m01	e	c11402_g1_i1.path1	c11402_g1_i1.path1	0	0	0	0	0	227	c35258_g2_i1.path1	1391
LG1_2377	PARG02377m01	e	c11407_g1_i1.path1	c11407_g1_i1.path1	0	0	0	0	0	382	c26626_g1_i1.path1	1092
LG1_2182	PARG02182m03	i	c11432_g1_i1.path1	c11432_g1_i1.path1	0	0	0	0	0	2420	c11432_g1_i1.path1	492
LG1_472	PARG00472m01	e	c11437_g1_i1.path1	c11437_g1_i1.path1	0	0	0	0	0	251	c22955_g1_i1.path1	2943
LG1_2642	PARG02642m01	e	c11446_g1_i1.path1	c11446_g1_i1.path1	0	0	0	0	0	406	c24576_g1_i1.path1	795
LG1_2113	PARG02113m01	e	c11448_g1_i1.path1	c11448_g1_i1.path1	0	0	0	0	0	281	c26004_g3_i1.path1	3543
-	-	u	c11464_g1_i1.path1	c11464_g1_i1.path1	0	0	0	0	0	222	c11464_g1_i1.path1	-
LG1_2511	PARG02511m03	e	c11554_g1_i1.path1	c11554_g1_i1.path1	0	0	0	0	0	350	c34861_g1_i1.path1	2803
LG1_2105	PARG02105m02	e	c11576_g1_i1.path1	c11576_g1_i1.path1	0	0	0	0	0	319	c29686_g1_i1.path1	1361
LG1_2543	PARG02543m01	e	c11601_g1_i1.path1	c11601_g1_i1.path1	0	0	0	0	0	335	c42671_g1_i1.path1	1674
LG1_3235	PARG03235m01	e	c11605_g1_i1.path1	c11605_g1_i1.path1	0	0	0	0	0	4171	c11605_g1_i1.path1	2622
LG1_2773	PARG02773m02	i	c11616_g1_i1.path1	c11616_g1_i1.path1	0	0	0	0	0	358	c9569_g1_i1.path1	1655
LG1_1128	PARG01128m01	i	c11640_g1_i1.path1	c11640_g1_i1.path1	0	0	0	0	0	353	c13087_g1_i1.path1	5877
LG1_2115	PARG02115m01	p	c11678_g1_i1.path1	c11678_g1_i1.path1	0	0	0	0	0	290	c11678_g1_i1.path1	1203
LG1_2743	PARG02743m01	e	c11710_g1_i1.path1	c11710_g1_i1.path1	0	0	0	0	0	342	c45052_g2_i1.path1	2627
-	-	u	c11743_g1_i1.path1	c11743_g1_i1.path1	0	0	0	0	0	441	c11743_g1_i1.path1	-
LG1_2213	PARG02213m01	e	c11769_g1_i1.path1	c11769_g1_i1.path1	0	0	0	0	0	216	c37910_g1_i1.path1	1026
LG1_983	PARG00983m01	o	c11818_g1_i1.path1	c11818_g1_i1.path1	0	0	0	0	0	366	c11818_g1_i1.path1	663
LG1_960	PARG00960m01	e	c11843_g1_i1.path1	c11843_g1_i1.path1	0	0	0	0	0	207	c42651_g2_i1.path1	1971
LG1_2086	PARG02086m01	e	c11881_g1_i1.path1	c11881_g1_i1.path1	0	0	0	0	0	393	c20313_g1_i1.path1	3251
LG1_654	PARG00654m04	c	c11887_g1_i1.path1	c11887_g1_i1.path1	0	0	0	0	0	318	c11887_g1_i1.path1	3225
LG1_2502	PARG02502m01	e	c11953_g1_i2.path1	c11953_g1_i2.path1	0	0	0	0	0	733	c11953_g1_i2.path1	267
LG1_733	PARG00733m01	x	c11985_g1_i1.path1	c11985_g1_i1.path1	0	0	0	0	0	373	c11985_g1_i1.path1	2161
LG1_330	PARG00330m01	e	c12018_g1_i1.path1	c12018_g1_i1.path1	0	0	0	0	0	441	c43271_g1_i1.path1	3119
LG1_1366	PARG01366m01	o	c12022_g1_i1.path1	c12022_g1_i1.path1	0	0	0	0	0	378	c12022_g1_i1.path1	1768
LG1_1204	PARG01204m01	e	c12024_g1_i1.path1	c12024_g1_i1.path1	0	0	0	0	0	275	c41596_g2_i1.path1	1400
LG1_1193	PARG01193m01	=	c12054_g1_i1.path1	c12054_g1_i1.path1	0	0	0	0	0	1100	c12054_g1_i1.path1	1264
LG1_2830	PARG02830m01	e	c12068_g1_i1.path1	c12068_g1_i1.path1	0	0	0	0	0	394	c40534_g1_i1.path1	4431
LG1_243	PARG00243m01	e	c12075_g1_i1.path1	c12075_g1_i1.path1	0	0	0	0	0	903	c12075_g1_i1.path1	3696
LG1_2288	PARG02288m01	o	c12078_g1_i1.path1	c12078_g1_i1.path1	0	0	0	0	0	240	c12078_g1_i1.path1	4413
LG1_502	PARG00502m01	e	c12096_g1_i1.path1	c12096_g1_i1.path1	0	0	0	0	0	395	c39657_g1_i1.path1	1557
LG1_492	PARG00492m02	e	c12127_g1_i1.path1	c12127_g1_i1.path1	0	0	0	0	0	377	c41626_g1_i6.path1	954
LG1_2089	PARG02089m01	x	c12141_g1_i1.path1	c12141_g1_i1.path1	0	0	0	0	0	365	c16144_g1_i1.path1	1313
LG1_3039	PARG03039m01	e	c12148_g1_i1.path1	c12148_g1_i1.path1	0	0	0	0	0	243	c41942_g1_i1.path1	3592
LG1_1260	PARG01260m02	c	c12150_g1_i1.path1	c12150_g1_i1.path1	0	0	0	0	0	273	c12150_g1_i1.path1	4254
LG1_952	PARG00952m01	c	c12162_g1_i1.path1	c12162_g1_i1.path1	0	0	0	0	0	857	c12162_g1_i1.path1	1218
LG1_208	PARG00208m01	e	c12171_g1_i1.path1	c12171_g1_i1.path1	0	0	0	0	0	201	c2899_g1_i1.path1	825
LG1_992	PARG00992m02	e	c12209_g1_i1.path1	c12209_g1_i1.path1	0	0	0	0	0	3637	c12209_g1_i1.path1	3905
LG1_1042	PARG01042m01	p	c12217_g1_i1.path1	c12217_g1_i1.path1	0	0	0	0	0	247	c12217_g1_i1.path1	2145
LG1_2368	PARG02368m01	c	c12246_g1_i2.path1	c12246_g1_i2.path1	0	0	0	0	0	317	c12246_g1_i2.path1	661
LG1_630	PARG00630m02	e	c12267_g1_i1.path1	c12267_g1_i1.path1	0	0	0	0	0	468	c41467_g1_i1.path1	795
LG1_2650	PARG02650m02	o	c12284_g1_i1.path1	c12284_g1_i1.path1	0	0	0	0	0	1615	c12284_g1_i1.path1	2460
-	-	u	c12285_g1_i2.path1	c12285_g1_i2.path1	0	0	0	0	0	288	c12285_g1_i2.path1	-
LG1_2735	PARG02735m01	e	c12286_g1_i1.path1	c12286_g1_i1.path1	0	0	0	0	0	313	c12286_g1_i1.path1	5922
-	-	u	c12287_g1_i1.path1	c12287_g1_i1.path1	0	0	0	0	0	337	c12287_g1_i1.path1	-
LG1_1379	PARG01379m01	e	c12304_g1_i1.path1	c12304_g1_i1.path1	0	0	0	0	0	993	c42719_g2_i1.path1	869
LG1_1138	PARG01138m03	i	c12320_g1_i2.path1	c12320_g1_i2.path1	0	0	0	0	0	607	c24771_g1_i1.path1	2810
LG1_942	PARG00942m01	e	c12348_g1_i1.path1	c12348_g1_i1.path1	0	0	0	0	0	603	c40933_g1_i1.path1	2670
LG1_3266	PARG03266m01	e	c12353_g1_i1.path1	c12353_g1_i1.path1	0	0	0	0	0	314	c66391_g1_i1.path1	1050
LG1_3240	PARG03240m01	i	c12365_g1_i1.path1	c12365_g1_i1.path1	0	0	0	0	0	266	c35645_g1_i1.path1	1593
LG1_1470	PARG01470m02	i	c12367_g1_i1.path1	c12367_g1_i1.path1	0	0	0	0	0	596	c41061_g1_i1.path1	2663
LG1_635	PARG00635m01	e	c12377_g1_i1.path1	c12377_g1_i1.path1	0	0	0	0	0	218	c33989_g1_i1.path1	1743
LG1_3113	PARG03113m01	e	c12384_g1_i2.path1	c12384_g1_i2.path1	0	0	0	0	0	1388	c24317_g1_i1.path1	2061
LG1_3212	PARG03212m01	c	c12397_g1_i1.path1	c12397_g1_i1.path1	0	0	0	0	0	243	c12397_g1_i1.path1	1242
LG1_205	PARG00205m01	e	c12443_g1_i1.path1	c12443_g1_i1.path1	0	0	0	0	0	3892	c12443_g1_i1.path1	1681
LG1_82	PARG00082m01	e	c12448_g1_i2.path1	c12448_g1_i2.path1	0	0	0	0	0	482	c28405_g1_i1.path1	6252
LG1_1358	PARG01358m04	c	c12497_g1_i1.path1	c12497_g1_i1.path1	0	0	0	0	0	219	c12497_g1_i1.path1	2112
LG1_1437	PARG01437m01	i	c12497_g1_i1.path2	c12497_g1_i1.path2	0	0	0	0	0	219	c45174_g2_i1.path1	741
LG1_1358	PARG01358m04	c	c12523_g1_i1.path1	c12523_g1_i1.path1	0	0	0	0	0	271	c12523_g1_i1.path1	2112
LG1_1524	PARG01524m01	i	c12529_g1_i1.path1	c12529_g1_i1.path1	0	0	0	0	0	357	c42988_g1_i1.path1	2592
LG1_1223	PARG01223m01	e	c12569_g1_i1.path1	c12569_g1_i1.path1	0	0	0	0	0	201	c12569_g1_i1.path1	1301
-	-	u	c12598_g1_i1.path2	c12598_g1_i1.path2	0	0	0	0	0	209	c12598_g1_i1.path2	-
LG1_2015	PARG02015m01	x	c12608_g1_i1.path1	c12608_g1_i1.path1	0	0	0	0	0	375	c12608_g1_i1.path1	1290
LG1_333	PARG00333m01	e	c12613_g1_i1.path1	c12613_g1_i1.path1	0	0	0	0	0	266	c38771_g1_i1.path1	1734
LG1_570	PARG00570m03	x	c12617_g1_i1.path1	c12617_g1_i1.path1	0	0	0	0	0	699	c12617_g1_i1.path1	4887
LG1_106	PARG00106m01	x	c12626_g1_i1.path1	c12626_g1_i1.path1	0	0	0	0	0	293	c12626_g1_i1.path1	1827
LG1_3261	PARG03261m01	i	c12631_g1_i1.path1	c12631_g1_i1.path1	0	0	0	0	0	692	c37486_g1_i1.path1	1955
LG1_2200	PARG02200m02	x	c12663_g1_i1.path1	c12663_g1_i1.path1	0	0	0	0	0	240	c37202_g1_i1.path1	687
LG1_1066	PARG01066m01	i	c12700_g1_i1.path1	c12700_g1_i1.path1	0	0	0	0	0	308	c42664_g3_i1.path1	2864
LG1_1341	PARG01341m01	i	c12706_g1_i1.path1	c12706_g1_i1.path1	0	0	0	0	0	1536	c72370_g1_i1.path1	750
LG1_3250	PARG03250m01	e	c12738_g1_i1.path1	c12738_g1_i1.path1	0	0	0	0	0	465	c35268_g1_i1.path1	1029
-	-	u	c12762_g1_i1.path1	c12762_g1_i1.path1	0	0	0	0	0	222	c64080_g1_i1.path1	-
-	-	u	c12762_g1_i1.path2	c12762_g1_i1.path2	0	0	0	0	0	222	c64080_g1_i1.path2	-
-	-	u	c12770_g1_i1.path1	c12770_g1_i1.path1	0	0	0	0	0	263	c12770_g1_i1.path1	-
LG1_875	PARG00875m02	e	c12787_g1_i1.path1	c12787_g1_i1.path1	0	0	0	0	0	274	c40412_g1_i1.path1	864
LG1_753	PARG00753m05	e	c12813_g1_i1.path1	c12813_g1_i1.path1	0	0	0	0	0	209	c27971_g1_i1.path1	1008
LG1_2312	PARG02312m01	e	c12861_g1_i1.path1	c12861_g1_i1.path1	0	0	0	0	0	279	c43998_g1_i8.path1	1646
LG1_3142	PARG03142m01	e	c12877_g1_i1.path1	c12877_g1_i1.path1	0	0	0	0	0	458	c20453_g1_i1.path1	1735
LG1_2446	PARG02446m01	e	c12898_g1_i1.path1	c12898_g1_i1.path1	0	0	0	0	0	441	c42400_g1_i1.path1	1773
LG1_2872	PARG02872m01	e	c12949_g1_i1.path1	c12949_g1_i1.path1	0	0	0	0	0	2377	c12949_g1_i1.path1	600
LG1_530	PARG00530m01	c	c12958_g1_i1.path1	c12958_g1_i1.path1	0	0	0	0	0	1044	c12958_g1_i1.path1	1823
LG1_2398	PARG02398m01	p	c12990_g1_i1.path1	c12990_g1_i1.path1	0	0	0	0	0	1623	c12990_g1_i1.path1	851
LG1_634	PARG00634m01	e	c13008_g1_i1.path1	c13008_g1_i1.path1	0	0	0	0	0	4367	c13008_g1_i1.path1	2610
LG1_1758	PARG01758m01	e	c13010_g1_i1.path1	c13010_g1_i1.path1	0	0	0	0	0	1782	c13010_g1_i1.path1	1851
LG1_1003	PARG01003m01	e	c13026_g1_i1.path1	c13026_g1_i1.path1	0	0	0	0	0	3871	c13026_g1_i1.path1	2847
LG1_1311	PARG01311m01	e	c13030_g1_i1.path1	c13030_g1_i1.path1	0	0	0	0	0	4819	c13030_g1_i1.path1	1611
LG1_2257	PARG02257m01	i	c13039_g1_i1.path1	c13039_g1_i1.path1	0	0	0	0	0	429	c38513_g1_i2.path1	2020
LG1_696	PARG00696m02	o	c13044_g1_i1.path1	c13044_g1_i1.path1	0	0	0	0	0	242	c42051_g1_i1.path1	2406
LG1_3303	PARG03303m01	e	c13054_g1_i1.path1	c13054_g1_i1.path1	0	0	0	0	0	239	c28571_g1_i1.path1	1411
-	-	u	c13060_g1_i1.path1	c13060_g1_i1.path1	0	0	0	0	0	688	c13060_g1_i1.path1	-
LG1_1794	PARG01794m01	c	c13063_g1_i1.path1	c13063_g1_i1.path1	0	0	0	0	0	972	c13063_g1_i1.path1	2783
LG1_2015	PARG02015m01	i	c13065_g1_i1.path1	c13065_g1_i1.path1	0	0	0	0	0	297	c13065_g1_i1.path1	1290
LG1_104	PARG00104m01	x	c13072_g1_i1.path1	c13072_g1_i1.path1	0	0	0	0	0	286	c13072_g1_i1.path1	1452
LG1_1097	PARG01097m02	e	c13073_g1_i1.path1	c13073_g1_i1.path1	0	0	0	0	0	893	c30998_g1_i1.path1	2775
LG1_1128	PARG01128m01	e	c13087_g1_i1.path1	c13087_g1_i1.path1	0	0	0	0	0	8566	c13087_g1_i1.path1	5877
LG1_348	PARG00348m01	p	c13118_g1_i1.path1	c13118_g1_i1.path1	0	0	0	0	0	627	c13118_g1_i1.path1	793
LG1_2813	PARG02813m01	e	c13134_g1_i2.path1	c13134_g1_i2.path1	0	0	0	0	0	2286	c13134_g1_i2.path1	1185
LG1_3295	PARG03295m02	e	c13136_g1_i2.path2	c13136_g1_i2.path2	0	0	0	0	0	2419	c13136_g1_i2.path2	1404
LG1_2413	PARG02413m01	e	c13169_g1_i1.path1	c13169_g1_i1.path1	0	0	0	0	0	3611	c13169_g1_i1.path1	1888
LG1_740	PARG00740m01	e	c13188_g1_i1.path1	c13188_g1_i1.path1	0	0	0	0	0	4334	c13188_g1_i1.path1	2254
LG1_2511	PARG02511m03	e	c13205_g1_i1.path1	c13205_g1_i1.path1	0	0	0	0	0	392	c34861_g1_i1.path1	2803
LG1_837	PARG00837m02	x	c13214_g1_i1.path1	c13214_g1_i1.path1	0	0	0	0	0	2675	c13214_g1_i1.path1	1325
LG1_3089	PARG03089m03	x	c13255_g1_i1.path1	c13255_g1_i1.path1	0	0	0	0	0	331	c13255_g1_i1.path1	768
LG1_418	PARG00418m01	e	c13258_g1_i2.path1	c13258_g1_i2.path1	0	0	0	0	0	2062	c13258_g1_i2.path1	1143
LG1_2464	PARG02464m01	e	c13262_g1_i1.path1	c13262_g1_i1.path1	0	0	0	0	0	1146	c13262_g1_i1.path1	2199
LG1_1421	PARG01421m01	e	c13273_g1_i1.path1	c13273_g1_i1.path1	0	0	0	0	0	241	c41302_g1_i1.path1	1620
LG1_834	PARG00834m02	e	c13315_g1_i1.path1	c13315_g1_i1.path1	0	0	0	0	0	212	c30771_g1_i1.path1	4054
LG1_2372	PARG02372m01	e	c13327_g1_i1.path1	c13327_g1_i1.path1	0	0	0	0	0	2227	c13327_g1_i1.path1	1953
LG1_3277	PARG03277m02	e	c13334_g1_i1.path1	c13334_g1_i1.path1	0	0	0	0	0	260	c519_g1_i1.path1	1452
LG1_2345	PARG02345m01	x	c13368_g1_i1.path1	c13368_g1_i1.path1	0	0	0	0	0	443	c44330_g1_i1.path1	1690
LG1_781	PARG00781m02	e	c13387_g1_i1.path1	c13387_g1_i1.path1	0	0	0	0	0	242	c41421_g1_i1.path1	1073
LG1_1089	PARG01089m02	e	c13394_g1_i1.path1	c13394_g1_i1.path1	0	0	0	0	0	358	c40799_g2_i1.path1	3732
LG1_3070	PARG03070m01	e	c13402_g1_i1.path1	c13402_g1_i1.path1	0	0	0	0	0	2326	c13402_g1_i1.path1	1139
LG1_37	PARG00037m01	e	c13446_g1_i1.path1	c13446_g1_i1.path1	0	0	0	0	0	6690	c13446_g1_i1.path1	1694
LG1_3277	PARG03277m02	e	c13489_g1_i1.path1	c13489_g1_i1.path1	0	0	0	0	0	497	c519_g1_i1.path1	1452
LG1_1921	PARG01921m01	i	c13502_g1_i1.path1	c13502_g1_i1.path1	0	0	0	0	0	437	c46088_g3_i2.path1	4481
LG1_476	PARG00476m07	c	c13503_g1_i1.path1	c13503_g1_i1.path1	0	0	0	0	0	260	c43745_g2_i1.path1	2688
LG1_1030	PARG01030m01	e	c13520_g1_i1.path1	c13520_g1_i1.path1	0	0	0	0	0	634	c36955_g1_i3.path1	2466
LG1_2893	PARG02893m01	e	c13540_g1_i1.path1	c13540_g1_i1.path1	0	0	0	0	0	224	c33249_g1_i1.path1	1215
LG1_1877	PARG01877m01	e	c13543_g1_i1.path1	c13543_g1_i1.path1	0	0	0	0	0	565	c43297_g1_i1.path1	2858
LG1_9	PARG00009m01	c	c13552_g1_i1.path1	c13552_g1_i1.path1	0	0	0	0	0	259	c13552_g1_i1.path1	2855
LG1_2867	PARG02867m01	e	c13559_g1_i1.path1	c13559_g1_i1.path1	0	0	0	0	0	468	c41017_g1_i1.path1	1239
LG1_2411	PARG02411m01	e	c13563_g1_i1.path1	c13563_g1_i1.path1	0	0	0	0	0	586	c38450_g1_i1.path1	1137
LG1_525	PARG00525m01	x	c13575_g1_i2.path1	c13575_g1_i2.path1	0	0	0	0	0	3304	c13575_g1_i2.path1	1202
LG1_2464	PARG02464m02	i	c13580_g1_i1.path1	c13580_g1_i1.path1	0	0	0	0	0	716	c13580_g1_i1.path1	1509
-	-	u	c13586_g1_i1.path1	c13586_g1_i1.path1	0	0	0	0	0	206	c40399_g1_i4.path1	-
LG1_2649	PARG02649m01	e	c13596_g1_i1.path1	c13596_g1_i1.path1	0	0	0	0	0	660	c30963_g1_i1.path1	834
LG1_2879	PARG02879m01	e	c13601_g1_i1.path1	c13601_g1_i1.path1	0	0	0	0	0	212	c40528_g2_i1.path1	1651
LG1_2304	PARG02304m01	e	c13604_g1_i1.path1	c13604_g1_i1.path1	0	0	0	0	0	251	c20338_g1_i1.path1	2020
LG1_658	PARG00658m01	c	c13609_g1_i1.path1	c13609_g1_i1.path1	0	0	0	0	0	423	c45973_g5_i1.path1	2744
LG1_65	PARG00065m02	x	c13629_g1_i1.path1	c13629_g1_i1.path1	0	0	0	0	0	952	c13629_g1_i1.path1	2645
LG1_521	PARG00521m02	e	c13634_g1_i1.path1	c13634_g1_i1.path1	0	0	0	0	0	416	c45782_g3_i1.path2	2366
LG1_782	PARG00782m01	e	c13635_g1_i1.path1	c13635_g1_i1.path1	0	0	0	0	0	991	c78615_g1_i1.path1	2566
LG1_2437	PARG02437m01	e	c13641_g1_i1.path1	c13641_g1_i1.path1	0	0	0	0	0	3694	c13641_g1_i1.path1	2156
LG1_2515	PARG02515m01	o	c13656_g1_i1.path1	c13656_g1_i1.path1	0	0	0	0	0	536	c45806_g4_i3.path1	1497
LG1_2230	PARG02230m01	e	c13685_g1_i2.path1	c13685_g1_i2.path1	0	0	0	0	0	503	c40729_g1_i1.path1	1005
LG1_144	PARG00144m01	i	c13689_g1_i1.path1	c13689_g1_i1.path1	0	0	0	0	0	585	c13689_g1_i1.path1	3207
LG1_2012	PARG02012m01	e	c13720_g1_i1.path1	c13720_g1_i1.path1	0	0	0	0	0	2132	c13720_g1_i1.path1	587
-	-	u	c13728_g1_i1.path1	c13728_g1_i1.path1	0	0	0	0	0	1221	c13728_g1_i1.path1	-
-	-	u	c13728_g2_i1.path1	c13728_g2_i1.path1	0	0	0	0	0	251	c13728_g1_i1.path1	-
LG1_2671	PARG02671m02	e	c13738_g1_i1.path1	c13738_g1_i1.path1	0	0	0	0	0	394	c35082_g1_i1.path1	2440
LG1_49	PARG00049m07	e	c13748_g1_i1.path1	c13748_g1_i1.path1	0	0	0	0	0	510	c59427_g1_i1.path1	2241
LG1_2455	PARG02455m03	x	c13753_g1_i1.path1	c13753_g1_i1.path1	0	0	0	0	0	628	c13753_g1_i1.path1	1539
LG1_3079	PARG03079m01	e	c13757_g1_i1.path1	c13757_g1_i1.path1	0	0	0	0	0	672	c26864_g1_i1.path1	1925
LG1_2924	PARG02924m01	e	c13759_g1_i1.path1	c13759_g1_i1.path1	0	0	0	0	0	536	c38673_g2_i1.path1	2702
LG1_82	PARG00082m01	i	c13764_g1_i1.path1	c13764_g1_i1.path1	0	0	0	0	0	373	c28405_g1_i1.path1	6252
LG1_2506	PARG02506m02	c	c13768_g1_i1.path1	c13768_g1_i1.path1	0	0	0	0	0	102	c38044_g1_i1.path2	2754
LG1_2506	PARG02506m02	c	c13768_g1_i1.path2	c13768_g1_i1.path2	0	0	0	0	0	258	c38044_g1_i1.path2	2754
LG1_875	PARG00875m02	e	c13788_g1_i1.path1	c13788_g1_i1.path1	0	0	0	0	0	314	c40412_g1_i1.path1	864
LG1_2747	PARG02747m01	e	c13815_g1_i1.path1	c13815_g1_i1.path1	0	0	0	0	0	535	c20314_g1_i1.path1	1244
-	-	u	c13822_g1_i1.path1	c13822_g1_i1.path1	0	0	0	0	0	437	c24762_g1_i1.path1	-
LG1_2152	PARG02152m01	e	c13830_g1_i1.path1	c13830_g1_i1.path1	0	0	0	0	0	569	c20279_g1_i1.path1	2559
LG1_2371	PARG02371m01	e	c13832_g1_i1.path1	c13832_g1_i1.path1	0	0	0	0	0	291	c8474_g1_i1.path1	1207
-	-	u	c13836_g1_i1.path1	c13836_g1_i1.path1	0	0	0	0	0	312	c59803_g1_i1.path1	-
LG1_1972	PARG01972m01	i	c13838_g1_i1.path1	c13838_g1_i1.path1	0	0	0	0	0	264	c24541_g1_i1.path1	1416
-	-	u	c13839_g1_i1.path1	c13839_g1_i1.path1	0	0	0	0	0	568	c59501_g1_i1.path1	-
LG1_1237	PARG01237m01	e	c13851_g1_i1.path1	c13851_g1_i1.path1	0	0	0	0	0	752	c33303_g1_i2.path1	2149
LG1_2951	PARG02951m01	e	c13857_g1_i1.path1	c13857_g1_i1.path1	0	0	0	0	0	248	c38914_g2_i1.path1	2376
LG1_3253	PARG03253m01	c	c13864_g1_i1.path2	c13864_g1_i1.path2	0	0	0	0	0	44	c42668_g1_i1.path1	4606
LG1_3102	PARG03102m01	x	c13866_g1_i1.path1	c13866_g1_i1.path1	0	0	0	0	0	1647	c13866_g1_i1.path1	700
LG1_1938	PARG01938m02	e	c13867_g1_i1.path1	c13867_g1_i1.path1	0	0	0	0	0	267	c41581_g1_i1.path1	4301
LG1_588	PARG00588m01	e	c13875_g1_i1.path1	c13875_g1_i1.path1	0	0	0	0	0	1414	c13875_g1_i1.path1	2799
LG1_2107	PARG02107m01	e	c13892_g1_i1.path1	c13892_g1_i1.path1	0	0	0	0	0	348	c24870_g1_i1.path1	1405
LG1_141	PARG00141m01	i	c13898_g1_i1.path1	c13898_g1_i1.path1	0	0	0	0	0	392	c13898_g1_i1.path1	498
LG1_2113	PARG02113m01	e	c13912_g1_i1.path1	c13912_g1_i1.path1	0	0	0	0	0	306	c26004_g3_i1.path1	3543
-	-	u	c13915_g1_i1.path1	c13915_g1_i1.path1	0	0	0	0	0	2053	c13915_g1_i1.path1	-
LG1_2927	PARG02927m01	e	c13933_g1_i1.path1	c13933_g1_i1.path1	0	0	0	0	0	303	c31922_g1_i1.path1	1758
LG1_2243	PARG02243m06	e	c13958_g1_i1.path1	c13958_g1_i1.path1	0	0	0	0	0	323	c9927_g1_i1.path1	6384
LG1_359	PARG00359m01	e	c13973_g1_i1.path1	c13973_g1_i1.path1	0	0	0	0	0	209	c35647_g1_i1.path1	4995
LG1_3212	PARG03212m01	o	c13983_g1_i1.path1	c13983_g1_i1.path1	0	0	0	0	0	438	c13983_g1_i1.path1	1242
LG1_1084	PARG01084m01	i	c14011_g1_i1.path1	c14011_g1_i1.path1	0	0	0	0	0	421	c35092_g1_i1.path1	1647
LG1_792	PARG00792m01	e	c14048_g1_i1.path1	c14048_g1_i1.path1	0	0	0	0	0	477	c14048_g1_i1.path1	309
LG1_795	PARG00795m01	x	c14048_g1_i1.path2	c14048_g1_i1.path2	0	0	0	0	0	477	c14048_g1_i1.path2	2514
LG1_2852	PARG02852m01	e	c14071_g1_i1.path1	c14071_g1_i1.path1	0	0	0	0	0	388	c41446_g1_i1.path1	3243
LG1_3097	PARG03097m05	e	c14072_g1_i1.path1	c14072_g1_i1.path1	0	0	0	0	0	358	c41058_g2_i1.path1	1746
LG1_1716	PARG01716m08	i	c14096_g1_i1.path1	c14096_g1_i1.path1	0	0	0	0	0	286	c38883_g1_i5.path1	3132
LG1_664	PARG00664m02	e	c14099_g1_i1.path1	c14099_g1_i1.path1	0	0	0	0	0	817	c32473_g1_i1.path1	2069
LG1_3145	PARG03145m01	i	c14155_g1_i1.path1	c14155_g1_i1.path1	0	0	0	0	0	467	c45933_g1_i1.path1	3045
LG1_3071	PARG03071m01	e	c14164_g1_i1.path1	c14164_g1_i1.path1	0	0	0	0	0	332	c23015_g1_i1.path1	1403
LG1_308	PARG00308m01	p	c14204_g1_i1.path2	c14204_g1_i1.path2	0	0	0	0	0	340	c14204_g1_i1.path2	366
-	-	u	c14206_g1_i1.path1	c14206_g1_i1.path1	0	0	0	0	0	588	c44330_g1_i1.path1	-
LG1_2039	PARG02039m01	i	c14218_g1_i1.path1	c14218_g1_i1.path1	0	0	0	0	0	427	c40958_g1_i1.path1	798
LG1_1846	PARG01846m01	p	c14268_g1_i1.path2	c14268_g1_i1.path2	0	0	0	0	0	307	c41892_g1_i1.path2	1260
LG1_133	PARG00133m01	e	c14281_g1_i1.path2	c14281_g1_i1.path2	0	0	0	0	0	583	c14281_g1_i1.path2	2063
LG1_1104	PARG01104m01	e	c14281_g1_i1.path3	c14281_g1_i1.path3	0	0	0	0	0	585	c14281_g1_i1.path3	1635
LG1_1033	PARG01033m01	e	c14290_g1_i1.path1	c14290_g1_i1.path1	0	0	0	0	0	233	c9690_g1_i1.path1	1151
LG1_1244	PARG01244m01	x	c14320_g1_i1.path1	c14320_g1_i1.path1	0	0	0	0	0	851	c37597_g1_i1.path1	4104
LG1_1450	PARG01450m01	e	c14338_g1_i1.path1	c14338_g1_i1.path1	0	0	0	0	0	722	c14338_g1_i1.path1	1273
LG1_100	PARG00100m03	i	c14347_g1_i1.path1	c14347_g1_i1.path1	0	0	0	0	0	774	c41981_g1_i1.path1	3149
LG1_1082	PARG01082m02	e	c14353_g1_i1.path1	c14353_g1_i1.path1	0	0	0	0	0	415	c43542_g1_i1.path1	2994
LG1_2584	PARG02584m01	x	c14365_g1_i1.path4	c14365_g1_i1.path4	0	0	0	0	0	228	c14365_g1_i1.path4	1146
LG1_3304	PARG03304m03	c	c14366_g1_i1.path1	c14366_g1_i1.path1	0	0	0	0	0	256	c5231_g1_i1.path1	2297
LG1_452	PARG00452m01	x	c14375_g1_i1.path1	c14375_g1_i1.path1	0	0	0	0	0	436	c14375_g1_i1.path1	3076
LG1_3210	PARG03210m04	p	c14380_g1_i1.path1	c14380_g1_i1.path1	0	0	0	0	0	385	c37407_g1_i1.path1	1938
-	-	u	c14389_g1_i1.path2	c14389_g1_i1.path2	0	0	0	0	0	411	c14389_g1_i1.path2	-
-	-	u	c14389_g2_i1.path1	c14389_g2_i1.path1	0	0	0	0	0	558	c14389_g2_i1.path1	-
LG1_1974	PARG01974m01	i	c14394_g1_i1.path1	c14394_g1_i1.path1	0	0	0	0	0	329	c14394_g1_i1.path1	1780
LG1_3044	PARG03044m01	e	c14400_g1_i1.path1	c14400_g1_i1.path1	0	0	0	0	0	2109	c14400_g1_i1.path1	782
LG1_2951	PARG02951m01	e	c14407_g1_i1.path1	c14407_g1_i1.path1	0	0	0	0	0	242	c38914_g2_i1.path1	2376
LG1_452	PARG00452m01	e	c14417_g1_i1.path1	c14417_g1_i1.path1	0	0	0	0	0	583	c2988_g1_i1.path1	3076
LG1_2683	PARG02683m01	o	c14418_g1_i1.path1	c14418_g1_i1.path1	0	0	0	0	0	224	c26749_g2_i1.path1	1989
LG1_2097	PARG02097m01	e	c14429_g1_i1.path1	c14429_g1_i1.path1	0	0	0	0	0	564	c14429_g1_i1.path1	2470
LG1_1521	PARG01521m02	e	c14436_g1_i1.path1	c14436_g1_i1.path1	0	0	0	0	0	355	c20677_g1_i1.path1	4333
-	-	u	c14441_g1_i1.path1	c14441_g1_i1.path1	0	0	0	0	0	907	c4236_g1_i1.path1	-
LG1_1306	PARG01306m01	e	c14447_g1_i2.path1	c14447_g1_i2.path1	0	0	0	0	0	2593	c42268_g1_i5.path1	3377
LG1_1497	PARG01497m01	e	c14455_g1_i1.path1	c14455_g1_i1.path1	0	0	0	0	0	397	c37595_g1_i2.path1	1077
LG1_3071	PARG03071m01	e	c14468_g1_i1.path1	c14468_g1_i1.path1	0	0	0	0	0	543	c23015_g1_i1.path1	1403
LG1_1763	PARG01763m04	e	c14493_g1_i1.path1	c14493_g1_i1.path1	0	0	0	0	0	2108	c14493_g1_i1.path1	1662
LG1_2097	PARG02097m01	c	c14499_g1_i1.path1	c14499_g1_i1.path1	0	0	0	0	0	564	c14499_g1_i1.path1	2470
LG1_298	PARG00298m01	i	c14517_g1_i1.path1	c14517_g1_i1.path1	0	0	0	0	0	472	c14517_g1_i1.path1	2151
LG1_283	PARG00283m03	c	c14517_g1_i1.path2	c14517_g1_i1.path2	0	0	0	0	0	41	c45844_g1_i2.path1	5749
LG1_664	PARG00664m02	e	c14520_g1_i1.path1	c14520_g1_i1.path1	0	0	0	0	0	474	c32473_g1_i1.path1	2069
LG1_861	PARG00861m02	=	c14549_g1_i1.path2	c14549_g1_i1.path2	0	0	0	0	0	1003	c77981_g1_i1.path1	918
LG1_1584	PARG01584m02	e	c14554_g1_i1.path1	c14554_g1_i1.path1	0	0	0	0	0	1061	c7365_g1_i1.path1	1224
LG1_1964	PARG01964m02	x	c14576_g1_i2.path1	c14576_g1_i2.path1	0	0	0	0	0	196	c14576_g1_i2.path1	1378
-	-	u	c14576_g1_i2.path3	c14576_g1_i2.path3	0	0	0	0	0	196	c14576_g1_i2.path3	-
LG1_321	PARG00321m03	e	c14577_g1_i1.path1	c14577_g1_i1.path1	0	0	0	0	0	373	c23054_g1_i1.path1	1179
LG1_843	PARG00843m02	e	c14589_g1_i2.path1	c14589_g1_i2.path1	0	0	0	0	0	1288	c25298_g1_i1.path1	2157
LG1_496	PARG00496m01	e	c14611_g1_i2.path1	c14611_g1_i2.path1	0	0	0	0	0	529	c44103_g1_i1.path1	2667
-	-	u	c14650_g1_i1.path1	c14650_g1_i1.path1	0	0	0	0	0	760	c14650_g1_i1.path1	-
LG1_1821	PARG01821m02	o	c14686_g1_i1.path1	c14686_g1_i1.path1	0	0	0	0	0	353	c45256_g1_i2.path1	2682
LG1_716	PARG00716m01	e	c14710_g1_i1.path1	c14710_g1_i1.path1	0	0	0	0	0	759	c79201_g1_i1.path1	1683
LG1_2441	PARG02441m01	e	c14719_g1_i1.path1	c14719_g1_i1.path1	0	0	0	0	0	1547	c14719_g1_i1.path1	1743
LG1_1138	PARG01138m03	e	c14762_g1_i1.path1	c14762_g1_i1.path1	0	0	0	0	0	579	c24771_g1_i1.path1	2810
LG1_1247	PARG01247m01	e	c14800_g1_i1.path1	c14800_g1_i1.path1	0	0	0	0	0	311	c72384_g1_i1.path1	1038
LG1_1419	PARG01419m01	e	c14891_g1_i2.path1	c14891_g1_i2.path1	0	0	0	0	0	493	c32968_g1_i1.path1	1689
-	-	u	c14946_g1_i1.path1	c14946_g1_i1.path1	0	0	0	0	0	303	c14946_g1_i1.path1	-
LG1_2557	PARG02557m01	e	c14949_g1_i1.path1	c14949_g1_i1.path1	0	0	0	0	0	355	c44802_g2_i1.path1	5196
LG1_2846	PARG02846m01	e	c14954_g1_i1.path1	c14954_g1_i1.path1	0	0	0	0	0	339	c42203_g1_i1.path1	3318
LG1_2638	PARG02638m01	i	c14985_g1_i1.path1	c14985_g1_i1.path1	0	0	0	0	0	506	c40089_g1_i1.path1	2294
LG1_2263	PARG02263m01	c	c14988_g1_i1.path1	c14988_g1_i1.path1	0	0	0	0	0	205	c14988_g1_i1.path1	1372
LG1_852	PARG00852m01	i	c15002_g1_i1.path1	c15002_g1_i1.path1	0	0	0	0	0	183	c84550_g1_i1.path1	2500
LG1_2925	PARG02925m01	e	c15008_g1_i1.path1	c15008_g1_i1.path1	0	0	0	0	0	364	c38567_g2_i1.path1	1389
LG1_234	PARG00234m01	e	c15013_g1_i1.path1	c15013_g1_i1.path1	0	0	0	0	0	336	c66748_g1_i1.path1	1331
LG1_3038	PARG03038m01	e	c15017_g1_i1.path1	c15017_g1_i1.path1	0	0	0	0	0	234	c23483_g1_i1.path1	1555
LG1_2957	PARG02957m01	e	c15019_g1_i1.path1	c15019_g1_i1.path1	0	0	0	0	0	3241	c15019_g1_i1.path1	1342
LG1_2551	PARG02551m02	e	c15030_g1_i1.path1	c15030_g1_i1.path1	0	0	0	0	0	299	c52946_g1_i1.path1	2472
LG1_2978	PARG02978m01	e	c15044_g1_i1.path1	c15044_g1_i1.path1	0	0	0	0	0	2198	c41298_g1_i1.path1	3830
LG1_2168	PARG02168m02	o	c15069_g1_i1.path1	c15069_g1_i1.path1	0	0	0	0	0	341	c5179_g1_i1.path1	1667
LG1_2683	PARG02683m01	e	c15101_g1_i1.path1	c15101_g1_i1.path1	0	0	0	0	0	544	c26749_g2_i1.path1	1989
LG1_3131	PARG03131m01	c	c15106_g1_i1.path1	c15106_g1_i1.path1	0	0	0	0	0	357	c72905_g1_i1.path1	3245
LG1_688	PARG00688m01	i	c15129_g1_i1.path1	c15129_g1_i1.path1	0	0	0	0	0	330	c15129_g1_i1.path1	333
LG1_141	PARG00141m01	e	c15129_g1_i1.path3	c15129_g1_i1.path3	0	0	0	0	0	333	c15129_g1_i1.path3	498
LG1_105	PARG00105m04	c	c15130_g1_i1.path1	c15130_g1_i1.path1	0	0	0	0	0	291	c15130_g1_i1.path1	1690
LG1_2810	PARG02810m02	e	c15138_g1_i1.path1	c15138_g1_i1.path1	0	0	0	0	0	410	c43216_g1_i1.path1	1577
LG1_3236	PARG03236m01	e	c15147_g1_i1.path1	c15147_g1_i1.path1	0	0	0	0	0	577	c24407_g1_i1.path1	1712
-	-	u	c15148_g1_i1.path1	c15148_g1_i1.path1	0	0	0	0	0	237	c24785_g2_i1.path1	-
LG1_2164	PARG02164m02	e	c15169_g1_i1.path1	c15169_g1_i1.path1	0	0	0	0	0	479	c44773_g2_i2.path1	2156
LG1_229	PARG00229m01	o	c15200_g1_i1.path1	c15200_g1_i1.path1	0	0	0	0	0	307	c15200_g1_i1.path1	690
-	-	u	c15223_g1_i1.path1	c15223_g1_i1.path1	0	0	0	0	0	947	c15223_g1_i1.path1	-
LG1_405	PARG00405m01	c	c15225_g1_i1.path1	c15225_g1_i1.path1	0	0	0	0	0	1362	c15225_g1_i1.path1	1790
LG1_1854	PARG01854m02	x	c15238_g1_i1.path1	c15238_g1_i1.path1	0	0	0	0	0	447	c15238_g1_i1.path1	3534
LG1_1969	PARG01969m01	e	c15241_g1_i1.path1	c15241_g1_i1.path1	0	0	0	0	0	256	c44286_g1_i1.path1	3721
LG1_3255	PARG03255m01	x	c15264_g1_i1.path1	c15264_g1_i1.path1	0	0	0	0	0	196	c15264_g1_i1.path2	1423
LG1_3255	PARG03255m01	x	c15264_g1_i1.path2	c15264_g1_i1.path2	0	0	0	0	0	724	c15264_g1_i1.path2	1423
LG1_2279	PARG02279m01	e	c15265_g1_i1.path1	c15265_g1_i1.path1	0	0	0	0	0	405	c44218_g1_i2.path1	3318
LG1_838	PARG00838m02	e	c15334_g1_i1.path1	c15334_g1_i1.path1	0	0	0	0	0	412	c46047_g2_i1.path1	1600
LG1_969	PARG00969m01	i	c15369_g1_i1.path1	c15369_g1_i1.path1	0	0	0	0	0	271	c1000_g1_i1.path1	1036
LG1_1521	PARG01521m02	e	c15385_g1_i1.path1	c15385_g1_i1.path1	0	0	0	0	0	1288	c48622_g1_i1.path1	4333
-	-	u	c15397_g1_i1.path1	c15397_g1_i1.path1	0	0	0	0	0	342	c15397_g1_i1.path1	-
LG1_281	PARG00281m01	e	c15471_g1_i1.path1	c15471_g1_i1.path1	0	0	0	0	0	268	c35337_g1_i1.path1	2011
LG1_2034	PARG02034m01	e	c15479_g1_i1.path1	c15479_g1_i1.path1	0	0	0	0	0	317	c37221_g1_i1.path1	1788
LG1_3270	PARG03270m02	x	c15485_g1_i1.path1	c15485_g1_i1.path1	0	0	0	0	0	2104	c15485_g1_i1.path1	2585
-	-	u	c15494_g1_i1.path1	c15494_g1_i1.path1	0	0	0	0	0	296	c15494_g1_i1.path1	-
LG1_2401	PARG02401m01	i	c15502_g1_i1.path1	c15502_g1_i1.path1	0	0	0	0	0	452	c44664_g1_i1.path1	1944
LG1_1526	PARG01526m01	e	c15525_g1_i1.path1	c15525_g1_i1.path1	0	0	0	0	0	261	c42988_g3_i2.path1	1353
LG1_2137	PARG02137m01	i	c15531_g1_i1.path1	c15531_g1_i1.path1	0	0	0	0	0	946	c15531_g1_i1.path1	2435
LG1_2716	PARG02716m01	x	c15541_g1_i1.path1	c15541_g1_i1.path1	0	0	0	0	0	569	c15541_g1_i1.path1	1957
LG1_2928	PARG02928m01	e	c15542_g1_i1.path1	c15542_g1_i1.path1	0	0	0	0	0	236	c44183_g1_i1.path1	3144
LG1_2723	PARG02723m01	e	c15600_g1_i1.path1	c15600_g1_i1.path1	0	0	0	0	0	260	c36080_g1_i1.path1	1815
LG1_2753	PARG02753m01	e	c15609_g1_i1.path1	c15609_g1_i1.path1	0	0	0	0	0	427	c8794_g1_i1.path1	1625
LG1_1083	PARG01083m01	o	c15629_g1_i1.path1	c15629_g1_i1.path1	0	0	0	0	0	457	c15629_g1_i1.path1	782
LG1_1417	PARG01417m04	x	c15659_g1_i1.path1	c15659_g1_i1.path1	0	0	0	0	0	292	c15659_g1_i1.path1	2292
LG1_1121	PARG01121m01	c	c15660_g1_i1.path1	c15660_g1_i1.path1	0	0	0	0	0	586	c34783_g1_i1.path1	3179
LG1_2451	PARG02451m02	e	c15705_g1_i1.path1	c15705_g1_i1.path1	0	0	0	0	0	757	c9744_g1_i1.path1	1189
-	-	u	c15718_g1_i2.path1	c15718_g1_i2.path1	0	0	0	0	0	567	c15718_g1_i2.path1	-
LG1_3025	PARG03025m01	e	c15766_g1_i1.path1	c15766_g1_i1.path1	0	0	0	0	0	452	c37737_g1_i1.path1	2981
LG1_2152	PARG02152m01	o	c15786_g1_i1.path2	c15786_g1_i1.path2	0	0	0	0	0	720	c15786_g1_i1.path2	2559
LG1_169	PARG00169m01	e	c15799_g1_i1.path1	c15799_g1_i1.path1	0	0	0	0	0	328	c26963_g1_i1.path1	1345
LG1_1141	PARG01141m01	p	c15813_g1_i1.path1	c15813_g1_i1.path1	0	0	0	0	0	220	c15813_g1_i1.path1	1257
LG1_1838	PARG01838m01	e	c15815_g1_i1.path1	c15815_g1_i1.path1	0	0	0	0	0	279	c38323_g2_i1.path1	1411
LG1_2287	PARG02287m01	e	c15872_g1_i1.path1	c15872_g1_i1.path1	0	0	0	0	0	2797	c15872_g1_i1.path1	1616
LG1_105	PARG00105m04	e	c15879_g1_i1.path1	c15879_g1_i1.path1	0	0	0	0	0	217	c15879_g1_i1.path1	1690
LG1_1265	PARG01265m02	c	c15912_g1_i1.path1	c15912_g1_i1.path1	0	0	0	0	0	304	c15912_g1_i1.path1	1921
LG1_907	PARG00907m02	i	c15916_g1_i1.path2	c15916_g1_i1.path2	0	0	0	0	0	223	c15916_g1_i1.path2	2399
LG1_2689	PARG02689m01	c	c15967_g1_i1.path1	c15967_g1_i1.path1	0	0	0	0	0	314	c749_g1_i1.path1	2000
LG1_633	PARG00633m02	p	c15972_g1_i1.path1	c15972_g1_i1.path1	0	0	0	0	0	202	c36953_g1_i1.path1	3501
LG1_2418	PARG02418m01	e	c16017_g1_i1.path1	c16017_g1_i1.path1	0	0	0	0	0	560	c6484_g1_i1.path1	1575
LG1_3159	PARG03159m03	e	c16018_g1_i1.path1	c16018_g1_i1.path1	0	0	0	0	0	460	c43790_g1_i1.path1	2281
LG1_13	PARG00013m01	e	c16025_g1_i1.path1	c16025_g1_i1.path1	0	0	0	0	0	321	c43666_g1_i1.path1	2408
LG1_13	PARG00013m01	e	c16039_g1_i1.path1	c16039_g1_i1.path1	0	0	0	0	0	263	c43666_g1_i1.path1	2408
LG1_346	PARG00346m01	i	c16051_g1_i1.path1	c16051_g1_i1.path1	0	0	0	0	0	354	c44185_g2_i1.path1	1887
LG1_3145	PARG03145m01	p	c16103_g1_i1.path1	c16103_g1_i1.path1	0	0	0	0	0	576	c45933_g1_i1.path1	3045
LG1_66	PARG00066m01	=	c16108_g1_i2.path1	c16108_g1_i2.path1	0	0	0	0	0	1083	c16108_g1_i2.path1	873
LG1_737	PARG00737m01	c	c16122_g1_i1.path1	c16122_g1_i1.path1	0	0	0	0	0	218	c35017_g1_i1.path1	890
LG1_1584	PARG01584m02	i	c16133_g1_i1.path1	c16133_g1_i1.path1	0	0	0	0	0	223	c7365_g1_i1.path1	1224
LG1_2090	PARG02090m01	e	c16144_g1_i1.path1	c16144_g1_i1.path1	0	0	0	0	0	3432	c16144_g1_i1.path1	1359
LG1_221	PARG00221m02	e	c16165_g1_i1.path1	c16165_g1_i1.path1	0	0	0	0	0	1100	c16165_g1_i1.path1	2002
LG1_2868	PARG02868m03	e	c16166_g1_i1.path1	c16166_g1_i1.path1	0	0	0	0	0	781	c42294_g3_i1.path1	1275
LG1_2324	PARG02324m01	e	c16167_g1_i1.path1	c16167_g1_i1.path1	0	0	0	0	0	362	c38705_g2_i1.path1	1261
LG1_251	PARG00251m02	e	c16190_g1_i1.path1	c16190_g1_i1.path1	0	0	0	0	0	985	c16190_g1_i1.path1	984
LG1_1839	PARG01839m01	o	c16223_g1_i1.path1	c16223_g1_i1.path1	0	0	0	0	0	919	c41459_g1_i1.path1	1204
LG1_1364	PARG01364m06	e	c16232_g1_i1.path1	c16232_g1_i1.path1	0	0	0	0	0	2002	c16232_g1_i1.path1	3269
LG1_1428	PARG01428m01	e	c16232_g1_i1.path2	c16232_g1_i1.path2	0	0	0	0	0	1715	c16232_g1_i1.path2	654
LG1_2985	PARG02985m01	e	c16237_g1_i1.path1	c16237_g1_i1.path1	0	0	0	0	0	411	c37604_g1_i1.path1	2502
-	-	u	c16240_g1_i1.path1	c16240_g1_i1.path1	0	0	0	0	0	708	c16240_g1_i1.path1	-
LG1_510	PARG00510m01	i	c16267_g1_i1.path2	c16267_g1_i1.path2	0	0	0	0	0	253	c16267_g1_i1.path2	1323
LG1_1762	PARG01762m01	e	c16302_g1_i1.path1	c16302_g1_i1.path1	0	0	0	0	0	512	c32327_g1_i2.path1	1635
LG1_3201	PARG03201m04	i	c16307_g1_i1.path1	c16307_g1_i1.path1	0	0	0	0	0	680	c44885_g1_i6.path1	2987
-	-	u	c16323_g1_i1.path1	c16323_g1_i1.path1	0	0	0	0	0	215	c16323_g1_i1.path1	-
-	-	u	c16331_g1_i1.path1	c16331_g1_i1.path1	0	0	0	0	0	426	c44263_g1_i1.path1	-
LG1_2112	PARG02112m01	o	c16337_g1_i1.path1	c16337_g1_i1.path1	0	0	0	0	0	323	c30444_g1_i1.path1	1199
LG1_2876	PARG02876m02	e	c16358_g1_i1.path1	c16358_g1_i1.path1	0	0	0	0	0	814	c42593_g1_i2.path1	1907
LG1_2379	PARG02379m01	p	c16383_g1_i1.path1	c16383_g1_i1.path1	0	0	0	0	0	1429	c16383_g1_i1.path1	900
LG1_3265	PARG03265m01	e	c16393_g1_i1.path1	c16393_g1_i1.path1	0	0	0	0	0	302	c24401_g1_i1.path1	3459
LG1_3073	PARG03073m02	e	c16397_g1_i1.path1	c16397_g1_i1.path1	0	0	0	0	0	643	c10773_g1_i1.path1	2320
LG1_1228	PARG01228m03	e	c16409_g1_i1.path1	c16409_g1_i1.path1	0	0	0	0	0	246	c16409_g1_i1.path1	1302
LG1_3250	PARG03250m01	i	c16423_g1_i1.path1	c16423_g1_i1.path1	0	0	0	0	0	240	c35268_g1_i1.path1	1029
LG1_2276	PARG02276m01	e	c16428_g1_i1.path1	c16428_g1_i1.path1	0	0	0	0	0	263	c44747_g2_i2.path1	3313
LG1_397	PARG00397m01	e	c16447_g1_i1.path1	c16447_g1_i1.path1	0	0	0	0	0	275	c5191_g1_i1.path1	1765
LG1_2722	PARG02722m02	x	c16451_g1_i1.path1	c16451_g1_i1.path1	0	0	0	0	0	756	c16451_g1_i1.path1	573
LG1_864	PARG00864m01	i	c16480_g1_i1.path1	c16480_g1_i1.path1	0	0	0	0	0	378	c40341_g1_i1.path1	1222
LG1_2401	PARG02401m01	p	c16481_g1_i1.path1	c16481_g1_i1.path1	0	0	0	0	0	313	c16481_g1_i1.path1	1944
LG1_530	PARG00530m01	x	c16490_g1_i1.path1	c16490_g1_i1.path1	0	0	0	0	0	236	c16490_g1_i1.path1	1823
LG1_1421	PARG01421m01	i	c16495_g1_i1.path1	c16495_g1_i1.path1	0	0	0	0	0	215	c41302_g1_i1.path1	1620
LG1_489	PARG00489m01	o	c16504_g1_i1.path1	c16504_g1_i1.path1	0	0	0	0	0	251	c16504_g1_i1.path1	957
LG1_567	PARG00567m01	e	c16508_g1_i1.path1	c16508_g1_i1.path1	0	0	0	0	0	508	c16508_g1_i1.path1	1861
-	-	u	c16519_g1_i1.path1	c16519_g1_i1.path1	0	0	0	0	0	224	c16519_g1_i1.path1	-
LG1_421	PARG00421m01	o	c16524_g1_i1.path2	c16524_g1_i1.path2	0	0	0	0	0	443	c16524_g1_i1.path2	2272
-	-	u	c16539_g1_i1.path3	c16539_g1_i1.path3	0	0	0	0	0	2107	c16539_g1_i1.path3	-
LG1_289	PARG00289m02	e	c16547_g1_i1.path1	c16547_g1_i1.path1	0	0	0	0	0	219	c42910_g1_i1.path1	2608
LG1_1507	PARG01507m01	o	c16558_g1_i1.path1	c16558_g1_i1.path1	0	0	0	0	0	280	c29977_g1_i1.path1	1250
-	-	u	c16560_g1_i1.path1	c16560_g1_i1.path1	0	0	0	0	0	552	c30956_g1_i1.path1	-
LG1_1875	PARG01875m01	i	c16575_g1_i1.path1	c16575_g1_i1.path1	0	0	0	0	0	578	c37741_g1_i1.path1	1057
LG1_2003	PARG02003m01	c	c16585_g1_i1.path1	c16585_g1_i1.path1	0	0	0	0	0	54	c32423_g1_i1.path1	372
LG1_1179	PARG01179m01	e	c16592_g1_i1.path1	c16592_g1_i1.path1	0	0	0	0	0	539	c45325_g2_i5.path1	1841
LG1_3217	PARG03217m01	e	c16614_g1_i1.path1	c16614_g1_i1.path1	0	0	0	0	0	635	c40967_g1_i1.path1	3778
LG1_228	PARG00228m07	e	c16616_g1_i1.path1	c16616_g1_i1.path1	0	0	0	0	0	216	c45595_g1_i9.path1	5184
LG1_1064	PARG01064m01	e	c16637_g1_i1.path1	c16637_g1_i1.path1	0	0	0	0	0	269	c38537_g1_i1.path1	1612
LG1_1647	PARG01647m01	i	c16654_g1_i1.path1	c16654_g1_i1.path1	0	0	0	0	0	239	c44693_g5_i1.path1	3638
LG1_1140	PARG01140m01	i	c16677_g1_i1.path1	c16677_g1_i1.path1	0	0	0	0	0	248	c43044_g2_i1.path1	2392
LG1_3268	PARG03268m01	i	c16701_g1_i1.path1	c16701_g1_i1.path1	0	0	0	0	0	293	c44986_g1_i5.path1	1553
LG1_2667	PARG02667m01	e	c16733_g1_i1.path1	c16733_g1_i1.path1	0	0	0	0	0	262	c35244_g1_i1.path1	2264
LG1_3200	PARG03200m01	e	c16752_g1_i1.path1	c16752_g1_i1.path1	0	0	0	0	0	441	c41560_g1_i1.path1	3551
-	-	u	c16753_g1_i1.path1	c16753_g1_i1.path1	0	0	0	0	0	343	c16753_g1_i1.path1	-
-	-	u	c16753_g1_i1.path3	c16753_g1_i1.path3	0	0	0	0	0	343	c39328_g1_i1.path2	-
LG1_2619	PARG02619m01	e	c16798_g1_i1.path1	c16798_g1_i1.path1	0	0	0	0	0	343	c45935_g3_i1.path1	1960
LG1_326	PARG00326m01	o	c16818_g1_i1.path1	c16818_g1_i1.path1	0	0	0	0	0	264	c16818_g1_i1.path1	1664
LG1_953	PARG00953m01	e	c16856_g1_i1.path1	c16856_g1_i1.path1	0	0	0	0	0	260	c35508_g1_i1.path1	3703
LG1_436	PARG00436m01	e	c16871_g1_i1.path1	c16871_g1_i1.path1	0	0	0	0	0	464	c39620_g1_i1.path1	501
LG1_441	PARG00441m01	p	c16900_g1_i1.path1	c16900_g1_i1.path1	0	0	0	0	0	383	c16900_g1_i1.path1	2955
LG1_2951	PARG02951m01	e	c16907_g1_i1.path1	c16907_g1_i1.path1	0	0	0	0	0	566	c38914_g2_i1.path1	2376
LG1_3202	PARG03202m01	i	c16915_g1_i1.path1	c16915_g1_i1.path1	0	0	0	0	0	363	c24416_g1_i1.path1	1950
LG1_2663	PARG02663m02	e	c16935_g1_i1.path1	c16935_g1_i1.path1	0	0	0	0	0	561	c27849_g3_i1.path1	1482
LG1_634	PARG00634m02	o	c16954_g1_i1.path1	c16954_g1_i1.path1	0	0	0	0	0	1506	c20262_g1_i1.path1	1831
LG1_1676	PARG01676m01	e	c16974_g1_i1.path1	c16974_g1_i1.path1	0	0	0	0	0	277	c36307_g1_i2.path1	1217
LG1_486	PARG00486m01	e	c16981_g1_i1.path1	c16981_g1_i1.path1	0	0	0	0	0	565	c45197_g1_i1.path1	2460
LG1_1357	PARG01357m02	e	c16983_g1_i1.path1	c16983_g1_i1.path1	0	0	0	0	0	547	c16983_g1_i1.path1	2277
LG1_204	PARG00204m01	e	c16992_g1_i1.path1	c16992_g1_i1.path1	0	0	0	0	0	356	c39893_g1_i1.path1	2714
LG1_892	PARG00892m01	i	c17004_g1_i1.path1	c17004_g1_i1.path1	0	0	0	0	0	269	c30544_g1_i1.path1	1407
LG1_3179	PARG03179m01	e	c17013_g1_i1.path1	c17013_g1_i1.path1	0	0	0	0	0	364	c37175_g1_i1.path1	1650
LG1_2369	PARG02369m01	i	c17016_g1_i1.path1	c17016_g1_i1.path1	0	0	0	0	0	626	c5384_g1_i1.path1	603
LG1_918	PARG00918m01	x	c17039_g1_i1.path1	c17039_g1_i1.path1	0	0	0	0	0	272	c17039_g1_i1.path1	666
LG1_2869	PARG02869m02	x	c17047_g1_i1.path1	c17047_g1_i1.path1	0	0	0	0	0	492	c35233_g1_i1.path1	381
LG1_2286	PARG02286m01	e	c17050_g1_i1.path1	c17050_g1_i1.path1	0	0	0	0	0	578	c25036_g1_i1.path1	740
LG1_233	PARG00233m01	x	c17051_g1_i1.path1	c17051_g1_i1.path1	0	0	0	0	0	219	c17051_g1_i1.path1	2381
LG1_188	PARG00188m01	o	c17058_g1_i1.path1	c17058_g1_i1.path1	0	0	0	0	0	273	c17058_g1_i1.path1	594
LG1_3250	PARG03250m01	e	c17066_g1_i1.path1	c17066_g1_i1.path1	0	0	0	0	0	350	c35268_g1_i1.path1	1029
LG1_1882	PARG01882m01	e	c17071_g1_i1.path1	c17071_g1_i1.path1	0	0	0	0	0	435	c38056_g1_i1.path1	1737
LG1_2703	PARG02703m01	p	c17099_g1_i1.path1	c17099_g1_i1.path1	0	0	0	0	0	928	c17099_g1_i1.path1	2233
LG1_2896	PARG02896m01	i	c17115_g1_i1.path1	c17115_g1_i1.path1	0	0	0	0	0	221	c42404_g2_i2.path1	3810
LG1_1892	PARG01892m01	o	c17150_g1_i1.path1	c17150_g1_i1.path1	0	0	0	0	0	245	c30863_g1_i1.path1	2184
LG1_1689	PARG01689m01	e	c17172_g1_i1.path1	c17172_g1_i1.path1	0	0	0	0	0	452	c17172_g1_i1.path1	1586
LG1_936	PARG00936m01	c	c17197_g1_i1.path2	c17197_g1_i1.path2	0	0	0	0	0	157	c6914_g1_i1.path1	1319
LG1_2303	PARG02303m02	x	c17203_g1_i1.path1	c17203_g1_i1.path1	0	0	0	0	0	366	c17203_g1_i1.path1	1059
LG1_2168	PARG02168m01	x	c17219_g1_i1.path1	c17219_g1_i1.path1	0	0	0	0	0	211	c17219_g1_i1.path1	2337
LG1_2482	PARG02482m02	x	c17244_g1_i1.path1	c17244_g1_i1.path1	0	0	0	0	0	334	c17244_g1_i1.path1	2422
-	-	u	c17246_g1_i1.path1	c17246_g1_i1.path1	0	0	0	0	0	804	c28744_g1_i1.path1	-
LG1_2744	PARG02744m01	e	c17272_g1_i1.path1	c17272_g1_i1.path1	0	0	0	0	0	235	c27120_g1_i1.path1	1864
LG1_634	PARG00634m01	i	c17310_g1_i1.path1	c17310_g1_i1.path1	0	0	0	0	0	347	c20262_g1_i1.path1	2610
LG1_554	PARG00554m04	i	c17321_g1_i1.path1	c17321_g1_i1.path1	0	0	0	0	0	342	c46277_g1_i5.path1	4552
LG1_1678	PARG01678m01	x	c17326_g1_i1.path1	c17326_g1_i1.path1	0	0	0	0	0	258	c17326_g1_i1.path1	1602
LG1_1101	PARG01101m02	e	c17348_g1_i1.path1	c17348_g1_i1.path1	0	0	0	0	0	336	c5118_g1_i1.path1	1084
-	-	u	c17350_g1_i2.path1	c17350_g1_i2.path1	0	0	0	0	0	987	c17350_g1_i2.path1	-
LG1_1883	PARG01883m02	c	c17361_g1_i1.path1	c17361_g1_i1.path1	0	0	0	0	0	366	c46573_g1_i1.path1	5598
LG1_501	PARG00501m01	e	c17363_g1_i1.path1	c17363_g1_i1.path1	0	0	0	0	0	195	c37416_g1_i1.path1	1164
LG1_1584	PARG01584m02	e	c17370_g1_i1.path1	c17370_g1_i1.path1	0	0	0	0	0	202	c7365_g1_i1.path1	1224
LG1_3020	PARG03020m02	e	c17383_g1_i1.path1	c17383_g1_i1.path1	0	0	0	0	0	410	c45018_g5_i1.path1	2485
-	-	u	c17389_g1_i1.path1	c17389_g1_i1.path1	0	0	0	0	0	532	c17389_g1_i1.path1	-
LG1_281	PARG00281m01	e	c17423_g1_i1.path1	c17423_g1_i1.path1	0	0	0	0	0	298	c35337_g1_i1.path1	2011
LG1_2249	PARG02249m01	e	c17424_g1_i1.path1	c17424_g1_i1.path1	0	0	0	0	0	493	c17424_g1_i1.path1	2139
LG1_942	PARG00942m02	o	c17429_g1_i1.path1	c17429_g1_i1.path1	0	0	0	0	0	257	c40933_g1_i1.path1	2218
LG1_860	PARG00860m01	e	c17439_g1_i1.path1	c17439_g1_i1.path1	0	0	0	0	0	954	c20372_g1_i1.path1	1688
LG1_2215	PARG02215m01	o	c17448_g1_i1.path1	c17448_g1_i1.path1	0	0	0	0	0	250	c27217_g1_i1.path1	432
LG1_425	PARG00425m01	o	c17457_g1_i1.path1	c17457_g1_i1.path1	0	0	0	0	0	298	c17457_g1_i1.path1	1326
LG1_2669	PARG02669m01	x	c17460_g1_i2.path1	c17460_g1_i2.path1	0	0	0	0	0	303	c20333_g1_i1.path1	2082
LG1_1843	PARG01843m01	e	c17471_g1_i1.path1	c17471_g1_i1.path1	0	0	0	0	0	881	c17471_g1_i1.path1	2186
LG1_1270	PARG01270m01	e	c17492_g1_i1.path1	c17492_g1_i1.path1	0	0	0	0	0	250	c40347_g2_i1.path1	1808
LG1_717	PARG00717m01	i	c17497_g1_i1.path1	c17497_g1_i1.path1	0	0	0	0	0	352	c28856_g1_i1.path1	1128
LG1_2556	PARG02556m01	e	c17507_g1_i1.path1	c17507_g1_i1.path1	0	0	0	0	0	695	c32076_g1_i2.path1	1196
LG1_323	PARG00323m01	e	c17511_g1_i1.path1	c17511_g1_i1.path1	0	0	0	0	0	1607	c17511_g1_i1.path1	1082
-	-	u	c17514_g1_i1.path1	c17514_g1_i1.path1	0	0	0	0	0	575	c30956_g1_i1.path1	-
LG1_870	PARG00870m02	c	c17520_g1_i1.path1	c17520_g1_i1.path1	0	0	0	0	0	204	c17520_g1_i1.path1	2400
LG1_335	PARG00335m03	e	c17526_g1_i1.path1	c17526_g1_i1.path1	0	0	0	0	0	483	c59398_g1_i1.path1	2303
LG1_317	PARG00317m01	e	c17538_g1_i1.path1	c17538_g1_i1.path1	0	0	0	0	0	6931	c17538_g1_i1.path1	2908
LG1_1110	PARG01110m01	e	c17539_g1_i1.path1	c17539_g1_i1.path1	0	0	0	0	0	348	c42808_g1_i1.path1	1284
LG1_1179	PARG01179m01	i	c17544_g1_i1.path1	c17544_g1_i1.path1	0	0	0	0	0	273	c45325_g2_i5.path1	1841
LG1_1081	PARG01081m01	c	c17596_g1_i1.path1	c17596_g1_i1.path1	0	0	0	0	0	888	c17596_g1_i1.path1	1242
LG1_3039	PARG03039m01	e	c17598_g1_i1.path1	c17598_g1_i1.path1	0	0	0	0	0	329	c41942_g1_i1.path1	3592
LG1_2743	PARG02743m01	e	c17618_g1_i1.path1	c17618_g1_i1.path1	0	0	0	0	0	230	c45052_g2_i1.path1	2627
LG1_2736	PARG02736m01	o	c17629_g1_i1.path1	c17629_g1_i1.path1	0	0	0	0	0	476	c17629_g1_i1.path1	1224
LG1_440	PARG00440m01	x	c17631_g1_i1.path1	c17631_g1_i1.path1	0	0	0	0	0	521	c17631_g1_i1.path1	1653
LG1_528	PARG00528m03	e	c17646_g1_i1.path1	c17646_g1_i1.path1	0	0	0	0	0	243	c39560_g1_i1.path1	4254
LG1_528	PARG00528m03	i	c17646_g2_i1.path1	c17646_g2_i1.path1	0	0	0	0	0	207	c39560_g1_i1.path1	4254
LG1_2761	PARG02761m01	e	c17661_g1_i1.path1	c17661_g1_i1.path1	0	0	0	0	0	2549	c17661_g1_i1.path1	839
LG1_404	PARG00404m01	e	c17684_g1_i1.path1	c17684_g1_i1.path1	0	0	0	0	0	438	c2126_g1_i1.path2	2220
LG1_693	PARG00693m01	e	c17696_g1_i1.path1	c17696_g1_i1.path1	0	0	0	0	0	345	c38586_g1_i1.path1	2707
-	-	u	c17704_g1_i2.path2	c17704_g1_i2.path2	0	0	0	0	0	263	c45331_g1_i1.path1	-
LG1_2370	PARG02370m02	e	c17712_g1_i1.path1	c17712_g1_i1.path1	0	0	0	0	0	441	c31403_g1_i1.path1	1240
LG1_2666	PARG02666m01	x	c17720_g1_i1.path1	c17720_g1_i1.path1	0	0	0	0	0	1489	c17720_g1_i1.path1	2178
LG1_310	PARG00310m01	e	c17726_g1_i1.path1	c17726_g1_i1.path1	0	0	0	0	0	512	c40509_g1_i1.path1	2946
LG1_1002	PARG01002m02	i	c17728_g1_i2.path1	c17728_g1_i2.path1	0	0	0	0	0	602	c38018_g1_i1.path1	774
LG1_1511	PARG01511m01	i	c17730_g1_i1.path1	c17730_g1_i1.path1	0	0	0	0	0	341	c21309_g1_i1.path1	1489
LG1_1783	PARG01783m01	c	c17740_g1_i1.path1	c17740_g1_i1.path1	0	0	0	0	0	106	c44732_g1_i2.path1	2441
LG1_1783	PARG01783m01	c	c17740_g1_i1.path2	c17740_g1_i1.path2	0	0	0	0	0	151	c44732_g1_i2.path1	2441
LG1_486	PARG00486m02	c	c17788_g1_i1.path1	c17788_g1_i1.path1	0	0	0	0	0	272	c27648_g1_i1.path1	1937
LG1_220	PARG00220m01	e	c17805_g1_i1.path1	c17805_g1_i1.path1	0	0	0	0	0	6662	c17805_g1_i1.path1	2298
LG1_207	PARG00207m01	e	c17827_g1_i1.path1	c17827_g1_i1.path1	0	0	0	0	0	549	c17827_g1_i1.path1	2475
LG1_289	PARG00289m04	e	c17832_g1_i1.path1	c17832_g1_i1.path1	0	0	0	0	0	2127	c17832_g1_i1.path1	2772
LG1_3008	PARG03008m01	e	c17836_g1_i1.path1	c17836_g1_i1.path1	0	0	0	0	0	511	c24332_g1_i1.path1	926
LG1_2243	PARG02243m06	e	c17844_g1_i1.path1	c17844_g1_i1.path1	0	0	0	0	0	2660	c9927_g1_i1.path1	6384
LG1_1310	PARG01310m02	o	c17848_g1_i1.path1	c17848_g1_i1.path1	0	0	0	0	0	945	c40685_g1_i4.path1	612
LG1_2596	PARG02596m01	e	c17857_g1_i1.path1	c17857_g1_i1.path1	0	0	0	0	0	374	c45486_g1_i1.path1	3074
LG1_2184	PARG02184m01	e	c17881_g1_i1.path1	c17881_g1_i1.path1	0	0	0	0	0	1403	c17881_g1_i1.path1	842
LG1_2216	PARG02216m01	e	c17890_g1_i1.path1	c17890_g1_i1.path1	0	0	0	0	0	499	c33109_g1_i1.path1	3876
LG1_803	PARG00803m04	e	c17891_g1_i1.path1	c17891_g1_i1.path1	0	0	0	0	0	6489	c17891_g1_i1.path1	3159
LG1_1514	PARG01514m01	e	c17904_g1_i1.path1	c17904_g1_i1.path1	0	0	0	0	0	501	c43001_g1_i1.path1	2480
LG1_455	PARG00455m01	=	c17906_g1_i1.path1	c17906_g1_i1.path1	0	0	0	0	0	689	c17906_g1_i1.path1	710
LG1_300	PARG00300m02	e	c17916_g1_i1.path1	c17916_g1_i1.path1	0	0	0	0	0	4384	c17916_g1_i1.path1	1397
LG1_664	PARG00664m02	e	c17930_g1_i1.path1	c17930_g1_i1.path1	0	0	0	0	0	303	c32473_g1_i1.path1	2069
LG1_2838	PARG02838m01	e	c17931_g1_i1.path1	c17931_g1_i1.path1	0	0	0	0	0	3307	c17931_g1_i1.path1	1703
LG1_1792	PARG01792m02	o	c17936_g1_i1.path1	c17936_g1_i1.path1	0	0	0	0	0	307	c17936_g1_i1.path1	1283
LG1_1837	PARG01837m01	e	c17938_g1_i2.path1	c17938_g1_i2.path1	0	0	0	0	0	323	c38536_g1_i1.path1	2475
LG1_2073	PARG02073m01	e	c17939_g1_i1.path1	c17939_g1_i1.path1	0	0	0	0	0	484	c28392_g1_i1.path1	654
LG1_578	PARG00578m01	e	c17955_g1_i1.path1	c17955_g1_i1.path1	0	0	0	0	0	493	c17955_g1_i1.path1	2477
LG1_2799	PARG02799m01	e	c17989_g1_i1.path1	c17989_g1_i1.path1	0	0	0	0	0	2333	c17989_g1_i1.path1	960
LG1_291	PARG00291m02	c	c18024_g1_i1.path1	c18024_g1_i1.path1	0	0	0	0	0	254	c17832_g1_i1.path1	3481
LG1_1179	PARG01179m01	e	c18060_g1_i1.path1	c18060_g1_i1.path1	0	0	0	0	0	315	c45325_g2_i5.path1	1841
LG1_298	PARG00298m01	e	c18097_g1_i1.path1	c18097_g1_i1.path1	0	0	0	0	0	258	c45938_g2_i2.path1	2151
-	-	u	c18105_g1_i1.path1	c18105_g1_i1.path1	0	0	0	0	0	311	c18105_g1_i1.path1	-
LG1_1069	PARG01069m01	=	c18127_g1_i2.path1	c18127_g1_i2.path1	0	0	0	0	0	40005	c18127_g1_i2.path1	786
LG1_2291	PARG02291m03	c	c18128_g1_i1.path1	c18128_g1_i1.path1	0	0	0	0	0	574	c18128_g1_i1.path1	741
LG1_1097	PARG01097m02	e	c18141_g1_i1.path1	c18141_g1_i1.path1	0	0	0	0	0	423	c30998_g1_i1.path1	2775
LG1_2994	PARG02994m01	c	c18147_g1_i1.path1	c18147_g1_i1.path1	0	0	0	0	0	126	c45353_g4_i1.path1	3102
LG1_2994	PARG02994m01	o	c18147_g1_i1.path2	c18147_g1_i1.path2	0	0	0	0	0	607	c45353_g4_i1.path1	3102
LG1_3304	PARG03304m03	p	c18148_g1_i1.path1	c18148_g1_i1.path1	0	0	0	0	0	964	c5231_g1_i1.path1	2297
LG1_2057	PARG02057m10	e	c18176_g1_i1.path1	c18176_g1_i1.path1	0	0	0	0	0	553	c43300_g1_i2.path1	2048
-	-	u	c18182_g1_i1.path1	c18182_g1_i1.path1	0	0	0	0	0	466	c41562_g1_i1.path1	-
LG1_2806	PARG02806m01	e	c18205_g1_i1.path1	c18205_g1_i1.path1	0	0	0	0	0	402	c45551_g3_i1.path1	2633
LG1_1338	PARG01338m02	e	c18213_g1_i3.path1	c18213_g1_i3.path1	0	0	0	0	0	2633	c18213_g1_i3.path1	3001
LG1_2127	PARG02127m01	e	c18246_g1_i1.path1	c18246_g1_i1.path1	0	0	0	0	0	225	c30447_g1_i1.path2	2266
LG1_563	PARG00563m04	i	c18264_g1_i1.path1	c18264_g1_i1.path1	0	0	0	0	0	236	c46067_g1_i1.path1	1410
LG1_3239	PARG03239m01	e	c18272_g1_i1.path1	c18272_g1_i1.path1	0	0	0	0	0	267	c38780_g1_i5.path1	2598
LG1_3160	PARG03160m01	e	c18277_g1_i1.path1	c18277_g1_i1.path1	0	0	0	0	0	1702	c18277_g1_i1.path1	1078
LG1_841	PARG00841m01	p	c18283_g1_i1.path1	c18283_g1_i1.path1	0	0	0	0	0	406	c18283_g1_i1.path1	882
LG1_2936	PARG02936m01	p	c18313_g1_i1.path1	c18313_g1_i1.path1	0	0	0	0	0	482	c18313_g1_i1.path1	1322
-	-	u	c18347_g1_i1.path3	c18347_g1_i1.path3	0	0	0	0	0	226	c18347_g1_i1.path3	-
LG1_2511	PARG02511m03	e	c18400_g1_i1.path1	c18400_g1_i1.path1	0	0	0	0	0	798	c34861_g1_i1.path1	2803
LG1_767	PARG00767m02	p	c18411_g1_i1.path1	c18411_g1_i1.path1	0	0	0	0	0	299	c18411_g1_i1.path1	1967
LG1_2895	PARG02895m01	e	c18417_g1_i1.path1	c18417_g1_i1.path1	0	0	0	0	0	583	c45252_g2_i1.path1	5724
LG1_218	PARG00218m01	o	c18425_g1_i1.path1	c18425_g1_i1.path1	0	0	0	0	0	1977	c40716_g1_i1.path1	1887
LG1_1902	PARG01902m01	i	c18435_g1_i1.path2	c18435_g1_i1.path2	0	0	0	0	0	377	c18435_g1_i1.path2	468
LG1_1468	PARG01468m01	e	c18439_g1_i1.path1	c18439_g1_i1.path1	0	0	0	0	0	2020	c18439_g1_i1.path1	384
LG1_2329	PARG02329m03	e	c18444_g1_i1.path1	c18444_g1_i1.path1	0	0	0	0	0	381	c35725_g1_i2.path1	3093
LG1_1418	PARG01418m01	i	c18453_g1_i1.path1	c18453_g1_i1.path1	0	0	0	0	0	221	c61078_g1_i1.path1	760
LG1_614	PARG00614m01	e	c18456_g1_i1.path1	c18456_g1_i1.path1	0	0	0	0	0	606	c44186_g1_i3.path1	1515
LG1_360	PARG00360m01	x	c18470_g1_i1.path1	c18470_g1_i1.path1	0	0	0	0	0	823	c18470_g1_i1.path1	2985
LG1_1103	PARG01103m01	e	c18475_g1_i1.path1	c18475_g1_i1.path1	0	0	0	0	0	326	c40935_g1_i1.path1	1963
LG1_3011	PARG03011m01	e	c18479_g1_i1.path1	c18479_g1_i1.path1	0	0	0	0	0	462	c59469_g1_i1.path1	721
LG1_393	PARG00393m01	p	c18485_g1_i1.path1	c18485_g1_i1.path1	0	0	0	0	0	1729	c18485_g1_i1.path1	1635
LG1_3078	PARG03078m01	e	c18486_g1_i1.path1	c18486_g1_i1.path1	0	0	0	0	0	392	c30409_g1_i1.path1	1490
LG1_1784	PARG01784m01	e	c18510_g1_i1.path1	c18510_g1_i1.path1	0	0	0	0	0	2672	c18510_g1_i1.path1	1653
LG1_228	PARG00228m06	c	c18511_g1_i1.path1	c18511_g1_i1.path1	0	0	0	0	0	53	c43054_g1_i1.path2	1205
LG1_2012	PARG02012m01	e	c18534_g1_i1.path1	c18534_g1_i1.path1	0	0	0	0	0	448	c13720_g1_i1.path1	587
LG1_2101	PARG02101m01	e	c18549_g1_i1.path1	c18549_g1_i1.path1	0	0	0	0	0	325	c34241_g1_i1.path1	795
-	-	u	c18577_g1_i1.path1	c18577_g1_i1.path1	0	0	0	0	0	310	c18577_g1_i1.path1	-
LG1_1256	PARG01256m01	p	c18583_g1_i1.path1	c18583_g1_i1.path1	0	0	0	0	0	614	c67131_g1_i1.path1	1798
-	-	u	c18590_g1_i1.path1	c18590_g1_i1.path1	0	0	0	0	0	829	c23864_g1_i1.path1	-
LG1_106	PARG00106m01	e	c18591_g1_i1.path1	c18591_g1_i1.path1	0	0	0	0	0	2617	c18591_g1_i1.path1	1827
LG1_1920	PARG01920m01	o	c18609_g1_i1.path1	c18609_g1_i1.path1	0	0	0	0	0	229	c18609_g1_i1.path1	1137
LG1_3276	PARG03276m02	e	c18610_g1_i1.path1	c18610_g1_i1.path1	0	0	0	0	0	3947	c18610_g1_i1.path1	1668
LG1_2009	PARG02009m01	e	c18612_g1_i1.path1	c18612_g1_i1.path1	0	0	0	0	0	874	c18612_g1_i1.path1	381
LG1_2637	PARG02637m01	e	c18625_g1_i2.path1	c18625_g1_i2.path1	0	0	0	0	0	429	c22740_g1_i1.path1	1110
LG1_104	PARG00104m01	x	c18627_g1_i2.path1	c18627_g1_i2.path1	0	0	0	0	0	866	c18627_g1_i2.path1	1452
LG1_1874	PARG01874m01	c	c18630_g1_i1.path1	c18630_g1_i1.path1	0	0	0	0	0	596	c18630_g2_i1.path1	2196
LG1_1874	PARG01874m02	e	c18630_g2_i1.path1	c18630_g2_i1.path1	0	0	0	0	0	882	c18630_g2_i1.path1	1746
LG1_1874	PARG01874m02	e	c18630_g3_i1.path1	c18630_g3_i1.path1	0	0	0	0	0	750	c18630_g2_i1.path1	1746
LG1_1874	PARG01874m02	e	c18630_g4_i1.path1	c18630_g4_i1.path1	0	0	0	0	0	840	c18630_g2_i1.path1	1746
LG1_2686	PARG02686m01	e	c18637_g1_i1.path1	c18637_g1_i1.path1	0	0	0	0	0	254	c40557_g1_i1.path1	2137
LG1_597	PARG00597m02	i	c18644_g1_i1.path1	c18644_g1_i1.path1	0	0	0	0	0	321	c45817_g1_i5.path1	1545
LG1_663	PARG00663m02	e	c18651_g1_i1.path1	c18651_g1_i1.path1	0	0	0	0	0	223	c31680_g2_i2.path1	3053
LG1_574	PARG00574m02	e	c18656_g1_i1.path1	c18656_g1_i1.path1	0	0	0	0	0	3384	c18656_g1_i1.path1	861
LG1_958	PARG00958m02	e	c18657_g1_i1.path1	c18657_g1_i1.path1	0	0	0	0	0	221	c35014_g1_i2.path1	1296
LG1_322	PARG00322m05	e	c18664_g1_i1.path1	c18664_g1_i1.path1	0	0	0	0	0	740	c46931_g1_i1.path1	3960
LG1_2640	PARG02640m02	e	c18665_g1_i1.path1	c18665_g1_i1.path1	0	0	0	0	0	847	c43557_g1_i2.path1	2542
LG1_1942	PARG01942m02	c	c18666_g1_i1.path1	c18666_g1_i1.path1	0	0	0	0	0	226	c18666_g1_i1.path1	3620
LG1_1948	PARG01948m01	c	c18666_g2_i1.path1	c18666_g2_i1.path1	0	0	0	0	0	289	c49343_g1_i1.path1	2268
LG1_2388	PARG02388m01	c	c18666_g2_i1.path2	c18666_g2_i1.path2	0	0	0	0	0	289	c18666_g2_i1.path2	2772
LG1_334	PARG00334m01	e	c18672_g1_i1.path1	c18672_g1_i1.path1	0	0	0	0	0	328	c32592_g1_i1.path1	1480
LG1_19	PARG00019m01	e	c18692_g1_i1.path1	c18692_g1_i1.path1	0	0	0	0	0	341	c52830_g1_i1.path1	2946
LG1_2498	PARG02498m03	e	c18693_g1_i1.path1	c18693_g1_i1.path1	0	0	0	0	0	27783	c18693_g1_i1.path1	1316
LG1_206	PARG00206m01	e	c18697_g1_i1.path1	c18697_g1_i1.path1	0	0	0	0	0	222	c32316_g1_i1.path1	1574
LG1_1392	PARG01392m01	x	c18701_g1_i1.path1	c18701_g1_i1.path1	0	0	0	0	0	415	c18701_g1_i1.path1	1896
LG1_3248	PARG03248m02	e	c18701_g1_i1.path2	c18701_g1_i1.path2	0	0	0	0	0	117	c53146_g1_i1.path1	867
LG1_1309	PARG01309m01	p	c18713_g1_i1.path1	c18713_g1_i1.path1	0	0	0	0	0	384	c18713_g1_i1.path1	1386
LG1_475	PARG00475m01	e	c18727_g1_i1.path1	c18727_g1_i1.path1	0	0	0	0	0	517	c39990_g1_i1.path1	1051
LG1_2904	PARG02904m01	e	c18764_g1_i2.path1	c18764_g1_i2.path1	0	0	0	0	0	455	c34370_g1_i3.path1	4185
LG1_235	PARG00235m01	e	c18766_g1_i1.path1	c18766_g1_i1.path1	0	0	0	0	0	350	c31045_g1_i2.path1	2886
LG1_596	PARG00596m01	x	c18768_g1_i1.path1	c18768_g1_i1.path1	0	0	0	0	0	22323	c45817_g1_i5.path1	1847
LG1_593	PARG00593m01	x	c18768_g1_i1.path2	c18768_g1_i1.path2	0	0	0	0	0	325	c18768_g1_i1.path2	2918
LG1_1257	PARG01257m01	e	c18774_g1_i1.path1	c18774_g1_i1.path1	0	0	0	0	0	227	c37366_g1_i1.path1	1538
-	-	u	c18779_g1_i1.path1	c18779_g1_i1.path1	0	0	0	0	0	330	c31540_g1_i1.path1	-
LG1_738	PARG00738m01	e	c18780_g1_i2.path2	c18780_g1_i2.path2	0	0	0	0	0	227	c18780_g1_i2.path2	2555
-	-	u	c18782_g1_i1.path1	c18782_g1_i1.path1	0	0	0	0	0	588	c18782_g1_i1.path1	-
LG1_2354	PARG02354m01	o	c18785_g1_i1.path1	c18785_g1_i1.path1	0	0	0	0	0	998	c39913_g1_i1.path2	2349
LG1_61	PARG00061m01	i	c18793_g1_i1.path1	c18793_g1_i1.path1	0	0	0	0	0	268	c18793_g1_i1.path1	1367
LG1_937	PARG00937m01	e	c18806_g1_i1.path1	c18806_g1_i1.path1	0	0	0	0	0	422	c34356_g1_i1.path1	2092
LG1_605	PARG00605m01	x	c18823_g1_i2.path1	c18823_g1_i2.path1	0	0	0	0	0	1425	c18823_g1_i2.path1	1413
LG1_2629	PARG02629m01	e	c18836_g1_i1.path1	c18836_g1_i1.path1	0	0	0	0	0	693	c36654_g1_i1.path1	495
-	-	u	c18852_g1_i1.path1	c18852_g1_i1.path1	0	0	0	0	0	372	c27226_g1_i1.path1	-
LG1_672	PARG00672m01	e	c18852_g1_i1.path2	c18852_g1_i1.path2	0	0	0	0	0	370	c18852_g1_i1.path2	228
LG1_1794	PARG01794m01	c	c18869_g1_i1.path1	c18869_g1_i1.path1	0	0	0	0	0	369	c2394_g1_i1.path1	2783
LG1_363	PARG00363m02	e	c18896_g1_i1.path1	c18896_g1_i1.path1	0	0	0	0	0	212	c10461_g1_i1.path1	906
LG1_29	PARG00029m01	e	c18897_g1_i1.path1	c18897_g1_i1.path1	0	0	0	0	0	303	c44322_g1_i1.path1	3825
LG1_1821	PARG01821m01	x	c18903_g2_i1.path2	c18903_g2_i1.path2	0	0	0	0	0	127	c18903_g2_i1.path2	2656
LG1_1107	PARG01107m01	e	c18932_g1_i1.path1	c18932_g1_i1.path1	0	0	0	0	0	490	c36162_g1_i1.path1	855
LG1_2137	PARG02137m01	i	c18941_g1_i1.path1	c18941_g1_i1.path1	0	0	0	0	0	52	c18941_g1_i1.path1	2435
LG1_3092	PARG03092m02	e	c18942_g1_i1.path1	c18942_g1_i1.path1	0	0	0	0	0	560	c52748_g1_i1.path1	2147
LG1_602	PARG00602m02	e	c18943_g1_i1.path1	c18943_g1_i1.path1	0	0	0	0	0	207	c41039_g1_i1.path1	1722
LG1_2210	PARG02210m02	e	c18950_g1_i1.path1	c18950_g1_i1.path1	0	0	0	0	0	2224	c18950_g1_i1.path1	3321
LG1_2368	PARG02368m01	c	c18954_g1_i1.path1	c18954_g1_i1.path1	0	0	0	0	0	219	c18954_g1_i1.path1	661
LG1_291	PARG00291m02	e	c18963_g1_i1.path1	c18963_g1_i1.path1	0	0	0	0	0	1191	c17832_g1_i1.path1	3481
LG1_416	PARG00416m01	e	c18971_g1_i1.path1	c18971_g1_i1.path1	0	0	0	0	0	248	c44934_g1_i2.path1	3580
LG1_1858	PARG01858m01	o	c18973_g1_i1.path1	c18973_g1_i1.path1	0	0	0	0	0	435	c34691_g1_i1.path1	1449
LG1_1268	PARG01268m01	x	c18989_g1_i1.path1	c18989_g1_i1.path1	0	0	0	0	0	628	c18989_g1_i1.path1	3543
LG1_1268	PARG01268m05	x	c18989_g2_i1.path1	c18989_g2_i1.path1	0	0	0	0	0	729	c18989_g2_i1.path1	2008
LG1_339	PARG00339m01	e	c18998_g1_i1.path1	c18998_g1_i1.path1	0	0	0	0	0	1393	c37309_g1_i1.path1	1748
LG1_2879	PARG02879m01	o	c19009_g1_i1.path1	c19009_g1_i1.path1	0	0	0	0	0	199	c19009_g1_i1.path1	1651
LG1_2638	PARG02638m01	i	c19014_g1_i1.path1	c19014_g1_i1.path1	0	0	0	0	0	531	c40089_g1_i1.path1	2294
LG1_1491	PARG01491m01	e	c19020_g1_i1.path1	c19020_g1_i1.path1	0	0	0	0	0	504	c37379_g1_i1.path1	1047
-	-	u	c19028_g1_i1.path1	c19028_g1_i1.path1	0	0	0	0	0	486	c36701_g1_i1.path1	-
LG1_2329	PARG02329m03	e	c19033_g1_i1.path1	c19033_g1_i1.path1	0	0	0	0	0	332	c35725_g1_i2.path1	3093
-	-	u	c19075_g1_i1.path1	c19075_g1_i1.path1	0	0	0	0	0	207	c38767_g1_i2.path1	-
-	-	u	c19075_g1_i1.path2	c19075_g1_i1.path2	0	0	0	0	0	28	c38767_g1_i2.path1	-
LG1_1670	PARG01670m01	e	c19087_g1_i1.path1	c19087_g1_i1.path1	0	0	0	0	0	2552	c19087_g1_i1.path1	1900
LG1_2936	PARG02936m01	e	c19108_g1_i1.path1	c19108_g1_i1.path1	0	0	0	0	0	413	c40631_g1_i2.path1	1322
-	-	u	c19144_g1_i1.path1	c19144_g1_i1.path1	0	0	0	0	0	295	c19144_g1_i1.path1	-
LG1_1128	PARG01128m01	p	c19145_g1_i1.path4	c19145_g1_i1.path4	0	0	0	0	0	220	c19145_g1_i1.path4	5877
LG1_439	PARG00439m01	e	c19169_g1_i1.path1	c19169_g1_i1.path1	0	0	0	0	0	319	c32095_g1_i1.path2	807
LG1_1507	PARG01507m01	e	c19174_g1_i1.path1	c19174_g1_i1.path1	0	0	0	0	0	439	c29977_g1_i1.path1	1250
LG1_1639	PARG01639m01	e	c19179_g1_i1.path1	c19179_g1_i1.path1	0	0	0	0	0	5142	c19179_g1_i1.path1	2088
LG1_2835	PARG02835m01	e	c19195_g1_i1.path1	c19195_g1_i1.path1	0	0	0	0	0	249	c34617_g1_i1.path1	1015
LG1_529	PARG00529m01	e	c19198_g1_i1.path1	c19198_g1_i1.path1	0	0	0	0	0	460	c38835_g1_i1.path1	2539
LG1_757	PARG00757m02	e	c19201_g1_i1.path1	c19201_g1_i1.path1	0	0	0	0	0	2910	c19201_g1_i1.path1	1394
LG1_2673	PARG02673m01	e	c19208_g1_i1.path1	c19208_g1_i1.path1	0	0	0	0	0	1327	c19208_g1_i1.path1	1738
LG1_2233	PARG02233m01	e	c19237_g1_i1.path1	c19237_g1_i1.path1	0	0	0	0	0	247	c23487_g1_i1.path1	1611
LG1_286	PARG00286m02	e	c19239_g1_i1.path1	c19239_g1_i1.path1	0	0	0	0	0	473	c46033_g1_i1.path1	2485
LG1_968	PARG00968m08	e	c19243_g1_i1.path1	c19243_g1_i1.path1	0	0	0	0	0	2409	c46229_g2_i1.path1	3996
LG1_195	PARG00195m01	x	c19246_g1_i2.path1	c19246_g1_i2.path1	0	0	0	0	0	554	c19246_g1_i2.path1	2293
LG1_1525	PARG01525m01	o	c19278_g1_i2.path1	c19278_g1_i2.path1	0	0	0	0	0	451	c45930_g2_i2.path1	2465
LG1_653	PARG00653m03	e	c19289_g1_i1.path1	c19289_g1_i1.path1	0	0	0	0	0	610	c42497_g1_i1.path1	3288
LG1_414	PARG00414m01	x	c19293_g1_i2.path1	c19293_g1_i2.path1	0	0	0	0	0	1376	c19293_g1_i2.path1	1474
LG1_997	PARG00997m01	o	c19299_g1_i1.path1	c19299_g1_i1.path1	0	0	0	0	0	169	c72346_g1_i1.path1	2056
LG1_1426	PARG01426m01	i	c19309_g1_i1.path1	c19309_g1_i1.path1	0	0	0	0	0	376	c42683_g1_i5.path2	504
LG1_2664	PARG02664m01	e	c19327_g1_i1.path1	c19327_g1_i1.path1	0	0	0	0	0	674	c59685_g1_i1.path1	577
LG1_888	PARG00888m03	e	c19332_g1_i1.path1	c19332_g1_i1.path1	0	0	0	0	0	532	c46589_g1_i1.path1	1800
LG1_2160	PARG02160m01	x	c19333_g1_i1.path1	c19333_g1_i1.path1	0	0	0	0	0	783	c19333_g1_i1.path1	2104
LG1_283	PARG00283m03	e	c19362_g1_i1.path1	c19362_g1_i1.path1	0	0	0	0	0	342	c45844_g1_i2.path1	5749
LG1_1835	PARG01835m01	e	c19365_g1_i1.path1	c19365_g1_i1.path1	0	0	0	0	0	253	c34482_g1_i1.path1	951
-	-	u	c19381_g1_i2.path1	c19381_g1_i2.path1	0	0	0	0	0	404	c19381_g1_i2.path1	-
LG1_333	PARG00333m01	e	c19441_g1_i1.path1	c19441_g1_i1.path1	0	0	0	0	0	348	c38771_g1_i1.path1	1734
LG1_662	PARG00662m02	c	c19443_g1_i1.path1	c19443_g1_i1.path1	0	0	0	0	0	938	c30903_g1_i1.path1	3040
LG1_3153	PARG03153m05	e	c19453_g1_i1.path1	c19453_g1_i1.path1	0	0	0	0	0	365	c42049_g1_i1.path1	2594
LG1_3148	PARG03148m03	p	c19470_g1_i1.path2	c19470_g1_i1.path2	0	0	0	0	0	162	c19470_g1_i1.path2	4904
LG1_836	PARG00836m01	e	c19473_g1_i1.path1	c19473_g1_i1.path1	0	0	0	0	0	798	c52839_g1_i1.path1	1964
LG1_1010	PARG01010m01	o	c19488_g1_i1.path1	c19488_g1_i1.path1	0	0	0	0	0	564	c19488_g1_i1.path1	435
LG1_3277	PARG03277m02	e	c19506_g1_i1.path1	c19506_g1_i1.path1	0	0	0	0	0	413	c519_g1_i1.path1	1452
-	-	u	c19509_g1_i1.path2	c19509_g1_i1.path2	0	0	0	0	0	125	c19509_g1_i1.path2	-
LG1_654	PARG00654m04	x	c19513_g1_i1.path1	c19513_g1_i1.path1	0	0	0	0	0	543	c19513_g1_i1.path1	3225
LG1_1126	PARG01126m01	o	c19529_g1_i1.path1	c19529_g1_i1.path1	0	0	0	0	0	368	c19529_g1_i1.path1	3862
-	-	u	c19586_g1_i1.path1	c19586_g1_i1.path1	0	0	0	0	0	521	c142_g1_i1.path1	-
LG1_2287	PARG02287m01	e	c19590_g1_i1.path1	c19590_g1_i1.path1	0	0	0	0	0	265	c15872_g1_i1.path1	1616
-	-	u	c19609_g1_i1.path1	c19609_g1_i1.path1	0	0	0	0	0	281	c19609_g1_i1.path1	-
LG1_2027	PARG02027m01	e	c19619_g1_i1.path1	c19619_g1_i1.path1	0	0	0	0	0	338	c44809_g2_i1.path1	1710
LG1_81	PARG00081m01	c	c19628_g1_i1.path1	c19628_g1_i1.path1	0	0	0	0	0	560	c42742_g2_i1.path1	2556
LG1_1086	PARG01086m04	e	c19646_g1_i1.path1	c19646_g1_i1.path1	0	0	0	0	0	208	c41699_g2_i1.path1	3755
-	-	u	c19666_g1_i1.path1	c19666_g1_i1.path1	0	0	0	0	0	281	c8071_g1_i1.path1	-
LG1_290	PARG00290m07	e	c19672_g1_i1.path1	c19672_g1_i1.path1	0	0	0	0	0	271	c41215_g1_i1.path1	5174
LG1_1032	PARG01032m01	e	c19699_g1_i1.path1	c19699_g1_i1.path1	0	0	0	0	0	205	c33744_g1_i1.path1	1934
-	-	u	c19722_g1_i1.path1	c19722_g1_i1.path1	0	0	0	0	0	533	c19722_g1_i1.path1	-
LG1_971	PARG00971m01	e	c19728_g1_i1.path1	c19728_g1_i1.path1	0	0	0	0	0	1083	c7191_g1_i1.path1	885
LG1_194	PARG00194m01	o	c19731_g1_i1.path1	c19731_g1_i1.path1	0	0	0	0	0	1004	c19731_g1_i1.path1	2034
LG1_845	PARG00845m02	i	c19750_g1_i1.path1	c19750_g1_i1.path1	0	0	0	0	0	255	c44513_g1_i1.path1	4281
LG1_764	PARG00764m01	i	c19774_g1_i1.path1	c19774_g1_i1.path1	0	0	0	0	0	338	c59747_g1_i1.path1	798
LG1_764	PARG00764m01	i	c19774_g2_i1.path1	c19774_g2_i1.path1	0	0	0	0	0	430	c59747_g1_i1.path1	798
LG1_49	PARG00049m07	e	c19783_g1_i2.path1	c19783_g1_i2.path1	0	0	0	0	0	1032	c59427_g1_i1.path1	2241
LG1_555	PARG00555m01	e	c19788_g1_i1.path1	c19788_g1_i1.path1	0	0	0	0	0	324	c23012_g1_i1.path1	760
LG1_1153	PARG01153m01	i	c19799_g1_i1.path1	c19799_g1_i1.path1	0	0	0	0	0	324	c44979_g2_i4.path1	918
LG1_2356	PARG02356m01	e	c19816_g1_i1.path1	c19816_g1_i1.path1	0	0	0	0	0	768	c39488_g1_i1.path1	1275
LG1_441	PARG00441m01	e	c19823_g1_i1.path1	c19823_g1_i1.path1	0	0	0	0	0	448	c30691_g1_i1.path1	2955
-	-	u	c19824_g1_i1.path1	c19824_g1_i1.path1	0	0	0	0	0	666	c19824_g1_i1.path1	-
LG1_781	PARG00781m06	p	c19849_g1_i1.path1	c19849_g1_i1.path1	0	0	0	0	0	424	c19849_g1_i1.path1	1575
LG1_2025	PARG02025m01	c	c19864_g1_i1.path1	c19864_g1_i1.path1	0	0	0	0	0	517	c44448_g1_i4.path1	2439
LG1_862	PARG00862m01	e	c19867_g1_i1.path1	c19867_g1_i1.path1	0	0	0	0	0	708	c24520_g1_i1.path1	715
-	-	u	c19898_g1_i1.path1	c19898_g1_i1.path1	0	0	0	0	0	487	c46275_g4_i1.path1	-
LG1_651	PARG00651m02	e	c19914_g1_i1.path1	c19914_g1_i1.path1	0	0	0	0	0	296	c39859_g1_i1.path1	2037
LG1_1065	PARG01065m01	i	c19916_g1_i2.path1	c19916_g1_i2.path1	0	0	0	0	0	790	c39175_g1_i1.path1	2898
LG1_3290	PARG03290m04	e	c19917_g1_i2.path1	c19917_g1_i2.path1	0	0	0	0	0	632	c66401_g1_i1.path1	3258
LG1_2520	PARG02520m01	e	c19926_g1_i1.path1	c19926_g1_i1.path1	0	0	0	0	0	1523	c26880_g1_i1.path1	1065
LG1_661	PARG00661m01	c	c19929_g1_i1.path1	c19929_g1_i1.path1	0	0	0	0	0	1413	c19929_g1_i1.path1	3649
LG1_3177	PARG03177m01	e	c19937_g1_i1.path1	c19937_g1_i1.path1	0	0	0	0	0	380	c45200_g1_i1.path1	4303
LG1_1392	PARG01392m01	e	c19978_g1_i1.path1	c19978_g1_i1.path1	0	0	0	0	0	330	c45133_g1_i1.path1	1896
LG1_1236	PARG01236m01	e	c19982_g1_i1.path1	c19982_g1_i1.path1	0	0	0	0	0	10541	c19982_g1_i1.path1	1341
LG1_3255	PARG03255m01	e	c20000_g1_i1.path1	c20000_g1_i1.path1	0	0	0	0	0	1089	c20000_g1_i1.path1	1423
LG1_3255	PARG03255m01	o	c20000_g1_i1.path2	c20000_g1_i1.path2	0	0	0	0	0	517	c20000_g1_i1.path2	1423
LG1_2134	PARG02134m01	x	c20016_g1_i1.path1	c20016_g1_i1.path1	0	0	0	0	0	1041	c20016_g1_i1.path1	1753
LG1_2861	PARG02861m06	e	c20026_g1_i1.path1	c20026_g1_i1.path1	0	0	0	0	0	465	c30685_g2_i1.path1	1572
LG1_2455	PARG02455m05	e	c20027_g1_i1.path1	c20027_g1_i1.path1	0	0	0	0	0	2017	c20027_g1_i1.path1	1203
LG1_3150	PARG03150m01	=	c20033_g1_i1.path1	c20033_g1_i1.path1	0	0	0	0	0	2812	c20033_g1_i1.path1	1758
LG1_563	PARG00563m02	i	c20044_g1_i1.path2	c20044_g1_i1.path2	0	0	0	0	0	244	c20044_g1_i1.path2	2676
LG1_701	PARG00701m01	x	c20049_g1_i1.path1	c20049_g1_i1.path1	0	0	0	0	0	395	c20049_g1_i1.path1	2190
LG1_1843	PARG01843m01	e	c20053_g1_i1.path1	c20053_g1_i1.path1	0	0	0	0	0	960	c20053_g1_i1.path1	2186
LG1_2095	PARG02095m01	e	c20054_g1_i1.path1	c20054_g1_i1.path1	0	0	0	0	0	2246	c20054_g1_i1.path1	1355
LG1_656	PARG00656m01	e	c20060_g1_i1.path1	c20060_g1_i1.path1	0	0	0	0	0	636	c37124_g1_i3.path1	1059
LG1_1015	PARG01015m02	e	c20061_g1_i1.path1	c20061_g1_i1.path1	0	0	0	0	0	1001	c41991_g2_i1.path1	1146
LG1_1033	PARG01033m01	x	c20063_g1_i2.path1	c20063_g1_i2.path1	0	0	0	0	0	795	c20063_g1_i2.path1	1151
LG1_1033	PARG01033m01	e	c20063_g2_i1.path1	c20063_g2_i1.path1	0	0	0	0	0	415	c9690_g1_i1.path1	1151
LG1_3016	PARG03016m02	c	c20089_g1_i1.path1	c20089_g1_i1.path1	0	0	0	0	0	341	c20089_g1_i1.path1	3321
LG1_2215	PARG02215m01	e	c20107_g1_i1.path1	c20107_g1_i1.path1	0	0	0	0	0	1121	c20107_g1_i1.path1	432
LG1_525	PARG00525m01	e	c20124_g1_i2.path1	c20124_g1_i2.path1	0	0	0	0	0	3277	c20124_g1_i2.path1	1202
LG1_753	PARG00753m03	o	c20126_g1_i1.path1	c20126_g1_i1.path1	0	0	0	0	0	202	c8755_g1_i1.path1	746
LG1_3284	PARG03284m01	c	c20128_g1_i1.path1	c20128_g1_i1.path1	0	0	0	0	0	1478	c20128_g1_i1.path1	2458
LG1_42	PARG00042m01	o	c20135_g1_i1.path1	c20135_g1_i1.path1	0	0	0	0	0	2853	c20135_g1_i1.path1	1341
LG1_707	PARG00707m01	e	c20137_g1_i1.path1	c20137_g1_i1.path1	0	0	0	0	0	2167	c20137_g1_i1.path1	1161
LG1_1839	PARG01839m04	e	c20139_g1_i1.path1	c20139_g1_i1.path1	0	0	0	0	0	1531	c41459_g1_i1.path1	1275
LG1_477	PARG00477m03	e	c20161_g1_i1.path1	c20161_g1_i1.path1	0	0	0	0	0	4010	c20161_g1_i1.path1	2202
LG1_1157	PARG01157m01	c	c20162_g1_i2.path1	c20162_g1_i2.path1	0	0	0	0	0	376	c20162_g1_i2.path1	1543
LG1_2402	PARG02402m01	e	c20172_g1_i1.path1	c20172_g1_i1.path1	0	0	0	0	0	2572	c20172_g1_i1.path1	1614
LG1_485	PARG00485m01	e	c20174_g1_i1.path1	c20174_g1_i1.path1	0	0	0	0	0	338	c78594_g1_i1.path1	899
LG1_1298	PARG01298m01	e	c20175_g1_i1.path1	c20175_g1_i1.path1	0	0	0	0	0	2067	c20175_g1_i1.path1	1179
LG1_975	PARG00975m02	i	c20191_g1_i2.path1	c20191_g1_i2.path1	0	0	0	0	0	517	c20191_g1_i2.path1	1809
LG1_3024	PARG03024m02	e	c20199_g1_i1.path1	c20199_g1_i1.path1	0	0	0	0	0	296	c43061_g1_i2.path1	2834
-	-	u	c20200_g1_i2.path1	c20200_g1_i2.path1	0	0	0	0	0	326	c20200_g1_i2.path1	-
LG1_3273	PARG03273m03	c	c20207_g1_i1.path1	c20207_g1_i1.path1	0	0	0	0	0	713	c35672_g1_i2.path1	3020
LG1_2123	PARG02123m01	e	c20225_g1_i1.path1	c20225_g1_i1.path1	0	0	0	0	0	553	c34854_g1_i1.path1	1288
LG1_2961	PARG02961m01	x	c20237_g1_i1.path1	c20237_g1_i1.path1	0	0	0	0	0	1526	c20237_g1_i1.path1	1357
LG1_1509	PARG01509m01	i	c20239_g1_i1.path1	c20239_g1_i1.path1	0	0	0	0	0	314	c20239_g1_i1.path1	564
LG1_634	PARG00634m01	e	c20262_g1_i1.path1	c20262_g1_i1.path1	0	0	0	0	0	5499	c20262_g1_i1.path1	2610
LG1_3012	PARG03012m02	e	c20263_g1_i1.path1	c20263_g1_i1.path1	0	0	0	0	0	1446	c33402_g2_i1.path1	1653
LG1_1048	PARG01048m01	p	c20265_g1_i1.path2	c20265_g1_i1.path2	0	0	0	0	0	139	c20265_g1_i1.path2	2661
LG1_1205	PARG01205m01	e	c20273_g1_i1.path1	c20273_g1_i1.path1	0	0	0	0	0	615	c36161_g1_i1.path1	643
LG1_2641	PARG02641m01	e	c20274_g1_i1.path1	c20274_g1_i1.path1	0	0	0	0	0	2086	c20274_g1_i1.path1	1276
LG1_1085	PARG01085m01	e	c20275_g1_i1.path1	c20275_g1_i1.path1	0	0	0	0	0	1781	c20275_g1_i1.path1	477
LG1_2152	PARG02152m01	c	c20279_g1_i1.path1	c20279_g1_i1.path1	0	0	0	0	0	943	c20279_g1_i1.path1	2559
-	-	u	c20282_g1_i1.path1	c20282_g1_i1.path1	0	0	0	0	0	1172	c20282_g1_i1.path1	-
LG1_3034	PARG03034m01	e	c20296_g1_i1.path1	c20296_g1_i1.path1	0	0	0	0	0	2144	c20296_g1_i1.path1	937
LG1_2836	PARG02836m01	c	c20298_g1_i1.path1	c20298_g1_i1.path1	0	0	0	0	0	517	c20298_g1_i1.path1	2316
LG1_2898	PARG02898m01	e	c20303_g1_i1.path1	c20303_g1_i1.path1	0	0	0	0	0	2814	c20303_g1_i1.path1	1557
LG1_976	PARG00976m03	c	c20307_g1_i1.path1	c20307_g1_i1.path1	0	0	0	0	0	536	c42541_g1_i1.path1	5541
LG1_976	PARG00976m03	c	c20307_g2_i1.path1	c20307_g2_i1.path1	0	0	0	0	0	1065	c42541_g1_i1.path1	5541
LG1_976	PARG00976m03	c	c20307_g3_i1.path1	c20307_g3_i1.path1	0	0	0	0	0	506	c42541_g1_i1.path1	5541
-	-	u	c20308_g1_i1.path1	c20308_g1_i1.path1	0	0	0	0	0	4523	c20308_g1_i1.path1	-
LG1_2086	PARG02086m01	e	c20313_g1_i1.path1	c20313_g1_i1.path1	0	0	0	0	0	5628	c20313_g1_i1.path1	3251
LG1_2747	PARG02747m01	e	c20314_g1_i1.path1	c20314_g1_i1.path1	0	0	0	0	0	3024	c20314_g1_i1.path1	1244
LG1_2069	PARG02069m02	=	c20320_g1_i1.path1	c20320_g1_i1.path1	0	0	0	0	0	837	c20320_g1_i1.path1	751
LG1_710	PARG00710m01	e	c20326_g1_i1.path1	c20326_g1_i1.path1	0	0	0	0	0	1611	c20326_g1_i1.path1	351
LG1_2670	PARG02670m01	e	c20333_g1_i1.path1	c20333_g1_i1.path1	0	0	0	0	0	1794	c20333_g1_i1.path1	2288
LG1_2304	PARG02304m01	e	c20338_g1_i1.path1	c20338_g1_i1.path1	0	0	0	0	0	2566	c20338_g1_i1.path1	2020
LG1_3111	PARG03111m01	e	c20362_g1_i1.path1	c20362_g1_i1.path1	0	0	0	0	0	3894	c20362_g1_i1.path1	1537
LG1_1085	PARG01085m01	e	c20369_g1_i1.path1	c20369_g1_i1.path1	0	0	0	0	0	1658	c20369_g1_i1.path1	477
LG1_860	PARG00860m01	e	c20372_g1_i1.path1	c20372_g1_i1.path1	0	0	0	0	0	5213	c20372_g1_i1.path1	1688
LG1_99	PARG00099m01	e	c20376_g1_i1.path1	c20376_g1_i1.path1	0	0	0	0	0	2831	c20376_g1_i1.path1	2157
LG1_1716	PARG01716m08	i	c20413_g1_i1.path1	c20413_g1_i1.path1	0	0	0	0	0	422	c38883_g1_i5.path1	3132
LG1_2732	PARG02732m01	c	c20416_g1_i1.path1	c20416_g1_i1.path1	0	0	0	0	0	286	c37096_g1_i1.path1	1819
LG1_63	PARG00063m08	x	c20429_g2_i1.path1	c20429_g2_i1.path1	0	0	0	0	0	885	c20429_g2_i1.path1	2283
LG1_831	PARG00831m01	=	c20439_g1_i1.path1	c20439_g1_i1.path1	0	0	0	0	0	1666	c20439_g1_i1.path1	1624
LG1_3142	PARG03142m01	e	c20453_g1_i1.path1	c20453_g1_i1.path1	0	0	0	0	0	2342	c20453_g1_i1.path1	1735
LG1_2554	PARG02554m02	e	c20467_g1_i1.path1	c20467_g1_i1.path1	0	0	0	0	0	206	c31221_g1_i1.path1	321
LG1_2026	PARG02026m01	e	c20476_g1_i1.path1	c20476_g1_i1.path1	0	0	0	0	0	2790	c20476_g1_i1.path1	948
LG1_3017	PARG03017m01	e	c20484_g1_i1.path1	c20484_g1_i1.path1	0	0	0	0	0	914	c20484_g1_i1.path1	378
LG1_591	PARG00591m01	x	c20485_g1_i1.path1	c20485_g1_i1.path1	0	0	0	0	0	913	c20485_g1_i1.path1	933
LG1_2218	PARG02218m01	e	c20510_g1_i1.path1	c20510_g1_i1.path1	0	0	0	0	0	2433	c20510_g1_i1.path1	1318
LG1_2163	PARG02163m01	e	c20558_g1_i2.path1	c20558_g1_i2.path1	0	0	0	0	0	284	c45652_g1_i3.path1	2065
LG1_1259	PARG01259m01	p	c20560_g1_i1.path1	c20560_g1_i1.path1	0	0	0	0	0	806	c20560_g1_i1.path1	330
-	-	u	c20561_g2_i1.path1	c20561_g2_i1.path1	0	0	0	0	0	220	c44469_g1_i1.path2	-
LG1_328	PARG00328m01	c	c20566_g1_i1.path1	c20566_g1_i1.path1	0	0	0	0	0	201	c39334_g1_i1.path1	3547
LG1_39	PARG00039m01	e	c20570_g1_i2.path1	c20570_g1_i2.path1	0	0	0	0	0	2730	c20570_g1_i2.path1	1436
LG1_529	PARG00529m01	e	c20609_g1_i1.path1	c20609_g1_i1.path1	0	0	0	0	0	356	c38835_g1_i1.path1	2539
-	-	u	c20622_g1_i1.path1	c20622_g1_i1.path1	0	0	0	0	0	326	c32655_g2_i1.path1	-
LG1_1006	PARG01006m01	e	c20644_g1_i2.path1	c20644_g1_i2.path1	0	0	0	0	0	8024	c20644_g1_i2.path1	2639
-	-	u	c20656_g1_i1.path1	c20656_g1_i1.path1	0	0	0	0	0	232	c44263_g1_i1.path1	-
LG1_1521	PARG01521m02	e	c20677_g1_i1.path1	c20677_g1_i1.path1	0	0	0	0	0	3515	c20677_g1_i1.path1	4333
LG1_2860	PARG02860m01	x	c20682_g1_i1.path1	c20682_g1_i1.path1	0	0	0	0	0	458	c20682_g1_i1.path1	1827
LG1_1490	PARG01490m01	e	c20688_g1_i1.path1	c20688_g1_i1.path1	0	0	0	0	0	501	c35919_g1_i1.path1	4329
LG1_323	PARG00323m01	o	c20697_g1_i1.path1	c20697_g1_i1.path1	0	0	0	0	0	342	c17511_g1_i1.path1	1082
LG1_3109	PARG03109m01	e	c20704_g1_i1.path1	c20704_g1_i1.path1	0	0	0	0	0	1177	c20704_g1_i1.path1	962
LG1_347	PARG00347m01	p	c20722_g1_i1.path1	c20722_g1_i1.path1	0	0	0	0	0	257	c78601_g1_i1.path1	2340
LG1_1014	PARG01014m01	=	c20731_g1_i1.path1	c20731_g1_i1.path1	0	0	0	0	0	1780	c20731_g1_i1.path1	384
LG1_2100	PARG02100m01	e	c20736_g1_i3.path1	c20736_g1_i3.path1	0	0	0	0	0	318	c28508_g1_i1.path1	1482
LG1_1122	PARG01122m01	i	c20741_g1_i1.path1	c20741_g1_i1.path1	0	0	0	0	0	313	c41586_g2_i3.path1	1498
LG1_2346	PARG02346m01	x	c20751_g1_i1.path1	c20751_g1_i1.path1	0	0	0	0	0	21730	c44330_g1_i1.path1	3339
-	-	u	c20778_g1_i1.path1	c20778_g1_i1.path1	0	0	0	0	0	363	c44429_g1_i1.path1	-
LG1_953	PARG00953m01	e	c20794_g1_i1.path1	c20794_g1_i1.path1	0	0	0	0	0	728	c35508_g1_i1.path1	3703
LG1_1884	PARG01884m05	i	c20795_g1_i1.path1	c20795_g1_i1.path1	0	0	0	0	0	1101	c20795_g1_i1.path1	564
LG1_2521	PARG02521m01	e	c20813_g1_i1.path1	c20813_g1_i1.path1	0	0	0	0	0	477	c35465_g1_i1.path1	921
LG1_173	PARG00173m01	e	c20814_g1_i1.path1	c20814_g1_i1.path1	0	0	0	0	0	814	c31118_g2_i1.path1	634
LG1_1484	PARG01484m01	o	c20845_g1_i1.path1	c20845_g1_i1.path1	0	0	0	0	0	1066	c41405_g1_i1.path1	1692
LG1_1102	PARG01102m02	c	c20853_g1_i1.path1	c20853_g1_i1.path1	0	0	0	0	0	309	c20853_g1_i1.path1	3539
LG1_1729	PARG01729m07	e	c20876_g1_i1.path1	c20876_g1_i1.path1	0	0	0	0	0	259	c44468_g1_i1.path1	2757
LG1_2544	PARG02544m01	e	c20893_g1_i1.path1	c20893_g1_i1.path1	0	0	0	0	0	570	c42813_g1_i1.path1	2657
LG1_570	PARG00570m03	i	c20904_g1_i1.path1	c20904_g1_i1.path1	0	0	0	0	0	183	c20904_g1_i1.path1	4887
LG1_2035	PARG02035m01	c	c20905_g1_i1.path1	c20905_g1_i1.path1	0	0	0	0	0	1730	c20905_g1_i1.path1	2171
LG1_3154	PARG03154m01	e	c20911_g1_i1.path1	c20911_g1_i1.path1	0	0	0	0	0	409	c30714_g1_i1.path1	2980
-	-	u	c20912_g1_i1.path1	c20912_g1_i1.path1	0	0	0	0	0	897	c20912_g1_i1.path1	-
LG1_3270	PARG03270m01	e	c20933_g1_i1.path1	c20933_g1_i1.path1	0	0	0	0	0	321	c36274_g1_i1.path1	2516
LG1_2336	PARG02336m01	e	c20935_g1_i1.path1	c20935_g1_i1.path1	0	0	0	0	0	268	c40606_g1_i1.path1	1557
LG1_2836	PARG02836m03	e	c20938_g1_i2.path1	c20938_g1_i2.path1	0	0	0	0	0	220	c20938_g1_i2.path1	2127
LG1_2176	PARG02176m01	e	c20950_g1_i1.path1	c20950_g1_i1.path1	0	0	0	0	0	383	c5235_g1_i1.path1	975
LG1_844	PARG00844m01	c	c20956_g1_i1.path1	c20956_g1_i1.path1	0	0	0	0	0	397	c20956_g1_i1.path1	4673
LG1_1280	PARG01280m02	i	c20959_g1_i1.path1	c20959_g1_i1.path1	0	0	0	0	0	234	c20959_g1_i1.path1	312
LG1_67	PARG00067m01	e	c21011_g1_i1.path3	c21011_g1_i1.path3	0	0	0	0	0	223	c21011_g1_i1.path3	651
LG1_2507	PARG02507m01	e	c21081_g1_i1.path1	c21081_g1_i1.path1	0	0	0	0	0	315	c41325_g1_i1.path1	1214
LG1_3253	PARG03253m06	e	c21128_g1_i1.path1	c21128_g1_i1.path1	0	0	0	0	0	358	c42668_g1_i1.path1	3510
-	-	u	c21133_g1_i1.path1	c21133_g1_i1.path1	0	0	0	0	0	359	c21133_g1_i1.path1	-
-	-	u	c21133_g2_i1.path1	c21133_g2_i1.path1	0	0	0	0	0	226	c21133_g2_i1.path1	-
-	-	u	c21133_g2_i1.path2	c21133_g2_i1.path2	0	0	0	0	0	135	c21133_g2_i1.path1	-
-	-	u	c21156_g1_i1.path1	c21156_g1_i1.path1	0	0	0	0	0	357	c21156_g1_i1.path1	-
LG1_2666	PARG02666m01	e	c21174_g1_i1.path1	c21174_g1_i1.path1	0	0	0	0	0	420	c35174_g1_i1.path1	2178
LG1_969	PARG00969m01	e	c21187_g1_i1.path1	c21187_g1_i1.path1	0	0	0	0	0	625	c1000_g1_i1.path1	1036
LG1_2696	PARG02696m01	e	c21217_g1_i1.path1	c21217_g1_i1.path1	0	0	0	0	0	516	c21217_g1_i1.path1	1965
LG1_1636	PARG01636m01	e	c21219_g1_i1.path1	c21219_g1_i1.path1	0	0	0	0	0	209	c42293_g1_i1.path1	3332
LG1_2742	PARG02742m04	e	c21244_g1_i2.path1	c21244_g1_i2.path1	0	0	0	0	0	458	c45156_g2_i1.path1	4107
LG1_1966	PARG01966m04	p	c21264_g1_i2.path1	c21264_g1_i2.path1	0	0	0	0	0	286	c21264_g1_i2.path1	3118
LG1_2666	PARG02666m01	p	c21282_g1_i1.path1	c21282_g1_i1.path1	0	0	0	0	0	392	c21282_g1_i1.path1	2178
LG1_260	PARG00260m02	e	c21284_g1_i2.path1	c21284_g1_i2.path1	0	0	0	0	0	2082	c21284_g1_i2.path1	1392
-	-	u	c21284_g1_i2.path2	c21284_g1_i2.path2	0	0	0	0	0	46	c21284_g1_i2.path2	-
LG1_1088	PARG01088m01	c	c21305_g1_i1.path1	c21305_g1_i1.path1	0	0	0	0	0	371	c21305_g1_i1.path1	928
LG1_2874	PARG02874m01	e	c21306_g1_i1.path1	c21306_g1_i1.path1	0	0	0	0	0	5950	c21306_g1_i1.path1	1790
LG1_1496	PARG01496m01	e	c21308_g1_i1.path1	c21308_g1_i1.path1	0	0	0	0	0	1512	c21308_g1_i1.path1	1257
LG1_1511	PARG01511m01	e	c21309_g1_i1.path1	c21309_g1_i1.path1	0	0	0	0	0	4461	c21309_g1_i1.path1	1489
LG1_272	PARG00272m01	e	c21318_g1_i1.path1	c21318_g1_i1.path1	0	0	0	0	0	2130	c21318_g1_i1.path1	1594
LG1_402	PARG00402m02	e	c21329_g1_i1.path1	c21329_g1_i1.path1	0	0	0	0	0	3180	c21329_g1_i1.path1	989
LG1_1488	PARG01488m02	e	c21349_g1_i1.path1	c21349_g1_i1.path1	0	0	0	0	0	275	c21349_g1_i1.path1	1227
LG1_285	PARG00285m02	e	c21362_g1_i1.path1	c21362_g1_i1.path1	0	0	0	0	0	216	c45723_g2_i2.path1	1988
LG1_3017	PARG03017m01	e	c21370_g1_i1.path1	c21370_g1_i1.path1	0	0	0	0	0	236	c20484_g1_i1.path1	378
LG1_2496	PARG02496m01	i	c21378_g1_i2.path1	c21378_g1_i2.path1	0	0	0	0	0	287	c18693_g1_i1.path1	711
-	-	u	c21396_g1_i2.path1	c21396_g1_i2.path1	0	0	0	0	0	999	c21396_g1_i2.path1	-
LG1_142	PARG00142m01	x	c21401_g1_i1.path1	c21401_g1_i1.path1	0	0	0	0	0	400	c21401_g1_i1.path1	1065
LG1_688	PARG00688m01	i	c21401_g1_i1.path2	c21401_g1_i1.path2	0	0	0	0	0	400	c21401_g1_i1.path2	333
-	-	u	c21406_g1_i1.path1	c21406_g1_i1.path1	0	0	0	0	0	221	c21406_g1_i1.path1	-
LG1_2536	PARG02536m01	o	c21421_g1_i1.path1	c21421_g1_i1.path1	0	0	0	0	0	205	c37432_g1_i1.path1	2577
LG1_2732	PARG02732m01	e	c21426_g1_i1.path1	c21426_g1_i1.path1	0	0	0	0	0	254	c37096_g1_i1.path1	1819
LG1_1268	PARG01268m01	e	c21428_g1_i1.path1	c21428_g1_i1.path1	0	0	0	0	0	416	c33041_g1_i1.path1	3543
LG1_1464	PARG01464m01	x	c21447_g1_i2.path1	c21447_g1_i2.path1	0	0	0	0	0	233	c21447_g1_i2.path1	3901
LG1_1096	PARG01096m01	e	c21460_g1_i1.path1	c21460_g1_i1.path1	0	0	0	0	0	261	c43381_g1_i1.path1	3884
LG1_832	PARG00832m01	e	c21481_g1_i1.path1	c21481_g1_i1.path1	0	0	0	0	0	312	c21481_g1_i1.path1	4362
-	-	u	c21504_g1_i1.path1	c21504_g1_i1.path1	0	0	0	0	0	365	c21504_g1_i1.path1	-
LG1_446	PARG00446m01	i	c21504_g1_i1.path5	c21504_g1_i1.path5	0	0	0	0	0	347	c21504_g1_i1.path5	1266
LG1_3038	PARG03038m01	e	c21531_g1_i1.path1	c21531_g1_i1.path1	0	0	0	0	0	254	c23483_g1_i1.path1	1555
LG1_2127	PARG02127m01	i	c21550_g1_i1.path1	c21550_g1_i1.path1	0	0	0	0	0	348	c30447_g1_i1.path2	2266
LG1_475	PARG00475m01	e	c21557_g1_i1.path1	c21557_g1_i1.path1	0	0	0	0	0	416	c39990_g1_i1.path1	1051
LG1_1464	PARG01464m02	e	c21561_g1_i1.path1	c21561_g1_i1.path1	0	0	0	0	0	454	c45547_g1_i1.path1	2916
LG1_1864	PARG01864m01	e	c21566_g1_i1.path1	c21566_g1_i1.path1	0	0	0	0	0	286	c5487_g1_i1.path1	1248
LG1_949	PARG00949m01	o	c21568_g1_i1.path1	c21568_g1_i1.path1	0	0	0	0	0	359	c34328_g1_i1.path1	846
LG1_3011	PARG03011m01	e	c21573_g1_i1.path1	c21573_g1_i1.path1	0	0	0	0	0	446	c59469_g1_i1.path1	721
LG1_2881	PARG02881m02	e	c21577_g1_i2.path1	c21577_g1_i2.path1	0	0	0	0	0	498	c43010_g1_i1.path1	1443
LG1_1841	PARG01841m01	e	c21587_g1_i1.path1	c21587_g1_i1.path1	0	0	0	0	0	465	c38701_g1_i1.path1	1016
LG1_3261	PARG03261m01	e	c21592_g1_i1.path1	c21592_g1_i1.path1	0	0	0	0	0	294	c37486_g1_i1.path1	1955
LG1_63	PARG00063m01	i	c21602_g1_i1.path1	c21602_g1_i1.path1	0	0	0	0	0	440	c38302_g1_i1.path1	2481
LG1_3256	PARG03256m04	e	c21615_g1_i1.path1	c21615_g1_i1.path1	0	0	0	0	0	335	c43109_g1_i2.path1	4066
LG1_1990	PARG01990m01	e	c21621_g1_i1.path1	c21621_g1_i1.path1	0	0	0	0	0	1719	c21621_g1_i1.path1	3838
LG1_2244	PARG02244m03	c	c21632_g1_i1.path1	c21632_g1_i1.path1	0	0	0	0	0	384	c21632_g1_i1.path1	2055
LG1_2408	PARG02408m01	p	c21649_g1_i1.path1	c21649_g1_i1.path1	0	0	0	0	0	231	c4238_g1_i1.path1	546
LG1_283	PARG00283m03	e	c21653_g1_i1.path1	c21653_g1_i1.path1	0	0	0	0	0	326	c45844_g1_i2.path1	5749
LG1_619	PARG00619m01	e	c21674_g1_i2.path1	c21674_g1_i2.path1	0	0	0	0	0	4783	c21674_g1_i2.path1	1271
LG1_2722	PARG02722m03	e	c21676_g1_i1.path1	c21676_g1_i1.path1	0	0	0	0	0	273	c38767_g1_i2.path1	1149
LG1_2086	PARG02086m03	c	c21678_g1_i1.path1	c21678_g1_i1.path1	0	0	0	0	0	401	c20313_g1_i1.path1	3609
LG1_858	PARG00858m01	e	c21682_g1_i1.path1	c21682_g1_i1.path1	0	0	0	0	0	599	c44779_g1_i1.path1	3335
LG1_373	PARG00373m01	p	c21684_g1_i1.path1	c21684_g1_i1.path1	0	0	0	0	0	409	c21684_g1_i1.path1	651
LG1_373	PARG00373m01	p	c21684_g2_i1.path1	c21684_g2_i1.path1	0	0	0	0	0	279	c21684_g1_i1.path1	651
LG1_3111	PARG03111m01	e	c21704_g1_i1.path1	c21704_g1_i1.path1	0	0	0	0	0	607	c20362_g1_i1.path1	1537
LG1_2160	PARG02160m02	i	c21710_g1_i1.path1	c21710_g1_i1.path1	0	0	0	0	0	421	c21710_g1_i1.path1	2118
LG1_998	PARG00998m01	e	c21714_g1_i1.path1	c21714_g1_i1.path1	0	0	0	0	0	487	c39863_g1_i2.path1	2382
LG1_184	PARG00184m01	e	c21720_g1_i1.path1	c21720_g1_i1.path1	0	0	0	0	0	1051	c24349_g1_i1.path1	1076
LG1_2835	PARG02835m01	e	c21759_g1_i1.path1	c21759_g1_i1.path1	0	0	0	0	0	255	c34617_g1_i1.path1	1015
LG1_1383	PARG01383m03	o	c21764_g2_i2.path1	c21764_g2_i2.path1	0	0	0	0	0	365	c21764_g2_i2.path1	3903
LG1_490	PARG00490m02	e	c21768_g1_i1.path1	c21768_g1_i1.path1	0	0	0	0	0	1565	c21768_g1_i1.path1	2116
LG1_2026	PARG02026m01	e	c21784_g1_i1.path1	c21784_g1_i1.path1	0	0	0	0	0	510	c20476_g1_i1.path1	948
LG1_2883	PARG02883m01	e	c21803_g1_i1.path1	c21803_g1_i1.path1	0	0	0	0	0	374	c42002_g2_i1.path1	1350
LG1_1247	PARG01247m01	e	c21825_g1_i1.path1	c21825_g1_i1.path1	0	0	0	0	0	590	c72384_g1_i1.path1	1038
LG1_1841	PARG01841m01	e	c21832_g1_i2.path1	c21832_g1_i2.path1	0	0	0	0	0	315	c38701_g1_i1.path1	1016
LG1_1383	PARG01383m03	e	c21859_g1_i1.path1	c21859_g1_i1.path1	0	0	0	0	0	829	c21859_g1_i1.path1	3903
LG1_3263	PARG03263m01	c	c21865_g1_i1.path1	c21865_g1_i1.path1	0	0	0	0	0	391	c23058_g1_i1.path1	1607
LG1_2940	PARG02940m01	e	c21872_g1_i1.path1	c21872_g1_i1.path1	0	0	0	0	0	221	c25023_g1_i1.path1	756
LG1_2242	PARG02242m02	e	c21879_g1_i1.path1	c21879_g1_i1.path1	0	0	0	0	0	2548	c35657_g1_i2.path2	1084
-	-	u	c21910_g1_i1.path1	c21910_g1_i1.path1	0	0	0	0	0	398	c21910_g1_i1.path1	-
-	-	u	c21921_g1_i1.path1	c21921_g1_i1.path1	0	0	0	0	0	310	c46229_g1_i6.path1	-
LG1_1371	PARG01371m01	c	c21922_g1_i1.path1	c21922_g1_i1.path1	0	0	0	0	0	347	c21922_g2_i1.path1	2472
LG1_1371	PARG01371m01	c	c21922_g2_i1.path1	c21922_g2_i1.path1	0	0	0	0	0	657	c21922_g2_i1.path1	2472
LG1_14	PARG00014m03	c	c21935_g1_i1.path1	c21935_g1_i1.path1	0	0	0	0	0	294	c21935_g1_i1.path1	1955
LG1_1878	PARG01878m01	i	c21940_g1_i1.path1	c21940_g1_i1.path1	0	0	0	0	0	337	c21940_g1_i1.path1	1086
LG1_537	PARG00537m01	e	c21963_g1_i1.path1	c21963_g1_i1.path1	0	0	0	0	0	202	c31150_g1_i1.path2	510
LG1_532	PARG00532m01	e	c21963_g1_i1.path2	c21963_g1_i1.path2	0	0	0	0	0	203	c21963_g1_i1.path2	1389
LG1_536	PARG00536m01	e	c21963_g1_i1.path3	c21963_g1_i1.path3	0	0	0	0	0	203	c31150_g1_i1.path2	513
LG1_3226	PARG03226m01	e	c21963_g1_i1.path5	c21963_g1_i1.path5	0	0	0	0	0	14351	c45289_g1_i3.path1	4533
LG1_2162	PARG02162m02	i	c21967_g1_i1.path2	c21967_g1_i1.path2	0	0	0	0	0	319	c21967_g1_i1.path2	1560
LG1_1757	PARG01757m01	e	c21994_g1_i1.path1	c21994_g1_i1.path1	0	0	0	0	0	441	c66305_g1_i1.path1	1905
-	-	u	c22000_g1_i1.path1	c22000_g1_i1.path1	0	0	0	0	0	445	c39474_g1_i1.path1	-
LG1_1843	PARG01843m01	o	c22012_g1_i1.path2	c22012_g1_i1.path2	0	0	0	0	0	407	c17471_g1_i1.path1	2186
LG1_359	PARG00359m01	o	c22014_g1_i1.path1	c22014_g1_i1.path1	0	0	0	0	0	399	c35647_g1_i1.path1	4995
LG1_2877	PARG02877m01	e	c22016_g1_i1.path1	c22016_g1_i1.path1	0	0	0	0	0	300	c45898_g5_i1.path1	1590
LG1_3210	PARG03210m04	p	c22055_g1_i1.path1	c22055_g1_i1.path1	0	0	0	0	0	502	c37407_g1_i1.path1	1938
LG1_29	PARG00029m02	e	c22057_g1_i1.path1	c22057_g1_i1.path1	0	0	0	0	0	312	c42818_g1_i1.path1	2932
LG1_297	PARG00297m04	e	c22060_g1_i1.path1	c22060_g1_i1.path1	0	0	0	0	0	241	c22060_g1_i1.path1	1454
LG1_1854	PARG01854m01	e	c22069_g1_i1.path1	c22069_g1_i1.path1	0	0	0	0	0	658	c39808_g1_i1.path1	2562
-	-	u	c22072_g1_i1.path1	c22072_g1_i1.path1	0	0	0	0	0	511	c22072_g1_i1.path1	-
-	-	u	c22072_g1_i1.path5	c22072_g1_i1.path5	0	0	0	0	0	511	c22072_g1_i1.path5	-
LG1_3042	PARG03042m01	e	c22075_g1_i1.path1	c22075_g1_i1.path1	0	0	0	0	0	1117	c31295_g1_i1.path1	747
LG1_29	PARG00029m01	i	c22081_g1_i1.path1	c22081_g1_i1.path1	0	0	0	0	0	309	c42818_g1_i1.path1	3825
LG1_1994	PARG01994m01	e	c22083_g1_i1.path1	c22083_g1_i1.path1	0	0	0	0	0	24518	c22083_g1_i1.path1	1101
LG1_1179	PARG01179m01	p	c22099_g1_i1.path1	c22099_g1_i1.path1	0	0	0	0	0	282	c45325_g2_i5.path1	1841
-	-	u	c22100_g1_i1.path1	c22100_g1_i1.path1	0	0	0	0	0	263	c43190_g1_i1.path1	-
LG1_2903	PARG02903m01	e	c22105_g1_i1.path1	c22105_g1_i1.path1	0	0	0	0	0	317	c30026_g3_i1.path1	2727
LG1_2946	PARG02946m01	x	c22110_g1_i1.path1	c22110_g1_i1.path1	0	0	0	0	0	351	c22110_g1_i1.path1	1513
LG1_1245	PARG01245m01	x	c22127_g1_i1.path1	c22127_g1_i1.path1	0	0	0	0	0	1216	c22127_g1_i1.path1	1500
LG1_2498	PARG02498m03	i	c22136_g1_i1.path1	c22136_g1_i1.path1	0	0	0	0	0	202	c18693_g1_i1.path1	1316
LG1_2754	PARG02754m01	e	c22163_g1_i1.path1	c22163_g1_i1.path1	0	0	0	0	0	347	c5141_g1_i1.path1	1126
LG1_1920	PARG01920m01	e	c22187_g1_i1.path1	c22187_g1_i1.path1	0	0	0	0	0	399	c24376_g1_i1.path1	1137
LG1_1094	PARG01094m01	i	c22197_g1_i1.path1	c22197_g1_i1.path1	0	0	0	0	0	213	c22197_g1_i1.path1	285
LG1_2173	PARG02173m01	x	c22227_g1_i1.path1	c22227_g1_i1.path1	0	0	0	0	0	389	c22227_g1_i1.path1	2840
LG1_2874	PARG02874m01	e	c22250_g1_i1.path1	c22250_g1_i1.path1	0	0	0	0	0	244	c21306_g1_i1.path1	1790
LG1_2874	PARG02874m01	e	c22250_g1_i1.path2	c22250_g1_i1.path2	0	0	0	0	0	217	c21306_g1_i1.path1	1790
LG1_334	PARG00334m01	e	c22292_g1_i2.path1	c22292_g1_i2.path1	0	0	0	0	0	245	c32592_g1_i1.path1	1480
-	-	u	c22297_g1_i1.path1	c22297_g1_i1.path1	0	0	0	0	0	417	c22297_g1_i1.path1	-
-	-	u	c22300_g1_i2.path1	c22300_g1_i2.path1	0	0	0	0	0	587	c42559_g1_i1.path1	-
LG1_1347	PARG01347m01	e	c22307_g1_i1.path1	c22307_g1_i1.path1	0	0	0	0	0	787	c22307_g1_i1.path1	4443
LG1_1165	PARG01165m01	e	c22307_g1_i1.path2	c22307_g1_i1.path2	0	0	0	0	0	787	c22307_g1_i1.path2	4302
LG1_1173	PARG01173m01	o	c22307_g1_i1.path3	c22307_g1_i1.path3	0	0	0	0	0	786	c22307_g1_i1.path3	3562
LG1_2613	PARG02613m01	e	c22325_g1_i1.path1	c22325_g1_i1.path1	0	0	0	0	0	363	c45883_g1_i5.path2	1011
LG1_2062	PARG02062m01	i	c22340_g1_i1.path1	c22340_g1_i1.path1	0	0	0	0	0	473	c47060_g1_i1.path1	438
LG1_783	PARG00783m01	e	c22360_g1_i1.path1	c22360_g1_i1.path1	0	0	0	0	0	233	c46443_g1_i1.path1	2946
-	-	u	c22365_g1_i1.path1	c22365_g1_i1.path1	0	0	0	0	0	231	c22365_g1_i1.path1	-
LG1_914	PARG00914m01	e	c22395_g1_i2.path1	c22395_g1_i2.path1	0	0	0	0	0	738	c78586_g1_i1.path1	2344
LG1_415	PARG00415m01	e	c22402_g1_i1.path1	c22402_g1_i1.path1	0	0	0	0	0	1326	c39516_g1_i1.path1	2737
LG1_435	PARG00435m02	e	c22418_g1_i1.path1	c22418_g1_i1.path1	0	0	0	0	0	627	c30370_g1_i1.path1	843
LG1_968	PARG00968m08	i	c22419_g1_i1.path1	c22419_g1_i1.path1	0	0	0	0	0	272	c46229_g2_i1.path1	3996
LG1_227	PARG00227m01	x	c22424_g2_i1.path1	c22424_g2_i1.path1	0	0	0	0	0	211	c22424_g2_i1.path1	2141
-	-	u	c22442_g1_i1.path1	c22442_g1_i1.path1	0	0	0	0	0	508	c24534_g1_i2.path1	-
LG1_1669	PARG01669m02	o	c22449_g1_i1.path1	c22449_g1_i1.path1	0	0	0	0	0	473	c41303_g1_i1.path1	1491
LG1_2517	PARG02517m02	o	c22449_g1_i1.path2	c22449_g1_i1.path2	0	0	0	0	0	471	c41303_g1_i1.path2	2004
LG1_316	PARG00316m02	p	c22451_g1_i1.path1	c22451_g1_i1.path1	0	0	0	0	0	1041	c22451_g1_i1.path1	1359
LG1_907	PARG00907m02	e	c22463_g1_i1.path1	c22463_g1_i1.path1	0	0	0	0	0	218	c22463_g1_i1.path1	2399
LG1_2686	PARG02686m01	e	c22501_g1_i1.path1	c22501_g1_i1.path1	0	0	0	0	0	308	c40557_g1_i1.path1	2137
LG1_2652	PARG02652m02	e	c22547_g1_i1.path1	c22547_g1_i1.path1	0	0	0	0	0	1352	c37048_g1_i2.path1	2050
LG1_2063	PARG02063m02	e	c22552_g1_i1.path1	c22552_g1_i1.path1	0	0	0	0	0	470	c38529_g2_i1.path1	1529
LG1_2314	PARG02314m01	e	c22555_g1_i1.path1	c22555_g1_i1.path1	0	0	0	0	0	1622	c22555_g1_i1.path1	2035
LG1_1333	PARG01333m01	e	c22556_g1_i1.path1	c22556_g1_i1.path1	0	0	0	0	0	4660	c22556_g1_i1.path1	1392
LG1_2448	PARG02448m02	e	c22574_g1_i1.path1	c22574_g1_i1.path1	0	0	0	0	0	3202	c22574_g1_i1.path1	2659
LG1_3045	PARG03045m01	e	c22577_g1_i1.path1	c22577_g1_i1.path1	0	0	0	0	0	3449	c22577_g1_i1.path1	1224
-	-	u	c22601_g1_i1.path2	c22601_g1_i1.path2	0	0	0	0	0	221	c49155_g1_i1.path2	-
LG1_803	PARG00803m01	e	c22603_g1_i1.path1	c22603_g1_i1.path1	0	0	0	0	0	262	c17891_g1_i1.path1	3237
LG1_803	PARG00803m04	e	c22603_g1_i1.path2	c22603_g1_i1.path2	0	0	0	0	0	262	c45840_g2_i1.path3	3159
LG1_3256	PARG03256m04	i	c22606_g1_i1.path1	c22606_g1_i1.path1	0	0	0	0	0	553	c43109_g1_i2.path1	4066
-	-	u	c22635_g1_i1.path2	c22635_g1_i1.path2	0	0	0	0	0	227	c22635_g1_i1.path2	-
LG1_105	PARG00105m04	e	c22640_g1_i2.path1	c22640_g1_i2.path1	0	0	0	0	0	864	c22640_g1_i2.path1	1690
LG1_2921	PARG02921m02	i	c22642_g1_i1.path1	c22642_g1_i1.path1	0	0	0	0	0	349	c45917_g2_i3.path1	2202
LG1_3157	PARG03157m03	c	c22656_g1_i1.path1	c22656_g1_i1.path1	0	0	0	0	0	279	c37393_g1_i1.path1	2011
LG1_3016	PARG03016m02	e	c22666_g1_i1.path1	c22666_g1_i1.path1	0	0	0	0	0	406	c42432_g1_i1.path1	3321
-	-	u	c22674_g1_i1.path1	c22674_g1_i1.path1	0	0	0	0	0	612	c21396_g1_i2.path1	-
LG1_2172	PARG02172m01	x	c22681_g1_i2.path1	c22681_g1_i2.path1	0	0	0	0	0	550	c22681_g1_i2.path1	2006
LG1_2637	PARG02637m01	e	c22740_g1_i1.path1	c22740_g1_i1.path1	0	0	0	0	0	2779	c22740_g1_i1.path1	1110
LG1_880	PARG00880m01	o	c22742_g1_i1.path1	c22742_g1_i1.path1	0	0	0	0	0	673	c22742_g1_i1.path1	645
LG1_886	PARG00886m01	e	c22766_g1_i1.path1	c22766_g1_i1.path1	0	0	0	0	0	4345	c22766_g1_i1.path1	1446
LG1_3038	PARG03038m01	e	c22780_g1_i1.path1	c22780_g1_i1.path1	0	0	0	0	0	203	c23483_g1_i1.path1	1555
LG1_824	PARG00824m01	o	c22789_g1_i1.path1	c22789_g1_i1.path1	0	0	0	0	0	266	c22789_g1_i1.path1	4985
LG1_2008	PARG02008m01	c	c22789_g2_i1.path1	c22789_g2_i1.path1	0	0	0	0	0	242	c42301_g3_i1.path1	1077
LG1_2216	PARG02216m01	i	c22810_g1_i1.path1	c22810_g1_i1.path1	0	0	0	0	0	1443	c33109_g1_i1.path1	3876
LG1_1280	PARG01280m02	i	c22819_g1_i1.path1	c22819_g1_i1.path1	0	0	0	0	0	334	c50588_g1_i1.path1	312
LG1_2443	PARG02443m01	e	c22844_g1_i1.path1	c22844_g1_i1.path1	0	0	0	0	0	1932	c22844_g1_i1.path1	777
LG1_209	PARG00209m01	e	c22862_g1_i1.path1	c22862_g1_i1.path1	0	0	0	0	0	4103	c22862_g1_i1.path1	1521
-	-	u	c22862_g2_i2.path1	c22862_g2_i2.path1	0	0	0	0	0	68	c22862_g2_i2.path1	-
-	-	u	c22867_g1_i1.path1	c22867_g1_i1.path1	0	0	0	0	0	418	c22867_g1_i1.path1	-
LG1_3282	PARG03282m01	=	c22872_g1_i1.path1	c22872_g1_i1.path1	0	0	0	0	0	3635	c22872_g1_i1.path1	1035
LG1_2169	PARG02169m01	e	c22882_g1_i1.path1	c22882_g1_i1.path1	0	0	0	0	0	205	c38690_g1_i1.path1	1543
LG1_2554	PARG02554m01	e	c22897_g1_i1.path1	c22897_g1_i1.path1	0	0	0	0	0	763	c78507_g1_i1.path1	486
LG1_2772	PARG02772m01	e	c22899_g1_i1.path1	c22899_g1_i1.path1	0	0	0	0	0	3613	c22899_g1_i1.path1	1544
LG1_2398	PARG02398m01	e	c22900_g1_i1.path1	c22900_g1_i1.path1	0	0	0	0	0	2099	c22900_g1_i1.path1	851
LG1_2318	PARG02318m01	e	c22903_g1_i1.path1	c22903_g1_i1.path1	0	0	0	0	0	2144	c22903_g1_i1.path1	1162
LG1_2685	PARG02685m01	e	c22905_g1_i1.path1	c22905_g1_i1.path1	0	0	0	0	0	1632	c22905_g1_i1.path1	1448
-	-	u	c22910_g1_i1.path1	c22910_g1_i1.path1	0	0	0	0	0	3058	c22910_g1_i1.path1	-
LG1_265	PARG00265m01	e	c22922_g1_i1.path1	c22922_g1_i1.path1	0	0	0	0	0	2309	c22922_g1_i1.path1	1664
LG1_2329	PARG02329m03	c	c22932_g1_i1.path1	c22932_g1_i1.path1	0	0	0	0	0	303	c22932_g1_i1.path1	3093
LG1_2329	PARG02329m03	c	c22932_g2_i1.path1	c22932_g2_i1.path1	0	0	0	0	0	739	c22932_g2_i1.path1	3093
LG1_1616	PARG01616m01	x	c22952_g1_i2.path1	c22952_g1_i2.path1	0	0	0	0	0	1071	c22952_g1_i2.path1	555
LG1_472	PARG00472m01	e	c22955_g1_i1.path1	c22955_g1_i1.path1	0	0	0	0	0	12715	c22955_g1_i1.path1	2943
-	-	u	c22959_g1_i1.path1	c22959_g1_i1.path1	0	0	0	0	0	60	c22959_g1_i1.path1	-
LG1_2363	PARG02363m02	e	c22960_g1_i1.path1	c22960_g1_i1.path1	0	0	0	0	0	2363	c22960_g1_i1.path1	480
LG1_2363	PARG02363m02	p	c22960_g2_i1.path1	c22960_g2_i1.path1	0	0	0	0	0	409	c22960_g2_i1.path1	480
LG1_483	PARG00483m01	e	c22963_g1_i1.path1	c22963_g1_i1.path1	0	0	0	0	0	5629	c22963_g1_i1.path1	1542
LG1_2083	PARG02083m01	e	c22965_g1_i1.path1	c22965_g1_i1.path1	0	0	0	0	0	3868	c22965_g1_i1.path1	1774
LG1_2083	PARG02083m01	i	c22965_g2_i2.path1	c22965_g2_i2.path1	0	0	0	0	0	624	c22965_g1_i1.path1	1774
LG1_1728	PARG01728m01	e	c22966_g1_i1.path1	c22966_g1_i1.path1	0	0	0	0	0	1741	c22966_g1_i1.path1	705
LG1_3050	PARG03050m01	e	c22983_g2_i1.path1	c22983_g2_i1.path1	0	0	0	0	0	298	c35917_g2_i1.path1	2317
LG1_2018	PARG02018m02	e	c22995_g1_i2.path1	c22995_g1_i2.path1	0	0	0	0	0	6778	c22995_g1_i2.path1	4863
LG1_1998	PARG01998m02	e	c22995_g1_i2.path2	c22995_g1_i2.path2	0	0	0	0	0	6730	c22995_g1_i2.path2	3905
LG1_392	PARG00392m01	e	c23006_g1_i1.path1	c23006_g1_i1.path1	0	0	0	0	0	2267	c23006_g1_i1.path1	2251
-	-	u	c23007_g1_i1.path1	c23007_g1_i1.path1	0	0	0	0	0	272	c23007_g2_i1.path1	-
LG1_3275	PARG03275m01	e	c23007_g2_i1.path1	c23007_g2_i1.path1	0	0	0	0	0	472	c23007_g2_i1.path1	1599
LG1_1079	PARG01079m01	e	c23010_g1_i1.path1	c23010_g1_i1.path1	0	0	0	0	0	4316	c23010_g1_i1.path1	973
LG1_555	PARG00555m01	e	c23012_g1_i1.path1	c23012_g1_i1.path1	0	0	0	0	0	1250	c23012_g1_i1.path1	760
LG1_3071	PARG03071m01	e	c23015_g1_i1.path1	c23015_g1_i1.path1	0	0	0	0	0	3689	c23015_g1_i1.path1	1403
LG1_3181	PARG03181m01	e	c23032_g1_i1.path1	c23032_g1_i1.path1	0	0	0	0	0	809	c31634_g1_i1.path1	1701
LG1_3137	PARG03137m01	=	c23035_g1_i1.path1	c23035_g1_i1.path1	0	0	0	0	0	2005	c23035_g1_i1.path1	1832
LG1_3280	PARG03280m01	e	c23045_g1_i1.path1	c23045_g1_i1.path1	0	0	0	0	0	452	c5127_g1_i1.path1	1218
LG1_321	PARG00321m03	e	c23054_g1_i1.path1	c23054_g1_i1.path1	0	0	0	0	0	4020	c23054_g1_i1.path1	1179
LG1_3263	PARG03263m01	e	c23058_g1_i1.path1	c23058_g1_i1.path1	0	0	0	0	0	2294	c23058_g1_i1.path1	1607
-	-	u	c23060_g1_i1.path1	c23060_g1_i1.path1	0	0	0	0	0	317	c23060_g1_i1.path1	-
LG1_339	PARG00339m02	x	c23067_g1_i1.path1	c23067_g1_i1.path1	0	0	0	0	0	545	c23067_g1_i1.path1	1329
LG1_1741	PARG01741m01	e	c23068_g1_i1.path1	c23068_g1_i1.path1	0	0	0	0	0	925	c23068_g1_i1.path1	973
LG1_2616	PARG02616m01	i	c23091_g1_i1.path1	c23091_g1_i1.path1	0	0	0	0	0	482	c23091_g1_i1.path1	561
LG1_686	PARG00686m01	=	c23099_g1_i1.path1	c23099_g1_i1.path1	0	0	0	0	0	1875	c23099_g1_i1.path1	621
LG1_2896	PARG02896m01	e	c23100_g1_i1.path1	c23100_g1_i1.path1	0	0	0	0	0	283	c42404_g2_i2.path1	3810
LG1_141	PARG00141m01	x	c23112_g1_i1.path1	c23112_g1_i1.path1	0	0	0	0	0	412	c23112_g1_i1.path1	498
LG1_688	PARG00688m01	x	c23112_g1_i1.path2	c23112_g1_i1.path2	0	0	0	0	0	412	c23112_g1_i1.path2	333
LG1_2870	PARG02870m01	x	c23123_g1_i1.path1	c23123_g1_i1.path1	0	0	0	0	0	561	c23123_g1_i1.path1	663
LG1_2907	PARG02907m01	e	c23125_g1_i1.path1	c23125_g1_i1.path1	0	0	0	0	0	265	c45217_g1_i1.path1	2802
LG1_1578	PARG01578m05	e	c23140_g1_i1.path1	c23140_g1_i1.path1	0	0	0	0	0	452	c32227_g1_i1.path1	1821
-	-	u	c23155_g1_i1.path1	c23155_g1_i1.path1	0	0	0	0	0	1539	c23155_g1_i1.path1	-
LG1_2402	PARG02402m01	e	c23162_g1_i1.path1	c23162_g1_i1.path1	0	0	0	0	0	501	c20172_g1_i1.path1	1614
LG1_914	PARG00914m01	e	c23181_g1_i2.path1	c23181_g1_i2.path1	0	0	0	0	0	619	c78586_g1_i1.path1	2344
LG1_2892	PARG02892m06	e	c23183_g1_i1.path1	c23183_g1_i1.path1	0	0	0	0	0	3451	c23183_g1_i1.path1	1806
LG1_937	PARG00937m01	o	c23185_g1_i1.path1	c23185_g1_i1.path1	0	0	0	0	0	463	c34356_g1_i1.path1	2092
LG1_3203	PARG03203m03	p	c23196_g1_i1.path1	c23196_g1_i1.path1	0	0	0	0	0	379	c23196_g1_i1.path1	1553
LG1_304	PARG00304m01	=	c23214_g1_i1.path1	c23214_g1_i1.path1	0	0	0	0	0	1018	c23214_g1_i1.path1	1121
LG1_586	PARG00586m01	o	c23221_g1_i1.path1	c23221_g1_i1.path1	0	0	0	0	0	229	c23221_g1_i1.path1	477
LG1_1195	PARG01195m01	e	c23237_g1_i1.path1	c23237_g1_i1.path1	0	0	0	0	0	2652	c23237_g1_i1.path1	872
LG1_415	PARG00415m01	e	c23252_g1_i1.path1	c23252_g1_i1.path1	0	0	0	0	0	896	c39516_g1_i1.path1	2737
LG1_171	PARG00171m02	o	c23254_g1_i1.path1	c23254_g1_i1.path1	0	0	0	0	0	511	c37944_g2_i1.path1	2876
LG1_3303	PARG03303m01	e	c23262_g1_i1.path1	c23262_g1_i1.path1	0	0	0	0	0	402	c28571_g1_i1.path1	1411
LG1_379	PARG00379m01	e	c23265_g1_i1.path1	c23265_g1_i1.path1	0	0	0	0	0	829	c23265_g1_i1.path1	1490
LG1_2510	PARG02510m01	p	c23274_g1_i2.path1	c23274_g1_i2.path1	0	0	0	0	0	433	c23274_g1_i2.path1	1338
LG1_942	PARG00942m01	e	c23290_g1_i1.path1	c23290_g1_i1.path1	0	0	0	0	0	282	c40933_g1_i1.path1	2670
LG1_754	PARG00754m01	x	c23335_g1_i1.path1	c23335_g1_i1.path1	0	0	0	0	0	209	c23335_g1_i1.path1	1089
-	-	u	c23337_g1_i1.path2	c23337_g1_i1.path2	0	0	0	0	0	340	c23337_g1_i1.path2	-
-	-	u	c23337_g1_i1.path3	c23337_g1_i1.path3	0	0	0	0	0	340	c23337_g1_i1.path3	-
LG1_818	PARG00818m01	e	c23342_g1_i1.path1	c23342_g1_i1.path1	0	0	0	0	0	584	c45840_g2_i1.path3	1989
LG1_799	PARG00799m01	e	c23342_g1_i1.path2	c23342_g1_i1.path2	0	0	0	0	0	583	c45569_g1_i1.path1	1989
LG1_2861	PARG02861m06	e	c23346_g1_i1.path1	c23346_g1_i1.path1	0	0	0	0	0	323	c45119_g1_i2.path1	1572
LG1_2177	PARG02177m01	e	c23360_g1_i1.path1	c23360_g1_i1.path1	0	0	0	0	0	291	c38582_g1_i1.path1	1620
LG1_3177	PARG03177m01	e	c23366_g1_i1.path1	c23366_g1_i1.path1	0	0	0	0	0	250	c45200_g1_i1.path1	4303
LG1_3163	PARG03163m01	i	c23369_g1_i1.path1	c23369_g1_i1.path1	0	0	0	0	0	235	c44821_g2_i1.path1	5106
-	-	u	c23375_g1_i1.path1	c23375_g1_i1.path1	0	0	0	0	0	254	c23375_g1_i1.path1	-
LG1_2544	PARG02544m01	i	c23379_g1_i1.path1	c23379_g1_i1.path1	0	0	0	0	0	488	c42813_g1_i1.path1	2657
LG1_1359	PARG01359m01	x	c23394_g1_i3.path2	c23394_g1_i3.path2	0	0	0	0	0	1172	c23394_g1_i3.path2	762
-	-	u	c23397_g1_i1.path1	c23397_g1_i1.path1	0	0	0	0	0	525	c23397_g1_i1.path1	-
-	-	u	c23397_g1_i1.path2	c23397_g1_i1.path2	0	0	0	0	0	133	c23397_g1_i1.path1	-
-	-	u	c23417_g1_i1.path1	c23417_g1_i1.path1	0	0	0	0	0	249	c39761_g1_i1.path1	-
LG1_1846	PARG01846m01	o	c23421_g1_i1.path1	c23421_g1_i1.path1	0	0	0	0	0	2026	c41892_g1_i1.path2	1260
LG1_937	PARG00937m01	e	c23429_g1_i1.path1	c23429_g1_i1.path1	0	0	0	0	0	415	c34356_g1_i1.path1	2092
LG1_1257	PARG01257m01	e	c23431_g1_i1.path1	c23431_g1_i1.path1	0	0	0	0	0	425	c37366_g1_i1.path1	1538
LG1_449	PARG00449m01	e	c23442_g1_i1.path1	c23442_g1_i1.path1	0	0	0	0	0	331	c30632_g1_i1.path1	2280
LG1_541	PARG00541m02	e	c23442_g1_i1.path2	c23442_g1_i1.path2	0	0	0	0	0	331	c30632_g1_i1.path2	2421
LG1_3016	PARG03016m02	i	c23458_g1_i1.path1	c23458_g1_i1.path1	0	0	0	0	0	583	c26862_g1_i1.path1	3321
-	-	u	c23459_g1_i1.path1	c23459_g1_i1.path1	0	0	0	0	0	262	c35844_g1_i1.path1	-
LG1_3038	PARG03038m01	e	c23483_g1_i1.path1	c23483_g1_i1.path1	0	0	0	0	0	4090	c23483_g1_i1.path1	1555
LG1_2233	PARG02233m01	e	c23487_g1_i1.path1	c23487_g1_i1.path1	0	0	0	0	0	3175	c23487_g1_i1.path1	1611
LG1_2446	PARG02446m01	o	c23488_g1_i1.path1	c23488_g1_i1.path1	0	0	0	0	0	400	c42400_g1_i1.path1	1773
LG1_1213	PARG01213m01	x	c23490_g1_i1.path1	c23490_g1_i1.path1	0	0	0	0	0	262	c42533_g2_i1.path1	327
LG1_321	PARG00321m03	e	c23495_g1_i1.path1	c23495_g1_i1.path1	0	0	0	0	0	501	c23054_g1_i1.path1	1179
LG1_2371	PARG02371m01	e	c23506_g1_i1.path1	c23506_g1_i1.path1	0	0	0	0	0	528	c8474_g1_i1.path1	1207
-	-	u	c23513_g1_i1.path1	c23513_g1_i1.path1	0	0	0	0	0	1252	c23513_g1_i1.path1	-
LG1_1110	PARG01110m01	e	c23533_g1_i2.path1	c23533_g1_i2.path1	0	0	0	0	0	375	c42808_g1_i1.path1	1284
LG1_2861	PARG02861m06	e	c23535_g1_i1.path1	c23535_g1_i1.path1	0	0	0	0	0	283	c30685_g2_i1.path1	1572
LG1_2558	PARG02558m01	i	c23587_g1_i1.path3	c23587_g1_i1.path3	0	0	0	0	0	25	c23587_g1_i1.path3	762
LG1_2711	PARG02711m01	p	c23587_g1_i1.path4	c23587_g1_i1.path4	0	0	0	0	0	25	c23587_g1_i1.path4	2238
LG1_2666	PARG02666m01	e	c23591_g1_i1.path1	c23591_g1_i1.path1	0	0	0	0	0	356	c35174_g1_i1.path1	2178
-	-	u	c23593_g1_i1.path1	c23593_g1_i1.path1	0	0	0	0	0	332	c43729_g2_i1.path1	-
LG1_582	PARG00582m01	p	c23596_g1_i1.path1	c23596_g1_i1.path1	0	0	0	0	0	204	c41315_g1_i3.path1	2802
LG1_1990	PARG01990m01	e	c23610_g1_i1.path1	c23610_g1_i1.path1	0	0	0	0	0	765	c21621_g1_i1.path1	3838
LG1_1903	PARG01903m03	e	c23617_g1_i1.path1	c23617_g1_i1.path1	0	0	0	0	0	677	c23617_g1_i1.path1	1662
-	-	u	c23620_g1_i1.path1	c23620_g1_i1.path1	0	0	0	0	0	202	c23620_g1_i1.path1	-
LG1_2026	PARG02026m01	e	c23641_g1_i1.path1	c23641_g1_i1.path1	0	0	0	0	0	409	c20476_g1_i1.path1	948
LG1_3295	PARG03295m02	e	c23659_g1_i1.path1	c23659_g1_i1.path1	0	0	0	0	0	3571	c23659_g1_i1.path1	1404
LG1_2872	PARG02872m01	e	c23678_g1_i1.path1	c23678_g1_i1.path1	0	0	0	0	0	497	c12949_g1_i1.path1	600
LG1_740	PARG00740m01	e	c23698_g1_i1.path1	c23698_g1_i1.path1	0	0	0	0	0	319	c13188_g1_i1.path1	2254
-	-	u	c23717_g1_i1.path2	c23717_g1_i1.path2	0	0	0	0	0	248	c23717_g1_i1.path2	-
LG1_2617	PARG02617m04	e	c23721_g1_i1.path1	c23721_g1_i1.path1	0	0	0	0	0	375	c23721_g1_i1.path1	1885
LG1_443	PARG00443m09	x	c23733_g1_i1.path1	c23733_g1_i1.path1	0	0	0	0	0	322	c23733_g1_i1.path1	4503
LG1_344	PARG00344m01	e	c23746_g1_i1.path1	c23746_g1_i1.path1	0	0	0	0	0	247	c28212_g1_i1.path1	1068
LG1_624	PARG00624m01	i	c23753_g2_i1.path1	c23753_g2_i1.path1	0	0	0	0	0	279	c23753_g2_i1.path1	1311
LG1_394	PARG00394m03	e	c23760_g1_i1.path1	c23760_g1_i1.path1	0	0	0	0	0	424	c23760_g1_i1.path1	1074
LG1_1110	PARG01110m01	x	c23762_g1_i1.path1	c23762_g1_i1.path1	0	0	0	0	0	714	c23762_g1_i1.path1	1284
-	-	u	c23762_g2_i1.path1	c23762_g2_i1.path1	0	0	0	0	0	278	c23762_g1_i1.path1	-
-	-	u	c23781_g1_i1.path1	c23781_g1_i1.path1	0	0	0	0	0	457	c23781_g1_i1.path1	-
LG1_1533	PARG01533m01	e	c23783_g1_i1.path1	c23783_g1_i1.path1	0	0	0	0	0	403	c41353_g1_i2.path1	1581
LG1_1786	PARG01786m01	=	c23797_g1_i2.path1	c23797_g1_i2.path1	0	0	0	0	0	2133	c23797_g1_i2.path1	2107
LG1_1448	PARG01448m02	e	c23814_g1_i1.path1	c23814_g1_i1.path1	0	0	0	0	0	467	c23814_g1_i1.path1	1929
LG1_1146	PARG01146m01	e	c23832_g1_i2.path1	c23832_g1_i2.path1	0	0	0	0	0	2640	c23832_g1_i2.path1	5331
-	-	u	c23864_g1_i1.path1	c23864_g1_i1.path1	0	0	0	0	0	2686	c23864_g1_i1.path1	-
LG1_2781	PARG02781m01	e	c23867_g1_i1.path1	c23867_g1_i1.path1	0	0	0	0	0	360	c38817_g1_i2.path1	1455
LG1_1102	PARG01102m02	e	c23871_g1_i2.path1	c23871_g1_i2.path1	0	0	0	0	0	296	c23871_g1_i2.path1	3539
LG1_98	PARG00098m01	e	c23888_g1_i1.path1	c23888_g1_i1.path1	0	0	0	0	0	263	c30975_g1_i1.path1	1758
LG1_1103	PARG01103m01	e	c23894_g1_i1.path1	c23894_g1_i1.path1	0	0	0	0	0	256	c40935_g1_i1.path1	1963
LG1_2052	PARG02052m01	e	c23917_g1_i1.path1	c23917_g1_i1.path1	0	0	0	0	0	1103	c23917_g1_i1.path1	1380
LG1_3073	PARG03073m06	c	c23932_g1_i1.path2	c23932_g1_i1.path2	0	0	0	0	0	144	c39111_g2_i1.path2	2832
LG1_2653	PARG02653m01	o	c23942_g1_i1.path1	c23942_g1_i1.path1	0	0	0	0	0	530	c23942_g1_i1.path1	489
LG1_2789	PARG02789m01	e	c23957_g1_i1.path1	c23957_g1_i1.path1	0	0	0	0	0	364	c10553_g1_i1.path1	1497
LG1_2686	PARG02686m01	e	c23959_g1_i1.path1	c23959_g1_i1.path1	0	0	0	0	0	527	c40557_g1_i1.path1	2137
LG1_2018	PARG02018m02	e	c23965_g1_i1.path1	c23965_g1_i1.path1	0	0	0	0	0	7422	c23965_g1_i1.path1	4863
LG1_1079	PARG01079m01	e	c23979_g1_i1.path1	c23979_g1_i1.path1	0	0	0	0	0	320	c23010_g1_i1.path1	973
LG1_94	PARG00094m01	e	c23988_g1_i1.path1	c23988_g1_i1.path1	0	0	0	0	0	1083	c28889_g1_i2.path1	1264
LG1_2754	PARG02754m01	e	c23990_g1_i1.path1	c23990_g1_i1.path1	0	0	0	0	0	1108	c5141_g1_i1.path1	1126
LG1_753	PARG00753m05	i	c24001_g1_i1.path1	c24001_g1_i1.path1	0	0	0	0	0	570	c46579_g1_i1.path1	1008
LG1_2332	PARG02332m02	x	c24015_g1_i2.path1	c24015_g1_i2.path1	0	0	0	0	0	388	c24015_g1_i2.path1	2935
LG1_1310	PARG01310m02	i	c24030_g1_i1.path1	c24030_g1_i1.path1	0	0	0	0	0	337	c40685_g1_i4.path1	612
LG1_2125	PARG02125m01	=	c24045_g1_i2.path1	c24045_g1_i2.path1	0	0	0	0	0	687	c24045_g1_i2.path1	576
LG1_1347	PARG01347m01	e	c24050_g1_i1.path1	c24050_g1_i1.path1	0	0	0	0	0	365	c32472_g1_i1.path1	4443
LG1_1165	PARG01165m01	i	c24050_g1_i1.path2	c24050_g1_i1.path2	0	0	0	0	0	365	c32472_g1_i1.path2	4302
LG1_3006	PARG03006m01	e	c24071_g1_i1.path1	c24071_g1_i1.path1	0	0	0	0	0	437	c31516_g1_i1.path1	1017
LG1_1201	PARG01201m01	e	c24073_g1_i1.path1	c24073_g1_i1.path1	0	0	0	0	0	625	c24073_g1_i1.path1	2457
LG1_1201	PARG01201m01	e	c24073_g2_i1.path1	c24073_g2_i1.path1	0	0	0	0	0	428	c24073_g1_i1.path1	2457
-	-	u	c24084_g1_i1.path1	c24084_g1_i1.path1	0	0	0	0	0	158	c24084_g1_i1.path1	-
LG1_1244	PARG01244m01	i	c24096_g1_i1.path1	c24096_g1_i1.path1	0	0	0	0	0	406	c24096_g1_i1.path1	4104
LG1_2352	PARG02352m01	c	c24107_g1_i1.path1	c24107_g1_i1.path1	0	0	0	0	0	260	c24107_g1_i1.path1	3141
LG1_2383	PARG02383m01	c	c24107_g1_i1.path2	c24107_g1_i1.path2	0	0	0	0	0	260	c24107_g1_i1.path2	3144
LG1_328	PARG00328m01	e	c24120_g1_i1.path1	c24120_g1_i1.path1	0	0	0	0	0	581	c39334_g1_i1.path1	3547
-	-	u	c24121_g1_i1.path1	c24121_g1_i1.path1	0	0	0	0	0	328	c24121_g1_i1.path1	-
LG1_614	PARG00614m01	e	c24134_g1_i1.path1	c24134_g1_i1.path1	0	0	0	0	0	369	c44186_g1_i3.path1	1515
LG1_876	PARG00876m01	c	c24161_g1_i1.path1	c24161_g1_i1.path1	0	0	0	0	0	261	c24161_g1_i1.path1	555
LG1_1849	PARG01849m03	x	c24165_g1_i1.path1	c24165_g1_i1.path1	0	0	0	0	0	780	c24165_g1_i1.path1	1857
LG1_937	PARG00937m01	e	c24198_g1_i1.path1	c24198_g1_i1.path1	0	0	0	0	0	827	c34356_g1_i1.path1	2092
-	-	u	c24203_g1_i1.path1	c24203_g1_i1.path1	0	0	0	0	0	594	c24203_g1_i1.path1	-
-	-	u	c24203_g1_i1.path2	c24203_g1_i1.path2	0	0	0	0	0	136	c24203_g1_i1.path1	-
LG1_554	PARG00554m04	i	c24229_g1_i1.path1	c24229_g1_i1.path1	0	0	0	0	0	176	c46277_g1_i5.path1	4552
LG1_2520	PARG02520m01	e	c24242_g1_i1.path1	c24242_g1_i1.path1	0	0	0	0	0	600	c26880_g1_i1.path1	1065
LG1_654	PARG00654m04	e	c24259_g1_i1.path1	c24259_g1_i1.path1	0	0	0	0	0	1302	c33055_g1_i1.path1	3225
LG1_2987	PARG02987m01	e	c24266_g1_i1.path1	c24266_g1_i1.path1	0	0	0	0	0	240	c24266_g1_i1.path1	1743
LG1_439	PARG00439m01	e	c24285_g1_i1.path1	c24285_g1_i1.path1	0	0	0	0	0	329	c32095_g1_i1.path2	807
LG1_188	PARG00188m01	e	c24296_g1_i1.path1	c24296_g1_i1.path1	0	0	0	0	0	215	c24296_g1_i1.path1	594
LG1_1003	PARG01003m01	e	c24306_g1_i1.path1	c24306_g1_i1.path1	0	0	0	0	0	1806	c13026_g1_i1.path1	2847
LG1_3105	PARG03105m01	e	c24307_g1_i1.path1	c24307_g1_i1.path1	0	0	0	0	0	3938	c24307_g1_i1.path1	1873
LG1_3152	PARG03152m04	e	c24314_g1_i1.path1	c24314_g1_i1.path1	0	0	0	0	0	323	c45047_g1_i2.path1	1712
LG1_3113	PARG03113m01	e	c24317_g1_i1.path1	c24317_g1_i1.path1	0	0	0	0	0	3961	c24317_g1_i1.path1	2061
LG1_3008	PARG03008m01	e	c24332_g1_i1.path1	c24332_g1_i1.path1	0	0	0	0	0	3346	c24332_g1_i1.path1	926
LG1_1426	PARG01426m01	e	c24337_g1_i1.path1	c24337_g1_i1.path1	0	0	0	0	0	902	c24337_g1_i1.path1	504
LG1_184	PARG00184m01	e	c24349_g1_i1.path1	c24349_g1_i1.path1	0	0	0	0	0	3051	c24349_g1_i1.path1	1076
LG1_735	PARG00735m02	e	c24355_g1_i1.path1	c24355_g1_i1.path1	0	0	0	0	0	1393	c36475_g1_i1.path1	2049
LG1_1317	PARG01317m03	e	c24357_g1_i2.path1	c24357_g1_i2.path1	0	0	0	0	0	3837	c24357_g1_i2.path1	732
LG1_3075	PARG03075m01	e	c24359_g1_i1.path1	c24359_g1_i1.path1	0	0	0	0	0	1265	c24359_g1_i1.path1	894
LG1_1503	PARG01503m03	e	c24363_g1_i1.path1	c24363_g1_i1.path1	0	0	0	0	0	5986	c24363_g1_i1.path1	981
LG1_2868	PARG02868m03	e	c24370_g1_i1.path1	c24370_g1_i1.path1	0	0	0	0	0	1609	c24370_g1_i1.path1	1275
LG1_1920	PARG01920m01	e	c24376_g1_i1.path1	c24376_g1_i1.path1	0	0	0	0	0	5417	c24376_g1_i1.path1	1137
LG1_3224	PARG03224m01	e	c24391_g1_i1.path1	c24391_g1_i1.path1	0	0	0	0	0	3567	c45289_g1_i3.path1	1371
LG1_238	PARG00238m01	e	c24392_g1_i1.path1	c24392_g1_i1.path1	0	0	0	0	0	3365	c24392_g1_i1.path1	2554
LG1_2182	PARG02182m03	i	c24394_g1_i1.path1	c24394_g1_i1.path1	0	0	0	0	0	2127	c24394_g1_i1.path1	492
LG1_2660	PARG02660m01	e	c24400_g1_i1.path2	c24400_g1_i1.path2	0	0	0	0	0	1479	c24400_g1_i1.path2	2352
LG1_3265	PARG03265m01	e	c24401_g1_i1.path1	c24401_g1_i1.path1	0	0	0	0	0	4314	c24401_g1_i1.path1	3459
LG1_3236	PARG03236m01	e	c24407_g1_i1.path1	c24407_g1_i1.path1	0	0	0	0	0	5670	c24407_g1_i1.path1	1712
LG1_3202	PARG03202m01	e	c24416_g1_i1.path1	c24416_g1_i1.path1	0	0	0	0	0	2791	c24416_g1_i1.path1	1950
LG1_710	PARG00710m01	e	c24428_g1_i1.path2	c24428_g1_i1.path2	0	0	0	0	0	261	c20326_g1_i1.path1	351
LG1_708	PARG00708m01	e	c24430_g1_i1.path1	c24430_g1_i1.path1	0	0	0	0	0	2642	c24430_g1_i1.path1	441
LG1_2907	PARG02907m01	e	c24442_g1_i1.path1	c24442_g1_i1.path1	0	0	0	0	0	890	c24442_g1_i1.path1	2802
LG1_1524	PARG01524m04	i	c24459_g1_i1.path1	c24459_g1_i1.path1	0	0	0	0	0	338	c24459_g1_i1.path1	1818
LG1_2050	PARG02050m02	=	c24480_g1_i1.path1	c24480_g1_i1.path1	0	0	0	0	0	2243	c24480_g1_i1.path1	2752
LG1_3019	PARG03019m01	e	c24489_g1_i2.path1	c24489_g1_i2.path1	0	0	0	0	0	469	c38248_g2_i1.path1	3510
LG1_2417	PARG02417m01	=	c24500_g1_i1.path1	c24500_g1_i1.path1	0	0	0	0	0	933	c24500_g1_i1.path1	504
LG1_2228	PARG02228m01	e	c24505_g1_i1.path1	c24505_g1_i1.path1	0	0	0	0	0	1172	c24505_g1_i1.path1	318
LG1_2509	PARG02509m01	e	c24510_g1_i1.path1	c24510_g1_i1.path1	0	0	0	0	0	1194	c24510_g1_i1.path1	432
LG1_1457	PARG01457m02	e	c24513_g1_i1.path1	c24513_g1_i1.path1	0	0	0	0	0	365	c7808_g1_i1.path1	1364
LG1_862	PARG00862m01	e	c24520_g1_i1.path1	c24520_g1_i1.path1	0	0	0	0	0	1970	c24520_g1_i1.path1	715
-	-	u	c24534_g1_i2.path1	c24534_g1_i2.path1	0	0	0	0	0	2275	c24534_g1_i2.path1	-
LG1_1972	PARG01972m01	e	c24541_g1_i1.path1	c24541_g1_i1.path1	0	0	0	0	0	3580	c24541_g1_i1.path1	1416
LG1_2171	PARG02171m01	e	c24542_g1_i1.path1	c24542_g1_i1.path1	0	0	0	0	0	3136	c24542_g1_i1.path1	1316
LG1_3071	PARG03071m01	e	c24557_g1_i1.path1	c24557_g1_i1.path1	0	0	0	0	0	212	c23015_g1_i1.path1	1403
LG1_2642	PARG02642m01	e	c24576_g1_i1.path1	c24576_g1_i1.path1	0	0	0	0	0	5102	c24576_g1_i1.path1	795
LG1_15	PARG00015m01	e	c24610_g1_i2.path1	c24610_g1_i2.path1	0	0	0	0	0	3541	c24610_g1_i2.path1	2730
LG1_2191	PARG02191m01	c	c24614_g1_i1.path1	c24614_g1_i1.path1	0	0	0	0	0	280	c24614_g1_i1.path1	1440
LG1_837	PARG00837m02	e	c24615_g1_i1.path1	c24615_g1_i1.path1	0	0	0	0	0	618	c38698_g1_i2.path1	1325
-	-	u	c24617_g1_i1.path1	c24617_g1_i1.path1	0	0	0	0	0	1733	c24617_g1_i1.path1	-
LG1_2706	PARG02706m01	e	c24627_g1_i1.path1	c24627_g1_i1.path1	0	0	0	0	0	216	c39344_g1_i1.path1	4278
LG1_1426	PARG01426m01	i	c24636_g1_i1.path1	c24636_g1_i1.path1	0	0	0	0	0	587	c42683_g1_i5.path2	504
LG1_348	PARG00348m01	e	c24642_g1_i1.path1	c24642_g1_i1.path1	0	0	0	0	0	732	c24642_g1_i1.path1	793
LG1_2329	PARG02329m03	i	c24670_g1_i1.path1	c24670_g1_i1.path1	0	0	0	0	0	497	c35725_g1_i2.path1	3093
LG1_3295	PARG03295m02	e	c24693_g1_i1.path1	c24693_g1_i1.path1	0	0	0	0	0	1027	c23659_g1_i1.path1	1404
LG1_1086	PARG01086m04	e	c24711_g1_i1.path1	c24711_g1_i1.path1	0	0	0	0	0	346	c41699_g2_i1.path1	3755
LG1_832	PARG00832m02	e	c24726_g1_i1.path1	c24726_g1_i1.path1	0	0	0	0	0	698	c24726_g1_i1.path1	4908
LG1_3096	PARG03096m03	e	c24730_g1_i2.path1	c24730_g1_i2.path1	0	0	0	0	0	576	c32626_g1_i1.path1	1107
LG1_3115	PARG03115m01	e	c24732_g1_i1.path1	c24732_g1_i1.path1	0	0	0	0	0	739	c24732_g1_i1.path1	1176
LG1_1510	PARG01510m01	x	c24733_g1_i2.path1	c24733_g1_i2.path1	0	0	0	0	0	959	c24733_g1_i2.path1	2605
LG1_2102	PARG02102m01	e	c24749_g1_i2.path1	c24749_g1_i2.path1	0	0	0	0	0	714	c31416_g1_i2.path2	1095
LG1_2724	PARG02724m01	e	c24762_g1_i1.path1	c24762_g1_i1.path1	0	0	0	0	0	2223	c24762_g1_i1.path1	291
LG1_1138	PARG01138m03	e	c24771_g1_i1.path1	c24771_g1_i1.path1	0	0	0	0	0	6147	c24771_g1_i1.path1	2810
LG1_520	PARG00520m01	c	c24773_g1_i1.path1	c24773_g1_i1.path1	0	0	0	0	0	1192	c24773_g1_i1.path1	3110
-	-	u	c24785_g2_i1.path1	c24785_g2_i1.path1	0	0	0	0	0	386	c24785_g2_i1.path1	-
LG1_2138	PARG02138m01	e	c24792_g1_i1.path1	c24792_g1_i1.path1	0	0	0	0	0	748	c24792_g1_i1.path1	691
-	-	u	c24822_g1_i1.path1	c24822_g1_i1.path1	0	0	0	0	0	936	c24822_g1_i1.path1	-
LG1_2381	PARG02381m01	e	c24828_g1_i1.path1	c24828_g1_i1.path1	0	0	0	0	0	1562	c24828_g1_i1.path1	1680
LG1_2312	PARG02312m04	p	c24861_g1_i1.path1	c24861_g1_i1.path1	0	0	0	0	0	2424	c24861_g1_i1.path1	1708
LG1_3163	PARG03163m01	e	c24866_g1_i2.path1	c24866_g1_i2.path1	0	0	0	0	0	258	c44821_g2_i1.path1	5106
LG1_2107	PARG02107m01	e	c24870_g1_i1.path1	c24870_g1_i1.path1	0	0	0	0	0	4154	c24870_g1_i1.path1	1405
LG1_2362	PARG02362m01	c	c24883_g1_i1.path1	c24883_g1_i1.path1	0	0	0	0	0	1926	c24883_g1_i1.path1	3432
LG1_3283	PARG03283m01	e	c24884_g1_i1.path1	c24884_g1_i1.path1	0	0	0	0	0	661	c22872_g1_i1.path1	1436
LG1_1082	PARG01082m02	e	c24920_g1_i1.path1	c24920_g1_i1.path1	0	0	0	0	0	403	c43542_g1_i1.path1	2994
LG1_2950	PARG02950m01	=	c24934_g1_i1.path1	c24934_g1_i1.path1	0	0	0	0	0	950	c24934_g1_i1.path1	705
LG1_909	PARG00909m01	e	c24958_g1_i2.path1	c24958_g1_i2.path1	0	0	0	0	0	3187	c24958_g1_i2.path1	1790
LG1_2986	PARG02986m02	e	c24965_g1_i1.path1	c24965_g1_i1.path1	0	0	0	0	0	704	c44882_g1_i1.path1	1356
LG1_3144	PARG03144m01	e	c24968_g1_i1.path1	c24968_g1_i1.path1	0	0	0	0	0	646	c33739_g2_i1.path1	1092
LG1_2044	PARG02044m01	o	c24980_g1_i2.path1	c24980_g1_i2.path1	0	0	0	0	0	1896	c24980_g1_i2.path1	1347
-	-	u	c25022_g1_i1.path1	c25022_g1_i1.path1	0	0	0	0	0	661	c25022_g1_i1.path1	-
LG1_2940	PARG02940m01	e	c25023_g1_i1.path1	c25023_g1_i1.path1	0	0	0	0	0	2830	c25023_g1_i1.path1	756
LG1_2286	PARG02286m01	e	c25036_g1_i1.path1	c25036_g1_i1.path1	0	0	0	0	0	1399	c25036_g1_i1.path1	740
LG1_3265	PARG03265m01	e	c25041_g1_i1.path2	c25041_g1_i1.path2	0	0	0	0	0	393	c24401_g1_i1.path1	3459
LG1_1150	PARG01150m01	e	c25043_g1_i1.path1	c25043_g1_i1.path1	0	0	0	0	0	9155	c25043_g1_i1.path1	2906
LG1_516	PARG00516m01	e	c25065_g1_i3.path1	c25065_g1_i3.path1	0	0	0	0	0	8665	c25065_g1_i3.path1	2885
LG1_955	PARG00955m02	e	c25084_g1_i1.path1	c25084_g1_i1.path1	0	0	0	0	0	668	c25084_g1_i1.path1	3329
LG1_344	PARG00344m01	i	c25099_g1_i1.path1	c25099_g1_i1.path1	0	0	0	0	0	664	c25099_g1_i1.path1	1068
LG1_2814	PARG02814m01	e	c25115_g1_i1.path1	c25115_g1_i1.path1	0	0	0	0	0	597	c25115_g1_i1.path1	3670
LG1_2423	PARG02423m02	e	c25121_g1_i1.path1	c25121_g1_i1.path1	0	0	0	0	0	4538	c25121_g1_i1.path1	1314
LG1_2649	PARG02649m01	e	c25150_g1_i1.path1	c25150_g1_i1.path1	0	0	0	0	0	360	c30963_g1_i1.path1	834
LG1_2677	PARG02677m01	=	c25156_g1_i1.path1	c25156_g1_i1.path1	0	0	0	0	0	1395	c25156_g1_i1.path1	612
LG1_1268	PARG01268m01	e	c25168_g1_i1.path1	c25168_g1_i1.path1	0	0	0	0	0	2950	c25168_g1_i1.path1	3543
LG1_3046	PARG03046m01	e	c25173_g1_i2.path1	c25173_g1_i2.path1	0	0	0	0	0	3863	c25173_g1_i2.path1	3555
LG1_141	PARG00141m01	p	c25178_g1_i1.path1	c25178_g1_i1.path1	0	0	0	0	0	1064	c25178_g1_i1.path1	498
LG1_35	PARG00035m01	e	c25180_g1_i1.path1	c25180_g1_i1.path1	0	0	0	0	0	464	c41455_g1_i1.path1	1048
LG1_326	PARG00326m02	e	c25185_g1_i2.path1	c25185_g1_i2.path1	0	0	0	0	0	2103	c25185_g1_i2.path1	3285
LG1_2732	PARG02732m01	e	c25194_g1_i1.path1	c25194_g1_i1.path1	0	0	0	0	0	732	c37096_g1_i1.path1	1819
LG1_2531	PARG02531m01	e	c25201_g1_i1.path1	c25201_g1_i1.path1	0	0	0	0	0	2341	c25201_g1_i1.path1	725
LG1_544	PARG00544m01	e	c25216_g1_i1.path1	c25216_g1_i1.path1	0	0	0	0	0	303	c42618_g1_i1.path1	2199
LG1_3270	PARG03270m01	e	c25229_g1_i1.path1	c25229_g1_i1.path1	0	0	0	0	0	354	c36274_g1_i1.path1	2516
LG1_441	PARG00441m01	e	c25241_g1_i2.path1	c25241_g1_i2.path1	0	0	0	0	0	731	c30691_g1_i1.path1	2955
LG1_3286	PARG03286m01	i	c25252_g1_i1.path1	c25252_g1_i1.path1	0	0	0	0	0	802	c5255_g1_i1.path1	573
LG1_606	PARG00606m05	c	c25258_g1_i2.path1	c25258_g1_i2.path1	0	0	0	0	0	471	c45888_g4_i2.path1	2131
LG1_1792	PARG01792m02	e	c25271_g1_i1.path1	c25271_g1_i1.path1	0	0	0	0	0	368	c35757_g1_i1.path1	1283
LG1_501	PARG00501m01	e	c25291_g1_i1.path1	c25291_g1_i1.path1	0	0	0	0	0	391	c37416_g1_i1.path1	1164
LG1_1758	PARG01758m01	i	c25292_g1_i1.path1	c25292_g1_i1.path1	0	0	0	0	0	643	c25292_g1_i1.path1	1851
LG1_957	PARG00957m01	e	c25295_g1_i1.path1	c25295_g1_i1.path1	0	0	0	0	0	218	c43250_g1_i1.path1	2952
LG1_796	PARG00796m01	x	c25296_g1_i1.path1	c25296_g1_i1.path1	0	0	0	0	0	143	c25296_g1_i1.path1	573
LG1_843	PARG00843m02	e	c25298_g1_i1.path1	c25298_g1_i1.path1	0	0	0	0	0	1938	c25298_g1_i1.path1	2157
LG1_3008	PARG03008m01	e	c25302_g1_i1.path1	c25302_g1_i1.path1	0	0	0	0	0	541	c24332_g1_i1.path1	926
LG1_2146	PARG02146m01	c	c25311_g1_i1.path1	c25311_g1_i1.path1	0	0	0	0	0	348	c25311_g1_i1.path1	804
LG1_749	PARG00749m01	o	c25332_g1_i1.path1	c25332_g1_i1.path1	0	0	0	0	0	376	c4955_g1_i2.path1	3627
LG1_749	PARG00749m01	x	c25332_g2_i1.path1	c25332_g2_i1.path1	0	0	0	0	0	242	c25332_g2_i1.path1	3627
LG1_664	PARG00664m02	e	c25338_g1_i1.path1	c25338_g1_i1.path1	0	0	0	0	0	610	c32473_g1_i1.path1	2069
LG1_1921	PARG01921m01	e	c25362_g1_i1.path1	c25362_g1_i1.path1	0	0	0	0	0	609	c46088_g3_i2.path1	4481
LG1_3089	PARG03089m04	i	c25372_g1_i1.path1	c25372_g1_i1.path1	0	0	0	0	0	1082	c39758_g2_i2.path1	1470
LG1_1138	PARG01138m03	e	c25383_g1_i1.path1	c25383_g1_i1.path1	0	0	0	0	0	1389	c24771_g1_i1.path1	2810
LG1_2784	PARG02784m02	e	c25385_g1_i1.path1	c25385_g1_i1.path1	0	0	0	0	0	405	c42789_g1_i2.path1	1602
LG1_1082	PARG01082m02	e	c25386_g1_i1.path1	c25386_g1_i1.path1	0	0	0	0	0	580	c43542_g1_i1.path1	2994
LG1_1844	PARG01844m01	i	c25400_g1_i1.path1	c25400_g1_i1.path1	0	0	0	0	0	378	c40889_g1_i1.path1	2027
LG1_3259	PARG03259m01	o	c25403_g1_i1.path1	c25403_g1_i1.path1	0	0	0	0	0	1728	c44477_g1_i1.path1	3118
LG1_2955	PARG02955m01	e	c25427_g1_i1.path1	c25427_g1_i1.path1	0	0	0	0	0	3276	c25427_g1_i1.path1	990
LG1_416	PARG00416m01	e	c25440_g1_i1.path1	c25440_g1_i1.path1	0	0	0	0	0	542	c44934_g1_i2.path1	3580
LG1_1927	PARG01927m01	i	c25452_g1_i1.path1	c25452_g1_i1.path1	0	0	0	0	0	812	c25452_g1_i1.path1	624
LG1_330	PARG00330m01	e	c25463_g1_i1.path1	c25463_g1_i1.path1	0	0	0	0	0	205	c43271_g1_i1.path1	3119
LG1_2526	PARG02526m01	e	c25465_g1_i1.path1	c25465_g1_i1.path1	0	0	0	0	0	220	c25465_g1_i1.path1	1179
LG1_209	PARG00209m01	o	c25476_g1_i1.path1	c25476_g1_i1.path1	0	0	0	0	0	253	c22862_g1_i1.path1	1521
LG1_2182	PARG02182m03	i	c25502_g1_i2.path1	c25502_g1_i2.path1	0	0	0	0	0	1760	c25502_g1_i2.path1	492
LG1_311	PARG00311m01	i	c25514_g1_i1.path1	c25514_g1_i1.path1	0	0	0	0	0	418	c30442_g1_i1.path1	1735
LG1_2907	PARG02907m01	i	c25526_g1_i1.path1	c25526_g1_i1.path1	0	0	0	0	0	211	c25526_g1_i1.path1	2802
LG1_2182	PARG02182m03	i	c25563_g1_i1.path1	c25563_g1_i1.path1	0	0	0	0	0	378	c5109_g1_i1.path1	492
LG1_2455	PARG02455m03	i	c25572_g1_i1.path1	c25572_g1_i1.path1	0	0	0	0	0	817	c29037_g1_i2.path1	1539
LG1_2690	PARG02690m01	x	c25576_g1_i1.path1	c25576_g1_i1.path1	0	0	0	0	0	877	c25576_g1_i1.path1	264
LG1_3141	PARG03141m01	e	c25577_g1_i1.path1	c25577_g1_i1.path1	0	0	0	0	0	604	c43530_g4_i1.path1	1020
-	-	u	c25580_g1_i1.path1	c25580_g1_i1.path1	0	0	0	0	0	468	c31249_g1_i1.path1	-
-	-	u	c25604_g1_i1.path1	c25604_g1_i1.path1	0	0	0	0	0	344	c44469_g1_i1.path2	-
LG1_746	PARG00746m01	e	c25609_g1_i1.path1	c25609_g1_i1.path1	0	0	0	0	0	687	c45481_g2_i1.path1	1603
LG1_208	PARG00208m01	e	c25612_g1_i2.path1	c25612_g1_i2.path1	0	0	0	0	0	304	c2899_g1_i1.path1	825
LG1_1716	PARG01716m08	e	c25650_g1_i2.path1	c25650_g1_i2.path1	0	0	0	0	0	1087	c25650_g1_i2.path1	3132
-	-	u	c25670_g1_i1.path1	c25670_g1_i1.path1	0	0	0	0	0	189	c25670_g1_i1.path1	-
LG1_1837	PARG01837m01	e	c25692_g1_i1.path1	c25692_g1_i1.path1	0	0	0	0	0	562	c38536_g1_i1.path1	2475
LG1_35	PARG00035m01	e	c25696_g1_i1.path1	c25696_g1_i1.path1	0	0	0	0	0	233	c41455_g1_i1.path1	1048
LG1_955	PARG00955m02	e	c25727_g1_i1.path1	c25727_g1_i1.path1	0	0	0	0	0	2755	c25727_g1_i1.path1	3329
LG1_757	PARG00757m02	e	c25728_g1_i1.path1	c25728_g1_i1.path1	0	0	0	0	0	626	c25728_g1_i1.path1	1394
LG1_1921	PARG01921m01	e	c25729_g1_i1.path1	c25729_g1_i1.path1	0	0	0	0	0	474	c46088_g3_i2.path1	4481
LG1_2693	PARG02693m01	e	c25741_g1_i1.path1	c25741_g1_i1.path1	0	0	0	0	0	315	c42187_g1_i2.path1	1797
LG1_1145	PARG01145m02	e	c25747_g1_i1.path1	c25747_g1_i1.path1	0	0	0	0	0	2477	c25747_g1_i1.path1	2592
LG1_1389	PARG01389m01	e	c25758_g1_i1.path1	c25758_g1_i1.path1	0	0	0	0	0	496	c9441_g1_i1.path1	1360
LG1_843	PARG00843m02	c	c25794_g1_i1.path1	c25794_g1_i1.path1	0	0	0	0	0	812	c25298_g1_i1.path1	2157
LG1_1121	PARG01121m01	x	c25803_g1_i1.path1	c25803_g1_i1.path1	0	0	0	0	0	201	c25803_g1_i1.path2	3179
LG1_1121	PARG01121m01	x	c25803_g1_i1.path2	c25803_g1_i1.path2	0	0	0	0	0	453	c25803_g1_i1.path2	3179
LG1_3092	PARG03092m02	e	c25804_g1_i1.path1	c25804_g1_i1.path1	0	0	0	0	0	447	c52748_g1_i1.path1	2147
LG1_3036	PARG03036m02	i	c25805_g1_i1.path1	c25805_g1_i1.path1	0	0	0	0	0	392	c40543_g1_i2.path1	5642
LG1_2554	PARG02554m01	e	c25828_g1_i1.path1	c25828_g1_i1.path1	0	0	0	0	0	428	c78507_g1_i1.path1	486
LG1_3112	PARG03112m01	e	c25832_g1_i1.path1	c25832_g1_i1.path1	0	0	0	0	0	1862	c25832_g1_i1.path1	851
LG1_291	PARG00291m02	c	c25872_g1_i1.path1	c25872_g1_i1.path1	0	0	0	0	0	305	c25872_g1_i1.path1	3481
LG1_1280	PARG01280m03	i	c25880_g1_i1.path1	c25880_g1_i1.path1	0	0	0	0	0	462	c25880_g1_i1.path1	324
LG1_3256	PARG03256m04	e	c25882_g1_i1.path1	c25882_g1_i1.path1	0	0	0	0	0	523	c43109_g1_i2.path1	4066
LG1_486	PARG00486m01	e	c25885_g1_i1.path1	c25885_g1_i1.path1	0	0	0	0	0	499	c27648_g1_i1.path1	2460
-	-	u	c25893_g1_i1.path1	c25893_g1_i1.path1	0	0	0	0	0	320	c25893_g1_i1.path1	-
-	-	u	c25895_g1_i2.path1	c25895_g1_i2.path1	0	0	0	0	0	423	c25895_g1_i2.path1	-
-	-	u	c25895_g1_i2.path2	c25895_g1_i2.path2	0	0	0	0	0	461	c25895_g1_i2.path2	-
LG1_124	PARG00124m01	e	c25907_g1_i2.path1	c25907_g1_i2.path1	0	0	0	0	0	657	c25907_g1_i2.path1	447
LG1_574	PARG00574m02	e	c25916_g1_i1.path1	c25916_g1_i1.path1	0	0	0	0	0	445	c31318_g1_i1.path1	861
LG1_1361	PARG01361m02	o	c25937_g1_i2.path1	c25937_g1_i2.path1	0	0	0	0	0	391	c59619_g1_i1.path1	2552
LG1_1433	PARG01433m01	o	c25937_g1_i2.path2	c25937_g1_i2.path2	0	0	0	0	0	380	c25937_g1_i2.path2	2639
LG1_2557	PARG02557m01	e	c25944_g1_i1.path1	c25944_g1_i1.path1	0	0	0	0	0	294	c44802_g2_i1.path1	5196
LG1_206	PARG00206m01	e	c25946_g1_i1.path1	c25946_g1_i1.path1	0	0	0	0	0	200	c32316_g1_i1.path1	1574
LG1_3027	PARG03027m01	e	c25960_g1_i1.path1	c25960_g1_i1.path1	0	0	0	0	0	895	c30940_g1_i1.path1	1449
LG1_209	PARG00209m01	i	c25975_g1_i1.path1	c25975_g1_i1.path1	0	0	0	0	0	319	c22862_g1_i1.path1	1521
LG1_2113	PARG02113m01	e	c26004_g3_i1.path1	c26004_g3_i1.path1	0	0	0	0	0	10027	c26004_g3_i1.path1	3543
LG1_2895	PARG02895m01	e	c26033_g1_i1.path1	c26033_g1_i1.path1	0	0	0	0	0	334	c11249_g1_i1.path1	5724
LG1_220	PARG00220m01	i	c26037_g1_i1.path1	c26037_g1_i1.path1	0	0	0	0	0	398	c17805_g1_i1.path1	2298
-	-	u	c26039_g1_i1.path1	c26039_g1_i1.path1	0	0	0	0	0	325	c26039_g1_i1.path1	-
LG1_2916	PARG02916m01	c	c26041_g1_i1.path1	c26041_g1_i1.path1	0	0	0	0	0	296	c26041_g1_i1.path1	3166
LG1_938	PARG00938m01	e	c26064_g1_i2.path1	c26064_g1_i2.path1	0	0	0	0	0	1315	c52831_g1_i1.path1	1639
LG1_2942	PARG02942m01	e	c26068_g1_i1.path1	c26068_g1_i1.path1	0	0	0	0	0	860	c26068_g1_i1.path1	2313
-	-	u	c26076_g1_i1.path1	c26076_g1_i1.path1	0	0	0	0	0	413	c44469_g1_i1.path2	-
LG1_2987	PARG02987m01	i	c26079_g1_i1.path1	c26079_g1_i1.path1	0	0	0	0	0	720	c26079_g1_i1.path1	1743
LG1_3152	PARG03152m04	e	c26085_g1_i1.path1	c26085_g1_i1.path1	0	0	0	0	0	247	c45047_g1_i2.path1	1712
LG1_1576	PARG01576m01	e	c26115_g1_i2.path2	c26115_g1_i2.path2	0	0	0	0	0	514	c26115_g1_i2.path2	804
LG1_2237	PARG02237m01	e	c26119_g1_i2.path1	c26119_g1_i2.path1	0	0	0	0	0	773	c28042_g1_i1.path1	2145
LG1_1783	PARG01783m04	e	c26135_g1_i1.path1	c26135_g1_i1.path1	0	0	0	0	0	238	c44732_g1_i2.path1	1974
LG1_1030	PARG01030m01	e	c26164_g1_i1.path1	c26164_g1_i1.path1	0	0	0	0	0	349	c36955_g1_i3.path1	2466
LG1_237	PARG00237m04	e	c26166_g1_i1.path1	c26166_g1_i1.path1	0	0	0	0	0	485	c38169_g1_i2.path1	1309
LG1_2907	PARG02907m01	e	c26171_g1_i1.path1	c26171_g1_i1.path1	0	0	0	0	0	626	c26171_g1_i1.path1	2802
LG1_2715	PARG02715m02	e	c26179_g1_i1.path1	c26179_g1_i1.path1	0	0	0	0	0	370	c37649_g1_i2.path1	1281
LG1_2692	PARG02692m01	e	c26181_g1_i1.path1	c26181_g1_i1.path1	0	0	0	0	0	338	c42948_g2_i1.path1	1943
LG1_2088	PARG02088m04	e	c26193_g1_i1.path1	c26193_g1_i1.path1	0	0	0	0	0	637	c9842_g1_i1.path1	1380
LG1_1643	PARG01643m01	e	c26209_g1_i1.path1	c26209_g1_i1.path1	0	0	0	0	0	1473	c26209_g1_i1.path1	1264
-	-	u	c26212_g1_i1.path1	c26212_g1_i1.path1	0	0	0	0	0	514	c26212_g1_i1.path1	-
-	-	u	c26213_g1_i1.path1	c26213_g1_i1.path1	0	0	0	0	0	436	c45623_g1_i2.path1	-
LG1_558	PARG00558m01	i	c26239_g1_i1.path1	c26239_g1_i1.path1	0	0	0	0	0	578	c26239_g1_i1.path1	1333
LG1_2447	PARG02447m08	e	c26292_g1_i1.path1	c26292_g1_i1.path1	0	0	0	0	0	351	c44961_g1_i2.path1	2903
LG1_525	PARG00525m01	e	c26303_g1_i1.path1	c26303_g1_i1.path1	0	0	0	0	0	590	c20124_g1_i2.path1	1202
LG1_103	PARG00103m01	e	c26336_g1_i2.path1	c26336_g1_i2.path1	0	0	0	0	0	605	c41078_g1_i1.path1	1248
LG1_2675	PARG02675m01	o	c26344_g1_i1.path1	c26344_g1_i1.path1	0	0	0	0	0	622	c37934_g1_i1.path1	735
LG1_2015	PARG02015m02	e	c26351_g1_i1.path1	c26351_g1_i1.path1	0	0	0	0	0	588	c59696_g1_i1.path1	1356
LG1_1676	PARG01676m01	p	c26354_g1_i1.path1	c26354_g1_i1.path1	0	0	0	0	0	655	c36307_g1_i2.path1	1217
LG1_3005	PARG03005m02	e	c26371_g1_i1.path1	c26371_g1_i1.path1	0	0	0	0	0	829	c41003_g3_i1.path1	4142
LG1_2188	PARG02188m01	e	c26395_g1_i1.path1	c26395_g1_i1.path1	0	0	0	0	0	2901	c26395_g1_i1.path1	510
LG1_1883	PARG01883m02	o	c26447_g1_i1.path1	c26447_g1_i1.path1	0	0	0	0	0	310	c26447_g1_i1.path1	5598
LG1_1270	PARG01270m01	e	c26449_g1_i1.path1	c26449_g1_i1.path1	0	0	0	0	0	467	c40347_g2_i1.path1	1808
LG1_168	PARG00168m01	=	c26455_g1_i1.path1	c26455_g1_i1.path1	0	0	0	0	0	2875	c26455_g1_i1.path1	318
LG1_619	PARG00619m04	c	c26473_g1_i1.path1	c26473_g1_i1.path1	0	0	0	0	0	505	c21674_g1_i2.path1	2098
LG1_968	PARG00968m08	e	c26474_g1_i1.path1	c26474_g1_i1.path1	0	0	0	0	0	444	c26474_g1_i1.path1	3996
LG1_161	PARG00161m01	e	c26477_g1_i1.path1	c26477_g1_i1.path1	0	0	0	0	0	2947	c26477_g1_i1.path1	1329
LG1_573	PARG00573m01	e	c26478_g1_i1.path1	c26478_g1_i1.path1	0	0	0	0	0	286	c35245_g1_i1.path1	1038
LG1_3153	PARG03153m05	e	c26484_g1_i1.path1	c26484_g1_i1.path1	0	0	0	0	0	360	c42049_g1_i1.path1	2594
LG1_1760	PARG01760m01	e	c26486_g1_i1.path1	c26486_g1_i1.path1	0	0	0	0	0	5307	c26486_g1_i1.path1	937
LG1_914	PARG00914m01	i	c26491_g1_i1.path1	c26491_g1_i1.path1	0	0	0	0	0	46	c78586_g1_i1.path1	2344
LG1_2303	PARG02303m02	e	c26505_g1_i1.path1	c26505_g1_i1.path1	0	0	0	0	0	497	c40879_g1_i1.path1	1059
LG1_344	PARG00344m01	i	c26507_g1_i1.path1	c26507_g1_i1.path1	0	0	0	0	0	305	c28212_g1_i1.path1	1068
LG1_344	PARG00344m01	i	c26507_g1_i1.path2	c26507_g1_i1.path2	0	0	0	0	0	195	c28212_g1_i1.path1	1068
LG1_1096	PARG01096m01	e	c26522_g1_i1.path1	c26522_g1_i1.path1	0	0	0	0	0	249	c43381_g1_i1.path1	3884
-	-	u	c26523_g2_i1.path1	c26523_g2_i1.path1	0	0	0	0	0	816	c26523_g2_i1.path1	-
LG1_2132	PARG02132m01	p	c26540_g4_i1.path2	c26540_g4_i1.path2	0	0	0	0	0	53	c26540_g4_i1.path2	1500
LG1_2477	PARG02477m01	e	c26543_g1_i2.path1	c26543_g1_i2.path1	0	0	0	0	0	3040	c26543_g1_i2.path1	1821
LG1_222	PARG00222m01	e	c26552_g1_i1.path1	c26552_g1_i1.path1	0	0	0	0	0	674	c42441_g1_i2.path1	1788
LG1_1494	PARG01494m01	e	c26578_g1_i1.path1	c26578_g1_i1.path1	0	0	0	0	0	423	c40097_g1_i1.path1	597
LG1_560	PARG00560m01	e	c26579_g1_i1.path1	c26579_g1_i1.path1	0	0	0	0	0	579	c26579_g1_i1.path1	2224
LG1_3025	PARG03025m01	e	c26588_g1_i1.path1	c26588_g1_i1.path1	0	0	0	0	0	323	c37737_g1_i1.path1	2981
LG1_339	PARG00339m01	e	c26593_g1_i1.path1	c26593_g1_i1.path1	0	0	0	0	0	563	c37309_g1_i1.path1	1748
LG1_1894	PARG01894m01	x	c26604_g1_i2.path1	c26604_g1_i2.path1	0	0	0	0	0	1399	c26604_g1_i2.path1	675
-	-	u	c26610_g1_i1.path1	c26610_g1_i1.path1	0	0	0	0	0	615	c26610_g1_i1.path1	-
-	-	u	c26610_g1_i1.path2	c26610_g1_i1.path2	0	0	0	0	0	615	c44330_g1_i1.path1	-
LG1_887	PARG00887m01	e	c26615_g1_i1.path1	c26615_g1_i1.path1	0	0	0	0	0	15436	c26615_g1_i1.path1	3579
LG1_940	PARG00940m01	e	c26617_g1_i1.path1	c26617_g1_i1.path1	0	0	0	0	0	6917	c26617_g1_i1.path1	2897
LG1_2884	PARG02884m01	=	c26624_g1_i1.path1	c26624_g1_i1.path1	0	0	0	0	0	1425	c26624_g1_i1.path1	1121
LG1_2377	PARG02377m01	e	c26626_g1_i1.path1	c26626_g1_i1.path1	0	0	0	0	0	3934	c26626_g1_i1.path1	1092
LG1_2963	PARG02963m01	e	c26645_g1_i1.path1	c26645_g1_i1.path1	0	0	0	0	0	2337	c26645_g1_i1.path1	1483
LG1_1896	PARG01896m01	e	c26664_g1_i1.path1	c26664_g1_i1.path1	0	0	0	0	0	1593	c26664_g1_i1.path1	933
LG1_2903	PARG02903m01	e	c26717_g1_i1.path1	c26717_g1_i1.path1	0	0	0	0	0	831	c30026_g3_i1.path1	2727
-	-	u	c26744_g1_i1.path1	c26744_g1_i1.path1	0	0	0	0	0	603	c13915_g1_i1.path1	-
LG1_1955	PARG01955m02	e	c26748_g1_i1.path1	c26748_g1_i1.path1	0	0	0	0	0	242	c34161_g1_i1.path1	1015
LG1_2683	PARG02683m01	e	c26749_g1_i1.path1	c26749_g1_i1.path1	0	0	0	0	0	929	c26749_g2_i1.path1	1989
LG1_2683	PARG02683m01	e	c26749_g2_i1.path1	c26749_g2_i1.path1	0	0	0	0	0	2567	c26749_g2_i1.path1	1989
LG1_2784	PARG02784m02	i	c26766_g1_i1.path1	c26766_g1_i1.path1	0	0	0	0	0	310	c42789_g1_i2.path1	1602
LG1_1028	PARG01028m03	e	c26780_g1_i2.path1	c26780_g1_i2.path1	0	0	0	0	0	5356	c26780_g1_i2.path1	1138
LG1_907	PARG00907m02	i	c26813_g1_i1.path1	c26813_g1_i1.path1	0	0	0	0	0	376	c26813_g1_i1.path1	2399
LG1_989	PARG00989m01	=	c26817_g1_i1.path1	c26817_g1_i1.path1	0	0	0	0	0	399	c44285_g1_i2.path1	477
LG1_731	PARG00731m01	e	c26835_g1_i1.path1	c26835_g1_i1.path1	0	0	0	0	0	882	c66393_g1_i1.path1	898
LG1_283	PARG00283m03	e	c26843_g1_i1.path1	c26843_g1_i1.path1	0	0	0	0	0	766	c45844_g1_i2.path1	5749
LG1_2088	PARG02088m04	e	c26854_g1_i1.path1	c26854_g1_i1.path1	0	0	0	0	0	568	c9842_g1_i1.path1	1380
LG1_890	PARG00890m01	e	c26860_g1_i1.path1	c26860_g1_i1.path1	0	0	0	0	0	3189	c26860_g1_i1.path1	450
LG1_3016	PARG03016m03	x	c26862_g1_i1.path1	c26862_g1_i1.path1	0	0	0	0	0	1096	c26862_g1_i1.path1	3998
LG1_3079	PARG03079m01	e	c26864_g1_i1.path1	c26864_g1_i1.path1	0	0	0	0	0	1080	c26864_g1_i1.path1	1925
LG1_3079	PARG03079m01	c	c26864_g2_i1.path1	c26864_g2_i1.path1	0	0	0	0	0	339	c26864_g1_i1.path1	1925
LG1_2520	PARG02520m01	e	c26880_g1_i1.path1	c26880_g1_i1.path1	0	0	0	0	0	5289	c26880_g1_i1.path1	1065
LG1_2287	PARG02287m01	p	c26886_g1_i1.path1	c26886_g1_i1.path1	0	0	0	0	0	1296	c26886_g1_i1.path1	1616
LG1_297	PARG00297m01	e	c26915_g1_i1.path1	c26915_g1_i1.path1	0	0	0	0	0	2344	c26915_g1_i1.path1	1221
LG1_292	PARG00292m01	i	c26919_g1_i1.path1	c26919_g1_i1.path1	0	0	0	0	0	361	c26919_g1_i1.path1	399
[truncated: 63,887 more rows]

## Sheet: refmapGD
pp	ref_id	class_code	cuff_id_list
LG1_10	PARG00010m03	c	c44739_g6_i1	path1|c44739_g6_i1	path1,c328_g1_i1	path1|c328_g1_i1	path1
LG1_11	PARG00011m01	=	c3631_g1_i1	path1|c3631_g1_i1	path1
LG1_12	PARG00012m02	c	c28811_g1_i3	path1|c28811_g1_i3	path1
LG1_14	PARG00014m03	c	c21935_g1_i1	path1|c21935_g1_i1	path1
LG1_22	PARG00022m01	c	c55984_g1_i1	path1|c55984_g1_i1	path1
LG1_22	PARG00022m02	c	c55984_g1_i1	path1|c55984_g1_i1	path1
LG1_28	PARG00028m01	c	c81283_g1_i1	path1|c81283_g1_i1	path1
LG1_45	PARG00045m01	c	c68325_g1_i1	path1|c68325_g1_i1	path1,c73167_g1_i1	path1|c73167_g1_i1	path1
LG1_47	PARG00047m01	c	c4187_g1_i1	path4|c4187_g1_i1	path4
LG1_59	PARG00059m01	=	c32060_g1_i1	path1|c32060_g1_i1	path1
LG1_65	PARG00065m02	c	c29788_g1_i1	path1|c29788_g1_i1	path1,c29788_g2_i1	path1|c29788_g2_i1	path1
LG1_65	PARG00065m01	c	c29788_g1_i1	path1|c29788_g1_i1	path1,c29788_g2_i1	path1|c29788_g2_i1	path1
LG1_66	PARG00066m01	=	c16108_g1_i2	path1|c16108_g1_i2	path1
LG1_100	PARG00100m02	=	c41981_g1_i1	path1|c41981_g1_i1	path1
LG1_105	PARG00105m03	c	c15130_g1_i1	path1|c15130_g1_i1	path1
LG1_105	PARG00105m04	c	c15130_g1_i1	path1|c15130_g1_i1	path1
LG1_107	PARG00107m01	c	c7343_g1_i1	path1|c7343_g1_i1	path1,c73694_g1_i1	path1|c73694_g1_i1	path1
LG1_172	PARG00172m01	c	c58136_g1_i1	path1|c58136_g1_i1	path1
LG1_199	PARG00199m01	c	c44915_g1_i1	path1|c44915_g1_i1	path1,c54470_g1_i1	path1|c54470_g1_i1	path1,c81869_g1_i1	path1|c81869_g1_i1	path1
LG1_199	PARG00199m02	c	c54470_g1_i1	path1|c54470_g1_i1	path1,c81869_g1_i1	path1|c81869_g1_i1	path1
LG1_200	PARG00200m01	c	c78232_g1_i1	path1|c78232_g1_i1	path1
LG1_200	PARG00200m03	c	c78232_g1_i1	path1|c78232_g1_i1	path1
LG1_200	PARG00200m05	c	c78232_g1_i1	path1|c78232_g1_i1	path1
LG1_243	PARG00243m01	c	c28592_g1_i1	path1|c28592_g1_i1	path1,c48904_g1_i1	path1|c48904_g1_i1	path1
LG1_252	PARG00252m01	c	c34980_g2_i1	path1|c34980_g2_i1	path1
LG1_266	PARG00266m04	=	c39924_g1_i2	path1|c39924_g1_i2	path1
LG1_291	PARG00291m03	c	c33961_g2_i1	path1|c33961_g2_i1	path1,c25872_g1_i1	path1|c25872_g1_i1	path1,c18024_g1_i1	path1|c18024_g1_i1	path1
LG1_291	PARG00291m01	c	c33961_g2_i1	path1|c33961_g2_i1	path1,c25872_g1_i1	path1|c25872_g1_i1	path1,c18024_g1_i1	path1|c18024_g1_i1	path1
LG1_291	PARG00291m02	c	c33961_g2_i1	path1|c33961_g2_i1	path1,c25872_g1_i1	path1|c25872_g1_i1	path1,c18024_g1_i1	path1|c18024_g1_i1	path1
LG1_296	PARG00296m01	c	c46277_g4_i2	path1|c46277_g4_i2	path1
LG1_299	PARG00299m01	=	c2620_g1_i1	path1|c2620_g1_i1	path1
LG1_299	PARG00299m01	c	c76128_g1_i1	path1|c76128_g1_i1	path1
LG1_301	PARG00301m01	c	c69895_g1_i1	path1|c69895_g1_i1	path1
LG1_303	PARG00303m01	c	c62274_g1_i1	path1|c62274_g1_i1	path1
LG1_317	PARG00317m01	c	c52426_g1_i1	path1|c52426_g1_i1	path1
LG1_328	PARG00328m02	c	c44242_g2_i2	path1|c44242_g2_i2	path1,c20566_g1_i1	path1|c20566_g1_i1	path1
LG1_328	PARG00328m01	c	c44242_g2_i2	path1|c44242_g2_i2	path1,c20566_g1_i1	path1|c20566_g1_i1	path1
LG1_340	PARG00340m01	c	c32709_g1_i1	path1|c32709_g1_i1	path1,c63412_g1_i1	path1|c63412_g1_i1	path1
LG1_343	PARG00343m01	=	c60300_g1_i1	path1|c60300_g1_i1	path1
LG1_346	PARG00346m02	=	c44185_g2_i1	path1|c44185_g2_i1	path1
LG1_361	PARG00361m01	c	c46674_g1_i1	path1|c46674_g1_i1	path1
LG1_370	PARG00370m01	=	c29630_g1_i1	path1|c29630_g1_i1	path1
LG1_372	PARG00372m01	=	c44461_g2_i1	path1|c44461_g2_i1	path1
LG1_394	PARG00394m02	c	c5741_g1_i1	path1|c5741_g1_i1	path1,c44424_g1_i2	path2|c44424_g1_i2	path2,c42965_g2_i1	path1|c42965_g2_i1	path1
LG1_394	PARG00394m01	c	c5741_g1_i1	path1|c5741_g1_i1	path1
LG1_405	PARG00405m01	c	c15225_g1_i1	path1|c15225_g1_i1	path1,c10755_g1_i1	path1|c10755_g1_i1	path1
LG1_438	PARG00438m02	=	c32095_g1_i1	path2|c32095_g1_i1	path2
LG1_449	PARG00449m01	c	c251_g1_i1	path1|c251_g1_i1	path1,c56391_g1_i1	path1|c56391_g1_i1	path1
LG1_456	PARG00456m01	c	c58487_g1_i1	path1|c58487_g1_i1	path1
LG1_458	PARG00458m01	c	c37455_g1_i1	path2|c37455_g1_i1	path2,c42491_g1_i1	path1|c42491_g1_i1	path1
LG1_466	PARG00466m01	c	c67382_g1_i1	path1|c67382_g1_i1	path1
LG1_467	PARG00467m01	c	c56676_g1_i1	path1|c56676_g1_i1	path1,c80881_g1_i1	path1|c80881_g1_i1	path1,c27888_g1_i1	path1|c27888_g1_i1	path1
LG1_467	PARG00467m02	c	c80881_g1_i1	path1|c80881_g1_i1	path1,c27888_g1_i1	path1|c27888_g1_i1	path1
LG1_469	PARG00469m01	=	c41838_g1_i1	path1|c41838_g1_i1	path1
LG1_486	PARG00486m02	c	c17788_g1_i1	path1|c17788_g1_i1	path1
LG1_486	PARG00486m03	c	c17788_g1_i1	path1|c17788_g1_i1	path1
LG1_487	PARG00487m01	=	c36337_g1_i1	path2|c36337_g1_i1	path2
LG1_488	PARG00488m04	=	c45450_g1_i2	path1|c45450_g1_i2	path1
LG1_505	PARG00505m01	c	c56167_g1_i1	path1|c56167_g1_i1	path1
LG1_505	PARG00505m02	c	c56167_g1_i1	path1|c56167_g1_i1	path1
LG1_511	PARG00511m01	c	c56937_g1_i1	path1|c56937_g1_i1	path1
LG1_520	PARG00520m01	c	c24773_g1_i1	path1|c24773_g1_i1	path1
LG1_524	PARG00524m01	=	c66801_g1_i1	path1|c66801_g1_i1	path1
LG1_558	PARG00558m01	c	c36109_g1_i1	path2|c36109_g1_i1	path2
LG1_570	PARG00570m02	c	c75054_g1_i1	path1|c75054_g1_i1	path1
LG1_572	PARG00572m01	=	c32122_g1_i2	path1|c32122_g1_i2	path1
LG1_600	PARG00600m01	=	c5240_g1_i1	path1|c5240_g1_i1	path1
LG1_616	PARG00616m01	c	c33776_g1_i1	path1|c33776_g1_i1	path1
LG1_619	PARG00619m04	c	c26473_g1_i1	path1|c26473_g1_i1	path1,c32994_g1_i2	path1|c32994_g1_i2	path1
LG1_642	PARG00642m01	=	c35918_g1_i1	path1|c35918_g1_i1	path1
LG1_678	PARG00678m01	c	c3883_g1_i1	path4|c3883_g1_i1	path4,c68961_g1_i1	path2|c68961_g1_i1	path2
LG1_687	PARG00687m01	c	c29475_g1_i1	path1|c29475_g1_i1	path1,c29475_g2_i1	path1|c29475_g2_i1	path1,c54869_g1_i1	path1|c54869_g1_i1	path1
LG1_700	PARG00700m01	=	c68573_g1_i1	path1|c68573_g1_i1	path1
LG1_705	PARG00705m02	=	c31249_g1_i1	path1|c31249_g1_i1	path1
LG1_730	PARG00730m01	c	c27452_g2_i1	path1|c27452_g2_i1	path1,c27452_g1_i1	path1|c27452_g1_i1	path1,c75223_g1_i1	path1|c75223_g1_i1	path1,c75223_g1_i1	path2|c75223_g1_i1
LG1_737	PARG00737m01	c	c35017_g1_i1	path1|c35017_g1_i1	path1,c16122_g1_i1	path1|c16122_g1_i1	path1
LG1_743	PARG00743m01	=	c40438_g1_i1	path1|c40438_g1_i1	path1
LG1_749	PARG00749m01	c	c1932_g1_i1	path1|c1932_g1_i1	path1,c47831_g1_i1	path1|c47831_g1_i1	path1
LG1_757	PARG00757m02	c	c70204_g1_i1	path1|c70204_g1_i1	path1
LG1_761	PARG00761m01	c	c75627_g1_i1	path1|c75627_g1_i1	path1,c76014_g1_i1	path1|c76014_g1_i1	path1
LG1_761	PARG00761m02	c	c75627_g1_i1	path1|c75627_g1_i1	path1,c76014_g1_i1	path1|c76014_g1_i1	path1
LG1_761	PARG00761m03	c	c75627_g1_i1	path1|c75627_g1_i1	path1,c51821_g1_i1	path1|c51821_g1_i1	path1,c76014_g1_i1	path1|c76014_g1_i1	path1
LG1_772	PARG00772m01	c	c53927_g1_i1	path1|c53927_g1_i1	path1
LG1_780	PARG00780m01	c	c82744_g1_i1	path1|c82744_g1_i1	path1
LG1_791	PARG00791m01	=	c46268_g2_i1	path2|c46268_g2_i1	path2
LG1_793	PARG00793m05	c	c49748_g1_i1	path1|c49748_g1_i1	path1
LG1_793	PARG00793m07	=	c45840_g2_i1	path3|c45840_g2_i1	path3
LG1_795	PARG00795m03	=	c37694_g1_i1	path1|c37694_g1_i1	path1
LG1_798	PARG00798m01	c	c29905_g1_i1	path1|c29905_g1_i1	path1
LG1_817	PARG00817m01	=	c37694_g1_i1	path2|c37694_g1_i1	path2
LG1_830	PARG00830m01	c	c50161_g1_i1	path1|c50161_g1_i1	path1
LG1_843	PARG00843m01	c	c25794_g1_i1	path1|c25794_g1_i1	path1
LG1_843	PARG00843m02	c	c25794_g1_i1	path1|c25794_g1_i1	path1
LG1_847	PARG00847m01	=	c31002_g1_i1	path1|c31002_g1_i1	path1
LG1_848	PARG00848m01	c	c45840_g1_i2	path3|c45840_g1_i2	path3
LG1_851	PARG00851m03	c	c7032_g1_i1	path1|c7032_g1_i1	path1
LG1_851	PARG00851m07	c	c7032_g1_i1	path1|c7032_g1_i1	path1
LG1_851	PARG00851m05	c	c7032_g1_i1	path1|c7032_g1_i1	path1
LG1_851	PARG00851m06	c	c7032_g1_i1	path1|c7032_g1_i1	path1
LG1_851	PARG00851m04	c	c72847_g1_i1	path1|c72847_g1_i1	path1,c7032_g1_i1	path1|c7032_g1_i1	path1
LG1_851	PARG00851m08	c	c7032_g1_i1	path1|c7032_g1_i1	path1,c72543_g1_i1	path1|c72543_g1_i1	path1
LG1_851	PARG00851m01	c	c7032_g1_i1	path1|c7032_g1_i1	path1
LG1_851	PARG00851m02	=	c47539_g1_i1	path1|c47539_g1_i1	path1
LG1_852	PARG00852m01	c	c44285_g2_i1	path1|c44285_g2_i1	path1
LG1_852	PARG00852m02	c	c44285_g2_i1	path1|c44285_g2_i1	path1
LG1_861	PARG00861m02	=	c14549_g1_i1	path2|c14549_g1_i1	path2
LG1_876	PARG00876m01	c	c24161_g1_i1	path1|c24161_g1_i1	path1
LG1_895	PARG00895m01	c	c70988_g1_i1	path1|c70988_g1_i1	path1
LG1_952	PARG00952m01	c	c12162_g1_i1	path1|c12162_g1_i1	path1,c27746_g1_i1	path1|c27746_g1_i1	path1
LG1_953	PARG00953m02	c	c31410_g1_i1	path1|c31410_g1_i1	path1
LG1_953	PARG00953m01	c	c31410_g1_i1	path1|c31410_g1_i1	path1
LG1_967	PARG00967m01	=	c28512_g1_i1	path1|c28512_g1_i1	path1
LG1_980	PARG00980m01	c	c2220_g1_i1	path1|c2220_g1_i1	path1
LG1_986	PARG00986m01	=	c35706_g1_i1	path1|c35706_g1_i1	path1
LG1_989	PARG00989m01	=	c26817_g1_i1	path1|c26817_g1_i1	path1
LG1_1011	PARG01011m01	=	c31505_g1_i1	path1|c31505_g1_i1	path1
LG1_1014	PARG01014m01	=	c20731_g1_i1	path1|c20731_g1_i1	path1
LG1_1024	PARG01024m01	c	c84429_g1_i1	path5|c84429_g1_i1	path5
LG1_1045	PARG01045m01	=	c44429_g1_i1	path1|c44429_g1_i1	path1
LG1_1047	PARG01047m01	=	c35172_g1_i1	path1|c35172_g1_i1	path1
LG1_1060	PARG01060m01	c	c6260_g1_i1	path1|c6260_g1_i1	path1
LG1_1081	PARG01081m01	c	c17596_g1_i1	path1|c17596_g1_i1	path1,c75628_g1_i1	path1|c75628_g1_i1	path1
LG1_1088	PARG01088m01	c	c21305_g1_i1	path1|c21305_g1_i1	path1,c83512_g1_i1	path1|c83512_g1_i1	path1
LG1_1102	PARG01102m04	c	c20853_g1_i1	path1|c20853_g1_i1	path1
LG1_1102	PARG01102m02	c	c20853_g1_i1	path1|c20853_g1_i1	path1
LG1_1121	PARG01121m01	c	c15660_g1_i1	path1|c15660_g1_i1	path1
LG1_1123	PARG01123m01	c	c39932_g1_i1	path1|c39932_g1_i1	path1,c83925_g1_i1	path1|c83925_g1_i1	path1
LG1_1146	PARG01146m01	c	c75360_g1_i1	path1|c75360_g1_i1	path1,c77433_g1_i1	path1|c77433_g1_i1	path1
LG1_1157	PARG01157m01	c	c51608_g1_i1	path1|c51608_g1_i1	path1,c20162_g1_i2	path1|c20162_g1_i2	path1
LG1_1165	PARG01165m01	c	c70127_g1_i1	path2|c70127_g1_i1	path2,c32260_g1_i1	path2|c32260_g1_i1	path2
LG1_1175	PARG01175m01	c	c79887_g1_i1	path1|c79887_g1_i1	path1
LG1_1181	PARG01181m08	c	c66832_g1_i1	path2|c66832_g1_i1	path2
LG1_1181	PARG01181m09	c	c66832_g1_i1	path2|c66832_g1_i1	path2
LG1_1181	PARG01181m04	c	c66832_g1_i1	path2|c66832_g1_i1	path2
LG1_1181	PARG01181m06	c	c66832_g1_i1	path2|c66832_g1_i1	path2
LG1_1181	PARG01181m02	c	c66832_g1_i1	path2|c66832_g1_i1	path2
LG1_1181	PARG01181m03	c	c66832_g1_i1	path2|c66832_g1_i1	path2
LG1_1200	PARG01200m01	=	c29059_g1_i2	path1|c29059_g1_i2	path1
LG1_1202	PARG01202m02	c	c30421_g1_i2	path1|c30421_g1_i2	path1
LG1_1202	PARG01202m01	c	c30421_g1_i2	path1|c30421_g1_i2	path1
LG1_1207	PARG01207m01	c	c29460_g1_i1	path1|c29460_g1_i1	path1
LG1_1209	PARG01209m01	=	c42533_g2_i1	path1|c42533_g2_i1	path1
LG1_1221	PARG01221m02	c	c29460_g1_i1	path2|c29460_g1_i1	path2
LG1_1221	PARG01221m01	c	c29460_g1_i1	path2|c29460_g1_i1	path2
LG1_1228	PARG01228m01	c	c33887_g1_i1	path1|c33887_g1_i1	path1
LG1_1228	PARG01228m02	c	c33887_g1_i1	path1|c33887_g1_i1	path1
LG1_1254	PARG01254m01	=	c44807_g1_i3	path1|c44807_g1_i3	path1
LG1_1258	PARG01258m02	c	c43852_g1_i2	path2|c43852_g1_i2	path2
LG1_1258	PARG01258m01	c	c41587_g1_i3	path1|c41587_g1_i3	path1,c43852_g1_i2	path2|c43852_g1_i2	path2
LG1_1258	PARG01258m03	c	c41587_g1_i3	path1|c41587_g1_i3	path1
LG1_1289	PARG01289m01	=	c41550_g2_i1	path1|c41550_g2_i1	path1
LG1_1299	PARG01299m01	=	c45279_g1_i3	path1|c45279_g1_i3	path1
LG1_1299	PARG01299m01	c	c39537_g2_i1	path1|c39537_g2_i1	path1
LG1_1302	PARG01302m01	c	c65473_g1_i1	path1|c65473_g1_i1	path1
LG1_1319	PARG01319m01	c	c56309_g1_i1	path1|c56309_g1_i1	path1
LG1_1322	PARG01322m01	c	c68389_g1_i1	path5|c68389_g1_i1	path5
LG1_1347	PARG01347m01	c	c70127_g1_i1	path1|c70127_g1_i1	path1
LG1_1358	PARG01358m04	c	c12523_g1_i1	path1|c12523_g1_i1	path1,c12497_g1_i1	path1|c12497_g1_i1	path1
LG1_1358	PARG01358m05	c	c12523_g1_i1	path1|c12523_g1_i1	path1
LG1_1358	PARG01358m02	c	c12523_g1_i1	path1|c12523_g1_i1	path1
LG1_1358	PARG01358m01	c	c12523_g1_i1	path1|c12523_g1_i1	path1
LG1_1371	PARG01371m01	c	c80514_g1_i1	path1|c80514_g1_i1	path1,c21922_g2_i1	path1|c21922_g2_i1	path1,c21922_g1_i1	path1|c21922_g1_i1	path1
LG1_1371	PARG01371m02	c	c80514_g1_i1	path1|c80514_g1_i1	path1,c21922_g2_i1	path1|c21922_g2_i1	path1,c21922_g1_i1	path1|c21922_g1_i1	path1
LG1_1394	PARG01394m01	c	c47611_g1_i1	path1|c47611_g1_i1	path1,c65025_g1_i1	path1|c65025_g1_i1	path1
LG1_1416	PARG01416m04	c	c63568_g1_i1	path1|c63568_g1_i1	path1
LG1_1455	PARG01455m01	c	c44546_g1_i1	path1|c44546_g1_i1	path1
LG1_1473	PARG01473m02	c	c40876_g2_i1	path1|c40876_g2_i1	path1
LG1_1475	PARG01475m01	c	c80221_g1_i1	path1|c80221_g1_i1	path1,c70106_g1_i1	path1|c70106_g1_i1	path1,c84360_g1_i1	path1|c84360_g1_i1	path1
LG1_1503	PARG01503m02	c	c27841_g1_i1	path1|c27841_g1_i1	path1
LG1_1591	PARG01591m01	c	c34155_g1_i1	path1|c34155_g1_i1	path1
LG1_1594	PARG01594m01	=	c38646_g2_i1	path1|c38646_g2_i1	path1
LG1_1639	PARG01639m01	c	c55425_g1_i1	path1|c55425_g1_i1	path1
LG1_1641	PARG01641m01	c	c82822_g1_i1	path1|c82822_g1_i1	path1
LG1_1641	PARG01641m02	c	c82822_g1_i1	path1|c82822_g1_i1	path1
LG1_1746	PARG01746m01	c	c48711_g1_i1	path1|c48711_g1_i1	path1
LG1_1782	PARG01782m01	c	c54049_g1_i1	path1|c54049_g1_i1	path1
LG1_1782	PARG01782m02	c	c54049_g1_i1	path1|c54049_g1_i1	path1
LG1_1782	PARG01782m04	c	c54049_g1_i1	path1|c54049_g1_i1	path1
LG1_1782	PARG01782m05	c	c54049_g1_i1	path1|c54049_g1_i1	path1
LG1_1782	PARG01782m07	c	c54049_g1_i1	path1|c54049_g1_i1	path1
LG1_1786	PARG01786m01	=	c23797_g1_i2	path1|c23797_g1_i2	path1
LG1_1794	PARG01794m01	c	c13063_g1_i1	path1|c13063_g1_i1	path1,c2394_g1_i1	path1|c2394_g1_i1	path1,c18869_g1_i1	path1|c18869_g1_i1	path1,c30702_g1_i1	path1|c30702_g1_i1
LG1_1805	PARG01805m01	=	c49155_g1_i1	path2|c49155_g1_i1	path2
LG1_1836	PARG01836m04	c	c42257_g1_i2	path1|c42257_g1_i2	path1
LG1_1846	PARG01846m01	=	c41892_g1_i1	path2|c41892_g1_i1	path2
LG1_1855	PARG01855m01	=	c45063_g1_i1	path1|c45063_g1_i1	path1
LG1_1874	PARG01874m01	c	c18630_g1_i1	path1|c18630_g1_i1	path1
LG1_1900	PARG01900m01	c	c42966_g1_i1	path2|c42966_g1_i1	path2,c32279_g1_i1	path1|c32279_g1_i1	path1
LG1_1911	PARG01911m01	=	c34464_g1_i1	path1|c34464_g1_i1	path1
LG1_1916	PARG01916m01	c	c75974_g1_i1	path1|c75974_g1_i1	path1
LG1_1916	PARG01916m02	c	c35617_g1_i1	path1|c35617_g1_i1	path1,c75974_g1_i1	path1|c75974_g1_i1	path1
LG1_1925	PARG01925m01	c	c48499_g1_i1	path1|c48499_g1_i1	path1
LG1_1942	PARG01942m02	c	c18666_g1_i1	path1|c18666_g1_i1	path1
LG1_1942	PARG01942m04	c	c18666_g1_i1	path1|c18666_g1_i1	path1
LG1_1942	PARG01942m03	c	c46305_g1_i2	path1|c46305_g1_i2	path1
LG1_1948	PARG01948m01	=	c49343_g1_i1	path1|c49343_g1_i1	path1
LG1_1948	PARG01948m01	c	c18666_g2_i1	path1|c18666_g2_i1	path1,c46305_g3_i1	path2|c46305_g3_i1	path2
LG1_1962	PARG01962m02	c	c27264_g1_i1	path1|c27264_g1_i1	path1
LG1_1962	PARG01962m01	c	c27264_g1_i1	path1|c27264_g1_i1	path1
LG1_1966	PARG01966m03	c	c83635_g1_i1	path1|c83635_g1_i1	path1
LG1_1966	PARG01966m05	c	c83635_g1_i1	path1|c83635_g1_i1	path1
LG1_1966	PARG01966m02	c	c83635_g1_i1	path1|c83635_g1_i1	path1
LG1_1966	PARG01966m04	c	c83635_g1_i1	path1|c83635_g1_i1	path1
LG1_1984	PARG01984m01	c	c54888_g1_i1	path1|c54888_g1_i1	path1
LG1_1990	PARG01990m01	c	c62469_g1_i1	path1|c62469_g1_i1	path1
LG1_1990	PARG01990m02	c	c62469_g1_i1	path1|c62469_g1_i1	path1
LG1_1990	PARG01990m03	c	c62469_g1_i1	path1|c62469_g1_i1	path1
LG1_1990	PARG01990m04	c	c62469_g1_i1	path1|c62469_g1_i1	path1
LG1_1990	PARG01990m05	c	c62469_g1_i1	path1|c62469_g1_i1	path1
LG1_2002	PARG02002m01	=	c32423_g1_i1	path1|c32423_g1_i1	path1
LG1_2003	PARG02003m01	c	c16585_g1_i1	path1|c16585_g1_i1	path1
LG1_2006	PARG02006m07	c	c81919_g1_i1	path1|c81919_g1_i1	path1
LG1_2011	PARG02011m01	c	c28048_g1_i1	path1|c28048_g1_i1	path1
LG1_2011	PARG02011m02	c	c28048_g1_i1	path1|c28048_g1_i1	path1
LG1_2011	PARG02011m04	c	c28048_g1_i1	path1|c28048_g1_i1	path1
LG1_2025	PARG02025m01	c	c44448_g1_i4	path1|c44448_g1_i4	path1,c19864_g1_i1	path1|c19864_g1_i1	path1
LG1_2040	PARG02040m02	c	c74973_g1_i1	path1|c74973_g1_i1	path1
LG1_2040	PARG02040m03	c	c74973_g1_i1	path1|c74973_g1_i1	path1
LG1_2041	PARG02041m01	=	c27643_g1_i1	path1|c27643_g1_i1	path1
LG1_2045	PARG02045m01	c	c69053_g1_i1	path1|c69053_g1_i1	path1
LG1_2045	PARG02045m02	c	c69053_g1_i1	path1|c69053_g1_i1	path1
LG1_2045	PARG02045m03	c	c69053_g1_i1	path1|c69053_g1_i1	path1
LG1_2045	PARG02045m04	c	c69053_g1_i1	path1|c69053_g1_i1	path1
LG1_2045	PARG02045m05	c	c69053_g1_i1	path1|c69053_g1_i1	path1
LG1_2067	PARG02067m04	c	c2023_g1_i1	path1|c2023_g1_i1	path1
LG1_2069	PARG02069m01	c	c2777_g2_i1	path1|c2777_g2_i1	path1
LG1_2069	PARG02069m02	=	c20320_g1_i1	path1|c20320_g1_i1	path1
LG1_2069	PARG02069m02	c	c2777_g2_i1	path1|c2777_g2_i1	path1
LG1_2078	PARG02078m02	c	c76176_g1_i1	path1|c76176_g1_i1	path1
LG1_2078	PARG02078m01	c	c76176_g1_i1	path1|c76176_g1_i1	path1
LG1_2086	PARG02086m03	c	c21678_g1_i1	path1|c21678_g1_i1	path1
LG1_2092	PARG02092m01	c	c45529_g4_i1	path1|c45529_g4_i1	path1
LG1_2094	PARG02094m01	c	c60666_g1_i1	path1|c60666_g1_i1	path1
LG1_2096	PARG02096m02	c	c8192_g1_i2	path1|c8192_g1_i2	path1,c192_g2_i1	path1|c192_g2_i1	path1
LG1_2096	PARG02096m01	c	c192_g2_i1	path1|c192_g2_i1	path1
LG1_2096	PARG02096m03	c	c192_g2_i1	path1|c192_g2_i1	path1
LG1_2096	PARG02096m04	c	c8192_g1_i2	path1|c8192_g1_i2	path1,c192_g2_i1	path1|c192_g2_i1	path1
LG1_2108	PARG02108m01	=	c41863_g1_i1	path1|c41863_g1_i1	path1
LG1_2115	PARG02115m01	c	c42321_g1_i1	path1|c42321_g1_i1	path1
LG1_2116	PARG02116m01	c	c82566_g1_i1	path1|c82566_g1_i1	path1,c70393_g1_i1	path1|c70393_g1_i1	path1
LG1_2116	PARG02116m02	c	c82566_g1_i1	path1|c82566_g1_i1	path1,c70393_g1_i1	path1|c70393_g1_i1	path1
LG1_2126	PARG02126m01	=	c42746_g1_i1	path1|c42746_g1_i1	path1
LG1_2129	PARG02129m01	c	c71308_g1_i1	path2|c71308_g1_i1	path2
LG1_2135	PARG02135m01	=	c40675_g2_i1	path1|c40675_g2_i1	path1
LG1_2141	PARG02141m01	c	c45732_g1_i2	path1|c45732_g1_i2	path1
LG1_2141	PARG02141m02	c	c45732_g1_i2	path1|c45732_g1_i2	path1
LG1_2144	PARG02144m01	=	c45732_g3_i1	path1|c45732_g3_i1	path1
LG1_2144	PARG02144m01	c	c56461_g1_i1	path1|c56461_g1_i1	path1
LG1_2146	PARG02146m01	c	c25311_g1_i1	path1|c25311_g1_i1	path1
LG1_2154	PARG02154m01	c	c82173_g1_i1	path1|c82173_g1_i1	path1
LG1_2177	PARG02177m02	c	c40125_g1_i1	path2|c40125_g1_i1	path2,c30964_g1_i1	path2|c30964_g1_i1	path2,c27082_g1_i1	path1|c27082_g1_i1	path1
LG1_2180	PARG02180m01	c	c52212_g1_i1	path1|c52212_g1_i1	path1
LG1_2187	PARG02187m01	=	c28562_g1_i1	path1|c28562_g1_i1	path1
LG1_2198	PARG02198m01	=	c44023_g1_i1	path1|c44023_g1_i1	path1
LG1_2206	PARG02206m01	=	c44035_g3_i2	path1|c44035_g3_i2	path1
LG1_2222	PARG02222m02	c	c3712_g1_i1	path1|c3712_g1_i1	path1
LG1_2222	PARG02222m01	c	c3712_g1_i1	path1|c3712_g1_i1	path1
LG1_2222	PARG02222m03	c	c3712_g1_i1	path1|c3712_g1_i1	path1
LG1_2226	PARG02226m01	c	c34458_g1_i1	path1|c34458_g1_i1	path1,c79242_g1_i1	path1|c79242_g1_i1	path1,c54519_g1_i1	path1|c54519_g1_i1	path1
LG1_2227	PARG02227m01	=	c36665_g1_i1	path1|c36665_g1_i1	path1
LG1_2231	PARG02231m01	=	c32438_g1_i1	path1|c32438_g1_i1	path1
LG1_2238	PARG02238m01	c	c65110_g1_i1	path1|c65110_g1_i1	path1
LG1_2243	PARG02243m02	c	c42151_g1_i2	path1|c42151_g1_i2	path1
LG1_2243	PARG02243m04	c	c42151_g1_i2	path1|c42151_g1_i2	path1
LG1_2244	PARG02244m03	c	c41523_g3_i3	path2|c41523_g3_i3	path2,c21632_g1_i1	path1|c21632_g1_i1	path1,c45301_g2_i1	path1|c45301_g2_i1	path1,c38431_g1_i2	path1|c38431_g1_i2
LG1_2244	PARG02244m01	c	c38431_g1_i2	path1|c38431_g1_i2	path1
LG1_2244	PARG02244m02	c	c45301_g2_i1	path1|c45301_g2_i1	path1,c38431_g1_i2	path1|c38431_g1_i2	path1
LG1_2252	PARG02252m01	=	c43041_g1_i1	path1|c43041_g1_i1	path1
LG1_2256	PARG02256m01	c	c38926_g1_i1	path1|c38926_g1_i1	path1,c61586_g1_i1	path1|c61586_g1_i1	path1,c66595_g1_i1	path1|c66595_g1_i1	path1
LG1_2261	PARG02261m01	c	c30266_g1_i1	path1|c30266_g1_i1	path1,c34522_g1_i1	path1|c34522_g1_i1	path1
LG1_2269	PARG02269m01	c	c38127_g2_i1	path1|c38127_g2_i1	path1,c8050_g1_i1	path1|c8050_g1_i1	path1
LG1_2269	PARG02269m02	c	c38127_g2_i1	path1|c38127_g2_i1	path1,c8050_g1_i1	path1|c8050_g1_i1	path1
LG1_2269	PARG02269m03	c	c38127_g2_i1	path1|c38127_g2_i1	path1
LG1_2286	PARG02286m01	c	c34938_g1_i5	path2|c34938_g1_i5	path2
LG1_2308	PARG02308m02	c	c36674_g1_i2	path1|c36674_g1_i2	path1
LG1_2308	PARG02308m03	=	c30210_g1_i1	path1|c30210_g1_i1	path1
LG1_2320	PARG02320m01	=	c45590_g3_i1	path1|c45590_g3_i1	path1
LG1_2321	PARG02321m02	=	c45590_g1_i1	path1|c45590_g1_i1	path1
LG1_2332	PARG02332m01	c	c5098_g1_i1	path1|c5098_g1_i1	path1
LG1_2332	PARG02332m02	c	c5098_g1_i1	path1|c5098_g1_i1	path1
LG1_2333	PARG02333m01	=	c5623_g1_i1	path1|c5623_g1_i1	path1
LG1_2333	PARG02333m01	c	c447_g2_i1	path1|c447_g2_i1	path1
LG1_2350	PARG02350m01	=	c44330_g1_i1	path1|c44330_g1_i1	path1
LG1_2380	PARG02380m02	c	c30635_g1_i1	path2|c30635_g1_i1	path2
LG1_2381	PARG02381m01	c	c28781_g1_i1	path1|c28781_g1_i1	path1
LG1_2382	PARG02382m01	c	c36544_g2_i1	path2|c36544_g2_i1	path2,c50596_g1_i1	path1|c50596_g1_i1	path1
LG1_2382	PARG02382m03	c	c36544_g2_i1	path2|c36544_g2_i1	path2,c50596_g1_i1	path1|c50596_g1_i1	path1
LG1_2383	PARG02383m01	c	c24107_g1_i1	path2|c24107_g1_i1	path2
LG1_2388	PARG02388m01	c	c18666_g2_i1	path2|c18666_g2_i1	path2
LG1_2401	PARG02401m01	c	c28724_g1_i1	path2|c28724_g1_i1	path2,c56041_g1_i1	path1|c56041_g1_i1	path1,c30245_g1_i1	path1|c30245_g1_i1	path1
LG1_2408	PARG02408m01	=	c4238_g1_i1	path1|c4238_g1_i1	path1
LG1_2418	PARG02418m01	c	c45908_g4_i2	path1|c45908_g4_i2	path1
LG1_2425	PARG02425m02	=	c41520_g1_i2	path1|c41520_g1_i2	path1
LG1_2489	PARG02489m01	c	c46232_g3_i1	path1|c46232_g3_i1	path1,c46232_g1_i1	path2|c46232_g1_i1	path2
LG1_2512	PARG02512m01	c	c50697_g1_i1	path1|c50697_g1_i1	path1
LG1_2514	PARG02514m01	c	c7325_g1_i1	path1|c7325_g1_i1	path1,c68576_g1_i1	path1|c68576_g1_i1	path1
LG1_2515	PARG02515m01	c	c68576_g1_i1	path2|c68576_g1_i1	path2
LG1_2516	PARG02516m01	=	c45806_g4_i3	path1|c45806_g4_i3	path1
LG1_2535	PARG02535m01	c	c47592_g1_i1	path1|c47592_g1_i1	path1
LG1_2588	PARG02588m01	c	c70546_g1_i1	path5|c70546_g1_i1	path5
LG1_2592	PARG02592m01	c	c41_g1_i1	path1|c41_g1_i1	path1
LG1_2598	PARG02598m08	=	c45486_g1_i1	path1|c45486_g1_i1	path1,c46300_g1_i3	path1|c46300_g1_i3	path1
LG1_2602	PARG02602m03	c	c44209_g2_i1	path1|c44209_g2_i1	path1
LG1_2627	PARG02627m01	c	c8651_g1_i1	path1|c8651_g1_i1	path1
LG1_2675	PARG02675m01	=	c37934_g1_i1	path1|c37934_g1_i1	path1
LG1_2682	PARG02682m02	c	c66702_g1_i1	path1|c66702_g1_i1	path1
LG1_2682	PARG02682m03	c	c66702_g1_i1	path1|c66702_g1_i1	path1
LG1_2682	PARG02682m04	c	c66702_g1_i1	path1|c66702_g1_i1	path1
LG1_2682	PARG02682m01	c	c66702_g1_i1	path1|c66702_g1_i1	path1
LG1_2682	PARG02682m06	c	c66702_g1_i1	path1|c66702_g1_i1	path1
LG1_2689	PARG02689m01	c	c15967_g1_i1	path1|c15967_g1_i1	path1
LG1_2702	PARG02702m01	=	c35248_g1_i1	path1|c35248_g1_i1	path1
LG1_2706	PARG02706m02	c	c78900_g1_i1	path1|c78900_g1_i1	path1
LG1_2713	PARG02713m01	c	c48874_g1_i1	path1|c48874_g1_i1	path1,c83376_g1_i1	path1|c83376_g1_i1	path1
LG1_2717	PARG02717m01	c	c36895_g2_i2	path1|c36895_g2_i2	path1
LG1_2717	PARG02717m03	c	c36895_g2_i2	path1|c36895_g2_i2	path1
LG1_2732	PARG02732m04	c	c20416_g1_i1	path1|c20416_g1_i1	path1
LG1_2732	PARG02732m03	c	c20416_g1_i1	path1|c20416_g1_i1	path1
LG1_2732	PARG02732m01	c	c20416_g1_i1	path1|c20416_g1_i1	path1
LG1_2732	PARG02732m02	c	c20416_g1_i1	path1|c20416_g1_i1	path1
LG1_2735	PARG02735m01	c	c54585_g1_i1	path1|c54585_g1_i1	path1
LG1_2735	PARG02735m05	c	c54585_g1_i1	path1|c54585_g1_i1	path1
LG1_2735	PARG02735m06	c	c54585_g1_i1	path1|c54585_g1_i1	path1
LG1_2735	PARG02735m08	c	c54585_g1_i1	path1|c54585_g1_i1	path1
LG1_2735	PARG02735m07	c	c54585_g1_i1	path1|c54585_g1_i1	path1
LG1_2735	PARG02735m09	c	c54585_g1_i1	path1|c54585_g1_i1	path1
LG1_2735	PARG02735m10	c	c54585_g1_i1	path1|c54585_g1_i1	path1
LG1_2740	PARG02740m01	c	c35420_g1_i1	path1|c35420_g1_i1	path1
LG1_2749	PARG02749m01	c	c8172_g1_i1	path1|c8172_g1_i1	path1
LG1_2814	PARG02814m01	c	c54130_g1_i1	path1|c54130_g1_i1	path1
LG1_2815	PARG02815m01	c	c64363_g1_i1	path1|c64363_g1_i1	path1
LG1_2815	PARG02815m02	c	c64363_g1_i1	path1|c64363_g1_i1	path1
LG1_2836	PARG02836m01	c	c20298_g1_i1	path1|c20298_g1_i1	path1
LG1_2858	PARG02858m01	c	c40681_g2_i1	path1|c40681_g2_i1	path1
LG1_2858	PARG02858m02	c	c40681_g2_i1	path1|c40681_g2_i1	path1
LG1_2858	PARG02858m05	c	c40681_g2_i1	path1|c40681_g2_i1	path1
LG1_2891	PARG02891m01	c	c7583_g1_i1	path1|c7583_g1_i1	path1,c74772_g1_i1	path1|c74772_g1_i1	path1
LG1_2903	PARG02903m05	c	c30866_g1_i1	path1|c30866_g1_i1	path1
LG1_2903	PARG02903m04	c	c30866_g1_i1	path1|c30866_g1_i1	path1
LG1_2903	PARG02903m01	c	c30866_g1_i1	path1|c30866_g1_i1	path1
LG1_2903	PARG02903m02	c	c30866_g1_i1	path1|c30866_g1_i1	path1
LG1_2913	PARG02913m04	c	c60619_g1_i1	path1|c60619_g1_i1	path1
LG1_2916	PARG02916m01	c	c26041_g1_i1	path1|c26041_g1_i1	path1,c75035_g1_i1	path1|c75035_g1_i1	path1
LG1_2917	PARG02917m02	c	c63177_g1_i1	path1|c63177_g1_i1	path1,c64572_g1_i1	path1|c64572_g1_i1	path1
LG1_2923	PARG02923m01	c	c74574_g1_i1	path1|c74574_g1_i1	path1
LG1_2934	PARG02934m01	c	c30674_g1_i1	path1|c30674_g1_i1	path1,c32393_g1_i1	path1|c32393_g1_i1	path1,c72764_g1_i1	path1|c72764_g1_i1	path1
LG1_2934	PARG02934m02	c	c72764_g1_i1	path1|c72764_g1_i1	path1
LG1_2947	PARG02947m01	c	c76986_g1_i1	path1|c76986_g1_i1	path1
LG1_2953	PARG02953m02	c	c52115_g1_i1	path1|c52115_g1_i1	path1
LG1_2958	PARG02958m01	c	c41359_g2_i2	path1|c41359_g2_i2	path1
LG1_2981	PARG02981m02	c	c75460_g1_i1	path1|c75460_g1_i1	path1
LG1_2981	PARG02981m01	c	c75460_g1_i1	path1|c75460_g1_i1	path1
LG1_3016	PARG03016m02	c	c20089_g1_i1	path1|c20089_g1_i1	path1
LG1_3016	PARG03016m03	c	c20089_g1_i1	path1|c20089_g1_i1	path1
LG1_3016	PARG03016m01	c	c20089_g1_i1	path1|c20089_g1_i1	path1
LG1_3041	PARG03041m03	=	c31595_g1_i1	path1|c31595_g1_i1	path1
LG1_3047	PARG03047m01	=	c30656_g1_i1	path1|c30656_g1_i1	path1
LG1_3067	PARG03067m01	=	c3383_g1_i1	path1|c3383_g1_i1	path1
LG1_3073	PARG03073m01	c	c23932_g1_i1	path2|c23932_g1_i1	path2
LG1_3073	PARG03073m06	c	c23932_g1_i1	path2|c23932_g1_i1	path2
LG1_3073	PARG03073m02	c	c32551_g1_i1	path1|c32551_g1_i1	path1
LG1_3073	PARG03073m03	c	c32551_g1_i1	path1|c32551_g1_i1	path1
LG1_3073	PARG03073m04	c	c32551_g1_i1	path1|c32551_g1_i1	path1
LG1_3083	PARG03083m01	=	c41661_g2_i1	path1|c41661_g2_i1	path1
LG1_3089	PARG03089m02	=	c39758_g2_i2	path1|c39758_g2_i2	path1
LG1_3093	PARG03093m01	c	c39669_g2_i1	path1|c39669_g2_i1	path1
LG1_3093	PARG03093m02	c	c39669_g2_i1	path1|c39669_g2_i1	path1
LG1_3097	PARG03097m02	c	c41058_g2_i1	path2|c41058_g2_i1	path2
LG1_3097	PARG03097m03	c	c41058_g2_i1	path2|c41058_g2_i1	path2
LG1_3097	PARG03097m04	c	c41058_g2_i1	path2|c41058_g2_i1	path2
LG1_3121	PARG03121m01	=	c30634_g1_i1	path1|c30634_g1_i1	path1
LG1_3131	PARG03131m01	c	c15106_g1_i1	path1|c15106_g1_i1	path1
LG1_3138	PARG03138m01	c	c75596_g1_i1	path1|c75596_g1_i1	path1
LG1_3143	PARG03143m01	=	c34078_g1_i2	path1|c34078_g1_i2	path1
LG1_3147	PARG03147m01	c	c5513_g1_i1	path1|c5513_g1_i1	path1,c51452_g1_i1	path1|c51452_g1_i1	path1
LG1_3150	PARG03150m01	=	c20033_g1_i1	path1|c20033_g1_i1	path1
LG1_3179	PARG03179m02	c	c4810_g1_i1	path1|c4810_g1_i1	path1
LG1_3182	PARG03182m01	c	c54232_g1_i1	path2|c54232_g1_i1	path2
LG1_3184	PARG03184m01	c	c35108_g1_i1	path1|c35108_g1_i1	path1,c35108_g1_i1	path2|c35108_g1_i1	path2
LG1_3185	PARG03185m01	=	c38732_g1_i1	path1|c38732_g1_i1	path1
LG1_3197	PARG03197m01	c	c80673_g1_i1	path1|c80673_g1_i1	path1
LG1_3213	PARG03213m01	=	c8800_g1_i1	path1|c8800_g1_i1	path1,c31584_g1_i2	path1|c31584_g1_i2	path1
LG1_3220	PARG03220m02	c	c65696_g1_i1	path1|c65696_g1_i1	path1
LG1_3244	PARG03244m01	=	c50184_g1_i1	path1|c50184_g1_i1	path1
LG1_3245	PARG03245m01	c	c59904_g1_i1	path1|c59904_g1_i1	path1
LG1_3247	PARG03247m03	=	c38765_g1_i1	path1|c38765_g1_i1	path1
LG1_3260	PARG03260m01	c	c69191_g1_i1	path1|c69191_g1_i1	path1
LG1_3260	PARG03260m02	c	c69191_g1_i1	path1|c69191_g1_i1	path1
LG1_3276	PARG03276m01	c	c26996_g2_i1	path2|c26996_g2_i1	path2
LG1_3297	PARG03297m01	=	c29101_g1_i1	path1|c29101_g1_i1	path1
LG1_3304	PARG03304m03	c	c14366_g1_i1	path1|c14366_g1_i1	path1
LG1_9	PARG00009m01	c	c13552_g1_i1	path1|c13552_g1_i1	path1,c63171_g1_i1	path1|c63171_g1_i1	path1
LG1_23	PARG00023m01	c	c33328_g1_i1	path1|c33328_g1_i1	path1
LG1_27	PARG00027m01	c	c33618_g1_i2	path1|c33618_g1_i2	path1
LG1_49	PARG00049m01	c	c61996_g1_i1	path1|c61996_g1_i1	path1
LG1_49	PARG00049m03	c	c61996_g1_i1	path1|c61996_g1_i1	path1,c50891_g1_i1	path1|c50891_g1_i1	path1
LG1_49	PARG00049m04	c	c61996_g1_i1	path1|c61996_g1_i1	path1
LG1_52	PARG00052m01	c	c41696_g2_i2	path1|c41696_g2_i2	path1
LG1_81	PARG00081m01	c	c19628_g1_i1	path1|c19628_g1_i1	path1
LG1_81	PARG00081m02	c	c19628_g1_i1	path1|c19628_g1_i1	path1
LG1_115	PARG00115m01	c	c41432_g1_i2	path1|c41432_g1_i2	path1
LG1_116	PARG00116m01	=	c45729_g1_i2	path1|c45729_g1_i2	path1
LG1_117	PARG00117m01	c	c38674_g1_i1	path1|c38674_g1_i1	path1
LG1_118	PARG00118m01	c	c61592_g1_i1	path1|c61592_g1_i1	path1
LG1_125	PARG00125m02	c	c71584_g1_i1	path1|c71584_g1_i1	path1,c5312_g1_i1	path1|c5312_g1_i1	path1,c75392_g1_i1	path1|c75392_g1_i1	path1
LG1_137	PARG00137m01	=	c45708_g1_i1	path1|c45708_g1_i1	path1
LG1_142	PARG00142m01	c	c6419_g1_i1	path2|c6419_g1_i1	path2
LG1_167	PARG00167m01	c	c28513_g1_i1	path1|c28513_g1_i1	path1,c7737_g1_i1	path1|c7737_g1_i1	path1
LG1_168	PARG00168m01	=	c26455_g1_i1	path1|c26455_g1_i1	path1
LG1_170	PARG00170m01	c	c70065_g1_i1	path1|c70065_g1_i1	path1
LG1_171	PARG00171m02	c	c81009_g1_i1	path1|c81009_g1_i1	path1
LG1_171	PARG00171m03	c	c81009_g1_i1	path1|c81009_g1_i1	path1
LG1_176	PARG00176m01	=	c39434_g1_i1	path1|c39434_g1_i1	path1
LG1_185	PARG00185m01	=	c9512_g1_i1	path1|c9512_g1_i1	path1
LG1_191	PARG00191m01	c	c54407_g1_i1	path1|c54407_g1_i1	path1
LG1_201	PARG00201m06	c	c38764_g1_i1	path1|c38764_g1_i1	path1
LG1_201	PARG00201m01	c	c48796_g1_i1	path1|c48796_g1_i1	path1
LG1_218	PARG00218m01	=	c40716_g1_i1	path1|c40716_g1_i1	path1
LG1_227	PARG00227m01	c	c64146_g1_i1	path1|c64146_g1_i1	path1
LG1_228	PARG00228m03	c	c34229_g2_i1	path2|c34229_g2_i1	path2,c34229_g1_i2	path1|c34229_g1_i2	path1,c81425_g1_i1	path1|c81425_g1_i1	path1,c5272_g1_i2	path1|c5272_g1_i2	path2|c33073_g1_i1	path2,c33073_g1_i1	path3|c33073_g1_i1	path3
LG1_228	PARG00228m02	c	c34229_g2_i1	path2|c34229_g2_i1	path2,c34229_g1_i2	path1|c34229_g1_i2	path1,c81425_g1_i1	path1|c81425_g1_i1	path1,c5272_g1_i2	path1|c5272_g1_i2	path2|c33073_g1_i1	path2,c33073_g1_i1	path3|c33073_g1_i1	path3
LG1_228	PARG00228m07	c	c34229_g2_i1	path2|c34229_g2_i1	path2,c34229_g1_i2	path1|c34229_g1_i2	path1,c81425_g1_i1	path1|c81425_g1_i1	path1,c5272_g1_i2	path1|c5272_g1_i2	path2|c33073_g1_i1	path2,c33073_g1_i1	path3|c33073_g1_i1	path3
LG1_228	PARG00228m01	c	c18511_g1_i1	path1|c18511_g1_i1	path1
LG1_228	PARG00228m04	c	c18511_g1_i1	path1|c18511_g1_i1	path1
LG1_228	PARG00228m05	c	c18511_g1_i1	path1|c18511_g1_i1	path1
LG1_228	PARG00228m06	c	c18511_g1_i1	path1|c18511_g1_i1	path1
LG1_235	PARG00235m02	c	c1905_g1_i1	path1|c1905_g1_i1	path1,c1905_g1_i1	path2|c1905_g1_i1	path2
LG1_235	PARG00235m03	c	c1905_g1_i1	path1|c1905_g1_i1	path1,c1905_g1_i1	path2|c1905_g1_i1	path2
LG1_235	PARG00235m04	c	c1905_g1_i1	path1|c1905_g1_i1	path1,c1905_g1_i1	path2|c1905_g1_i1	path2
LG1_253	PARG00253m01	c	c47991_g1_i1	path1|c47991_g1_i1	path1
LG1_283	PARG00283m02	c	c14517_g1_i1	path2|c14517_g1_i1	path2
LG1_283	PARG00283m03	c	c14517_g1_i1	path2|c14517_g1_i1	path2
LG1_283	PARG00283m01	c	c14517_g1_i1	path2|c14517_g1_i1	path2
LG1_283	PARG00283m04	c	c14517_g1_i1	path2|c14517_g1_i1	path2
LG1_304	PARG00304m01	=	c23214_g1_i1	path1|c23214_g1_i1	path1
LG1_305	PARG00305m01	c	c31508_g1_i2	path1|c31508_g1_i2	path1
LG1_313	PARG00313m02	=	c78925_g1_i1	path1|c78925_g1_i1	path1
LG1_336	PARG00336m01	c	c67232_g1_i1	path1|c67232_g1_i1	path1
LG1_348	PARG00348m01	c	c29135_g1_i1	path1|c29135_g1_i1	path1
LG1_356	PARG00356m02	=	c38832_g1_i1	path1|c38832_g1_i1	path1
LG1_357	PARG00357m01	=	c44965_g1_i4	path1|c44965_g1_i4	path1
LG1_366	PARG00366m01	c	c78913_g1_i1	path1|c78913_g1_i1	path1
LG1_368	PARG00368m01	c	c68910_g1_i1	path1|c68910_g1_i1	path1
LG1_379	PARG00379m01	c	c58260_g1_i1	path1|c58260_g1_i1	path1
LG1_411	PARG00411m01	c	c47926_g1_i1	path1|c47926_g1_i1	path1
LG1_413	PARG00413m01	=	c30067_g1_i1	path1|c30067_g1_i1	path1
LG1_426	PARG00426m03	=	c37863_g2_i2	path1|c37863_g2_i2	path1
LG1_435	PARG00435m01	c	c51201_g1_i1	path1|c51201_g1_i1	path1
LG1_435	PARG00435m02	c	c51201_g1_i1	path1|c51201_g1_i1	path1
LG1_440	PARG00440m01	c	c39700_g1_i1	path1|c39700_g1_i1	path1
LG1_455	PARG00455m01	=	c17906_g1_i1	path1|c17906_g1_i1	path1
LG1_476	PARG00476m07	c	c13503_g1_i1	path1|c13503_g1_i1	path1,c47629_g1_i1	path1|c47629_g1_i1	path1
LG1_476	PARG00476m12	c	c43745_g2_i1	path1|c43745_g2_i1	path1,c13503_g1_i1	path1|c13503_g1_i1	path1,c47629_g1_i1	path1|c47629_g1_i1	path1
LG1_491	PARG00491m01	=	c41626_g1_i6	path1|c41626_g1_i6	path1
LG1_504	PARG00504m01	=	c38177_g1_i1	path1|c38177_g1_i1	path1
LG1_522	PARG00522m02	c	c6193_g1_i1	path1|c6193_g1_i1	path1
LG1_530	PARG00530m01	c	c12958_g1_i1	path1|c12958_g1_i1	path1
LG1_541	PARG00541m01	c	c251_g1_i1	path2|c251_g1_i1	path2,c56391_g1_i1	path2|c56391_g1_i1	path2
LG1_546	PARG00546m01	c	c35407_g1_i1	path1|c35407_g1_i1	path1,c4002_g1_i1	path1|c4002_g1_i1	path1
LG1_553	PARG00553m01	c	c43674_g2_i1	path2|c43674_g2_i1	path2
LG1_579	PARG00579m07	c	c75869_g1_i1	path1|c75869_g1_i1	path1
LG1_579	PARG00579m02	=	c31667_g1_i1	path1|c31667_g1_i1	path1
LG1_579	PARG00579m02	c	c75869_g1_i1	path1|c75869_g1_i1	path1
LG1_583	PARG00583m05	=	c43814_g2_i3	path1|c43814_g2_i3	path1
LG1_583	PARG00583m06	=	c43814_g2_i3	path1|c43814_g2_i3	path1
LG1_592	PARG00592m01	c	c83954_g1_i1	path1|c83954_g1_i1	path1
LG1_602	PARG00602m01	=	c41039_g1_i1	path1|c41039_g1_i1	path1
LG1_606	PARG00606m05	c	c25258_g1_i2	path1|c25258_g1_i2	path1
LG1_606	PARG00606m07	c	c25258_g1_i2	path1|c25258_g1_i2	path1
LG1_610	PARG00610m01	c	c51357_g1_i1	path1|c51357_g1_i1	path1
LG1_637	PARG00637m01	=	c45263_g2_i1	path1|c45263_g2_i1	path1
LG1_650	PARG00650m01	=	c27276_g1_i1	path1|c27276_g1_i1	path1
LG1_654	PARG00654m01	c	c51266_g1_i1	path1|c51266_g1_i1	path1,c31829_g2_i1	path1|c31829_g2_i1	path1,c11887_g1_i1	path1|c11887_g1_i1	path1
LG1_654	PARG00654m04	c	c51266_g1_i1	path1|c51266_g1_i1	path1,c31829_g2_i1	path1|c31829_g2_i1	path1,c11887_g1_i1	path1|c11887_g1_i1	path1
LG1_654	PARG00654m02	c	c51266_g1_i1	path1|c51266_g1_i1	path1,c31829_g2_i1	path1|c31829_g2_i1	path1,c11887_g1_i1	path1|c11887_g1_i1	path1
LG1_654	PARG00654m03	c	c51266_g1_i1	path1|c51266_g1_i1	path1,c31829_g2_i1	path1|c31829_g2_i1	path1,c11887_g1_i1	path1|c11887_g1_i1	path1
LG1_657	PARG00657m01	c	c45973_g3_i1	path1|c45973_g3_i1	path1,c66823_g1_i1	path1|c66823_g1_i1	path1
LG1_658	PARG00658m01	c	c13609_g1_i1	path1|c13609_g1_i1	path1,c75554_g1_i1	path1|c75554_g1_i1	path1
LG1_659	PARG00659m04	=	c45973_g5_i1	path1|c45973_g5_i1	path1
LG1_659	PARG00659m01	c	c45973_g3_i1	path2|c45973_g3_i1	path2
LG1_660	PARG00660m01	c	c45973_g4_i2	path1|c45973_g4_i2	path1
LG1_661	PARG00661m01	c	c45973_g6_i1	path1|c45973_g6_i1	path1,c19929_g1_i1	path1|c19929_g1_i1	path1
LG1_662	PARG00662m02	c	c30903_g1_i1	path1|c30903_g1_i1	path1,c19443_g1_i1	path1|c19443_g1_i1	path1
LG1_662	PARG00662m01	c	c19443_g1_i1	path1|c19443_g1_i1	path1
LG1_683	PARG00683m01	c	c38403_g1_i2	path2|c38403_g1_i2	path2
LG1_683	PARG00683m02	c	c38403_g1_i2	path2|c38403_g1_i2	path2
LG1_686	PARG00686m01	=	c23099_g1_i1	path1|c23099_g1_i1	path1
LG1_703	PARG00703m01	=	c72981_g1_i1	path1|c72981_g1_i1	path1
LG1_711	PARG00711m01	c	c70239_g1_i1	path1|c70239_g1_i1	path1
LG1_716	PARG00716m01	c	c45908_g3_i1	path1|c45908_g3_i1	path1
LG1_721	PARG00721m01	c	c82514_g1_i1	path2|c82514_g1_i1	path2
LG1_729	PARG00729m01	c	c44285_g3_i1	path1|c44285_g3_i1	path1
LG1_729	PARG00729m02	c	c44285_g3_i1	path1|c44285_g3_i1	path1
LG1_739	PARG00739m03	=	c46268_g2_i1	path1|c46268_g2_i1	path1
LG1_739	PARG00739m03	c	c46268_g1_i3	path1|c46268_g1_i3	path1
LG1_754	PARG00754m01	=	c31743_g1_i1	path1|c31743_g1_i1	path1
LG1_831	PARG00831m01	=	c20439_g1_i1	path1|c20439_g1_i1	path1
LG1_844	PARG00844m01	c	c20956_g1_i1	path1|c20956_g1_i1	path1,c45840_g1_i2	path2|c45840_g1_i2	path2,c50677_g1_i1	path1|c50677_g1_i1	path1
LG1_857	PARG00857m01	c	c84744_g1_i1	path1|c84744_g1_i1	path1,c62620_g1_i1	path1|c62620_g1_i1	path1
LG1_870	PARG00870m02	c	c64344_g1_i1	path1|c64344_g1_i1	path1,c17520_g1_i1	path1|c17520_g1_i1	path1
LG1_870	PARG00870m01	c	c17520_g1_i1	path1|c17520_g1_i1	path1
LG1_881	PARG00881m02	c	c45840_g1_i2	path1|c45840_g1_i2	path1
LG1_881	PARG00881m06	=	c46312_g1_i3	path1|c46312_g1_i3	path1
LG1_881	PARG00881m06	c	c45840_g1_i2	path1|c45840_g1_i2	path1
LG1_885	PARG00885m01	c	c67363_g1_i1	path1|c67363_g1_i1	path1
LG1_894	PARG00894m02	=	c4366_g1_i1	path1|c4366_g1_i1	path1,c42393_g2_i3	path1|c42393_g2_i3	path1
LG1_936	PARG00936m01	c	c17197_g1_i1	path2|c17197_g1_i1	path2
LG1_936	PARG00936m02	c	c17197_g1_i1	path2|c17197_g1_i1	path2
LG1_936	PARG00936m03	c	c17197_g1_i1	path2|c17197_g1_i1	path2
LG1_943	PARG00943m01	=	c42969_g1_i2	path1|c42969_g1_i2	path1
LG1_950	PARG00950m01	=	c31523_g1_i1	path1|c31523_g1_i1	path1
LG1_962	PARG00962m01	=	c82623_g1_i1	path1|c82623_g1_i1	path1
LG1_968	PARG00968m08	c	c67643_g1_i1	path1|c67643_g1_i1	path1
LG1_974	PARG00974m01	c	c45560_g1_i1	path1|c45560_g1_i1	path1
LG1_974	PARG00974m02	c	c45560_g1_i1	path1|c45560_g1_i1	path1
LG1_975	PARG00975m01	c	c72816_g1_i1	path1|c72816_g1_i1	path1
LG1_976	PARG00976m03	c	c20307_g2_i1	path1|c20307_g2_i1	path1,c20307_g1_i1	path1|c20307_g1_i1	path1,c20307_g3_i1	path1|c20307_g3_i1	path1
LG1_976	PARG00976m04	c	c20307_g2_i1	path1|c20307_g2_i1	path1,c20307_g1_i1	path1|c20307_g1_i1	path1,c20307_g3_i1	path1|c20307_g3_i1	path1
LG1_976	PARG00976m05	c	c20307_g2_i1	path1|c20307_g2_i1	path1,c20307_g1_i1	path1|c20307_g1_i1	path1,c20307_g3_i1	path1|c20307_g3_i1	path1
LG1_976	PARG00976m02	c	c67962_g1_i1	path1|c67962_g1_i1	path1
LG1_992	PARG00992m03	c	c54477_g1_i1	path1|c54477_g1_i1	path1,c44035_g1_i1	path2|c44035_g1_i1	path2
LG1_992	PARG00992m04	c	c54477_g1_i1	path1|c54477_g1_i1	path1,c44035_g1_i1	path2|c44035_g1_i1	path2
LG1_992	PARG00992m02	c	c54477_g1_i1	path1|c54477_g1_i1	path1,c44035_g1_i1	path2|c44035_g1_i1	path2
LG1_992	PARG00992m01	c	c54477_g1_i1	path1|c54477_g1_i1	path1,c44035_g1_i1	path2|c44035_g1_i1	path2
LG1_995	PARG00995m04	c	c62616_g1_i1	path1|c62616_g1_i1	path1,c38257_g1_i1	path1|c38257_g1_i1	path1
LG1_995	PARG00995m01	c	c62616_g1_i1	path1|c62616_g1_i1	path1,c38257_g1_i1	path1|c38257_g1_i1	path1
LG1_995	PARG00995m02	c	c62616_g1_i1	path1|c62616_g1_i1	path1
LG1_995	PARG00995m03	c	c62616_g1_i1	path1|c62616_g1_i1	path1
LG1_1015	PARG01015m01	c	c36093_g1_i1	path2|c36093_g1_i1	path2
LG1_1056	PARG01056m02	c	c45840_g2_i1	path2|c45840_g2_i1	path2
LG1_1056	PARG01056m01	c	c45840_g2_i1	path2|c45840_g2_i1	path2
LG1_1069	PARG01069m01	=	c18127_g1_i2	path1|c18127_g1_i2	path1
LG1_1073	PARG01073m03	c	c46834_g1_i1	path1|c46834_g1_i1	path1
LG1_1086	PARG01086m01	c	c41699_g1_i1	path1|c41699_g1_i1	path1,c41699_g1_i1	path2|c41699_g1_i1	path2
LG1_1086	PARG01086m04	c	c41699_g1_i1	path1|c41699_g1_i1	path1,c41699_g1_i1	path2|c41699_g1_i1	path2
LG1_1086	PARG01086m05	c	c41699_g1_i1	path1|c41699_g1_i1	path1,c41699_g1_i1	path2|c41699_g1_i1	path2
LG1_1086	PARG01086m06	c	c41699_g1_i1	path1|c41699_g1_i1	path1,c41699_g1_i1	path2|c41699_g1_i1	path2
LG1_1086	PARG01086m02	c	c41699_g1_i1	path1|c41699_g1_i1	path1,c41699_g1_i1	path2|c41699_g1_i1	path2
LG1_1086	PARG01086m03	c	c41699_g1_i1	path1|c41699_g1_i1	path1,c41699_g1_i1	path2|c41699_g1_i1	path2
LG1_1090	PARG01090m01	c	c65328_g1_i1	path1|c65328_g1_i1	path1
LG1_1091	PARG01091m01	=	c46216_g1_i6	path1|c46216_g1_i6	path1
LG1_1092	PARG01092m01	=	c31774_g1_i1	path1|c31774_g1_i1	path1
LG1_1109	PARG01109m01	=	c42808_g1_i1	path1|c42808_g1_i1	path1
LG1_1115	PARG01115m01	c	c57906_g1_i1	path1|c57906_g1_i1	path1
LG1_1127	PARG01127m01	c	c40663_g1_i1	path1|c40663_g1_i1	path1,c28509_g1_i1	path1|c28509_g1_i1	path1
LG1_1167	PARG01167m01	c	c46127_g1_i1	path1|c46127_g1_i1	path1
LG1_1193	PARG01193m01	=	c12054_g1_i1	path1|c12054_g1_i1	path1
LG1_1193	PARG01193m01	c	c77522_g1_i1	path1|c77522_g1_i1	path1
LG1_1248	PARG01248m01	=	c60115_g1_i1	path1|c60115_g1_i1	path1
LG1_1249	PARG01249m08	c	c34620_g1_i1	path1|c34620_g1_i1	path1
LG1_1260	PARG01260m02	c	c64141_g1_i1	path2|c64141_g1_i1	path2,c12150_g1_i1	path1|c12150_g1_i1	path1,c1418_g1_i1	path1|c1418_g1_i1	path1
LG1_1260	PARG01260m01	c	c29910_g1_i1	path1|c29910_g1_i1	path1
LG1_1265	PARG01265m02	c	c8927_g1_i1	path1|c8927_g1_i1	path1,c15912_g1_i1	path1|c15912_g1_i1	path1
LG1_1269	PARG01269m01	c	c32700_g1_i1	path1|c32700_g1_i1	path1,c74021_g1_i1	path1|c74021_g1_i1	path1
LG1_1376	PARG01376m03	c	c27246_g1_i1	path1|c27246_g1_i1	path1
LG1_1391	PARG01391m01	=	c44076_g1_i1	path1|c44076_g1_i1	path1
LG1_1425	PARG01425m03	c	c74179_g1_i1	path1|c74179_g1_i1	path1,c55285_g1_i1	path1|c55285_g1_i1	path1
LG1_1425	PARG01425m02	c	c74179_g1_i1	path1|c74179_g1_i1	path1
LG1_1425	PARG01425m01	=	c42806_g3_i1	path1|c42806_g3_i1	path1
LG1_1437	PARG01437m03	=	c45174_g2_i1	path1|c45174_g2_i1	path1
LG1_1451	PARG01451m01	=	c44675_g1_i1	path1|c44675_g1_i1	path1
LG1_1456	PARG01456m02	c	c31067_g1_i1	path1|c31067_g1_i1	path1
LG1_1456	PARG01456m01	c	c41217_g1_i1	path1|c41217_g1_i1	path1,c30711_g1_i1	path1|c30711_g1_i1	path1,c30711_g2_i1	path1|c30711_g2_i1	path1
LG1_1456	PARG01456m03	c	c41217_g1_i1	path1|c41217_g1_i1	path1,c30711_g1_i1	path1|c30711_g1_i1	path1,c30711_g2_i1	path1|c30711_g2_i1	path1
LG1_1456	PARG01456m04	c	c41217_g1_i1	path1|c41217_g1_i1	path1,c30711_g1_i1	path1|c30711_g1_i1	path1,c30711_g2_i1	path1|c30711_g2_i1	path1
LG1_1456	PARG01456m05	c	c41217_g1_i1	path1|c41217_g1_i1	path1,c30711_g1_i1	path1|c30711_g1_i1	path1,c30711_g2_i1	path1|c30711_g2_i1	path1
LG1_1510	PARG01510m02	c	c62235_g1_i1	path1|c62235_g1_i1	path1
LG1_1513	PARG01513m01	c	c47549_g1_i1	path1|c47549_g1_i1	path1,c52781_g1_i1	path1|c52781_g1_i1	path1
LG1_1513	PARG01513m02	c	c47549_g1_i1	path1|c47549_g1_i1	path1,c52781_g1_i1	path1|c52781_g1_i1	path1
LG1_1513	PARG01513m04	c	c47549_g1_i1	path1|c47549_g1_i1	path1,c52781_g1_i1	path1|c52781_g1_i1	path1
LG1_1538	PARG01538m01	c	c30662_g1_i1	path1|c30662_g1_i1	path1
LG1_1549	PARG01549m01	c	c28858_g1_i1	path1|c28858_g1_i1	path1,c42479_g1_i1	path1|c42479_g1_i1	path1,c35362_g1_i1	path1|c35362_g1_i1	path1,c42479_g3_i1	path1|c42479_g3_i1
LG1_1549	PARG01549m02	c	c28858_g1_i1	path1|c28858_g1_i1	path1,c42479_g1_i1	path1|c42479_g1_i1	path1,c35362_g1_i1	path1|c35362_g1_i1	path1,c42479_g3_i1	path1|c42479_g3_i1
LG1_1554	PARG01554m01	=	c35732_g1_i1	path1|c35732_g1_i1	path1
LG1_1578	PARG01578m01	c	c6766_g1_i1	path1|c6766_g1_i1	path1
LG1_1578	PARG01578m04	c	c6766_g1_i1	path1|c6766_g1_i1	path1
LG1_1578	PARG01578m07	c	c6766_g1_i1	path1|c6766_g1_i1	path1
LG1_1578	PARG01578m08	c	c6766_g1_i1	path1|c6766_g1_i1	path1
LG1_1645	PARG01645m01	c	c52127_g1_i1	path1|c52127_g1_i1	path1
LG1_1647	PARG01647m01	c	c30447_g1_i1	path1|c30447_g1_i1	path1
LG1_1647	PARG01647m02	c	c30447_g1_i1	path1|c30447_g1_i1	path1
LG1_1687	PARG01687m02	=	c37251_g1_i1	path1|c37251_g1_i1	path1
LG1_1687	PARG01687m02	c	c42810_g1_i1	path1|c42810_g1_i1	path1
LG1_1687	PARG01687m01	c	c42810_g1_i1	path1|c42810_g1_i1	path1
LG1_1733	PARG01733m01	c	c57481_g1_i1	path1|c57481_g1_i1	path1,c64815_g1_i1	path1|c64815_g1_i1	path1
LG1_1763	PARG01763m02	c	c77411_g1_i1	path1|c77411_g1_i1	path1
LG1_1781	PARG01781m01	c	c71838_g1_i1	path2|c71838_g1_i1	path2
LG1_1783	PARG01783m01	c	c17740_g1_i1	path2|c17740_g1_i1	path2,c17740_g1_i1	path1|c17740_g1_i1	path1
LG1_1783	PARG01783m02	c	c17740_g1_i1	path2|c17740_g1_i1	path2,c17740_g1_i1	path1|c17740_g1_i1	path1
LG1_1793	PARG01793m04	c	c4178_g1_i1	path1|c4178_g1_i1	path1
LG1_1826	PARG01826m01	=	c38278_g1_i1	path2|c38278_g1_i1	path2
LG1_1827	PARG01827m01	c	c32853_g1_i1	path1|c32853_g1_i1	path1
LG1_1845	PARG01845m01	c	c27648_g1_i1	path2|c27648_g1_i1	path2
LG1_1854	PARG01854m02	c	c54858_g1_i1	path1|c54858_g1_i1	path1
LG1_1883	PARG01883m01	c	c37561_g1_i1	path1|c37561_g1_i1	path1,c17361_g1_i1	path1|c17361_g1_i1	path1,c63082_g1_i1	path1|c63082_g1_i1	path1
LG1_1883	PARG01883m02	c	c37561_g1_i1	path1|c37561_g1_i1	path1,c17361_g1_i1	path1|c17361_g1_i1	path1,c63082_g1_i1	path1|c63082_g1_i1	path1
LG1_1883	PARG01883m03	c	c37561_g1_i1	path1|c37561_g1_i1	path1,c17361_g1_i1	path1|c17361_g1_i1	path1,c63082_g1_i1	path1|c63082_g1_i1	path1
LG1_1883	PARG01883m04	c	c37561_g1_i1	path1|c37561_g1_i1	path1
LG1_1907	PARG01907m01	c	c47588_g1_i1	path2|c47588_g1_i1	path2
LG1_1907	PARG01907m02	c	c47588_g1_i1	path2|c47588_g1_i1	path2
LG1_1907	PARG01907m03	c	c47588_g1_i1	path1|c47588_g1_i1	path1,c47588_g1_i1	path2|c47588_g1_i1	path2
LG1_1922	PARG01922m01	=	c40095_g1_i1	path1|c40095_g1_i1	path1
LG1_1927	PARG01927m02	=	c28011_g1_i1	path1|c28011_g1_i1	path1
LG1_1959	PARG01959m01	c	c48497_g1_i1	path1|c48497_g1_i1	path1
LG1_1971	PARG01971m01	=	c42089_g1_i1	path1|c42089_g1_i1	path1
LG1_1978	PARG01978m01	c	c71992_g1_i1	path1|c71992_g1_i1	path1
LG1_2008	PARG02008m01	c	c22789_g2_i1	path1|c22789_g2_i1	path1
LG1_2008	PARG02008m03	c	c22789_g2_i1	path1|c22789_g2_i1	path1
LG1_2008	PARG02008m02	c	c22789_g2_i1	path1|c22789_g2_i1	path1
LG1_2010	PARG02010m01	=	c35201_g1_i1	path1|c35201_g1_i1	path1
LG1_2014	PARG02014m01	c	c81558_g1_i1	path1|c81558_g1_i1	path1
LG1_2015	PARG02015m02	c	c67146_g1_i1	path2|c67146_g1_i1	path2
LG1_2015	PARG02015m01	c	c67146_g1_i1	path2|c67146_g1_i1	path2
LG1_2035	PARG02035m01	c	c20905_g1_i1	path1|c20905_g1_i1	path1
LG1_2038	PARG02038m01	=	c31402_g1_i1	path1|c31402_g1_i1	path1
LG1_2042	PARG02042m01	=	c35853_g3_i1	path1|c35853_g3_i1	path1
LG1_2044	PARG02044m02	c	c29865_g2_i1	path2|c29865_g2_i1	path2,c29865_g2_i1	path1|c29865_g2_i1	path1
LG1_2044	PARG02044m01	c	c29865_g2_i1	path2|c29865_g2_i1	path2,c29865_g2_i1	path1|c29865_g2_i1	path1
LG1_2050	PARG02050m02	=	c24480_g1_i1	path1|c24480_g1_i1	path1
LG1_2050	PARG02050m02	c	c28886_g1_i1	path1|c28886_g1_i1	path1
LG1_2053	PARG02053m01	=	c32156_g1_i2	path1|c32156_g1_i2	path1
LG1_2071	PARG02071m01	c	c67487_g1_i1	path1|c67487_g1_i1	path1,c27523_g1_i1	path1|c27523_g1_i1	path1
LG1_2081	PARG02081m02	c	c4910_g1_i1	path1|c4910_g1_i1	path1,c54708_g1_i1	path1|c54708_g1_i1	path1,c72876_g1_i1	path1|c72876_g1_i1	path1
LG1_2081	PARG02081m03	c	c4910_g1_i1	path1|c4910_g1_i1	path1,c54708_g1_i1	path1|c54708_g1_i1	path1,c72876_g1_i1	path1|c72876_g1_i1	path1
LG1_2081	PARG02081m01	c	c54708_g1_i1	path1|c54708_g1_i1	path1
LG1_2081	PARG02081m04	c	c54708_g1_i1	path1|c54708_g1_i1	path1,c72876_g1_i1	path1|c72876_g1_i1	path1
LG1_2097	PARG02097m01	c	c14499_g1_i1	path1|c14499_g1_i1	path1
LG1_2125	PARG02125m01	=	c24045_g1_i2	path1|c24045_g1_i2	path1
LG1_2145	PARG02145m01	c	c38266_g1_i1	path1|c38266_g1_i1	path1,c6492_g1_i1	path1|c6492_g1_i1	path1
LG1_2152	PARG02152m01	c	c20279_g1_i1	path1|c20279_g1_i1	path1
LG1_2164	PARG02164m04	c	c69245_g1_i1	path1|c69245_g1_i1	path1
LG1_2166	PARG02166m01	c	c63857_g1_i1	path1|c63857_g1_i1	path1,c76335_g1_i1	path1|c76335_g1_i1	path1,c82874_g1_i1	path1|c82874_g1_i1	path1,c70517_g1_i1	path1|c70517_g1_i1
LG1_2191	PARG02191m01	c	c24614_g1_i1	path1|c24614_g1_i1	path1
LG1_2192	PARG02192m01	c	c34709_g2_i1	path1|c34709_g2_i1	path1
LG1_2221	PARG02221m01	c	c50845_g1_i1	path1|c50845_g1_i1	path1,c47690_g1_i1	path1|c47690_g1_i1	path1
LG1_2234	PARG02234m01	=	c44361_g1_i3	path1|c44361_g1_i3	path1
LG1_2245	PARG02245m01	c	c70548_g1_i1	path1|c70548_g1_i1	path1
LG1_2263	PARG02263m01	c	c41121_g3_i1	path1|c41121_g3_i1	path1,c14988_g1_i1	path1|c14988_g1_i1	path1
LG1_2273	PARG02273m01	=	c42396_g1_i1	path1|c42396_g1_i1	path1
LG1_2290	PARG02290m03	c	c39668_g2_i1	path1|c39668_g2_i1	path1
LG1_2291	PARG02291m01	c	c18128_g1_i1	path1|c18128_g1_i1	path1
LG1_2291	PARG02291m03	c	c18128_g1_i1	path1|c18128_g1_i1	path1
LG1_2294	PARG02294m01	c	c39668_g3_i1	path1|c39668_g3_i1	path1,c39668_g2_i1	path2|c39668_g2_i1	path2,c71450_g1_i1	path1|c71450_g1_i1	path1
LG1_2295	PARG02295m01	=	c61255_g1_i1	path1|c61255_g1_i1	path1
LG1_2299	PARG02299m01	c	c46218_g3_i1	path1|c46218_g3_i1	path1,c50407_g1_i1	path1|c50407_g1_i1	path1
LG1_2314	PARG02314m01	c	c36118_g1_i1	path1|c36118_g1_i1	path1
LG1_2316	PARG02316m01	c	c60376_g1_i1	path1|c60376_g1_i1	path1
LG1_2329	PARG02329m03	c	c22932_g2_i1	path1|c22932_g2_i1	path1,c22932_g1_i1	path1|c22932_g1_i1	path1,c60182_g1_i1	path1|c60182_g1_i1	path1
LG1_2335	PARG02335m02	c	c51573_g1_i1	path1|c51573_g1_i1	path1
LG1_2335	PARG02335m01	c	c51573_g1_i1	path1|c51573_g1_i1	path1
LG1_2343	PARG02343m01	c	c68637_g1_i1	path1|c68637_g1_i1	path1
LG1_2345	PARG02345m01	c	c45835_g3_i1	path1|c45835_g3_i1	path1
LG1_2352	PARG02352m01	c	c24107_g1_i1	path1|c24107_g1_i1	path1
LG1_2353	PARG02353m02	c	c36544_g2_i1	path1|c36544_g2_i1	path1
LG1_2353	PARG02353m01	c	c36544_g2_i1	path1|c36544_g2_i1	path1
LG1_2361	PARG02361m01	c	c68401_g1_i1	path1|c68401_g1_i1	path1
LG1_2362	PARG02362m01	c	c24883_g1_i1	path1|c24883_g1_i1	path1,c73576_g1_i1	path1|c73576_g1_i1	path1
LG1_2368	PARG02368m01	c	c12246_g1_i2	path1|c12246_g1_i2	path1,c18954_g1_i1	path1|c18954_g1_i1	path1
LG1_2375	PARG02375m01	c	c71607_g1_i1	path1|c71607_g1_i1	path1
LG1_2375	PARG02375m02	c	c71607_g1_i1	path1|c71607_g1_i1	path1
LG1_2376	PARG02376m01	=	c33125_g1_i1	path1|c33125_g1_i1	path1
LG1_2417	PARG02417m01	=	c24500_g1_i1	path1|c24500_g1_i1	path1
LG1_2424	PARG02424m01	c	c69812_g1_i1	path1|c69812_g1_i1	path1,c56024_g1_i1	path1|c56024_g1_i1	path1
LG1_2428	PARG02428m05	c	c67401_g1_i1	path2|c67401_g1_i1	path2
LG1_2428	PARG02428m03	c	c67401_g1_i1	path2|c67401_g1_i1	path2
LG1_2428	PARG02428m02	c	c67401_g1_i1	path2|c67401_g1_i1	path2
LG1_2428	PARG02428m06	c	c67401_g1_i1	path2|c67401_g1_i1	path2
LG1_2464	PARG02464m04	c	c78941_g1_i1	path2|c78941_g1_i1	path2
LG1_2469	PARG02469m01	c	c29821_g1_i1	path1|c29821_g1_i1	path1
LG1_2474	PARG02474m01	c	c46232_g1_i1	path1|c46232_g1_i1	path1
LG1_2474	PARG02474m02	c	c46232_g1_i1	path1|c46232_g1_i1	path1
LG1_2474	PARG02474m03	c	c46232_g1_i1	path1|c46232_g1_i1	path1
LG1_2475	PARG02475m01	c	c47804_g1_i1	path1|c47804_g1_i1	path1,c82821_g1_i1	path1|c82821_g1_i1	path1,c58703_g1_i1	path1|c58703_g1_i1	path1,c77159_g1_i1	path1|c77159_g1_i1
LG1_2476	PARG02476m02	=	c9472_g1_i1	path1|c9472_g1_i1	path1
LG1_2506	PARG02506m02	c	c13768_g1_i1	path2|c13768_g1_i1	path2,c13768_g1_i1	path1|c13768_g1_i1	path1
LG1_2538	PARG02538m02	c	c40051_g1_i1	path1|c40051_g1_i1	path1
LG1_2546	PARG02546m01	=	c39601_g1_i1	path1|c39601_g1_i1	path1
LG1_2549	PARG02549m02	=	c31064_g1_i2	path1|c31064_g1_i2	path1
LG1_2551	PARG02551m02	c	c73212_g1_i1	path1|c73212_g1_i1	path1
LG1_2551	PARG02551m03	c	c73212_g1_i1	path1|c73212_g1_i1	path1
LG1_2551	PARG02551m04	c	c73212_g1_i1	path1|c73212_g1_i1	path1
LG1_2551	PARG02551m05	c	c73212_g1_i1	path1|c73212_g1_i1	path1
LG1_2551	PARG02551m06	c	c73212_g1_i1	path1|c73212_g1_i1	path1
LG1_2600	PARG02600m01	c	c47338_g1_i1	path2|c47338_g1_i1	path2
LG1_2600	PARG02600m02	c	c47338_g1_i1	path2|c47338_g1_i1	path2
LG1_2632	PARG02632m01	=	c38205_g1_i2	path1|c38205_g1_i2	path1
LG1_2662	PARG02662m01	=	c27085_g1_i1	path1|c27085_g1_i1	path1
LG1_2669	PARG02669m01	c	c84319_g1_i1	path1|c84319_g1_i1	path1
LG1_2671	PARG02671m03	c	c46784_g1_i1	path2|c46784_g1_i1	path2
LG1_2677	PARG02677m01	=	c25156_g1_i1	path1|c25156_g1_i1	path1
LG1_2681	PARG02681m01	=	c36833_g1_i1	path1|c36833_g1_i1	path1
LG1_2684	PARG02684m01	c	c74072_g1_i1	path1|c74072_g1_i1	path1
LG1_2684	PARG02684m02	c	c74072_g1_i1	path1|c74072_g1_i1	path1
LG1_2696	PARG02696m03	c	c1654_g1_i1	path1|c1654_g1_i1	path1
LG1_2711	PARG02711m01	c	c40390_g1_i1	path1|c40390_g1_i1	path1,c40390_g2_i1	path1|c40390_g2_i1	path1
LG1_2716	PARG02716m01	c	c75581_g1_i1	path1|c75581_g1_i1	path1
LG1_2730	PARG02730m01	=	c32330_g1_i1	path1|c32330_g1_i1	path1
LG1_2731	PARG02731m02	=	c45713_g1_i1	path1|c45713_g1_i1	path1
LG1_2736	PARG02736m01	c	c48357_g1_i1	path1|c48357_g1_i1	path1
LG1_2741	PARG02741m02	=	c45046_g2_i2	path1|c45046_g2_i2	path1
LG1_2778	PARG02778m01	=	c44258_g1_i2	path1|c44258_g1_i2	path1
LG1_2802	PARG02802m03	c	c52364_g1_i1	path1|c52364_g1_i1	path1
LG1_2802	PARG02802m11	c	c55037_g1_i1	path1|c55037_g1_i1	path1
LG1_2803	PARG02803m01	c	c74480_g1_i1	path1|c74480_g1_i1	path1,c55021_g1_i1	path1|c55021_g1_i1	path1
LG1_2812	PARG02812m01	=	c29848_g1_i1	path1|c29848_g1_i1	path1
LG1_2823	PARG02823m01	=	c345_g1_i1	path1|c345_g1_i1	path1
LG1_2829	PARG02829m01	c	c49651_g1_i1	path1|c49651_g1_i1	path1
LG1_2830	PARG02830m06	c	c56471_g1_i1	path1|c56471_g1_i1	path1
LG1_2840	PARG02840m03	=	c40898_g2_i1	path1|c40898_g2_i1	path1
LG1_2861	PARG02861m06	c	c10396_g1_i1	path1|c10396_g1_i1	path1
LG1_2861	PARG02861m02	c	c10396_g1_i1	path1|c10396_g1_i1	path1
LG1_2861	PARG02861m03	c	c10396_g1_i1	path1|c10396_g1_i1	path1
LG1_2861	PARG02861m04	c	c10396_g1_i1	path1|c10396_g1_i1	path1
LG1_2861	PARG02861m05	c	c10396_g1_i1	path1|c10396_g1_i1	path1
LG1_2884	PARG02884m01	=	c26624_g1_i1	path1|c26624_g1_i1	path1
LG1_2886	PARG02886m02	=	c45188_g2_i1	path1|c45188_g2_i1	path1
LG1_2895	PARG02895m03	=	c45252_g2_i1	path1|c45252_g2_i1	path1
LG1_2908	PARG02908m01	c	c68737_g1_i1	path1|c68737_g1_i1	path1
LG1_2928	PARG02928m02	c	c44183_g2_i1	path1|c44183_g2_i1	path1,c44183_g2_i1	path2|c44183_g2_i1	path2
LG1_2928	PARG02928m03	c	c44183_g2_i1	path1|c44183_g2_i1	path1,c44183_g2_i1	path2|c44183_g2_i1	path2
LG1_2928	PARG02928m01	c	c44183_g2_i1	path2|c44183_g2_i1	path2
LG1_2937	PARG02937m01	c	c29787_g1_i1	path1|c29787_g1_i1	path1
LG1_2941	PARG02941m01	c	c199_g1_i1	path1|c199_g1_i1	path1
LG1_2942	PARG02942m01	c	c36203_g3_i1	path1|c36203_g3_i1	path1,c68735_g1_i1	path1|c68735_g1_i1	path1,c36203_g2_i1	path1|c36203_g2_i1	path1,c49845_g1_i1	path1|c49845_g1_i1
LG1_2942	PARG02942m02	c	c36203_g3_i1	path1|c36203_g3_i1	path1
LG1_2946	PARG02946m01	=	c37684_g1_i1	path1|c37684_g1_i1	path1
LG1_2950	PARG02950m01	=	c24934_g1_i1	path1|c24934_g1_i1	path1
LG1_2967	PARG02967m01	c	c78163_g1_i1	path1|c78163_g1_i1	path1
LG1_2980	PARG02980m08	c	c50376_g1_i1	path1|c50376_g1_i1	path1
LG1_2992	PARG02992m02	c	c49597_g1_i1	path1|c49597_g1_i1	path1
LG1_2992	PARG02992m03	c	c49597_g1_i1	path1|c49597_g1_i1	path1
LG1_2992	PARG02992m01	c	c49597_g1_i1	path1|c49597_g1_i1	path1
LG1_2994	PARG02994m01	c	c45353_g3_i1	path1|c45353_g3_i1	path1,c80475_g1_i1	path1|c80475_g1_i1	path1,c18147_g1_i1	path1|c18147_g1_i1	path1
LG1_2994	PARG02994m02	c	c45353_g3_i1	path1|c45353_g3_i1	path1,c80475_g1_i1	path1|c80475_g1_i1	path1,c18147_g1_i1	path1|c18147_g1_i1	path1
LG1_2995	PARG02995m01	c	c60307_g1_i1	path1|c60307_g1_i1	path1,c45353_g2_i1	path1|c45353_g2_i1	path1
LG1_2996	PARG02996m01	c	c45353_g1_i1	path1|c45353_g1_i1	path1
LG1_2996	PARG02996m03	c	c45353_g1_i1	path1|c45353_g1_i1	path1
LG1_2996	PARG02996m05	c	c45353_g1_i1	path1|c45353_g1_i1	path1
LG1_2996	PARG02996m04	c	c45353_g1_i1	path1|c45353_g1_i1	path1
LG1_2996	PARG02996m06	c	c45353_g1_i1	path1|c45353_g1_i1	path1
LG1_2996	PARG02996m07	c	c45353_g1_i1	path1|c45353_g1_i1	path1
LG1_2996	PARG02996m08	c	c45353_g1_i1	path1|c45353_g1_i1	path1
LG1_2996	PARG02996m02	c	c41003_g1_i2	path1|c41003_g1_i2	path1,c45353_g1_i1	path1|c45353_g1_i1	path1
LG1_3005	PARG03005m01	c	c41003_g2_i1	path2|c41003_g2_i1	path2,c41003_g2_i1	path1|c41003_g2_i1	path1
LG1_3005	PARG03005m02	c	c41003_g2_i1	path2|c41003_g2_i1	path2,c41003_g2_i1	path1|c41003_g2_i1	path1
LG1_3043	PARG03043m01	c	c59311_g1_i1	path1|c59311_g1_i1	path1
LG1_3049	PARG03049m01	c	c72317_g1_i1	path1|c72317_g1_i1	path1
LG1_3074	PARG03074m01	c	c55989_g1_i1	path1|c55989_g1_i1	path1
LG1_3079	PARG03079m01	c	c26864_g2_i1	path1|c26864_g2_i1	path1,c27437_g1_i2	path2|c27437_g1_i2	path2
LG1_3090	PARG03090m01	=	c33526_g1_i1	path1|c33526_g1_i1	path1
LG1_3104	PARG03104m01	=	c31035_g1_i1	path1|c31035_g1_i1	path1
LG1_3124	PARG03124m01	=	c29387_g1_i1	path1|c29387_g1_i1	path1
LG1_3135	PARG03135m01	=	c36167_g1_i1	path1|c36167_g1_i1	path1
LG1_3137	PARG03137m01	=	c23035_g1_i1	path1|c23035_g1_i1	path1
LG1_3151	PARG03151m01	=	c40973_g1_i1	path1|c40973_g1_i1	path1
LG1_3152	PARG03152m12	c	c45047_g2_i1	path1|c45047_g2_i1	path1
LG1_3157	PARG03157m03	c	c22656_g1_i1	path1|c22656_g1_i1	path1
LG1_3183	PARG03183m01	c	c44803_g3_i1	path1|c44803_g3_i1	path1,c44803_g3_i1	path2|c44803_g3_i1	path2
LG1_3212	PARG03212m01	c	c12397_g1_i1	path1|c12397_g1_i1	path1
LG1_3212	PARG03212m02	c	c12397_g1_i1	path1|c12397_g1_i1	path1,c28840_g1_i1	path1|c28840_g1_i1	path1
LG1_3212	PARG03212m03	c	c12397_g1_i1	path1|c12397_g1_i1	path1,c28840_g1_i1	path1|c28840_g1_i1	path1
LG1_3222	PARG03222m01	=	c45289_g1_i3	path1|c45289_g1_i3	path1
LG1_3232	PARG03232m02	=	c38953_g1_i1	path1|c38953_g1_i1	path1
LG1_3253	PARG03253m04	c	c13864_g1_i1	path2|c13864_g1_i1	path2
LG1_3253	PARG03253m01	c	c13864_g1_i1	path2|c13864_g1_i1	path2
LG1_3253	PARG03253m02	c	c13864_g1_i1	path2|c13864_g1_i1	path2
LG1_3259	PARG03259m01	=	c44477_g1_i1	path1|c44477_g1_i1	path1
LG1_3263	PARG03263m01	c	c21865_g1_i1	path1|c21865_g1_i1	path1
LG1_3273	PARG03273m03	c	c20207_g1_i1	path1|c20207_g1_i1	path1
LG1_3282	PARG03282m01	=	c22872_g1_i1	path1|c22872_g1_i1	path1
LG1_3284	PARG03284m01	c	c20128_g1_i1	path1|c20128_g1_i1	path1
LG1_3290	PARG03290m03	c	c38261_g1_i1	path1|c38261_g1_i1	path1,c67062_g1_i1	path1|c67062_g1_i1	path1
LG1_3293	PARG03293m01	=	c58440_g1_i1	path1|c58440_g1_i1	path1
LG1_3296	PARG03296m01	c	c66421_g1_i1	path1|c66421_g1_i1	path1
LG1_3299	PARG03299m01	=	c59394_g1_i1	path1|c59394_g1_i1	path1
LG2_3306	PARG03306m01	c	c24095_g1_i1	path1|c24095_g1_i1	path1
LG2_3306	PARG03306m04	c	c1327_g1_i1	path1|c1327_g1_i1	path1
LG2_3324	PARG03324m03	c	c77026_g1_i1	path1|c77026_g1_i1	path1,c69197_g1_i1	path1|c69197_g1_i1	path1
LG2_3324	PARG03324m02	c	c35571_g1_i2	path1|c35571_g1_i2	path1,c77026_g1_i1	path1|c77026_g1_i1	path1,c69197_g1_i1	path1|c69197_g1_i1	path1
LG2_3345	PARG03345m01	=	c47109_g1_i1	path1|c47109_g1_i1	path1
LG2_3357	PARG03357m01	=	c30028_g1_i1	path1|c30028_g1_i1	path1
LG2_3375	PARG03375m01	c	c76551_g1_i1	path2|c76551_g1_i1	path2
LG2_3375	PARG03375m06	c	c76551_g1_i1	path1|c76551_g1_i1	path1
LG2_3375	PARG03375m08	c	c76551_g1_i1	path2|c76551_g1_i1	path2
LG2_3375	PARG03375m04	c	c76551_g1_i1	path1|c76551_g1_i1	path1
LG2_3375	PARG03375m03	c	c76551_g1_i1	path1|c76551_g1_i1	path1
LG2_3375	PARG03375m05	c	c76551_g1_i1	path1|c76551_g1_i1	path1
LG2_3382	PARG03382m01	c	c25866_g1_i1	path1|c25866_g1_i1	path1,c80345_g1_i1	path1|c80345_g1_i1	path1,c59801_g1_i1	path1|c59801_g1_i1	path1
LG2_3382	PARG03382m02	c	c25866_g1_i1	path1|c25866_g1_i1	path1,c80345_g1_i1	path1|c80345_g1_i1	path1,c59801_g1_i1	path1|c59801_g1_i1	path1
LG2_3419	PARG03419m01	c	c26358_g1_i3	path1|c26358_g1_i3	path1,c45657_g1_i1	path2|c45657_g1_i1	path2
LG2_3419	PARG03419m02	c	c45657_g1_i1	path2|c45657_g1_i1	path2
LG2_3432	PARG03432m01	c	c28361_g1_i1	path1|c28361_g1_i1	path1
LG2_3432	PARG03432m05	c	c28361_g1_i1	path1|c28361_g1_i1	path1
LG2_3432	PARG03432m07	c	c28361_g1_i1	path1|c28361_g1_i1	path1
LG2_3432	PARG03432m09	c	c28361_g1_i1	path1|c28361_g1_i1	path1
LG2_3444	PARG03444m01	=	c72694_g1_i1	path1|c72694_g1_i1	path1
LG2_3481	PARG03481m01	c	c69892_g1_i1	path1|c69892_g1_i1	path1
LG2_3481	PARG03481m03	c	c69892_g1_i1	path1|c69892_g1_i1	path1
LG2_3481	PARG03481m02	c	c69892_g1_i1	path1|c69892_g1_i1	path1
LG2_3486	PARG03486m01	c	c67679_g1_i1	path1|c67679_g1_i1	path1
LG2_3503	PARG03503m05	c	c45363_g4_i1	path1|c45363_g4_i1	path1
LG2_3503	PARG03503m06	c	c45363_g4_i1	path1|c45363_g4_i1	path1,c31684_g1_i1	path2|c31684_g1_i1	path2
LG2_3503	PARG03503m07	c	c31684_g1_i1	path2|c31684_g1_i1	path2
LG2_3548	PARG03548m02	=	c12467_g1_i1	path1|c12467_g1_i1	path1
LG2_3558	PARG03558m01	=	c36968_g1_i1	path1|c36968_g1_i1	path1
LG2_3558	PARG03558m01	c	c26938_g1_i1	path1|c26938_g1_i1	path1
LG2_3609	PARG03609m01	=	c45835_g2_i1	path1|c45835_g2_i1	path1
LG2_3618	PARG03618m01	c	c45018_g2_i1	path2|c45018_g2_i1	path2
LG2_3618	PARG03618m02	c	c45018_g2_i1	path2|c45018_g2_i1	path2
LG2_3618	PARG03618m03	c	c45018_g2_i1	path2|c45018_g2_i1	path2
LG2_3618	PARG03618m04	c	c45018_g2_i1	path2|c45018_g2_i1	path2
LG2_3621	PARG03621m01	=	c46109_g1_i1	path1|c46109_g1_i1	path1
LG2_3643	PARG03643m01	c	c58097_g1_i1	path1|c58097_g1_i1	path1,c58607_g1_i1	path1|c58607_g1_i1	path1
LG2_3643	PARG03643m02	c	c58607_g1_i1	path1|c58607_g1_i1	path1
LG2_3645	PARG03645m04	c	c28759_g1_i1	path1|c28759_g1_i1	path1
LG2_3650	PARG03650m01	c	c70206_g1_i1	path1|c70206_g1_i1	path1
LG2_3650	PARG03650m02	c	c70206_g1_i1	path1|c70206_g1_i1	path1
LG2_3652	PARG03652m03	=	c44661_g2_i1	path1|c44661_g2_i1	path1
LG2_3653	PARG03653m06	c	c37553_g2_i1	path1|c37553_g2_i1	path1
LG2_3661	PARG03661m01	=	c31135_g1_i1	path1|c31135_g1_i1	path1
LG2_3673	PARG03673m01	c	c37686_g1_i1	path1|c37686_g1_i1	path1
LG2_3688	PARG03688m03	c	c9625_g1_i1	path1|c9625_g1_i1	path1,c63078_g1_i1	path1|c63078_g1_i1	path1
LG2_3688	PARG03688m02	c	c9625_g1_i1	path1|c9625_g1_i1	path1,c63078_g1_i1	path1|c63078_g1_i1	path1
LG2_3688	PARG03688m01	c	c9625_g1_i1	path1|c9625_g1_i1	path1,c63078_g1_i1	path1|c63078_g1_i1	path1
LG2_3690	PARG03690m01	c	c44429_g4_i1	path1|c44429_g4_i1	path1
LG2_3690	PARG03690m02	c	c44429_g4_i1	path1|c44429_g4_i1	path1
LG2_3693	PARG03693m01	c	c38178_g1_i1	path1|c38178_g1_i1	path1
LG2_3699	PARG03699m01	c	c35138_g1_i1	path1|c35138_g1_i1	path1
LG2_3699	PARG03699m02	c	c35138_g1_i1	path1|c35138_g1_i1	path1
LG2_3699	PARG03699m04	c	c35138_g1_i1	path1|c35138_g1_i1	path1
LG2_3713	PARG03713m01	c	c78593_g1_i1	path1|c78593_g1_i1	path1,c69332_g1_i1	path1|c69332_g1_i1	path1
LG2_3729	PARG03729m02	c	c72921_g1_i1	path1|c72921_g1_i1	path1
LG2_3762	PARG03762m01	=	c45452_g1_i1	path1|c45452_g1_i1	path1
LG2_3777	PARG03777m01	c	c63108_g1_i1	path1|c63108_g1_i1	path1
LG2_3780	PARG03780m01	c	c38783_g1_i1	path1|c38783_g1_i1	path1
LG2_3780	PARG03780m02	c	c38783_g1_i1	path1|c38783_g1_i1	path1
LG2_3799	PARG03799m01	=	c40964_g1_i1	path1|c40964_g1_i1	path1
LG2_3801	PARG03801m01	c	c45452_g2_i1	path3|c45452_g2_i1	path3
LG2_3803	PARG03803m01	=	c46238_g1_i5	path2|c46238_g1_i5	path2
LG2_3806	PARG03806m01	=	c45452_g4_i3	path1|c45452_g4_i3	path1
LG2_3820	PARG03820m01	=	c30852_g1_i1	path1|c30852_g1_i1	path1
LG2_3869	PARG03869m01	=	c39816_g1_i1	path1|c39816_g1_i1	path1
LG2_3874	PARG03874m04	c	c46150_g4_i1	path1|c46150_g4_i1	path1
LG2_3902	PARG03902m02	c	c50659_g1_i1	path1|c50659_g1_i1	path1
LG2_3906	PARG03906m01	=	c46977_g1_i1	path1|c46977_g1_i1	path1
LG2_3918	PARG03918m01	c	c37015_g2_i1	path1|c37015_g2_i1	path1
LG2_3950	PARG03950m02	c	c33942_g1_i1	path1|c33942_g1_i1	path1
LG2_3954	PARG03954m02	c	c6778_g1_i1	path2|c6778_g1_i1	path2
LG2_3974	PARG03974m01	c	c62699_g1_i1	path1|c62699_g1_i1	path1,c67801_g1_i1	path1|c67801_g1_i1	path1,c79803_g1_i1	path1|c79803_g1_i1	path1,c50888_g1_i1	path1|c50888_g1_i1
LG2_3974	PARG03974m03	c	c62699_g1_i1	path1|c62699_g1_i1	path1,c79803_g1_i1	path1|c79803_g1_i1	path1,c50888_g1_i1	path1|c50888_g1_i1	path1
LG2_3974	PARG03974m02	c	c62699_g1_i1	path1|c62699_g1_i1	path1,c50888_g1_i1	path1|c50888_g1_i1	path1
LG2_4005	PARG04005m01	c	c25429_g1_i1	path5|c25429_g1_i1	path5
LG2_4005	PARG04005m02	c	c25429_g1_i1	path5|c25429_g1_i1	path5
LG2_4005	PARG04005m03	c	c25429_g1_i1	path5|c25429_g1_i1	path5
LG2_4017	PARG04017m03	c	c64977_g1_i1	path1|c64977_g1_i1	path1
LG2_4043	PARG04043m04	c	c19378_g1_i1	path1|c19378_g1_i1	path1
LG2_4082	PARG04082m01	c	c70011_g1_i1	path1|c70011_g1_i1	path1
LG2_4093	PARG04093m01	=	c9964_g1_i1	path1|c9964_g1_i1	path1
LG2_4115	PARG04115m01	=	c39912_g1_i1	path1|c39912_g1_i1	path1
LG2_4135	PARG04135m01	c	c35757_g2_i1	path1|c35757_g2_i1	path1,c47220_g1_i1	path1|c47220_g1_i1	path1
LG2_4167	PARG04167m01	c	c29419_g1_i2	path2|c29419_g1_i2	path2
LG2_4167	PARG04167m02	c	c29419_g1_i2	path1|c29419_g1_i2	path1,c29419_g1_i2	path2|c29419_g1_i2	path2
LG2_4210	PARG04210m03	c	c4967_g1_i1	path1|c4967_g1_i1	path1
LG2_4210	PARG04210m06	c	c4967_g1_i1	path1|c4967_g1_i1	path1
LG2_4210	PARG04210m08	c	c4967_g1_i1	path1|c4967_g1_i1	path1
LG2_4210	PARG04210m10	c	c4967_g1_i1	path1|c4967_g1_i1	path1
LG2_4216	PARG04216m01	c	c46768_g1_i1	path1|c46768_g1_i1	path1,c25854_g1_i1	path1|c25854_g1_i1	path1,c64941_g1_i1	path2|c64941_g1_i1	path2,c28952_g1_i1	path1|c28952_g1_i1	path1|c8447_g1_i1	path1
LG2_4220	PARG04220m01	c	c25854_g1_i1	path2|c25854_g1_i1	path2,c64941_g1_i1	path1|c64941_g1_i1	path1
LG2_4247	PARG04247m01	c	c45908_g1_i1	path1|c45908_g1_i1	path1
LG2_4247	PARG04247m02	c	c45908_g1_i1	path1|c45908_g1_i1	path1
LG2_4282	PARG04282m05	c	c26128_g1_i1	path1|c26128_g1_i1	path1,c77667_g1_i1	path1|c77667_g1_i1	path1
LG2_4282	PARG04282m01	c	c77667_g1_i1	path1|c77667_g1_i1	path1
LG2_4293	PARG04293m01	c	c46190_g5_i1	path1|c46190_g5_i1	path1,c46190_g9_i1	path1|c46190_g9_i1	path1,c56901_g1_i1	path2|c56901_g1_i1	path2
LG2_4295	PARG04295m01	c	c41267_g2_i1	path1|c41267_g2_i1	path1,c41744_g5_i1	path4|c41744_g5_i1	path4
LG2_4295	PARG04295m02	c	c41744_g5_i1	path4|c41744_g5_i1	path4
LG2_4295	PARG04295m03	c	c41267_g2_i1	path1|c41267_g2_i1	path1,c41744_g5_i1	path4|c41744_g5_i1	path4
LG2_4305	PARG04305m03	c	c75036_g1_i1	path1|c75036_g1_i1	path1,c37648_g1_i1	path1|c37648_g1_i1	path1,c43236_g2_i1	path1|c43236_g2_i1	path1
LG2_4305	PARG04305m01	c	c75036_g1_i1	path1|c75036_g1_i1	path1,c37648_g1_i1	path1|c37648_g1_i1	path1,c43236_g2_i1	path1|c43236_g2_i1	path1,c46286_g1_i1	path1|c46286_g1_i1
LG2_4305	PARG04305m02	c	c38962_g1_i2	path1|c38962_g1_i2	path1,c75036_g1_i1	path1|c75036_g1_i1	path1,c37648_g1_i1	path1|c37648_g1_i1	path1,c43236_g2_i1	path1|c43236_g2_i1	path1|c46286_g1_i1	path1
LG2_4306	PARG04306m02	=	c44373_g1_i1	path1|c44373_g1_i1	path1
LG2_4306	PARG04306m03	=	c44373_g1_i1	path1|c44373_g1_i1	path1
LG2_4316	PARG04316m01	c	c48573_g1_i1	path1|c48573_g1_i1	path1
LG2_4326	PARG04326m01	c	c37999_g1_i1	path1|c37999_g1_i1	path1,c38305_g1_i1	path1|c38305_g1_i1	path1,c82764_g1_i1	path1|c82764_g1_i1	path1
LG2_4348	PARG04348m01	c	c58838_g1_i1	path1|c58838_g1_i1	path1,c54145_g1_i1	path1|c54145_g1_i1	path1
LG2_4363	PARG04363m01	=	c34601_g1_i2	path1|c34601_g1_i2	path1
LG2_4363	PARG04363m01	c	c35338_g1_i2	path1|c35338_g1_i2	path1
LG2_4373	PARG04373m02	c	c35840_g1_i1	path1|c35840_g1_i1	path1
LG2_4373	PARG04373m01	c	c35840_g1_i1	path1|c35840_g1_i1	path1
LG2_4397	PARG04397m01	=	c46140_g1_i1	path1|c46140_g1_i1	path1
LG2_4398	PARG04398m01	=	c19308_g1_i1	path1|c19308_g1_i1	path1
LG2_4419	PARG04419m02	c	c52887_g1_i1	path1|c52887_g1_i1	path1,c81682_g1_i1	path1|c81682_g1_i1	path1
LG2_4423	PARG04423m01	c	c5683_g1_i1	path1|c5683_g1_i1	path1
LG2_4425	PARG04425m02	=	c26844_g1_i1	path2|c26844_g1_i1	path2
LG2_4438	PARG04438m03	c	c27338_g1_i1	path1|c27338_g1_i1	path1
LG2_4444	PARG04444m01	=	c26901_g1_i2	path2|c26901_g1_i2	path2
LG2_4468	PARG04468m01	c	c75120_g1_i1	path1|c75120_g1_i1	path1
LG2_4483	PARG04483m01	c	c18137_g1_i1	path1|c18137_g1_i1	path1
LG2_4523	PARG04523m01	c	c9071_g1_i1	path1|c9071_g1_i1	path1,c9071_g2_i1	path1|c9071_g2_i1	path1
LG2_4540	PARG04540m01	=	c46286_g5_i1	path1|c46286_g5_i1	path1
LG2_4547	PARG04547m01	c	c46286_g3_i3	path2|c46286_g3_i3	path2
LG2_4554	PARG04554m01	c	c54617_g1_i1	path1|c54617_g1_i1	path1
LG2_4561	PARG04561m01	=	c9860_g1_i1	path1|c9860_g1_i1	path1
LG2_4568	PARG04568m01	c	c64256_g1_i1	path1|c64256_g1_i1	path1
LG2_4573	PARG04573m02	c	c59804_g1_i1	path1|c59804_g1_i1	path1
LG2_4579	PARG04579m01	c	c82455_g1_i1	path4|c82455_g1_i1	path4
LG2_4589	PARG04589m01	c	c69413_g1_i1	path1|c69413_g1_i1	path1
LG2_4643	PARG04643m01	c	c30441_g2_i1	path5|c30441_g2_i1	path5
LG2_4648	PARG04648m03	c	c37028_g1_i1	path1|c37028_g1_i1	path1,c25539_g1_i1	path1|c25539_g1_i1	path1
LG2_4673	PARG04673m01	c	c45582_g4_i3	path2|c45582_g4_i3	path2
LG2_4673	PARG04673m02	c	c45582_g4_i3	path2|c45582_g4_i3	path2
LG2_4719	PARG04719m01	c	c64490_g1_i1	path1|c64490_g1_i1	path1
LG2_4719	PARG04719m02	=	c46246_g3_i3	path1|c46246_g3_i3	path1
LG2_4719	PARG04719m02	c	c64490_g1_i1	path1|c64490_g1_i1	path1
LG2_4720	PARG04720m01	c	c61519_g1_i1	path1|c61519_g1_i1	path1
LG2_4722	PARG04722m01	c	c6120_g1_i1	path1|c6120_g1_i1	path1
LG2_4723	PARG04723m02	c	c57235_g1_i1	path1|c57235_g1_i1	path1
LG2_4723	PARG04723m01	c	c57235_g1_i1	path1|c57235_g1_i1	path1
LG2_4732	PARG04732m01	=	c46246_g4_i1	path1|c46246_g4_i1	path1
LG2_4743	PARG04743m07	c	c45672_g1_i1	path2|c45672_g1_i1	path2
LG2_4743	PARG04743m08	c	c45672_g1_i1	path2|c45672_g1_i1	path2
LG2_4743	PARG04743m09	c	c45672_g1_i1	path2|c45672_g1_i1	path2
LG2_4743	PARG04743m01	c	c45672_g1_i1	path2|c45672_g1_i1	path2
LG2_4743	PARG04743m02	c	c45672_g1_i1	path2|c45672_g1_i1	path2
LG2_4743	PARG04743m03	c	c45672_g1_i1	path2|c45672_g1_i1	path2
LG2_4743	PARG04743m04	c	c45672_g1_i1	path2|c45672_g1_i1	path2
LG2_4743	PARG04743m05	c	c45672_g1_i1	path2|c45672_g1_i1	path2
LG2_4743	PARG04743m06	c	c45672_g1_i1	path2|c45672_g1_i1	path2
LG2_4743	PARG04743m10	c	c45672_g1_i1	path2|c45672_g1_i1	path2
LG2_4748	PARG04748m01	c	c77027_g1_i1	path1|c77027_g1_i1	path1
LG2_4752	PARG04752m02	c	c39957_g1_i1	path1|c39957_g1_i1	path1,c51503_g1_i1	path1|c51503_g1_i1	path1,c26858_g1_i1	path1|c26858_g1_i1	path1,c77027_g1_i1	path2|c77027_g1_i1
LG2_4752	PARG04752m01	c	c26858_g1_i1	path1|c26858_g1_i1	path1
LG2_4766	PARG04766m01	c	c28285_g1_i1	path1|c28285_g1_i1	path1,c34911_g1_i1	path1|c34911_g1_i1	path1,c11271_g1_i1	path1|c11271_g1_i1	path1,c59056_g1_i1	path1|c59056_g1_i1
LG2_4766	PARG04766m02	c	c28285_g1_i1	path1|c28285_g1_i1	path1,c34911_g1_i1	path1|c34911_g1_i1	path1,c11271_g1_i1	path1|c11271_g1_i1	path1,c59056_g1_i1	path1|c59056_g1_i1
LG2_4838	PARG04838m01	c	c32063_g2_i1	path1|c32063_g2_i1	path1
LG2_4882	PARG04882m01	=	c54744_g1_i1	path1|c54744_g1_i1	path1
LG2_4905	PARG04905m01	=	c40938_g1_i3	path1|c40938_g1_i3	path1
LG2_4912	PARG04912m01	=	c38412_g1_i1	path1|c38412_g1_i1	path1
LG2_4913	PARG04913m01	=	c43636_g1_i1	path1|c43636_g1_i1	path1
LG2_4937	PARG04937m04	c	c43357_g1_i1	path1|c43357_g1_i1	path1,c46259_g1_i1	path2|c46259_g1_i1	path2
LG2_4937	PARG04937m05	c	c46259_g1_i1	path2|c46259_g1_i1	path2
LG2_4937	PARG04937m07	c	c46259_g1_i1	path2|c46259_g1_i1	path2
LG2_4985	PARG04985m01	c	c37276_g1_i1	path1|c37276_g1_i1	path1
LG2_5037	PARG05037m03	c	c19210_g2_i1	path1|c19210_g2_i1	path1,c76569_g1_i1	path1|c76569_g1_i1	path1
LG2_5037	PARG05037m01	c	c61380_g1_i1	path1|c61380_g1_i1	path1,c6333_g1_i1	path1|c6333_g1_i1	path1
LG2_5037	PARG05037m02	c	c61380_g1_i1	path1|c61380_g1_i1	path1,c6333_g1_i1	path1|c6333_g1_i1	path1
LG2_5059	PARG05059m01	c	c396_g1_i1	path1|c396_g1_i1	path1
LG2_5089	PARG05089m01	=	c38973_g1_i1	path1|c38973_g1_i1	path1
LG2_5121	PARG05121m02	=	c28849_g1_i1	path1|c28849_g1_i1	path1,c39298_g1_i1	path1|c39298_g1_i1	path1
LG2_5146	PARG05146m02	c	c38094_g1_i2	path1|c38094_g1_i2	path1
LG2_5158	PARG05158m01	=	c34493_g2_i1	path1|c34493_g2_i1	path1
LG2_5170	PARG05170m01	c	c26546_g1_i1	path1|c26546_g1_i1	path1
LG2_5184	PARG05184m02	c	c67512_g1_i1	path1|c67512_g1_i1	path1
LG2_5184	PARG05184m04	c	c67512_g1_i1	path1|c67512_g1_i1	path1
LG2_5197	PARG05197m01	c	c17313_g1_i1	path3|c17313_g1_i1	path3,c7002_g2_i1	path2|c7002_g2_i1	path2
LG2_5199	PARG05199m01	=	c42601_g1_i1	path1|c42601_g1_i1	path1
LG2_5200	PARG05200m01	c	c27322_g1_i1	path2|c27322_g1_i1	path2
LG2_5209	PARG05209m01	c	c18880_g1_i1	path1|c18880_g1_i1	path1
LG2_5227	PARG05227m01	c	c35384_g1_i1	path1|c35384_g1_i1	path1
LG2_5234	PARG05234m01	c	c53969_g1_i1	path1|c53969_g1_i1	path1
LG2_5245	PARG05245m01	c	c41389_g1_i1	path1|c41389_g1_i1	path1
LG2_5245	PARG05245m04	c	c41389_g1_i1	path1|c41389_g1_i1	path1
LG2_5249	PARG05249m01	c	c45173_g1_i1	path1|c45173_g1_i1	path1
LG2_5274	PARG05274m03	c	c12015_g1_i1	path1|c12015_g1_i1	path1
LG2_5274	PARG05274m01	c	c12015_g1_i1	path2|c12015_g1_i1	path2
LG2_5274	PARG05274m04	c	c12015_g1_i1	path2|c12015_g1_i1	path2
LG2_5274	PARG05274m02	c	c12015_g1_i1	path2|c12015_g1_i1	path2
LG2_5276	PARG05276m15	c	c33021_g1_i2	path1|c33021_g1_i2	path1
LG2_5276	PARG05276m14	c	c46049_g1_i2	path1|c46049_g1_i2	path1
LG2_5276	PARG05276m02	c	c46049_g1_i2	path1|c46049_g1_i2	path1
LG2_5276	PARG05276m04	c	c46049_g1_i2	path1|c46049_g1_i2	path1
LG2_5276	PARG05276m08	c	c46049_g1_i2	path1|c46049_g1_i2	path1
LG2_5276	PARG05276m03	c	c46049_g1_i2	path1|c46049_g1_i2	path1
LG2_5276	PARG05276m12	c	c46049_g1_i2	path1|c46049_g1_i2	path1
LG2_5277	PARG05277m01	=	c32562_g1_i1	path1|c32562_g1_i1	path1
LG2_5317	PARG05317m02	=	c22935_g1_i1	path1|c22935_g1_i1	path1
LG2_5355	PARG05355m01	c	c41648_g1_i1	path2|c41648_g1_i1	path2,c35896_g1_i2	path1|c35896_g1_i2	path1
LG2_5368	PARG05368m01	c	c81403_g1_i1	path1|c81403_g1_i1	path1
LG2_5391	PARG05391m02	c	c65175_g1_i1	path1|c65175_g1_i1	path1
LG2_5391	PARG05391m01	c	c65175_g1_i1	path1|c65175_g1_i1	path1
LG2_5419	PARG05419m01	=	c41846_g1_i1	path1|c41846_g1_i1	path1
LG2_5425	PARG05425m01	c	c38112_g1_i1	path1|c38112_g1_i1	path1
LG2_5426	PARG05426m01	c	c36905_g1_i1	path1|c36905_g1_i1	path1,c57978_g1_i1	path1|c57978_g1_i1	path1,c18409_g1_i1	path1|c18409_g1_i1	path1,c45112_g1_i1	path1|c45112_g1_i1	path1|c19835_g1_i1	path1
LG2_5426	PARG05426m02	c	c36905_g1_i1	path1|c36905_g1_i1	path1,c57978_g1_i1	path1|c57978_g1_i1	path1,c18409_g1_i1	path1|c18409_g1_i1	path1,c45112_g1_i1	path1|c45112_g1_i1	path1|c19835_g1_i1	path1
LG2_5442	PARG05442m07	c	c53771_g1_i1	path1|c53771_g1_i1	path1
LG2_5443	PARG05443m01	c	c32531_g1_i1	path1|c32531_g1_i1	path1
LG2_5445	PARG05445m06	=	c32173_g1_i1	path1|c32173_g1_i1	path1
LG2_5445	PARG05445m01	c	c45937_g1_i1	path3|c45937_g1_i1	path3
LG2_5445	PARG05445m07	c	c45937_g1_i1	path3|c45937_g1_i1	path3
LG2_5445	PARG05445m09	c	c45937_g1_i1	path3|c45937_g1_i1	path3
LG2_5445	PARG05445m10	c	c45937_g1_i1	path3|c45937_g1_i1	path3
LG2_5445	PARG05445m11	c	c45937_g1_i1	path3|c45937_g1_i1	path3
LG2_5445	PARG05445m12	c	c45937_g1_i1	path3|c45937_g1_i1	path3
LG2_5445	PARG05445m13	c	c45937_g1_i1	path3|c45937_g1_i1	path3
LG2_5445	PARG05445m14	c	c45937_g1_i1	path3|c45937_g1_i1	path3
LG2_5445	PARG05445m08	c	c45780_g5_i1	path1|c45780_g5_i1	path1
LG2_5445	PARG05445m02	c	c84590_g1_i1	path1|c84590_g1_i1	path1
LG2_5445	PARG05445m15	c	c84590_g1_i1	path1|c84590_g1_i1	path1
LG2_5452	PARG05452m02	=	c46201_g1_i4	path1|c46201_g1_i4	path1
LG2_5452	PARG05452m01	=	c46201_g1_i4	path1|c46201_g1_i4	path1
LG2_5468	PARG05468m01	c	c46118_g1_i1	path2|c46118_g1_i1	path2
LG2_5471	PARG05471m01	c	c5343_g1_i1	path1|c5343_g1_i1	path1,c67316_g1_i1	path2|c67316_g1_i1	path2
LG2_5473	PARG05473m04	c	c42771_g1_i1	path1|c42771_g1_i1	path1
LG2_5500	PARG05500m03	c	c7815_g1_i1	path1|c7815_g1_i1	path1
LG2_5500	PARG05500m02	c	c7815_g1_i1	path1|c7815_g1_i1	path1
LG2_5500	PARG05500m01	c	c7815_g1_i1	path1|c7815_g1_i1	path1
LG2_5510	PARG05510m01	=	c39777_g1_i1	path1|c39777_g1_i1	path1
LG2_5533	PARG05533m02	c	c36769_g1_i1	path1|c36769_g1_i1	path1
LG2_5533	PARG05533m01	c	c36769_g1_i1	path1|c36769_g1_i1	path1
LG2_5536	PARG05536m01	c	c47429_g1_i1	path1|c47429_g1_i1	path1
LG2_5536	PARG05536m02	c	c47429_g1_i1	path1|c47429_g1_i1	path1
LG2_5536	PARG05536m04	c	c47429_g1_i1	path1|c47429_g1_i1	path1
LG2_5558	PARG05558m01	=	c66293_g1_i1	path1|c66293_g1_i1	path1
LG2_5563	PARG05563m01	c	c20769_g1_i1	path1|c20769_g1_i1	path1
LG2_5578	PARG05578m01	c	c75390_g1_i1	path1|c75390_g1_i1	path1
LG2_5585	PARG05585m02	=	c39908_g1_i1	path1|c39908_g1_i1	path1
LG2_5620	PARG05620m04	=	c34296_g1_i1	path1|c34296_g1_i1	path1
LG2_5624	PARG05624m01	c	c65346_g1_i1	path1|c65346_g1_i1	path1
LG2_5630	PARG05630m02	c	c44896_g1_i1	path1|c44896_g1_i1	path1,c44896_g2_i1	path1|c44896_g2_i1	path1
LG2_5633	PARG05633m02	c	c29904_g1_i1	path1|c29904_g1_i1	path1
LG2_5684	PARG05684m01	c	c43769_g1_i2	path2|c43769_g1_i2	path2
LG2_5684	PARG05684m02	c	c43769_g1_i2	path2|c43769_g1_i2	path2
LG2_5684	PARG05684m03	c	c43769_g1_i2	path2|c43769_g1_i2	path2
LG2_5694	PARG05694m01	c	c60549_g1_i1	path1|c60549_g1_i1	path1
LG2_5695	PARG05695m01	=	c27599_g1_i1	path1|c27599_g1_i1	path1
LG2_5713	PARG05713m01	=	c82667_g1_i1	path1|c82667_g1_i1	path1
LG2_5724	PARG05724m10	=	c42587_g1_i1	path1|c42587_g1_i1	path1
LG2_5736	PARG05736m01	c	c28821_g2_i1	path1|c28821_g2_i1	path1,c56811_g1_i1	path1|c56811_g1_i1	path1,c21896_g2_i1	path1|c21896_g2_i1	path1,c28821_g1_i1	path1|c28821_g1_i1	path1|c12229_g1_i1	path1,c16061_g1_i1	path1|c16061_g1_i1	path1
LG2_5780	PARG05780m05	c	c30597_g1_i1	path2|c30597_g1_i1	path2
LG2_5780	PARG05780m03	c	c30597_g1_i1	path2|c30597_g1_i1	path2
LG2_5780	PARG05780m04	c	c30597_g1_i1	path2|c30597_g1_i1	path2
LG2_5781	PARG05781m01	c	c34374_g1_i1	path1|c34374_g1_i1	path1,c75518_g1_i1	path1|c75518_g1_i1	path1
LG2_5798	PARG05798m01	=	c56685_g1_i1	path1|c56685_g1_i1	path1
LG2_5799	PARG05799m01	=	c26737_g1_i1	path1|c26737_g1_i1	path1
LG2_5813	PARG05813m01	=	c39943_g1_i1	path1|c39943_g1_i1	path1
LG2_5856	PARG05856m01	c	c41079_g2_i1	path2|c41079_g2_i1	path2,c76415_g1_i1	path1|c76415_g1_i1	path1
LG2_5857	PARG05857m01	c	c78313_g1_i1	path2|c78313_g1_i1	path2
LG2_5866	PARG05866m04	c	c41079_g2_i1	path1|c41079_g2_i1	path1
LG2_5866	PARG05866m05	c	c41079_g2_i1	path3|c41079_g2_i1	path3
LG2_5866	PARG05866m02	c	c41079_g2_i1	path3|c41079_g2_i1	path3
LG2_5866	PARG05866m03	c	c78313_g1_i1	path1|c78313_g1_i1	path1
LG2_5891	PARG05891m01	c	c37079_g1_i1	path2|c37079_g1_i1	path2
LG2_5913	PARG05913m01	=	c45727_g1_i1	path2|c45727_g1_i1	path2
LG2_5969	PARG05969m02	c	c45334_g4_i1	path1|c45334_g4_i1	path1
LG2_5981	PARG05981m04	c	c39208_g1_i2	path2|c39208_g1_i2	path2
LG2_5985	PARG05985m02	c	c31930_g1_i1	path1|c31930_g1_i1	path1
LG2_5985	PARG05985m03	c	c37078_g2_i1	path1|c37078_g2_i1	path1
LG2_6020	PARG06020m01	c	c65499_g1_i1	path1|c65499_g1_i1	path1
LG2_6021	PARG06021m01	c	c24956_g1_i1	path2|c24956_g1_i1	path2
LG2_6038	PARG06038m02	c	c26779_g1_i1	path1|c26779_g1_i1	path1,c66198_g1_i1	path1|c66198_g1_i1	path1
LG2_6038	PARG06038m01	c	c26779_g1_i1	path1|c26779_g1_i1	path1,c66198_g1_i1	path1|c66198_g1_i1	path1
LG2_6038	PARG06038m08	c	c26779_g1_i1	path1|c26779_g1_i1	path1,c66198_g1_i1	path1|c66198_g1_i1	path1
LG2_6038	PARG06038m05	=	c36820_g1_i2	path1|c36820_g1_i2	path1
LG2_6039	PARG06039m02	c	c36611_g1_i1	path1|c36611_g1_i1	path1
LG2_6039	PARG06039m04	=	c43160_g1_i1	path1|c43160_g1_i1	path1
LG2_6041	PARG06041m04	c	c20712_g1_i1	path1|c20712_g1_i1	path1
LG2_6041	PARG06041m05	c	c7730_g1_i1	path1|c7730_g1_i1	path1
LG2_6041	PARG06041m06	c	c20712_g1_i1	path1|c20712_g1_i1	path1
LG2_6041	PARG06041m07	c	c7730_g1_i1	path1|c7730_g1_i1	path1
LG2_6041	PARG06041m08	c	c20712_g1_i1	path1|c20712_g1_i1	path1,c7730_g1_i1	path1|c7730_g1_i1	path1
LG2_6052	PARG06052m01	=	c26823_g1_i1	path1|c26823_g1_i1	path1
LG2_6056	PARG06056m01	c	c70653_g1_i1	path1|c70653_g1_i1	path1
LG2_6105	PARG06105m01	c	c57829_g1_i1	path1|c57829_g1_i1	path1,c80507_g1_i1	path1|c80507_g1_i1	path1
LG2_6128	PARG06128m02	c	c25072_g1_i1	path1|c25072_g1_i1	path1
LG2_6133	PARG06133m02	=	c37642_g1_i1	path1|c37642_g1_i1	path1
LG2_6183	PARG06183m01	c	c73793_g1_i1	path1|c73793_g1_i1	path1
LG2_6203	PARG06203m01	c	c13424_g1_i1	path1|c13424_g1_i1	path1
LG2_6210	PARG06210m01	=	c42185_g1_i1	path1|c42185_g1_i1	path1
LG2_6215	PARG06215m01	=	c37420_g1_i1	path1|c37420_g1_i1	path1
LG2_6240	PARG06240m10	c	c13418_g1_i1	path1|c13418_g1_i1	path1,c36818_g1_i1	path1|c36818_g1_i1	path1
LG2_6240	PARG06240m07	c	c36818_g1_i1	path1|c36818_g1_i1	path1
LG2_6240	PARG06240m11	c	c36818_g1_i1	path1|c36818_g1_i1	path1
LG2_6266	PARG06266m01	c	c33221_g2_i1	path1|c33221_g2_i1	path1,c54377_g1_i1	path1|c54377_g1_i1	path1
LG2_6315	PARG06315m01	c	c26996_g2_i1	path1|c26996_g2_i1	path1,c36908_g2_i1	path2|c36908_g2_i1	path2
LG2_6331	PARG06331m01	c	c83406_g1_i1	path1|c83406_g1_i1	path1
LG2_6333	PARG06333m01	c	c37232_g1_i1	path1|c37232_g1_i1	path1
LG2_6346	PARG06346m01	=	c40000_g1_i1	path1|c40000_g1_i1	path1
LG2_6352	PARG06352m01	=	c12972_g1_i1	path1|c12972_g1_i1	path1
LG2_6371	PARG06371m01	c	c35049_g1_i1	path2|c35049_g1_i1	path2,c43738_g1_i1	path1|c43738_g1_i1	path1
LG2_6371	PARG06371m02	c	c43738_g1_i1	path1|c43738_g1_i1	path1
LG2_6371	PARG06371m04	c	c43738_g1_i1	path1|c43738_g1_i1	path1
LG2_6374	PARG06374m01	c	c61404_g1_i1	path2|c61404_g1_i1	path2
LG2_6390	PARG06390m01	=	c41098_g1_i1	path2|c41098_g1_i1	path2
LG2_6399	PARG06399m01	=	c45867_g1_i1	path1|c45867_g1_i1	path1
LG2_6414	PARG06414m02	c	c34843_g1_i2	path1|c34843_g1_i2	path1
LG2_6435	PARG06435m01	c	c69858_g1_i1	path1|c69858_g1_i1	path1
LG2_6436	PARG06436m02	c	c11473_g1_i1	path1|c11473_g1_i1	path1,c42189_g1_i1	path1|c42189_g1_i1	path1
LG2_6436	PARG06436m01	c	c11473_g1_i1	path1|c11473_g1_i1	path1,c42189_g1_i1	path1|c42189_g1_i1	path1
LG2_6442	PARG06442m02	c	c82479_g1_i1	path1|c82479_g1_i1	path1
LG2_6442	PARG06442m01	c	c82479_g1_i1	path1|c82479_g1_i1	path1
LG2_6453	PARG06453m03	c	c35185_g2_i1	path1|c35185_g2_i1	path1
LG2_6453	PARG06453m02	c	c35185_g2_i1	path1|c35185_g2_i1	path1,c16090_g1_i1	path1|c16090_g1_i1	path1,c27343_g1_i1	path2|c27343_g1_i1	path2
LG2_6467	PARG06467m04	=	c45920_g1_i1	path1|c45920_g1_i1	path1
LG2_6468	PARG06468m01	c	c83795_g1_i1	path1|c83795_g1_i1	path1,c69654_g1_i1	path1|c69654_g1_i1	path1,c74709_g1_i1	path1|c74709_g1_i1	path1
LG2_6469	PARG06469m01	=	c31728_g1_i1	path1|c31728_g1_i1	path1
LG2_6472	PARG06472m01	c	c50540_g1_i1	path1|c50540_g1_i1	path1
LG2_6476	PARG06476m01	c	c52806_g1_i1	path1|c52806_g1_i1	path1
LG2_6479	PARG06479m03	c	c63335_g1_i1	path1|c63335_g1_i1	path1
LG2_6479	PARG06479m01	c	c63335_g1_i1	path1|c63335_g1_i1	path1
LG2_6479	PARG06479m02	c	c63335_g1_i1	path1|c63335_g1_i1	path1
LG2_6506	PARG06506m01	=	c41440_g2_i1	path1|c41440_g2_i1	path1
LG2_6522	PARG06522m01	=	c45467_g1_i1	path1|c45467_g1_i1	path1
LG2_6523	PARG06523m01	c	c64817_g1_i1	path1|c64817_g1_i1	path1,c51541_g1_i1	path1|c51541_g1_i1	path1
LG2_6529	PARG06529m01	c	c17717_g1_i1	path1|c17717_g1_i1	path1
LG2_6534	PARG06534m01	=	c41143_g1_i1	path1|c41143_g1_i1	path1
LG2_6539	PARG06539m03	c	c42491_g5_i1	path1|c42491_g5_i1	path1,c42491_g3_i1	path1|c42491_g3_i1	path1
LG2_6551	PARG06551m01	c	c35049_g1_i1	path1|c35049_g1_i1	path1
LG2_6551	PARG06551m05	c	c44897_g3_i1	path1|c44897_g3_i1	path1,c35049_g1_i1	path1|c35049_g1_i1	path1
LG2_6556	PARG06556m01	c	c57064_g1_i1	path1|c57064_g1_i1	path1,c55806_g1_i1	path2|c55806_g1_i1	path2
LG2_6572	PARG06572m01	=	c41098_g1_i1	path1|c41098_g1_i1	path1
LG2_6573	PARG06573m01	=	c17610_g1_i1	path1|c17610_g1_i1	path1
LG2_6627	PARG06627m02	c	c43851_g1_i3	path1|c43851_g1_i3	path1
LG2_6627	PARG06627m01	c	c43851_g1_i3	path1|c43851_g1_i3	path1
LG2_6628	PARG06628m01	=	c33244_g1_i1	path1|c33244_g1_i1	path1
LG2_6639	PARG06639m01	c	c27689_g1_i1	path1|c27689_g1_i1	path1
LG2_6642	PARG06642m01	c	c25343_g2_i1	path1|c25343_g2_i1	path1,c51633_g1_i1	path1|c51633_g1_i1	path1,c25343_g1_i1	path1|c25343_g1_i1	path1,c3221_g1_i1	path1|c3221_g1_i1
LG2_6672	PARG06672m01	=	c41092_g1_i1	path1|c41092_g1_i1	path1
LG2_6675	PARG06675m01	=	c28313_g1_i1	path1|c28313_g1_i1	path1
LG2_6678	PARG06678m01	c	c68463_g1_i1	path1|c68463_g1_i1	path1
LG2_6691	PARG06691m01	c	c33221_g1_i1	path1|c33221_g1_i1	path1,c80935_g1_i1	path1|c80935_g1_i1	path1
LG2_6692	PARG06692m01	c	c78120_g1_i1	path1|c78120_g1_i1	path1
LG2_6693	PARG06693m01	c	c62768_g1_i1	path1|c62768_g1_i1	path1
LG2_6699	PARG06699m01	c	c990_g1_i1	path1|c990_g1_i1	path1
LG2_6703	PARG06703m01	c	c38303_g2_i1	path2|c38303_g2_i1	path2
LG2_6709	PARG06709m01	c	c74242_g1_i1	path1|c74242_g1_i1	path1
LG2_6730	PARG06730m02	c	c33963_g1_i1	path1|c33963_g1_i1	path1
LG2_6742	PARG06742m01	c	c84543_g1_i1	path1|c84543_g1_i1	path1
LG2_6742	PARG06742m02	c	c84543_g1_i1	path1|c84543_g1_i1	path1
LG2_6742	PARG06742m04	c	c84543_g1_i1	path1|c84543_g1_i1	path1
LG2_6744	PARG06744m01	c	c56590_g1_i1	path1|c56590_g1_i1	path1
LG2_6755	PARG06755m06	c	c40076_g1_i1	path1|c40076_g1_i1	path1,c77791_g1_i1	path1|c77791_g1_i1	path1
LG2_6765	PARG06765m02	c	c36220_g1_i1	path1|c36220_g1_i1	path1
LG2_6771	PARG06771m01	c	c72322_g1_i1	path1|c72322_g1_i1	path1
LG2_6772	PARG06772m01	c	c13186_g1_i1	path1|c13186_g1_i1	path1,c42303_g1_i1	path2|c42303_g1_i1	path2
LG2_6776	PARG06776m01	c	c54691_g1_i1	path1|c54691_g1_i1	path1
LG2_6783	PARG06783m01	=	c33026_g1_i1	path1|c33026_g1_i1	path1
LG2_6794	PARG06794m02	=	c53520_g1_i1	path1|c53520_g1_i1	path1
LG2_6797	PARG06797m01	c	c30553_g1_i1	path1|c30553_g1_i1	path1,c35397_g1_i1	path1|c35397_g1_i1	path1
LG2_6800	PARG06800m01	=	c37798_g1_i1	path1|c37798_g1_i1	path1
LG2_6816	PARG06816m04	c	c33187_g1_i1	path1|c33187_g1_i1	path1
LG2_6816	PARG06816m03	c	c33187_g1_i1	path1|c33187_g1_i1	path1
LG2_6816	PARG06816m01	c	c33187_g1_i1	path1|c33187_g1_i1	path1
LG2_6819	PARG06819m01	=	c4118_g1_i1	path1|c4118_g1_i1	path1
LG2_6827	PARG06827m01	c	c44843_g10_i1	path1|c44843_g10_i1	path1
LG2_6828	PARG06828m03	c	c39876_g2_i1	path1|c39876_g2_i1	path1
LG2_6828	PARG06828m01	c	c39876_g2_i1	path1|c39876_g2_i1	path1
LG2_6869	PARG06869m01	c	c16623_g1_i1	path1|c16623_g1_i1	path1
LG2_6875	PARG06875m01	c	c70859_g1_i1	path1|c70859_g1_i1	path1
LG2_6875	PARG06875m02	c	c70859_g1_i1	path1|c70859_g1_i1	path1
LG2_6875	PARG06875m03	c	c70859_g1_i1	path1|c70859_g1_i1	path1
LG2_6882	PARG06882m01	c	c71170_g1_i1	path1|c71170_g1_i1	path1
LG2_6882	PARG06882m03	c	c71170_g1_i1	path1|c71170_g1_i1	path1
LG2_6882	PARG06882m02	c	c71170_g1_i1	path1|c71170_g1_i1	path1
LG2_6902	PARG06902m01	c	c58346_g1_i1	path1|c58346_g1_i1	path1
LG2_6903	PARG06903m01	c	c6771_g1_i1	path1|c6771_g1_i1	path1
LG2_6914	PARG06914m01	c	c38456_g1_i1	path2|c38456_g1_i1	path2
LG2_6917	PARG06917m01	=	c24924_g1_i1	path1|c24924_g1_i1	path1
LG2_6923	PARG06923m01	c	c404_g1_i1	path1|c404_g1_i1	path1
LG2_6935	PARG06935m01	=	c35459_g1_i1	path2|c35459_g1_i1	path2
LG2_6941	PARG06941m01	c	c75891_g1_i1	path1|c75891_g1_i1	path1
LG2_6941	PARG06941m02	c	c75891_g1_i1	path1|c75891_g1_i1	path1
LG2_6951	PARG06951m01	c	c77313_g1_i1	path1|c77313_g1_i1	path1,c70905_g1_i1	path1|c70905_g1_i1	path1,c49928_g1_i1	path1|c49928_g1_i1	path1,c25869_g2_i1	path2|c25869_g2_i1
LG2_6965	PARG06965m01	c	c82836_g1_i1	path1|c82836_g1_i1	path1,c56873_g1_i1	path1|c56873_g1_i1	path1
LG2_6966	PARG06966m01	c	c6583_g1_i1	path1|c6583_g1_i1	path1
LG2_7004	PARG07004m01	c	c28884_g1_i1	path1|c28884_g1_i1	path1
LG2_7022	PARG07022m01	c	c25929_g1_i1	path1|c25929_g1_i1	path1
LG2_7047	PARG07047m01	c	c24910_g1_i1	path1|c24910_g1_i1	path1
LG2_7073	PARG07073m01	c	c72750_g1_i1	path1|c72750_g1_i1	path1
LG2_7076	PARG07076m01	=	c36179_g1_i1	path1|c36179_g1_i1	path1
LG2_7081	PARG07081m01	=	c25038_g1_i1	path1|c25038_g1_i1	path1
LG2_7096	PARG07096m01	=	c44557_g1_i1	path1|c44557_g1_i1	path1
LG2_7104	PARG07104m01	=	c73324_g1_i1	path1|c73324_g1_i1	path1
LG2_7107	PARG07107m01	=	c20351_g1_i1	path1|c20351_g1_i1	path1
LG2_7108	PARG07108m01	c	c3721_g1_i1	path1|c3721_g1_i1	path1
LG2_7110	PARG07110m02	c	c19104_g1_i1	path1|c19104_g1_i1	path1
LG2_7154	PARG07154m01	c	c11731_g1_i1	path3|c11731_g1_i1	path3
LG2_7162	PARG07162m08	c	c64574_g1_i1	path1|c64574_g1_i1	path1
LG2_7162	PARG07162m09	c	c64574_g1_i1	path1|c64574_g1_i1	path1
LG2_7162	PARG07162m10	c	c64574_g1_i1	path1|c64574_g1_i1	path1
LG2_7162	PARG07162m06	c	c64574_g1_i1	path1|c64574_g1_i1	path1
LG2_7162	PARG07162m03	c	c64574_g1_i1	path1|c64574_g1_i1	path1
LG2_7162	PARG07162m04	c	c64574_g1_i1	path1|c64574_g1_i1	path1
LG2_7162	PARG07162m05	c	c64574_g1_i1	path1|c64574_g1_i1	path1
LG2_7162	PARG07162m07	c	c64574_g1_i1	path1|c64574_g1_i1	path1,c81131_g1_i1	path1|c81131_g1_i1	path1
LG2_7168	PARG07168m02	c	c68732_g1_i1	path1|c68732_g1_i1	path1
LG2_7177	PARG07177m01	c	c30657_g2_i1	path1|c30657_g2_i1	path1
LG2_7202	PARG07202m01	=	c40494_g3_i1	path1|c40494_g3_i1	path1
LG2_7202	PARG07202m01	c	c42240_g1_i2	path1|c42240_g1_i2	path1
LG2_7213	PARG07213m02	c	c59161_g1_i1	path1|c59161_g1_i1	path1
LG2_7213	PARG07213m01	c	c59161_g1_i1	path1|c59161_g1_i1	path1
LG2_7238	PARG07238m02	=	c45065_g1_i3	path1|c45065_g1_i3	path1
LG2_7240	PARG07240m01	c	c24485_g1_i1	path2|c24485_g1_i1	path2
LG2_7243	PARG07243m01	c	c79119_g1_i1	path1|c79119_g1_i1	path1
LG2_7244	PARG07244m04	c	c82494_g1_i1	path1|c82494_g1_i1	path1
LG2_7244	PARG07244m01	c	c82494_g1_i1	path1|c82494_g1_i1	path1
LG2_7244	PARG07244m02	c	c82494_g1_i1	path1|c82494_g1_i1	path1
LG2_7244	PARG07244m03	c	c82494_g1_i1	path1|c82494_g1_i1	path1
LG2_7244	PARG07244m05	c	c82494_g1_i1	path1|c82494_g1_i1	path1
LG2_7247	PARG07247m01	c	c63358_g1_i1	path1|c63358_g1_i1	path1
LG2_7254	PARG07254m01	c	c12817_g1_i1	path1|c12817_g1_i1	path1,c69904_g1_i1	path1|c69904_g1_i1	path1
LG2_7260	PARG07260m01	c	c33824_g2_i1	path1|c33824_g2_i1	path1
LG2_7282	PARG07282m01	c	c61400_g1_i1	path1|c61400_g1_i1	path1,c51581_g1_i1	path1|c51581_g1_i1	path1
LG2_7282	PARG07282m02	c	c61400_g1_i1	path1|c61400_g1_i1	path1,c51581_g1_i1	path1|c51581_g1_i1	path1
LG2_7282	PARG07282m03	c	c61400_g1_i1	path1|c61400_g1_i1	path1
LG2_7294	PARG07294m01	c	c45045_g1_i1	path1|c45045_g1_i1	path1
LG2_7294	PARG07294m02	c	c45045_g1_i1	path1|c45045_g1_i1	path1
LG2_7294	PARG07294m03	c	c45045_g1_i1	path1|c45045_g1_i1	path1
LG2_7294	PARG07294m04	c	c45045_g2_i2	path1|c45045_g2_i2	path1,c45045_g1_i1	path1|c45045_g1_i1	path1
LG2_7301	PARG07301m05	c	c524_g1_i1	path2|c524_g1_i1	path2,c23946_g1_i1	path1|c23946_g1_i1	path1
LG2_7301	PARG07301m01	c	c524_g1_i1	path2|c524_g1_i1	path2,c23946_g1_i1	path1|c23946_g1_i1	path1
LG2_7301	PARG07301m04	c	c524_g1_i1	path2|c524_g1_i1	path2,c23946_g1_i1	path1|c23946_g1_i1	path1
LG2_7301	PARG07301m06	c	c524_g1_i1	path2|c524_g1_i1	path2,c23946_g1_i1	path1|c23946_g1_i1	path1
LG2_7304	PARG07304m01	c	c13926_g1_i1	path1|c13926_g1_i1	path1
LG2_7311	PARG07311m01	=	c34742_g2_i1	path1|c34742_g2_i1	path1
LG2_7314	PARG07314m01	=	c13183_g1_i1	path1|c13183_g1_i1	path1
LG2_7318	PARG07318m02	c	c13025_g1_i2	path1|c13025_g1_i2	path1
LG2_7318	PARG07318m03	c	c13025_g1_i2	path1|c13025_g1_i2	path1
LG2_7318	PARG07318m01	c	c13025_g1_i2	path1|c13025_g1_i2	path1
LG2_7337	PARG07337m01	c	c45839_g5_i1	path1|c45839_g5_i1	path1
LG2_7346	PARG07346m01	=	c46166_g2_i8	path1|c46166_g2_i8	path1
LG2_7351	PARG07351m01	=	c32649_g1_i1	path1|c32649_g1_i1	path1
LG2_7351	PARG07351m01	c	c32686_g2_i1	path1|c32686_g2_i1	path1,c32686_g1_i1	path1|c32686_g1_i1	path1
LG2_7354	PARG07354m01	=	c41997_g1_i1	path1|c41997_g1_i1	path1
LG2_7376	PARG07376m01	=	c42335_g1_i1	path1|c42335_g1_i1	path1
LG2_7392	PARG07392m04	c	c24815_g1_i1	path1|c24815_g1_i1	path1
LG2_7392	PARG07392m05	c	c24815_g1_i1	path1|c24815_g1_i1	path1
LG2_7397	PARG07397m01	=	c29027_g1_i1	path1|c29027_g1_i1	path1
LG2_7402	PARG07402m01	c	c51816_g1_i1	path1|c51816_g1_i1	path1
LG2_7409	PARG07409m02	=	c36238_g1_i1	path1|c36238_g1_i1	path1
LG2_7409	PARG07409m03	=	c36238_g1_i1	path1|c36238_g1_i1	path1
LG2_7411	PARG07411m02	c	c44579_g3_i2	path1|c44579_g3_i2	path1
LG2_7411	PARG07411m01	c	c44579_g3_i2	path1|c44579_g3_i2	path1
LG2_7413	PARG07413m01	c	c35613_g2_i1	path1|c35613_g2_i1	path1,c3490_g1_i1	path1|c3490_g1_i1	path1
LG2_7422	PARG07422m01	c	c63942_g1_i1	path1|c63942_g1_i1	path1
LG2_7424	PARG07424m01	c	c37536_g1_i1	path1|c37536_g1_i1	path1
LG2_7451	PARG07451m01	c	c32038_g1_i1	path1|c32038_g1_i1	path1,c51625_g1_i1	path1|c51625_g1_i1	path1
LG2_7452	PARG07452m02	c	c60821_g1_i1	path1|c60821_g1_i1	path1,c79355_g1_i1	path1|c79355_g1_i1	path1,c29087_g2_i1	path1|c29087_g2_i1	path1,c50476_g1_i1	path1|c50476_g1_i1
LG2_7453	PARG07453m01	c	c29087_g1_i1	path1|c29087_g1_i1	path1
LG2_7454	PARG07454m01	c	c73047_g1_i1	path1|c73047_g1_i1	path1,c58782_g1_i1	path1|c58782_g1_i1	path1
LG2_7456	PARG07456m03	c	c65389_g1_i1	path1|c65389_g1_i1	path1
LG2_7463	PARG07463m01	c	c77353_g1_i1	path1|c77353_g1_i1	path1,c79703_g1_i1	path1|c79703_g1_i1	path1
LG2_7467	PARG07467m01	c	c45918_g1_i2	path1|c45918_g1_i2	path1,c64972_g1_i1	path1|c64972_g1_i1	path1
LG2_7475	PARG07475m01	=	c38179_g1_i1	path1|c38179_g1_i1	path1
LG2_7480	PARG07480m02	c	c74424_g1_i1	path1|c74424_g1_i1	path1
LG2_7480	PARG07480m01	c	c74424_g1_i1	path1|c74424_g1_i1	path1
LG2_7480	PARG07480m03	c	c74424_g1_i1	path1|c74424_g1_i1	path1
LG2_7492	PARG07492m01	=	c44921_g1_i1	path1|c44921_g1_i1	path1
LG2_7513	PARG07513m01	c	c47473_g1_i1	path1|c47473_g1_i1	path1
LG2_7519	PARG07519m02	c	c79680_g1_i1	path1|c79680_g1_i1	path1,c48375_g1_i1	path1|c48375_g1_i1	path1
LG2_7519	PARG07519m03	c	c79680_g1_i1	path1|c79680_g1_i1	path1,c48375_g1_i1	path1|c48375_g1_i1	path1
LG2_7534	PARG07534m01	c	c33484_g1_i1	path1|c33484_g1_i1	path1
LG2_7535	PARG07535m01	=	c37099_g1_i1	path1|c37099_g1_i1	path1
LG2_7540	PARG07540m01	c	c29601_g1_i1	path1|c29601_g1_i1	path1,c57821_g1_i1	path1|c57821_g1_i1	path1
LG2_7541	PARG07541m01	c	c66650_g1_i1	path1|c66650_g1_i1	path1
LG2_7542	PARG07542m01	=	c13084_g1_i1	path1|c13084_g1_i1	path1
LG2_7547	PARG07547m01	c	c4806_g1_i1	path1|c4806_g1_i1	path1
LG2_7554	PARG07554m01	c	c28581_g1_i1	path1|c28581_g1_i1	path1
LG2_7555	PARG07555m01	=	c20342_g1_i2	path1|c20342_g1_i2	path1
LG2_7560	PARG07560m01	c	c60569_g1_i1	path1|c60569_g1_i1	path1,c67738_g1_i1	path1|c67738_g1_i1	path1
LG2_7571	PARG07571m02	c	c34362_g1_i2	path1|c34362_g1_i2	path1
LG2_7577	PARG07577m01	=	c42413_g1_i1	path1|c42413_g1_i1	path1
LG2_7577	PARG07577m01	c	c65351_g1_i1	path1|c65351_g1_i1	path1
LG2_7583	PARG07583m01	c	c40526_g2_i1	path1|c40526_g2_i1	path1
LG2_7585	PARG07585m01	c	c76011_g1_i1	path1|c76011_g1_i1	path1,c48547_g1_i1	path1|c48547_g1_i1	path1,c33202_g1_i1	path1|c33202_g1_i1	path1
LG2_7585	PARG07585m02	c	c76011_g1_i1	path1|c76011_g1_i1	path1,c48547_g1_i1	path1|c48547_g1_i1	path1,c33202_g1_i1	path1|c33202_g1_i1	path1
LG2_7585	PARG07585m03	c	c76011_g1_i1	path1|c76011_g1_i1	path1,c48547_g1_i1	path1|c48547_g1_i1	path1
LG2_7602	PARG07602m02	=	c67320_g1_i1	path1|c67320_g1_i1	path1
LG2_7634	PARG07634m01	c	c78639_g1_i1	path1|c78639_g1_i1	path1
LG2_7635	PARG07635m01	c	c37543_g1_i2	path2|c37543_g1_i2	path2
LG2_7672	PARG07672m01	c	c13817_g1_i1	path1|c13817_g1_i1	path1,c4421_g1_i1	path1|c4421_g1_i1	path1
LG2_7680	PARG07680m01	=	c44429_g3_i2	path1|c44429_g3_i2	path1,c21722_g1_i1	path1|c21722_g1_i1	path1
LG2_7691	PARG07691m01	=	c4158_g1_i1	path1|c4158_g1_i1	path1
LG2_7708	PARG07708m01	=	c24943_g1_i1	path1|c24943_g1_i1	path1
LG2_7721	PARG07721m01	c	c51361_g1_i1	path1|c51361_g1_i1	path1
LG2_7725	PARG07725m01	c	c49229_g1_i1	path1|c49229_g1_i1	path1
LG2_7726	PARG07726m01	c	c54899_g1_i1	path1|c54899_g1_i1	path1
LG2_7737	PARG07737m01	c	c45634_g1_i5	path1|c45634_g1_i5	path1
LG2_7741	PARG07741m01	=	c78511_g1_i1	path1|c78511_g1_i1	path1
LG2_7742	PARG07742m02	c	c23066_g2_i1	path1|c23066_g2_i1	path1
LG2_7744	PARG07744m01	=	c44864_g1_i1	path1|c44864_g1_i1	path1
LG2_7744	PARG07744m01	c	c48724_g1_i1	path2|c48724_g1_i1	path2
LG2_7745	PARG07745m01	=	c44864_g2_i3	path1|c44864_g2_i3	path1
LG2_7754	PARG07754m01	=	c28248_g1_i1	path1|c28248_g1_i1	path1
LG2_7766	PARG07766m01	c	c42902_g1_i1	path1|c42902_g1_i1	path1,c56605_g1_i1	path1|c56605_g1_i1	path1,c71677_g1_i1	path1|c71677_g1_i1	path1,c42902_g1_i1	path2|c42902_g1_i1
LG2_7767	PARG07767m01	=	c42329_g1_i1	path1|c42329_g1_i1	path1
LG2_7774	PARG07774m05	c	c35555_g1_i1	path2|c35555_g1_i1	path2
LG2_7774	PARG07774m04	c	c35555_g1_i1	path2|c35555_g1_i1	path2
LG2_7774	PARG07774m03	c	c35555_g1_i1	path2|c35555_g1_i1	path2
LG2_7799	PARG07799m02	c	c45711_g1_i1	path1|c45711_g1_i1	path1
LG2_7799	PARG07799m01	c	c45711_g1_i1	path1|c45711_g1_i1	path1
LG2_7800	PARG07800m01	c	c55623_g1_i1	path1|c55623_g1_i1	path1
LG2_7809	PARG07809m01	=	c22351_g1_i1	path1|c22351_g1_i1	path1
LG2_7812	PARG07812m01	=	c31214_g1_i1	path1|c31214_g1_i1	path1
LG2_7826	PARG07826m01	=	c45163_g1_i3	path1|c45163_g1_i3	path1
LG2_7832	PARG07832m01	c	c43460_g2_i1	path2|c43460_g2_i1	path2,c43460_g1_i1	path1|c43460_g1_i1	path1,c43460_g2_i1	path1|c43460_g2_i1	path1,c43460_g1_i1	path2|c43460_g1_i1
LG2_7850	PARG07850m02	c	c66178_g1_i1	path1|c66178_g1_i1	path1
LG2_7850	PARG07850m01	c	c66178_g1_i1	path1|c66178_g1_i1	path1
LG2_7851	PARG07851m01	c	c38897_g1_i2	path1|c38897_g1_i2	path1,c35656_g2_i1	path1|c35656_g2_i1	path1
LG2_7853	PARG07853m01	=	c27868_g1_i1	path1|c27868_g1_i1	path1
LG2_7854	PARG07854m01	c	c42202_g1_i1	path1|c42202_g1_i1	path1
LG2_7879	PARG07879m01	c	c46097_g1_i3	path2|c46097_g1_i3	path2
LG2_7894	PARG07894m01	=	c23069_g1_i1	path1|c23069_g1_i1	path1
LG2_7896	PARG07896m01	c	c13404_g1_i1	path1|c13404_g1_i1	path1
LG2_7898	PARG07898m01	c	c61818_g1_i1	path1|c61818_g1_i1	path1,c76092_g1_i1	path1|c76092_g1_i1	path1
LG2_7901	PARG07901m01	c	c32212_g1_i1	path1|c32212_g1_i1	path1
LG2_7905	PARG07905m01	c	c20965_g1_i1	path1|c20965_g1_i1	path1
LG2_7908	PARG07908m01	=	c45229_g1_i2	path1|c45229_g1_i2	path1
LG2_7926	PARG07926m01	=	c36231_g1_i1	path1|c36231_g1_i1	path1
LG2_7934	PARG07934m02	c	c40190_g1_i2	path1|c40190_g1_i2	path1,c18310_g1_i1	path1|c18310_g1_i1	path1
LG2_7934	PARG07934m03	c	c40190_g1_i2	path1|c40190_g1_i2	path1,c18310_g1_i1	path1|c18310_g1_i1	path1
LG2_7934	PARG07934m04	c	c40190_g1_i2	path1|c40190_g1_i2	path1,c18310_g1_i1	path1|c18310_g1_i1	path1
LG2_7960	PARG07960m01	c	c76732_g1_i1	path1|c76732_g1_i1	path1
LG2_7963	PARG07963m01	c	c82733_g1_i1	path1|c82733_g1_i1	path1
LG2_7976	PARG07976m01	c	c72431_g1_i1	path1|c72431_g1_i1	path1
LG2_7977	PARG07977m05	c	c19530_g1_i1	path1|c19530_g1_i1	path1,c19530_g2_i1	path1|c19530_g2_i1	path1
LG2_7982	PARG07982m01	c	c56070_g1_i1	path1|c56070_g1_i1	path1
LG2_7989	PARG07989m01	c	c66672_g1_i1	path1|c66672_g1_i1	path1
LG2_7990	PARG07990m01	=	c39685_g1_i1	path1|c39685_g1_i1	path1
LG2_7996	PARG07996m01	=	c79499_g1_i1	path1|c79499_g1_i1	path1
LG2_7998	PARG07998m01	c	c18561_g1_i1	path1|c18561_g1_i1	path1
LG2_8002	PARG08002m01	c	c16174_g1_i1	path1|c16174_g1_i1	path1
LG2_8022	PARG08022m01	c	c56217_g1_i1	path1|c56217_g1_i1	path1
LG2_8040	PARG08040m01	=	c20434_g1_i1	path1|c20434_g1_i1	path1
LG2_8053	PARG08053m01	c	c68548_g1_i1	path1|c68548_g1_i1	path1,c54498_g1_i1	path1|c54498_g1_i1	path1
LG2_8066	PARG08066m01	c	c9504_g1_i1	path2|c9504_g1_i1	path2,c9504_g1_i1	path1|c9504_g1_i1	path1
LG2_8115	PARG08115m01	c	c64447_g1_i1	path1|c64447_g1_i1	path1
LG2_8122	PARG08122m01	c	c11212_g1_i1	path1|c11212_g1_i1	path1
LG2_8129	PARG08129m01	=	c31284_g2_i1	path1|c31284_g2_i1	path1
LG2_8146	PARG08146m13	c	c25721_g1_i2	path3|c25721_g1_i2	path3
LG2_8147	PARG08147m01	=	c44453_g3_i1	path2|c44453_g3_i1	path2
LG2_8156	PARG08156m01	=	c40683_g1_i3	path1|c40683_g1_i3	path1
LG2_8187	PARG08187m01	=	c45755_g1_i1	path1|c45755_g1_i1	path1
LG2_8215	PARG08215m01	c	c10731_g1_i1	path2|c10731_g1_i1	path2,c44453_g3_i1	path1|c44453_g3_i1	path1
LG2_8226	PARG08226m02	=	c45585_g1_i1	path1|c45585_g1_i1	path1
LG2_8230	PARG08230m01	c	c6346_g1_i1	path1|c6346_g1_i1	path1
LG2_8230	PARG08230m02	c	c6346_g1_i1	path1|c6346_g1_i1	path1
LG2_8230	PARG08230m03	c	c6346_g1_i1	path1|c6346_g1_i1	path1
LG2_8230	PARG08230m04	c	c6346_g1_i1	path1|c6346_g1_i1	path1
LG2_8230	PARG08230m05	c	c6346_g1_i1	path1|c6346_g1_i1	path1,c15198_g1_i2	path1|c15198_g1_i2	path1
LG2_8230	PARG08230m06	c	c6346_g1_i1	path1|c6346_g1_i1	path1
LG2_8230	PARG08230m07	c	c6346_g1_i1	path1|c6346_g1_i1	path1
LG2_8246	PARG08246m02	=	c28190_g1_i1	path1|c28190_g1_i1	path1
LG2_8246	PARG08246m01	c	c7470_g1_i1	path1|c7470_g1_i1	path1
LG2_8262	PARG08262m02	c	c33844_g1_i1	path1|c33844_g1_i1	path1
LG2_8280	PARG08280m01	c	c77128_g1_i1	path1|c77128_g1_i1	path1
LG2_8283	PARG08283m01	c	c52145_g1_i1	path1|c52145_g1_i1	path1,c62512_g1_i1	path1|c62512_g1_i1	path1
LG2_8298	PARG08298m04	c	c21509_g1_i1	path1|c21509_g1_i1	path1,c38746_g1_i1	path1|c38746_g1_i1	path1
LG2_8307	PARG08307m01	c	c39737_g2_i1	path1|c39737_g2_i1	path1
LG2_8322	PARG08322m01	c	c48781_g1_i1	path1|c48781_g1_i1	path1
LG2_8328	PARG08328m01	c	c45354_g2_i1	path1|c45354_g2_i1	path1
LG2_8328	PARG08328m05	c	c45354_g2_i1	path1|c45354_g2_i1	path1
LG2_8333	PARG08333m01	=	c66415_g1_i1	path1|c66415_g1_i1	path1
LG2_8340	PARG08340m01	=	c52758_g1_i1	path1|c52758_g1_i1	path1
LG2_8341	PARG08341m01	c	c325_g1_i1	path1|c325_g1_i1	path1
LG2_8346	PARG08346m01	=	c5371_g1_i1	path1|c5371_g1_i1	path1
LG2_8357	PARG08357m01	c	c55422_g1_i1	path1|c55422_g1_i1	path1
LG2_8359	PARG08359m01	=	c16945_g1_i1	path1|c16945_g1_i1	path1
LG2_8368	PARG08368m01	=	c32783_g1_i1	path1|c32783_g1_i1	path1
LG2_8387	PARG08387m01	=	c32267_g1_i1	path1|c32267_g1_i1	path1
LG2_8394	PARG08394m01	c	c82182_g1_i1	path1|c82182_g1_i1	path1
LG2_8394	PARG08394m02	c	c82182_g1_i1	path1|c82182_g1_i1	path1
LG2_8421	PARG08421m01	=	c25262_g1_i2	path1|c25262_g1_i2	path1,c37585_g1_i1	path1|c37585_g1_i1	path1
LG2_8430	PARG08430m01	c	c13356_g1_i1	path1|c13356_g1_i1	path1,c60263_g1_i1	path1|c60263_g1_i1	path1,c74791_g1_i1	path1|c74791_g1_i1	path1
LG2_8430	PARG08430m02	c	c60263_g1_i1	path1|c60263_g1_i1	path1,c74791_g1_i1	path1|c74791_g1_i1	path1
LG2_8434	PARG08434m02	c	c47839_g1_i1	path1|c47839_g1_i1	path1
LG2_8470	PARG08470m01	c	c14149_g1_i1	path1|c14149_g1_i1	path1
LG2_8473	PARG08473m06	c	c62239_g1_i1	path1|c62239_g1_i1	path1,c19661_g1_i1	path1|c19661_g1_i1	path1
LG2_8479	PARG08479m01	=	c45031_g1_i2	path1|c45031_g1_i2	path1
LG2_8484	PARG08484m02	c	c9085_g1_i1	path1|c9085_g1_i1	path1
LG2_8485	PARG08485m01	=	c40137_g1_i1	path1|c40137_g1_i1	path1,c46042_g2_i1	path1|c46042_g2_i1	path1
LG2_8487	PARG08487m01	c	c47135_g1_i1	path1|c47135_g1_i1	path1,c82749_g1_i1	path1|c82749_g1_i1	path1,c53975_g1_i1	path1|c53975_g1_i1	path1
LG2_8487	PARG08487m04	c	c47135_g1_i1	path1|c47135_g1_i1	path1,c82749_g1_i1	path1|c82749_g1_i1	path1,c53975_g1_i1	path1|c53975_g1_i1	path1
LG2_8487	PARG08487m02	c	c47135_g1_i1	path1|c47135_g1_i1	path1,c82749_g1_i1	path1|c82749_g1_i1	path1,c53975_g1_i1	path1|c53975_g1_i1	path1
LG2_8487	PARG08487m03	c	c47135_g1_i1	path1|c47135_g1_i1	path1,c82749_g1_i1	path1|c82749_g1_i1	path1,c53975_g1_i1	path1|c53975_g1_i1	path1
LG2_8503	PARG08503m05	c	c26738_g1_i1	path1|c26738_g1_i1	path1
LG2_8513	PARG08513m01	c	c82514_g1_i1	path1|c82514_g1_i1	path1
LG2_8527	PARG08527m01	c	c38724_g1_i1	path1|c38724_g1_i1	path1,c52855_g1_i1	path1|c52855_g1_i1	path1
LG2_8531	PARG08531m01	c	c9378_g1_i1	path1|c9378_g1_i1	path1
LG2_8534	PARG08534m01	c	c17297_g1_i1	path1|c17297_g1_i1	path1,c42079_g1_i1	path1|c42079_g1_i1	path1
LG2_8535	PARG08535m01	c	c27630_g1_i1	path1|c27630_g1_i1	path1,c15267_g1_i1	path1|c15267_g1_i1	path1,c51093_g1_i1	path1|c51093_g1_i1	path1
LG2_8538	PARG08538m01	=	c44247_g1_i1	path1|c44247_g1_i1	path1
LG2_8570	PARG08570m01	=	c35303_g1_i1	path2|c35303_g1_i1	path2
LG2_8575	PARG08575m01	c	c71159_g1_i1	path1|c71159_g1_i1	path1
LG2_8591	PARG08591m01	=	c44627_g1_i2	path1|c44627_g1_i2	path1
LG2_8593	PARG08593m01	c	c80099_g1_i1	path1|c80099_g1_i1	path1,c16979_g1_i1	path1|c16979_g1_i1	path1
LG2_8613	PARG08613m01	c	c36095_g1_i1	path1|c36095_g1_i1	path1
LG2_8618	PARG08618m03	=	c28353_g2_i1	path1|c28353_g2_i1	path1
LG2_8619	PARG08619m02	c	c48272_g1_i1	path1|c48272_g1_i1	path1
LG2_8619	PARG08619m01	c	c36211_g1_i1	path1|c36211_g1_i1	path1,c48272_g1_i1	path1|c48272_g1_i1	path1
LG2_8619	PARG08619m04	c	c36211_g1_i1	path1|c36211_g1_i1	path1,c48272_g1_i1	path1|c48272_g1_i1	path1
LG2_8622	PARG08622m01	=	c74146_g1_i1	path1|c74146_g1_i1	path1
LG2_8624	PARG08624m01	=	c34422_g1_i1	path1|c34422_g1_i1	path1
LG2_8633	PARG08633m01	c	c69189_g1_i1	path1|c69189_g1_i1	path1
LG2_8670	PARG08670m01	c	c81614_g1_i1	path1|c81614_g1_i1	path1
LG2_8694	PARG08694m03	c	c8686_g1_i1	path1|c8686_g1_i1	path1
LG2_8701	PARG08701m01	=	c33190_g1_i1	path1|c33190_g1_i1	path1
LG2_8708	PARG08708m01	c	c37881_g1_i1	path1|c37881_g1_i1	path1
LG2_8708	PARG08708m02	c	c37881_g1_i1	path1|c37881_g1_i1	path1,c15492_g1_i1	path1|c15492_g1_i1	path1
LG2_8708	PARG08708m03	c	c37881_g1_i1	path1|c37881_g1_i1	path1
LG2_8731	PARG08731m01	=	c79587_g1_i1	path1|c79587_g1_i1	path1
LG2_8735	PARG08735m02	c	c68072_g1_i1	path1|c68072_g1_i1	path1
LG2_8747	PARG08747m01	=	c43247_g2_i1	path1|c43247_g2_i1	path1
LG2_8754	PARG08754m01	=	c20689_g1_i2	path1|c20689_g1_i2	path1
LG2_8755	PARG08755m04	c	c19314_g1_i1	path1|c19314_g1_i1	path1
LG2_8757	PARG08757m01	=	c28775_g1_i2	path1|c28775_g1_i2	path1
LG2_8760	PARG08760m01	c	c26678_g1_i1	path4|c26678_g1_i1	path4,c62808_g1_i1	path1|c62808_g1_i1	path1
LG2_8762	PARG08762m01	c	c79120_g1_i1	path1|c79120_g1_i1	path1
LG2_8766	PARG08766m01	c	c81147_g1_i1	path1|c81147_g1_i1	path1,c71363_g1_i1	path1|c71363_g1_i1	path1
LG2_8773	PARG08773m01	c	c74351_g1_i1	path1|c74351_g1_i1	path1
LG2_8773	PARG08773m02	c	c74351_g1_i1	path1|c74351_g1_i1	path1
LG2_8773	PARG08773m03	c	c74351_g1_i1	path1|c74351_g1_i1	path1
LG2_8783	PARG08783m01	c	c13440_g1_i1	path1|c13440_g1_i1	path1
LG2_8795	PARG08795m02	c	c47609_g1_i1	path1|c47609_g1_i1	path1,c46230_g1_i1	path1|c46230_g1_i1	path1
LG2_8828	PARG08828m02	c	c45355_g1_i2	path1|c45355_g1_i2	path1
LG2_8828	PARG08828m01	c	c45355_g1_i2	path1|c45355_g1_i2	path1
LG2_8856	PARG08856m06	c	c26454_g1_i1	path1|c26454_g1_i1	path1
LG2_8856	PARG08856m05	c	c26454_g1_i1	path1|c26454_g1_i1	path1
LG2_8865	PARG08865m18	=	c46084_g1_i1	path1|c46084_g1_i1	path1
LG2_8868	PARG08868m01	c	c73780_g1_i1	path1|c73780_g1_i1	path1
LG2_8868	PARG08868m02	c	c73780_g1_i1	path1|c73780_g1_i1	path1
LG2_8870	PARG08870m01	=	c74415_g1_i1	path1|c74415_g1_i1	path1
LG2_8885	PARG08885m02	c	c37499_g1_i2	path1|c37499_g1_i2	path1
LG2_8886	PARG08886m01	=	c24845_g1_i1	path1|c24845_g1_i1	path1
LG2_8895	PARG08895m01	c	c33649_g1_i1	path3|c33649_g1_i1	path3
LG2_8895	PARG08895m02	c	c33649_g1_i1	path3|c33649_g1_i1	path3
LG2_8902	PARG08902m02	c	c25429_g1_i1	path4|c25429_g1_i1	path4
LG2_8912	PARG08912m04	c	c81847_g1_i1	path1|c81847_g1_i1	path1,c47212_g1_i1	path1|c47212_g1_i1	path1
LG2_8920	PARG08920m01	=	c78551_g1_i1	path1|c78551_g1_i1	path1
LG2_8943	PARG08943m02	c	c33649_g1_i1	path2|c33649_g1_i1	path2
LG2_8943	PARG08943m01	c	c33649_g1_i1	path2|c33649_g1_i1	path2
LG2_8947	PARG08947m01	=	c2526_g1_i2	path1|c2526_g1_i2	path1
LG2_8993	PARG08993m01	c	c78881_g1_i1	path1|c78881_g1_i1	path1,c62723_g1_i1	path1|c62723_g1_i1	path1
LG2_8999	PARG08999m01	c	c13657_g1_i1	path1|c13657_g1_i1	path1
LG2_9002	PARG09002m01	c	c56510_g1_i1	path1|c56510_g1_i1	path1,c74614_g1_i1	path1|c74614_g1_i1	path1
LG2_9002	PARG09002m03	c	c56510_g1_i1	path1|c56510_g1_i1	path1,c74614_g1_i1	path1|c74614_g1_i1	path1
LG2_9003	PARG09003m01	=	c36887_g1_i1	path1|c36887_g1_i1	path1
LG2_9004	PARG09004m01	c	c46039_g1_i5	path1|c46039_g1_i5	path1,c20312_g1_i1	path1|c20312_g1_i1	path1
LG2_9021	PARG09021m07	c	c31715_g2_i1	path1|c31715_g2_i1	path1
LG2_9026	PARG09026m01	=	c66578_g1_i1	path1|c66578_g1_i1	path1
LG2_9030	PARG09030m01	c	c54532_g1_i1	path1|c54532_g1_i1	path1,c84065_g1_i1	path1|c84065_g1_i1	path1,c63209_g1_i1	path1|c63209_g1_i1	path1
LG2_9044	PARG09044m04	c	c64419_g1_i1	path1|c64419_g1_i1	path1
LG2_9056	PARG09056m01	c	c13743_g1_i1	path1|c13743_g1_i1	path1,c53945_g1_i1	path1|c53945_g1_i1	path1
LG2_9086	PARG09086m01	c	c35451_g1_i1	path2|c35451_g1_i1	path2
LG2_9087	PARG09087m01	=	c29294_g1_i1	path1|c29294_g1_i1	path1
LG2_9102	PARG09102m01	c	c37362_g1_i1	path1|c37362_g1_i1	path1,c37362_g2_i3	path1|c37362_g2_i3	path1,c66994_g1_i1	path1|c66994_g1_i1	path1
LG2_9109	PARG09109m01	c	c45859_g1_i1	path1|c45859_g1_i1	path1,c35787_g1_i1	path1|c35787_g1_i1	path1
LG2_9116	PARG09116m02	c	c24181_g1_i2	path2|c24181_g1_i2	path2
LG2_9116	PARG09116m01	c	c24181_g1_i2	path2|c24181_g1_i2	path2
LG2_9123	PARG09123m01	=	c66371_g1_i1	path1|c66371_g1_i1	path1
LG2_9129	PARG09129m01	=	c20742_g1_i1	path1|c20742_g1_i1	path1
LG2_9140	PARG09140m20	c	c15317_g1_i1	path1|c15317_g1_i1	path1
LG2_9140	PARG09140m21	c	c15317_g1_i1	path1|c15317_g1_i1	path1
LG2_9143	PARG09143m02	c	c49741_g1_i1	path1|c49741_g1_i1	path1
LG2_9143	PARG09143m01	c	c49741_g1_i1	path1|c49741_g1_i1	path1
LG2_9143	PARG09143m04	c	c49741_g1_i1	path1|c49741_g1_i1	path1
LG2_9143	PARG09143m05	c	c41551_g1_i1	path2|c41551_g1_i1	path2
LG2_9151	PARG09151m02	c	c47361_g1_i1	path1|c47361_g1_i1	path1
LG2_9157	PARG09157m01	c	c53536_g1_i1	path1|c53536_g1_i1	path1
LG2_9157	PARG09157m02	=	c30539_g2_i2	path1|c30539_g2_i2	path1
LG2_9182	PARG09182m03	c	c34194_g1_i1	path2|c34194_g1_i1	path2,c34194_g1_i1	path1|c34194_g1_i1	path1
LG2_9182	PARG09182m02	c	c34194_g1_i1	path2|c34194_g1_i1	path2,c34194_g1_i1	path1|c34194_g1_i1	path1
LG2_9182	PARG09182m01	c	c34194_g1_i1	path2|c34194_g1_i1	path2,c34194_g1_i1	path1|c34194_g1_i1	path1
LG2_9183	PARG09183m03	c	c29188_g2_i1	path1|c29188_g2_i1	path1
LG2_9184	PARG09184m01	c	c78218_g1_i1	path1|c78218_g1_i1	path1
LG2_9184	PARG09184m02	c	c78218_g1_i1	path1|c78218_g1_i1	path1
LG2_9186	PARG09186m01	=	c72814_g1_i1	path1|c72814_g1_i1	path1
LG2_9188	PARG09188m01	c	c79699_g1_i1	path1|c79699_g1_i1	path1
LG2_9203	PARG09203m02	=	c44579_g1_i1	path1|c44579_g1_i1	path1
LG2_9210	PARG09210m01	=	c59461_g1_i1	path1|c59461_g1_i1	path1
LG2_9213	PARG09213m01	c	c46300_g1_i3	path2|c46300_g1_i3	path2,c29615_g1_i1	path1|c29615_g1_i1	path1
LG2_9221	PARG09221m03	c	c28915_g2_i1	path1|c28915_g2_i1	path1
LG2_9224	PARG09224m01	c	c83287_g1_i1	path1|c83287_g1_i1	path1
LG2_9233	PARG09233m02	c	c66181_g1_i1	path1|c66181_g1_i1	path1
LG2_3311	PARG03311m08	c	c8693_g1_i1	path1|c8693_g1_i1	path1
LG2_3325	PARG03325m01	c	c6723_g1_i1	path1|c6723_g1_i1	path1
LG2_3336	PARG03336m03	c	c43743_g1_i1	path2|c43743_g1_i1	path2
LG2_3360	PARG03360m04	=	c46187_g3_i5	path2|c46187_g3_i5	path2
LG2_3370	PARG03370m01	c	c20492_g1_i1	path1|c20492_g1_i1	path1,c18885_g1_i1	path1|c18885_g1_i1	path1
LG2_3384	PARG03384m01	c	c19351_g2_i1	path1|c19351_g2_i1	path1,c19351_g1_i1	path1|c19351_g1_i1	path1
LG2_3389	PARG03389m01	c	c55115_g1_i1	path1|c55115_g1_i1	path1
LG2_3389	PARG03389m02	c	c55115_g1_i1	path1|c55115_g1_i1	path1
LG2_3395	PARG03395m01	=	c38722_g1_i2	path1|c38722_g1_i2	path1
LG2_3424	PARG03424m01	=	c27032_g1_i1	path1|c27032_g1_i1	path1
LG2_3433	PARG03433m01	c	c66329_g1_i1	path1|c66329_g1_i1	path1,c25106_g1_i1	path1|c25106_g1_i1	path1,c25114_g1_i1	path2|c25114_g1_i1	path2
LG2_3437	PARG03437m01	c	c30371_g1_i1	path1|c30371_g1_i1	path1
LG2_3439	PARG03439m01	c	c9222_g1_i1	path1|c9222_g1_i1	path1
LG2_3443	PARG03443m01	=	c26556_g1_i1	path1|c26556_g1_i1	path1
LG2_3463	PARG03463m01	=	c46048_g2_i4	path1|c46048_g2_i4	path1
LG2_3466	PARG03466m02	=	c45941_g1_i1	path1|c45941_g1_i1	path1
LG2_3473	PARG03473m01	c	c69775_g1_i1	path1|c69775_g1_i1	path1
LG2_3494	PARG03494m01	c	c26903_g1_i1	path1|c26903_g1_i1	path1
LG2_3501	PARG03501m01	c	c22509_g1_i1	path1|c22509_g1_i1	path1,c42206_g1_i2	path1|c42206_g1_i2	path1
LG2_3511	PARG03511m03	=	c45644_g2_i2	path1|c45644_g2_i2	path1
LG2_3511	PARG03511m02	c	c75056_g1_i1	path1|c75056_g1_i1	path1
LG2_3511	PARG03511m04	c	c75056_g1_i1	path1|c75056_g1_i1	path1
LG2_3511	PARG03511m05	=	c19892_g1_i1	path1|c19892_g1_i1	path1
LG2_3512	PARG03512m01	=	c45644_g1_i1	path1|c45644_g1_i1	path1
LG2_3545	PARG03545m01	c	c25971_g1_i1	path1|c25971_g1_i1	path1
LG2_3549	PARG03549m01	=	c29024_g1_i1	path1|c29024_g1_i1	path1
LG2_3551	PARG03551m01	c	c37473_g1_i1	path1|c37473_g1_i1	path1,c82653_g1_i1	path1|c82653_g1_i1	path1
LG2_3559	PARG03559m01	c	c75353_g1_i1	path1|c75353_g1_i1	path1
LG2_3591	PARG03591m02	c	c58117_g1_i1	path1|c58117_g1_i1	path1
LG2_3633	PARG03633m01	c	c32385_g1_i2	path1|c32385_g1_i2	path1
LG2_3633	PARG03633m02	c	c32385_g1_i2	path1|c32385_g1_i2	path1
LG2_3660	PARG03660m01	c	c82475_g1_i1	path1|c82475_g1_i1	path1
LG2_3662	PARG03662m01	c	c81951_g1_i1	path1|c81951_g1_i1	path1,c67460_g1_i1	path1|c67460_g1_i1	path1
LG2_3665	PARG03665m01	=	c40540_g1_i1	path1|c40540_g1_i1	path1
LG2_3677	PARG03677m01	=	c5549_g1_i1	path1|c5549_g1_i1	path1
LG2_3684	PARG03684m01	c	c35735_g1_i1	path1|c35735_g1_i1	path1
LG2_3710	PARG03710m01	c	c25582_g1_i2	path2|c25582_g1_i2	path2
LG2_3721	PARG03721m01	c	c26035_g1_i1	path1|c26035_g1_i1	path1
LG2_3741	PARG03741m01	c	c4807_g1_i1	path1|c4807_g1_i1	path1
LG2_3756	PARG03756m01	c	c54832_g1_i1	path1|c54832_g1_i1	path1
LG2_3756	PARG03756m03	c	c54832_g1_i1	path1|c54832_g1_i1	path1
LG2_3756	PARG03756m05	c	c77520_g1_i1	path1|c77520_g1_i1	path1
LG2_3756	PARG03756m02	c	c54832_g1_i1	path1|c54832_g1_i1	path1
LG2_3767	PARG03767m01	c	c65368_g1_i1	path1|c65368_g1_i1	path1
LG2_3767	PARG03767m02	c	c41195_g1_i1	path1|c41195_g1_i1	path1,c65368_g1_i1	path1|c65368_g1_i1	path1
LG2_3767	PARG03767m03	c	c41195_g1_i1	path1|c41195_g1_i1	path1,c65368_g1_i1	path1|c65368_g1_i1	path1
LG2_3767	PARG03767m04	c	c41195_g1_i1	path1|c41195_g1_i1	path1,c65368_g1_i1	path1|c65368_g1_i1	path1
LG2_3767	PARG03767m05	c	c41195_g1_i1	path1|c41195_g1_i1	path1,c65368_g1_i1	path1|c65368_g1_i1	path1
LG2_3772	PARG03772m04	c	c45452_g2_i1	path2|c45452_g2_i1	path2
LG2_3781	PARG03781m01	=	c45452_g6_i1	path1|c45452_g6_i1	path1
LG2_3802	PARG03802m01	=	c28112_g1_i1	path2|c28112_g1_i1	path2
LG2_3808	PARG03808m02	=	c36112_g1_i1	path1|c36112_g1_i1	path1,c43320_g1_i3	path1|c43320_g1_i3	path1
LG2_3859	PARG03859m01	c	c14539_g1_i1	path1|c14539_g1_i1	path1
LG2_3864	PARG03864m01	=	c42132_g1_i1	path1|c42132_g1_i1	path1
LG2_3871	PARG03871m02	c	c42353_g1_i3	path1|c42353_g1_i3	path1
LG2_3871	PARG03871m01	c	c42353_g1_i3	path1|c42353_g1_i3	path1,c34004_g1_i1	path1|c34004_g1_i1	path1
LG2_3873	PARG03873m01	=	c46150_g8_i5	path1|c46150_g8_i5	path1
LG2_3881	PARG03881m01	c	c42159_g1_i1	path1|c42159_g1_i1	path1,c80480_g1_i1	path2|c80480_g1_i1	path2
LG2_3881	PARG03881m02	c	c42159_g1_i1	path1|c42159_g1_i1	path1,c80480_g1_i1	path2|c80480_g1_i1	path2
LG2_3881	PARG03881m03	c	c80480_g1_i1	path2|c80480_g1_i1	path2
LG2_3904	PARG03904m01	c	c57188_g1_i1	path1|c57188_g1_i1	path1
LG2_3909	PARG03909m01	=	c39187_g2_i1	path1|c39187_g2_i1	path1
LG2_3948	PARG03948m01	c	c76454_g1_i1	path2|c76454_g1_i1	path2
LG2_3957	PARG03957m01	c	c21480_g1_i1	path4|c21480_g1_i1	path4
LG2_3962	PARG03962m04	c	c32550_g1_i2	path1|c32550_g1_i2	path1
LG2_3966	PARG03966m01	c	c46667_g1_i1	path1|c46667_g1_i1	path1
LG2_3967	PARG03967m01	c	c70703_g1_i1	path1|c70703_g1_i1	path1
LG2_3977	PARG03977m01	=	c43736_g1_i1	path1|c43736_g1_i1	path1
LG2_4007	PARG04007m03	c	c46150_g4_i1	path2|c46150_g4_i1	path2
LG2_4007	PARG04007m04	c	c46150_g4_i1	path2|c46150_g4_i1	path2
LG2_4007	PARG04007m02	c	c46150_g4_i1	path2|c46150_g4_i1	path2
LG2_4023	PARG04023m01	c	c5897_g1_i1	path1|c5897_g1_i1	path1
LG2_4072	PARG04072m01	c	c28548_g1_i2	path1|c28548_g1_i2	path1
LG2_4076	PARG04076m01	c	c79171_g1_i1	path1|c79171_g1_i1	path1,c7388_g1_i1	path1|c7388_g1_i1	path1
LG2_4118	PARG04118m01	c	c31565_g1_i1	path1|c31565_g1_i1	path1
LG2_4124	PARG04124m02	=	c79083_g1_i1	path1|c79083_g1_i1	path1
LG2_4133	PARG04133m01	=	c46366_g1_i1	path1|c46366_g1_i1	path1
LG2_4153	PARG04153m01	c	c7323_g1_i1	path1|c7323_g1_i1	path1,c80449_g1_i1	path1|c80449_g1_i1	path1
LG2_4153	PARG04153m02	c	c7323_g1_i1	path1|c7323_g1_i1	path1,c80449_g1_i1	path1|c80449_g1_i1	path1
LG2_4172	PARG04172m01	c	c70557_g1_i1	path1|c70557_g1_i1	path1
LG2_4197	PARG04197m01	c	c63757_g1_i1	path2|c63757_g1_i1	path2,c34935_g2_i2	path2|c34935_g2_i2	path2
LG2_4197	PARG04197m02	c	c63757_g1_i1	path2|c63757_g1_i1	path2,c34935_g2_i2	path2|c34935_g2_i2	path2
LG2_4211	PARG04211m01	c	c33005_g1_i1	path1|c33005_g1_i1	path1
LG2_4237	PARG04237m01	c	c56720_g1_i1	path1|c56720_g1_i1	path1
LG2_4248	PARG04248m01	c	c22640_g1_i2	path2|c22640_g1_i2	path2
LG2_4248	PARG04248m02	c	c22640_g1_i2	path2|c22640_g1_i2	path2
LG2_4298	PARG04298m01	c	c44454_g1_i1	path1|c44454_g1_i1	path1,c6510_g1_i1	path1|c6510_g1_i1	path1,c5343_g1_i1	path2|c5343_g1_i1	path2,c72349_g1_i1	path1|c72349_g1_i1	path1|c67316_g1_i1	path1
LG2_4298	PARG04298m03	c	c67316_g1_i1	path1|c67316_g1_i1	path1
LG2_4311	PARG04311m01	c	c70660_g1_i1	path1|c70660_g1_i1	path1,c80426_g1_i1	path1|c80426_g1_i1	path1
LG2_4311	PARG04311m02	c	c70660_g1_i1	path1|c70660_g1_i1	path1,c80426_g1_i1	path1|c80426_g1_i1	path1
LG2_4317	PARG04317m03	c	c46281_g2_i1	path1|c46281_g2_i1	path1
LG2_4317	PARG04317m01	c	c45666_g2_i1	path1|c45666_g2_i1	path1,c12213_g1_i1	path1|c12213_g1_i1	path1,c45666_g1_i4	path2|c45666_g1_i4	path2
LG2_4317	PARG04317m02	c	c45666_g2_i1	path1|c45666_g2_i1	path1,c12213_g1_i1	path1|c12213_g1_i1	path1
LG2_4317	PARG04317m04	c	c45666_g1_i4	path2|c45666_g1_i4	path2
LG2_4339	PARG04339m03	c	c42466_g2_i1	path1|c42466_g2_i1	path1,c42466_g2_i1	path2|c42466_g2_i1	path2
LG2_4339	PARG04339m04	c	c42466_g2_i1	path1|c42466_g2_i1	path1,c42466_g2_i1	path2|c42466_g2_i1	path2
LG2_4382	PARG04382m01	=	c40465_g1_i1	path1|c40465_g1_i1	path1
LG2_4391	PARG04391m01	c	c12507_g1_i1	path1|c12507_g1_i1	path1
LG2_4391	PARG04391m02	c	c12507_g1_i1	path1|c12507_g1_i1	path1
LG2_4391	PARG04391m03	c	c12507_g1_i1	path1|c12507_g1_i1	path1
LG2_4393	PARG04393m01	=	c30054_g1_i1	path2|c30054_g1_i1	path2
LG2_4420	PARG04420m01	c	c25954_g1_i1	path1|c25954_g1_i1	path1
LG2_4420	PARG04420m02	c	c25954_g1_i1	path1|c25954_g1_i1	path1
LG2_4427	PARG04427m02	c	c36924_g2_i1	path2|c36924_g2_i1	path2
LG2_4443	PARG04443m06	=	c32412_g1_i2	path1|c32412_g1_i2	path1
LG2_4445	PARG04445m01	c	c9493_g1_i1	path1|c9493_g1_i1	path1
LG2_4470	PARG04470m01	c	c12458_g1_i1	path1|c12458_g1_i1	path1
LG2_4477	PARG04477m01	=	c45797_g1_i1	path1|c45797_g1_i1	path1
LG2_4480	PARG04480m01	c	c74952_g1_i1	path1|c74952_g1_i1	path1
LG2_4488	PARG04488m01	=	c31317_g1_i1	path1|c31317_g1_i1	path1
LG2_4495	PARG04495m01	c	c28118_g1_i1	path1|c28118_g1_i1	path1
LG2_4501	PARG04501m01	=	c41011_g1_i1	path1|c41011_g1_i1	path1
LG2_4509	PARG04509m01	c	c63589_g1_i1	path1|c63589_g1_i1	path1
LG2_4509	PARG04509m02	c	c63589_g1_i1	path1|c63589_g1_i1	path1
LG2_4516	PARG04516m01	c	c73844_g1_i1	path1|c73844_g1_i1	path1,c52398_g1_i1	path1|c52398_g1_i1	path1
LG2_4516	PARG04516m02	c	c73844_g1_i1	path1|c73844_g1_i1	path1,c52398_g1_i1	path1|c52398_g1_i1	path1
LG2_4516	PARG04516m03	c	c73844_g1_i1	path1|c73844_g1_i1	path1,c52398_g1_i1	path1|c52398_g1_i1	path1
LG2_4546	PARG04546m01	=	c55097_g1_i1	path4|c55097_g1_i1	path4
LG2_4601	PARG04601m01	c	c22274_g1_i1	path1|c22274_g1_i1	path1
LG2_4651	PARG04651m01	c	c11419_g1_i1	path1|c11419_g1_i1	path1
LG2_4653	PARG04653m01	c	c4516_g1_i1	path1|c4516_g1_i1	path1,c62014_g1_i1	path1|c62014_g1_i1	path1
LG2_4653	PARG04653m02	c	c62014_g1_i1	path1|c62014_g1_i1	path1
LG2_4675	PARG04675m01	c	c32307_g1_i1	path1|c32307_g1_i1	path1
LG2_4693	PARG04693m01	c	c53479_g1_i1	path1|c53479_g1_i1	path1
LG2_4717	PARG04717m01	c	c49061_g1_i1	path3|c49061_g1_i1	path3
LG2_4842	PARG04842m01	c	c46087_g2_i1	path1|c46087_g2_i1	path1
LG2_4886	PARG04886m01	c	c63447_g1_i1	path1|c63447_g1_i1	path1
LG2_4886	PARG04886m02	c	c63447_g1_i1	path1|c63447_g1_i1	path1
LG2_4907	PARG04907m01	c	c57287_g1_i1	path1|c57287_g1_i1	path1
LG2_4916	PARG04916m01	=	c21327_g1_i2	path1|c21327_g1_i2	path1
LG2_4918	PARG04918m01	=	c59828_g1_i1	path1|c59828_g1_i1	path1
LG2_4927	PARG04927m01	c	c9627_g1_i1	path1|c9627_g1_i1	path1,c9627_g2_i1	path1|c9627_g2_i1	path1,c79350_g1_i1	path1|c79350_g1_i1	path1,c77467_g1_i1	path1|c77467_g1_i1
LG2_4929	PARG04929m08	c	c54458_g1_i1	path1|c54458_g1_i1	path1
LG2_4929	PARG04929m10	c	c54458_g1_i1	path1|c54458_g1_i1	path1
LG2_4935	PARG04935m01	c	c2226_g1_i1	path1|c2226_g1_i1	path1
LG2_4935	PARG04935m03	c	c2226_g1_i1	path1|c2226_g1_i1	path1
LG2_4962	PARG04962m01	c	c36764_g1_i1	path1|c36764_g1_i1	path1
LG2_4968	PARG04968m01	c	c8955_g1_i1	path1|c8955_g1_i1	path1,c24224_g1_i1	path1|c24224_g1_i1	path1,c73219_g1_i1	path2|c73219_g1_i1	path2,c25869_g1_i1	path1|c25869_g1_i1	path1|c25869_g2_i1	path1
LG2_4968	PARG04968m02	c	c8955_g1_i1	path1|c8955_g1_i1	path1,c73219_g1_i1	path2|c73219_g1_i1	path2,c25869_g1_i1	path1|c25869_g1_i1	path1,c25869_g2_i1	path1|c25869_g2_i1
LG2_4968	PARG04968m05	c	c73219_g1_i1	path1|c73219_g1_i1	path1,c25869_g1_i1	path1|c25869_g1_i1	path1,c25869_g2_i1	path1|c25869_g2_i1	path1
LG2_4968	PARG04968m04	c	c73219_g1_i1	path1|c73219_g1_i1	path1
LG2_4968	PARG04968m03	c	c73219_g1_i1	path1|c73219_g1_i1	path1
LG2_4969	PARG04969m01	=	c63361_g1_i1	path1|c63361_g1_i1	path1,c47049_g1_i1	path1|c47049_g1_i1	path1
LG2_4976	PARG04976m02	c	c79390_g1_i1	path1|c79390_g1_i1	path1
LG2_4987	PARG04987m01	c	c50528_g1_i1	path1|c50528_g1_i1	path1
LG2_4989	PARG04989m05	c	c60801_g1_i1	path1|c60801_g1_i1	path1,c76579_g1_i1	path1|c76579_g1_i1	path1
LG2_5025	PARG05025m01	c	c42316_g1_i1	path1|c42316_g1_i1	path1
LG2_5077	PARG05077m02	c	c27246_g1_i1	path2|c27246_g1_i1	path2
LG2_5099	PARG05099m01	c	c30575_g1_i1	path1|c30575_g1_i1	path1,c72269_g1_i1	path1|c72269_g1_i1	path1
LG2_5110	PARG05110m01	c	c52088_g1_i1	path1|c52088_g1_i1	path1
LG2_5150	PARG05150m01	=	c45923_g2_i1	path1|c45923_g2_i1	path1
LG2_5153	PARG05153m03	c	c20981_g1_i1	path2|c20981_g1_i1	path2
LG2_5153	PARG05153m04	c	c20981_g1_i1	path2|c20981_g1_i1	path2
[truncated: 4,819 more rows]
[truncated: 4 more columns]

## Sheet: Summary tmapGD
Class code	No. Of Transcripts	%
=	1554	0.0235862
c	4558	0.0691801
[truncated: 7 more rows]

## Sheet: contigs_not foundGD
No paths found for c18_g1_i1		Total contigs	No mapped contigs	% mapped contigs
[truncated: 7,611 more rows]

[truncated: 5 more sheets: Plum_Santa Rosa, tmapSNR, refmapSNR, Summary tmap SNR, contigs_not foundSNR]
