# Supplementary material for: Whole Transcriptome Analyses of Apricots and Japanese Plum Fruits after 1-MCP (Ethylene-Inhibitor) and Ethrel (Ethylene-Precursor) Treatments Reveal New Insights into the Physiology of the Ripening Process
Source: Int J Mol Sci. 2022 Sep 20;23(19):11045. doi: 10.3390/ijms231911045 (PMC9569840; doi:10.3390/ijms231911045)
Supplement: Supplementary file 1 [file ijms-23-11045-s001.zip › Supplementary Tables/S15. Primers RT-qPCR.xlsx]

## Sheet: Primers RT-qPCR
Apricot
Contig	P. persica ID	Forward	Reverse	KO ID	Pathway	Protein
c34851_g1_i1	pper:18779267	ATGCAAGGTGTCAGGGTTTC	CATTTTGTACACCGGCCTCT	K01184	Pentose and glucuronate interconversions	Polygalacturonase
c78514_g1_i1	pper:18771762	CACGTTGTGTGACGATAGGG	ACAAAGGCAAACCCACTGTC	K01051	Pentose and glucuronate interconversions	Pectinesterase
c40638_g1_i1	pper:18768825	CTTGCTCCAAGGCTACAGGA	TCAGAGAAGGCGTACCAAGAA	K14484	Plant hormone signal transduction	Auxin-responsive protein, IAA
c31686_g1_i1	pper:18787302	ATGGAGTTTTGGGCAAGATG	TGAGGAGGGCTATAGCTGGA	K15746	Carotenoid biosynthesis	Beta-carotene 3-hydroxylase, CRTZ
c36182_g1_i1	pper:18778931	CAAGCTCTTGGGGAAGTGAG	CAAGCAATGGCCTCAAAAAT	K14190	Ascorbate and aldarate metabolism	GDP-L-galactose phosphorylase, VTC2_5
c33682_g1_i1	pper:18787091	TTGCATCTCGAACAAGGACA	GTGGCTTGCTGATCTCCATT	K08678	Amino sugar and nucleotide sugar metabolism	UDP-glucuronate decarboxylase, UXS1
c66458_g2_i1	pper:18785775	TGCCCTTGAGAAGGAGGTTA	CTGTACTCGCGGACAAGACA	K05605	Valine, leucine and isoleucine degradation	3-hydroxyisobutyryl-CoA hydrolase, HIBCH
c59482_g1_i1	pper:18770262	AAGGGTATTGTCCGCAGATG	TCAATGAGGCCACAATGTTC	K00695	Starch and sucrose metabolism	Sucrose synthase
Plum
Contig	P. persica ID	Forward	Reverse	KO ID	Pathway	Protein
c27532_g1_i1	pper:18769630	GAACCTCAAAGCCACTGAGC	CCACTCCCAGAGAAAATCCA	K14484	Plant hormone signal transduction	Auxin-responsive protein, IAA
c36168_g1_i1	pper:18769044	CTTCCAACTGGGGATCAAAA	AAAGCTCATTGGCTGCAGTT	K01762	Cysteine and methionine metabolism	1-aminocyclopropane-1-carboxylate synthase, ACS
c33531_g1_i1	pper:18771762	CGTCTCATTCCCTGTTCCTC	GATGAGGTTGGGAGCAAGAA	K01051	Pentose and glucuronate interconversions	Pectinesterase
c45645_g7_i1	pper:18777306	CGCCTTCTTGTACCGTCTTC	GTGCATGAGAGGCCCATACT	K05280	Flavonoid biosynthesis	Flavonoid 3'-monooxygenase, CYP75B1
c42637_g1_i1	pper:18766147	AGAAAATGGTGACCGTCGAG	GCTCAGCTTTGTGCTCACTG	K00660	Flavonoid biosynthesis	Chalcone synthase, CHS
c27646_g1_i1	pper:18774523	CCAGATGACGTTGTGTTTGG	GCACCTTGGTTAGCAGCAAT	K01858	Myo-inositol-1-phosphate synthase	Inositol phosphate metabolism, INO1
c40440_g1_i1	pper:18770262	CTCCTCCATCCCATTTCTCA	ATGCCACCAAGAATTTACCG	K00695	Starch and sucrose metabolism	Sucrose synthase
c30166_g1_i1	pper:18788313	ACCAAACATGGCAGCTCTCT	CGCAGCGTCAAGAATGTAAA	K02639	Photosynthesis	Ferredoxin, petF
