# Supplementary material for: Whole Transcriptome Analyses of Apricots and Japanese Plum Fruits after 1-MCP (Ethylene-Inhibitor) and Ethrel (Ethylene-Precursor) Treatments Reveal New Insights into the Physiology of the Ripening Process
Source: Int J Mol Sci. 2022 Sep 20;23(19):11045. doi: 10.3390/ijms231911045 (PMC9569840; doi:10.3390/ijms231911045)
Supplement: Supplementary file 1 [file ijms-23-11045-s001.zip › Supplementary Tables/S5. Summary of DEGs.xlsx]

## Sheet: Goldrich
Order by major difference of FPKM T1vsT2 (logFC>1 and pvalue<0,005)
T1vsT2	Contig	Target_Accession	KO_ID	GD-T0	GD-T1	GD-T2	T2-T1	logFC	PValue	FDR	Pathway	Definition
	c78514_g1_i1	pper:18771762	K01051	5404.48	2514.41	7514.58	5000.17	1.68113	7.52786e-05	0.00597757	Pentose and glucuronate interconversions	pectinesterase [EC:3.1.1.11]
	c34851_g1_i1	pper:18779267	K01184	6218.27	2296.5	6682.64	4386.15	1.65161	0.000174088	0.0117169	Pentose and glucuronate interconversions	polygalacturonase [EC:3.2.1.15]
	c38940_g1_i1	pper:18793571	K01183	651.8	251.51	3821.43	3569.92	4.15993	0.00154001	0.0614909	Amino sugar and nucleotide sugar metabolism	chitinase [EC:3.2.1.14]
	c59402_g1_i1	pper:18781826	K00122	1518.64	1240.7	3109.1	1868.4	1.33092	3.97642e-07	7.45432e-05	Glyoxylate and dicarboxylate metabolism	formate dehydrogenase [EC:1.17.1.9], fdh
T2>T1	c28556_g1_i1	pper:18781566	K16871	1397.75	1171.28	2702.41	1531.13	1.23803	1.81972e-05	0.00196678	Alanine, aspartate and glutamate metabolism	4-aminobutyrate-pyruvate transaminase [EC:2.6.1.96], POP2
	c38523_g1_i1	pper:18787058	K20772	709.777	327.897	1432.53	1104.63	2.30652	0.000555119	0.0291446	Cysteine and methionine metabolism	1-aminocyclopropane-1-carboxylate synthase 1/2/6 [EC:4.4.1.14],ACS1_2_6
	c9450_g1_i1	pper:18784457	K09753	426.51	322.567	778.84	456.273	1.27462	4.54312e-07	8.32847e-05	Phenylpropanoid biosynthesis	cinnamoyl-CoA reductase [EC:1.2.1.44], CCR
	c33682_g1_i1	pper:18787091	K08678	359.677	222.28	642.063	419.783	1.59457	2.79542e-06	0.000406819	Amino sugar and nucleotide sugar metabolism	UDP-glucuronate decarboxylase [EC:4.1.1.35], UXS1
	c66458_g2_i1	pper:18785775	K05605	152.497	52	440.03	388.03	3.29456	0.000281493	0.0169822	Valine, leucine and isoleucine degradation	3-hydroxyisobutyryl-CoA hydrolase [EC:3.1.2.4], HIBCH
	c39182_g2_i1	pper:18792423	K13051	293.17	69.4933	448.9	379.407	2.73155	8.04698e-11	4.6436e-08	Alanine, aspartate and glutamate metabolism	L-asparaginase / beta-aspartyl-peptidase [EC:3.5.1.1 3.4.19.5], ASRGL1
	c34983_g1_i1	pper:18768141	K14484	533.38	1399.68	398.973	-1000.71	-1.89223	1.7893e-08	5.37292e-06	Plant hormone signal transduction	auxin-responsive protein, IAA
	c66371_g1_i1	pper:18788313	K02639	126.05	763.21	40.3	-722.91	-4.3937	1.707e-12	1.5104e-09	Photosynthesis	ferredoxin, petF
	c3478_g1_i1	pper:18778431	K03541	524.6	949.747	249.187	-700.56	-2.07081	6.10123e-05	0.00504222	Photosynthesis	photosystem II 10kDa protein, psbR
	c72377_g1_i1	pper:18785337	K09872	552.567	986.383	292.437	-693.947	-1.87477	8.48782e-05	0.00660339	Protein transporter	aquaporin, PIP
T1>T2	c35104_g2_i1	pper:18786213	K13993	929.197	788.157	345.167	-442.99	-1.27309	0.000112807	0.00829941	Protein processing in endoplasmic reticulum	HSP20 family protein, HSP20
	c66570_g1_i1	pper:18792611	K08917	96.4567	416.713	38.7767	-377.937	-3.56825	3.45666e-11	2.24893e-08	Photosynthesis - antenna proteins	light-harvesting complex II chlorophyll a/b binding protein 6, LHCB6
	c41070_g2_i1	pper:18788906	K14379	211.787	622.8	272.91	-349.89	-1.27185	4.25391e-05	0.00381815	Riboflavin metabolism	tartrate-resistant acid phosphatase type 5 [EC:3.1.3.2], ACP5
	c78566_g1_i1	pper:18784460	K12261	193.077	486.537	223.317	-263.22	-1.19606	5.71498e-05	0.00479466	Peroxisome	2-hydroxyacyl-CoA lyase 1 [EC:4.1.-.-], HACL1
	c59496_g1_i1	pper:18783141	K09873	285.237	316.737	67.4533	-249.283	-2.35914	6.10459e-06	0.000786627	Protein transporter	aquaporin TIP, PIP
	c36182_g1_i1	pper:18778931	K14190	76.0267	277.6	59.8567	-217.743	2.29789	8.08309e-12	5.83054e-09	Ascorbate and aldarate metabolism	GDP-L-galactose phosphorylase [EC:2.7.7.69]
Order by major LogFC T1vsT2 (logFC>1 and pvalue<0,005)														Common
T1vsT2	Contig	Target_Accession	KO_ID	GD-T0	GD-T1	GD-T2	T2-T1	logFC	PValue	FDR	Pathway	Definition		K01183
	c38940_g1_i1	pper:18793571	K01183	651.8	251.51	3821.43	3569.92	4.15993	0.00154001	0.0614909	Amino sugar and nucleotide sugar metabolism	chitinase [EC:3.2.1.14]		K20772
	c66458_g2_i1	pper:18785775	K05605	152.497	52	440.03	388.03	3.29456	0.000281493	0.0169822	Valine, leucine and isoleucine degradation	3-hydroxyisobutyryl-CoA hydrolase [EC:3.1.2.4], HIBCH		K05605
	c59518_g1_i1	pper:18771824	K00899	18.3667	3.72	27.0233	23.3033	3.03932	7.10132e-05	0.0057053	Cysteine and methionine metabolism	5-methylthioribose kinase [EC:2.7.1.100], mtnK		K13051
	c43020_g2_i1	pper:18792061	K04125	246.483	60.9333	409.877	348.943	2.80356	3.88139e-17	1.35567e-13	Diterpenoid biosynthesis	gibberellin 2beta-dioxygenase [EC:1.14.11.13], GA2ox		K14484
T2>T1	c39182_g2_i1	pper:18792423	K13051	293.17	69.4933	448.9	379.407	2.73155	8.04698e-11	4.6436e-08	Alanine, aspartate and glutamate metabolism	L-asparaginase / beta-aspartyl-peptidase [EC:3.5.1.1 3.4.19.5], ASRGL1, iaaA		K02639
	c46149_g1_i1	pper:18783754	K08235	4.64	1.97333	12.1333	10.16	2.62005	3.6795e-12	2.97779e-09	Glycotransferase	xyloglucan:xyloglucosyl transferase [EC:2.4.1.207]
	c66387_g1_i1	pper:18768928	K15382	277.267	73.3467	395.197	321.85	2.49063	5.24972e-10	2.45339e-07	Sugar transporter	solute carrier family 50 (sugar transporter), SLC50A, SWEET
	c38523_g1_i1	pper:18787058	K20772	709.777	327.897	1432.53	1104.63	2.30652	0.000555119	0.0291446	Cysteine and methionine metabolism	1-aminocyclopropane-1-carboxylate synthase 1/2/6 [EC:4.4.1.14], ACS1_2_6
	c17759_g1_i1	pper:18768702	K01969	39.64	21.17	83.78	62.61	2.07284	1.74566e-07	3.58655e-05	Valine, leucine and isoleucine degradation	3-methylcrotonyl-CoA carboxylase beta subunit [EC:6.4.1.4]
	c44175_g2_i1	pper:18767597	K01176	25.9933	11.4767	43.0867	31.61	2.0278	1.93889e-05	0.00204577	Starch and sucrose metabolism	alpha-amylase [EC:3.2.1.1], AMY, amyA, malS
	c2620_g1_i1	pper:18772493	K08905	1.79667	10.6433	0.116667	-10.5267	-6.44059	4.46938e-12	3.44881e-09	Photosynthesis	photosystem I subunit V, psaG
	c35256_g1_i1	pper:109949776	K08915	5.89333	75.2333	1.54	-73.6933	-5.74268	7.92758e-20	7.51557e-16	Photosynthesis - antenna proteins	light-harvesting complex II chlorophyll a/b binding protein 4, LHCB4
	c28090_g1_i1	pper:18773231	K02699	25.6333	159.45	3.65333	-155.797	-5.58737	7.35424e-16	1.6829e-12	Photosynthesis	photosystem I subunit XI, psaL
	c9480_g2_i1	pper:18778914	K02694	12.7267	89.03	2.33667	-86.6933	-5.38818	3.10738e-17	1.21301e-13	Photosynthesis	photosystem I subunit III, psaF
T1>T2	c11137_g1_i1	pper:18769630	K14484	5.92333	106.503	2.98333	-103.52	-5.28201	8.89771e-22	1.47617e-17	Plant hormone signal transduction	auxin-responsive protein, IAA
	c52878_g1_i1	pper:18784386	K05298	1.61333	18.7767	0.726667	-18.05	-4.81417	3.55806e-15	6.74629e-12	Carbon fixation in photosynthetic organisms	glyceraldehyde-3-phosphate dehydrogenase (NADP+) (phosphorylating) [EC:1.2.1.13], GAPA
	c79132_g1_i1	pper:18766290	K02693	2.85333	18.5567	0.863333	-17.6933	-4.55379	8.7406e-12	6.23703e-09	Photosynthesis	photosystem I subunit IV, psaE
	c20129_g1_i1	pper:18769641	K02716	16.3167	120.89	5.84333	-115.047	-4.49167	1.17474e-20	1.55917e-16	Photosynthesis	photosystem II oxygen-evolving enhancer protein 1, psbO
	c66371_g1_i1	pper:18788313	K02639	126.05	763.21	40.3	-722.91	-4.3937	1.707e-12	1.5104e-09	Photosynthesis	ferredoxin, petF
	c39960_g1_i1	pper:18766962	K14488	3.46667	62.7633	3.35	-59.4133	-4.37037	3.05817e-12	2.50551e-09	Plant hormone signal transduction	SAUR family protein, SAUR

## Sheet: Santa Rosa
Order by major difference of FPKM T1vsT2 (logFC>1 and pvalue<0,005)														Common
T1vsT2	Contig	Target_Accession	KO_ID	SNR-T0	SNR-T1	SNR-T2	T2-T1	logFC	PValue	FDR	Pathway	Definition		K08235
	c33531_g1_i1	pper:18771762	K01051	7370.35	1437.29	13380	11942.7	3.55626	8.30063e-44	1.84225e-41	Pentose and glucuronate interconversions	pectinesterase [EC:3.1.1.11]		K20772
	c45645_g7_i1	pper:18777306	K05280	2523	604.507	6843.67	6239.16	3.8205	8.18477e-69	4.1337e-66	Flavonoid biosynthesis	flavonoid 3'-monooxygenase [EC:1.14.14.82], CYP75B1
	c42637_g1_i1	pper:18766147	K00660	3476.95	865.123	5856.17	4991.05	3.08542	2.3303e-55	7.70451e-53	Flavonoid biosynthesis	chalcone synthase [EC:2.3.1.74], CHS
	c34996_g1_i1	pper:18775535	K08235	7076.61	3471	8320	4849	1.58411	1.78578e-16	8.93461e-15	Glycosyltransferase	xyloglucan:xyloglucosyl transferase [EC:2.4.1.207]
T2>T1	c42891_g1_i1	pper:18775685	K22133	2810.22	1239.03	4379.02	3139.98	2.14996	3.97448e-28	4.06583e-26	Glyoxylate and dicarboxylate metabolism	oxalate-CoA ligase [EC:6.2.1.8], AAE3
	c10676_g1_i1	pper:18782821	K00799	2570.19	1176.2	3802.62	2626.42	2.01067	4.05654e-29	4.3877e-27	Glutathione metabolism	glutathione S-transferase [EC:2.5.1.18],GST
	c32453_g1_i1	pper:18778470	K03809	1888.53	757.727	3247.21	2489.48	2.42117	4.94162e-44	1.10825e-41	Ubiquinone and other terpenoid-quinone biosynthesis	NAD(P)H dehydrogenase (quinone) [EC:1.6.5.2], wrbA
	c7961_g1_i1	pper:18792274	K08967	1849.63	966.67	3275.3	2308.63	2.07762	3.89859e-33	5.09286e-31	Cysteine and methionine metabolism	1,2-dihydroxy-3-keto-5-methylthiopentene dioxygenase [EC:1.13.11.53 1.13.11.54]
	c46976_g1_i1	pper:18773431	K00083	2289.77	1249.38	3017.1	1767.72	1.59506	8.52769e-19	5.09287e-17	Phenylpropanoid biosynthesis	cinnamyl-alcohol dehydrogenase [EC:1.1.1.195], CAD
	c28689_g3_i1	pper:18787058	K20772	178.157	6.76667	1655.19	1648.42	8.26348	4.52569e-196	4.83804e-192	Cysteine and methionine metabolism	1-aminocyclopropane-1-carboxylate synthase 1/2/6 [EC:4.4.1.14], ACS1_2_6
	c27547_g1_i1	pper:18785337	K09872	5067.87	6772.21	2424.6	-4347.61	-1.18215	1.11637e-05	0.000161419	Protein transporter	aquaporin, PIP
	c29426_g1_i1	pper:18770977	K02943	1183.54	2171.11	538.01	-1633.1	-1.71913	9.45415e-06	0.000138764	Ribosome	large subunit ribosomal protein LP2, RP-LP2, RPLP2
	c7788_g1_i1	pper:18778431	K03541	1057.7	2059.11	568.013	-1491.1	-1.56018	1.59423e-07	3.1905e-06	Photosynthesis	photosystem II 10kDa protein, psbR
	c10659_g1_i1	pper:18769323	K00029	1187.44	1810.68	548.07	-1262.61	-1.39657	2.82108e-14	1.17118e-12	Pyruvate metabolism	malate dehydrogenase (oxaloacetate-decarboxylating)(NADP+) [EC:1.1.1.40]
T1>T2	c4913_g1_i1	pper:18789484	K18635	819.15	1405.13	375.99	-1029.14	-1.59975	1.85994e-10	5.37382e-09	Cytoskeleton proteins	protein SPIRAL1 and related proteins, SPR1
	c41564_g1_i1	pper:18767091	K01802	1060.16	1544.72	590.563	-954.16	-1.08711	3.04366e-06	4.87327e-05	Isomerases	peptidylprolyl isomerase [EC:5.2.1.8]
	c46046_g1_i2	pper:18776773	K03781	153.95	867.203	57.08	-810.123	-3.5872	2.29083e-49	6.30626e-47	Glyoxylate and dicarboxylate metabolism	catalase [EC:1.11.1.6], katE, CAT, catB, srpA
	c8240_g1_i1	pper:18772222	K03955	832.453	1125.16	390.08	-735.08	-1.23111	1.19037e-05	0.000171	Oxidative phosphorylation	NADH dehydrogenase (ubiquinone) 1 alpha/beta subcomplex 1, acyl-carrier protein, NDUFAB1
	c33344_g1_i1	pper:18768141	K14484	678.627	972.563	261.693	-710.87	-1.56771	2.32971e-15	1.06736e-13	Plant hormone signal transduction	auxin-responsive protein, IAA
	c33865_g1_i1	pper:18793895	K08679	477.323	857.687	198.91	-658.777	-1.78181	9.01993e-20	5.77392e-18	Amino sugar and nucleotide sugar metabolism	UDP-glucuronate 4-epimerase [EC:5.1.3.6], GAE
Order by major LogFC T1vsT2 (logFC>1 and pvalue<0,005)
T1vsT2	Contig	Target_Accession	KO_ID	SNR-T0	SNR-T1	SNR-T2	T2-T1	logFC	PValue	FDR	Pathway	Definition
	c32465_g1_i1	pper:18781950	K03676	30.95	0	184.92	184.92	14.5427	4.0296e-91	3.60141e-88	Chaperones and folding catalysts	glutaredoxin 3, grxC, GLRX, GLRX2
	c71729_g1_i1	pper:18779213	K20416	6.16667	0	29.1967	29.1967	12.388	2.75119e-111	3.75456e-108	Oxidoreductase	palmitoyl-[glycerolipid] 7-desaturase [EC:1.14.19.42], FAD5
	c72757_g1_i1	pper:18788816	K09422	3.68667	0	26.1933	26.1933	10.4989	1.04826e-64	4.73498e-62	Transcription factor	transcription factor MYB, plant, MYBP
	c28689_g3_i1	pper:18787058	K20772	178.157	6.76667	1655.19	1648.42	8.26348	4.52569e-196	4.83804e-192	Cysteine and methionine metabolism	1-aminocyclopropane-1-carboxylate synthase 1/2/6 [EC:4.4.1.14], ACS1_2_6
T2>T1	c45684_g2_i1	pper:18775995	K19861	177.313	5.44	684.51	679.07	7.29111	1.13139e-222	3.62841e-218	Transferase	benzyl alcohol O-benzoyltransferase [EC:2.3.1.196 2.3.1.232], BEBT, AMAT
	c20758_g1_i1	pper:18771824	K00899	12.26	0.37	41.8567	41.4867	7.12329	2.70502e-162	1.23931e-158	Cysteine and methionine metabolism	5-methylthioribose kinase [EC:2.7.1.100], mtnK
	c67043_g1_i1	pper:18781199	K04125	6.21667	0.883333	81.9267	81.0433	6.83307	2.14046e-158	8.58068e-155	Diterpenoid biosynthesis	gibberellin 2beta-dioxygenase [EC:1.14.11.13], GA2ox
	c43160_g1_i1	pper:18785491	K16276	4.66667	0.15	13.5467	13.3967	6.77951	3.51415e-100	4.02501e-97	Ubiquitin system	zinc finger protein-like protein, BT6
	c46844_g2_i1	pper:18774891	K00827	32.9933	4.44333	140.087	135.643	5.30139	2.14326e-112	3.12434e-109	Alanine, aspartate and glutamate metabolism	alanine-glyoxylate transaminase / (R)-3-amino-2-methylpropionate-pyruvate transaminase [EC:2.6.1.44 2.6.1.40], AGXT2
	c46122_g1_i2	pper:18785775	K05605	336.013	25.1933	788.047	762.853	5.29631	4.63373e-135	1.10079e-131	Valine, leucine and isoleucine degradation	3-hydroxyisobutyryl-CoA hydrolase [EC:3.1.2.4], HIBCH
	c18561_g1_i1	pper:18772493	K08905	0.58	13.3333	0.126667	-13.2067	-6.25707	3.08251e-28	3.1736e-26	Photosynthesis	photosystem I subunit V, psaG
	c37910_g1_i1	pper:109949776	K08915	1.61	15.0667	0.263333	-14.8033	-5.47474	1.62816e-49	4.54051e-47	Photosynthesis - antenna proteins	light-harvesting complex II chlorophyll a/b binding protein 4, LHCB4
	c67038_g1_i1	pper:18778395	K22395	3.52667	19.2533	0.35	-18.9033	-5.41863	1.05487e-79	7.43524e-77	Phenylpropanoid biosynthesis	cinnamyl-alcohol dehydrogenase [EC:1.1.1.195]
T1>T2	c7868_g1_i1	pper:18789587	K16297	11.3233	26.39	0.52	-25.87	-5.31722	5.63975e-38	9.37148e-36	Hydrolase	serine carboxypeptidase-like clade II [EC:3.4.16.-], SCPL-II
	c37273_g1_i1	pper:18781509	K01246	27.0467	121.673	2.47667	-119.197	-5.29252	3.00522e-144	9.17895e-141	Base excision repair	DNA-3-methyladenine glycosylase I [EC:3.2.2.20], tag
	c34957_g1_i1	pper:18769641	K02716	0.926667	10.9767	0.22	-10.7567	-5.25185	4.25005e-42	8.8221e-40	Photosynthesis	photosystem II oxygen-evolving enhancer protein 1, psbO
	c30166_g1_i1	pper:18788313	K02639	41.9933	264.343	6.72667	-257.617	-4.99227	1.12324e-74	6.73326e-72	Photosynthesis	ferredoxin, petF
	c42448_g1_i1	pper:18771386	K19355	15.9567	80.16	2.24	-77.92	-4.83284	2.88428e-129	5.78126e-126	Fructose and mannose metabolism	mannan endo-1,4-beta-mannosidase [EC:3.2.1.78], MAN
	c19466_g1_i2	pper:18792321	K14504	38.72	277.65	7.85667	-269.793	-4.82074	1.97844e-132	4.22997e-129	Plant hormone signal transduction	xyloglucan:xyloglucosyl transferase TCH4 [EC:2.4.1.207], TCH4
	c24307_g1_i1	pper:18776700	K09872	106.03	544.867	16.5833	-528.283	-4.73086	3.8399e-94	3.78915e-91	Protein transporter	aquaporin, PIP
