# Supplementary material for: Whole Transcriptome Analyses of Apricots and Japanese Plum Fruits after 1-MCP (Ethylene-Inhibitor) and Ethrel (Ethylene-Precursor) Treatments Reveal New Insights into the Physiology of the Ripening Process
Source: Int J Mol Sci. 2022 Sep 20;23(19):11045. doi: 10.3390/ijms231911045 (PMC9569840; doi:10.3390/ijms231911045)
Supplement: Supplementary file 1 [file ijms-23-11045-s001.zip › Supplementary Tables/S6. Common DEGs both species.xlsx]

## Sheet: Common DEGs both species 
Contig_GD_T1vsT2	Target_Accession	ko(pathway)	KO_ID	#ko COSMIC	GD-T0_FPKM	GD-T1_FPKM	GD-T2_FPKM	GD_logFC	GD_PValue	GD_FDR	Contig_SNR_T1vsT2	Target_Accession	KO_ID	#ko COSMIC	SNR-T0_FPKM	SNR-T1_FPKM	SNR-T2_FPKM	SNR_logFC	SNR_PValue	SNR_FDR	Pathway	Protein ID	Description	Pathway+Protein ID
c35256_g1_i1	pper:109949776	ko00196	K08915	Ko:K08915	5.89333	75.2333	1.54	5.74268	7.92758e-20	7.51557e-16	c37910_g1_i1	pper:109949776	K08915	ko:K08915	1.61	15.0667	0.263333	5.47474	1.62816e-49	4.54051e-47	Photosynthesis - antenna proteins	LHCB4	light-harvesting complex II chlorophyll a/b binding protein 4	Photosynthesis - antenna proteins ,LHCB4
c40830_g1_i1	pper:109949846	ko00030	K01807	Ko:K01807	120.287	60.57	85.8233	-0.466145	0.0860108	0.518362	c35975_g1_i1	pper:109949846	K01807	ko:K01807	116.843	35.5	101.28	-1.82214	7.04157e-24	5.74622e-22	Pentose phosphate pathway	rpiA	ribose 5-phosphate isomerase A [EC5.3.1.6]	Pentose phosphate pathway ,rpiA
c79132_g1_i1	pper:18766290	ko00195	K02693	Ko:K02693	2.85333	18.5567	0.863333	4.55379	8.7406e-12	6.23703e-09	c36683_g1_i1	pper:18766290	K02693	ko:K02693	0.436667	6.27667	0.203333	4.51764	1.54897e-19	9.73088e-18	Photosynthesis	psaE	photosystem I subunit IV	Photosynthesis ,psaE
c34382_g1_i1	pper:18766569	ko04075	K14488	Ko:K14488	0.353333	10.4467	0.71	3.9384	2.00473e-05	0.0021017	c32162_g2_i1	pper:18766569	K14488	ko:K14488	0.876667	4.09667	0	6.96052	9.80454e-10	2.61377e-08	Plant hormone signal transduction	SAUR	SAUR family protein	Plant hormone signal transduction ,SAUR
c32637_g1_i1	pper:18767127	ko04075	K13449	Ko:K13449	695.74	174	365.597	-1.15903	0.00279643	0.0950702	c32981_g1_i2	pper:18767127	K13449	ko:K13449	14.2033	2.04667	33.8533	-4.36022	4.28689e-60	1.61744e-57	Plant hormone signal transduction	PR1	pathogenesis-related protein 1	Plant hormone signal transduction ,PR1
c72319_g1_i1	pper:18767368	ko00940	K00083	Ko:K00083	148.023	180.61	150.497	0.339931	0.240977	0.584888	c38044_g1_i1	pper:18767368	K00083	ko:K00083	115.113	64.0733	139.043	-1.4431	1.65853e-17	9.04588e-16	Phenylpropanoid biosynthesis	CAD	cinnamyl-alcohol dehydrogenase [EC1.1.1.195]	Phenylpropanoid biosynthesis ,CAD
c44175_g2_i1	pper:18767597	ko00500	K01176	Ko:K01176	25.9933	11.4767	43.0867	-2.0278	1.93889e-05	0.00204577	c44910_g1_i1	pper:18767597	K01176	ko:K01176	8.08	5.04	13.7333	-1.7696	3.56147e-20	2.3286e-18	Starch and sucrose metabolism	AMY	alpha-amylase [EC3.2.1.1]	Starch and sucrose metabolism ,AMY
c6499_g1_i1	pper:18768002	ko00196	K08916	Ko:K08916	1.00333	5.54333	0.533333	3.47028	4.06858e-07	7.58424e-05	c38161_g1_i1	pper:18768002	K08916	ko:K08916	0.976667	3.34333	0.49	2.42469	2.68241e-08	5.94514e-07	Photosynthesis - antenna proteins	LHCB5	light-harvesting complex II chlorophyll a/b binding protein 5	Photosynthesis - antenna proteins ,LHCB5
c53084_g1_i1	pper:18768059	ko00030	K01623	Ko:K01623	2.13	12.83	1.65	3.06498	2.33686e-10	1.19575e-07	c27212_g1_i1	pper:18768059	K01623	ko:K01623	3.57	9.81667	1.91	2.02315	2.35255e-14	9.86885e-13	Pentose phosphate pathway	ALDO	fructose-bisphosphate aldolase, class I [EC4.1.2.13]	Pentose phosphate pathway ,ALDO
c34983_g1_i1	pper:18768141	ko04075	K14484	Ko:K14484	533.38	1399.68	398.973	1.89223	1.7893e-08	5.37292e-06	c33344_g1_i1	pper:18768141	K14484	ko:K14484	678.627	972.563	261.693	1.56771	2.32971e-15	1.06736e-13	Plant hormone signal transduction	IAA	auxin-responsive protein IAA	Plant hormone signal transduction ,IAA
c59688_g1_i1	pper:18768449	ko00520	K08678	Ko:K08678	54.0733	73.7867	47.9267	0.639286	0.0311491	0.438412	c37164_g1_i1	pper:18768449	K08678	ko:K08678	12.09	23.93	6.16667	1.61693	3.44755e-11	1.07136e-09	Amino sugar and nucleotide sugar metabolism	UXS1	UDP-glucuronate decarboxylase [EC4.1.1.35]	Amino sugar and nucleotide sugar metabolism ,UXS1
c17759_g1_i1	pper:18768702	ko00280	K01969	Ko:K01969	39.64	21.17	83.78	-2.07284	1.74566e-07	3.58655e-05	c39978_g2_i2	pper:18768702	K01969	ko:K01969	21.4433	13.9733	26.64	-1.25454	2.22746e-11	7.01038e-10	Valine, leucine and isoleucine degradation	E6.4.1.4B	3-methylcrotonyl-CoA carboxylase beta subunit [EC6.4.1.4]	Valine, leucine and isoleucine degradation ,E6.4.1.4B
c43366_g1_i1	pper:18768818	ko00520	K13648	Ko:K13648	3.82333	8.28333	3.22	1.46374	0.00026406	0.0161955	c45954_g1_i1	pper:18768818	K13648	ko:K13648	4.30667	10.1167	3.20333	1.34464	2.24249e-13	8.64398e-12	Amino sugar and nucleotide sugar metabolism	GAUT	alpha-1,4-galacturonosyltransferase [EC2.4.1.43]	Amino sugar and nucleotide sugar metabolism ,GAUT
c37105_g1_i1	pper:18769442	ko00860	K13545	Ko:K13545	7.19	15.8333	6.14667	1.46595	0.000339774	0.0197444	c44205_g2_i1	pper:18769442	K13545	ko:K13545	2.15667	5.71	1.08333	2.06413	2.97479e-12	1.0275e-10	Porphyrin and chlorophyll metabolism	RCCR	red chlorophyll catabolite reductase [EC1.3.7.12]	Porphyrin and chlorophyll metabolism ,RCCR
c24948_g1_i1	pper:18769443	ko00860	K03403	Ko:K03403	0.0733333	0.803333	0.14	2.53481	0.0026417	0.0912591	c38167_g1_i1	pper:18769443	K03403	ko:K03403	0.26	0.716667	0.156667	1.80539	0.00286783	0.0229212	Porphyrin and chlorophyll metabolism	chlH	magnesium chelatase subunit H [EC6.6.1.1]	Porphyrin and chlorophyll metabolism ,chlH
c43076_g1_i1	pper:18769510	ko04152	K00021	Ko:K00021	33.35	17.44	60.73	-1.77173	8.67423e-08	2.0269e-05	c67152_g1_i1	pper:18769510	K00021	ko:K00021	18.9933	0.0266667	94.06	-11.4063	5.49079e-174	2.93487e-170	AMPK signaling pathway	HMGCR	hydroxymethylglutaryl-CoA reductase (NADPH) [EC1.1.1.34]	AMPK signaling pathway ,HMGCR
c20129_g1_i1	pper:18769641	ko00195	K02716	Ko:K02716	16.3167	120.89	5.84333	4.49167	1.17474e-20	1.55917e-16	c34957_g1_i1	pper:18769641	K02716	ko:K02716	0.926667	10.9767	0.22	5.25185	4.25005e-42	8.8221e-40	Photosynthesis	psbO	photosystem II oxygen-evolving enhancer protein 1	Photosynthesis ,psbO
c34413_g1_i1	pper:18769697	ko04075	K14515	Ko:K14515	15.4967	6.17667	10.24	-0.86941	0.121706	0.518362	c41841_g1_i1	pper:18769697	K14515	ko:K14515	20.5133	4.78667	30.8033	-3.00257	2.41925e-64	1.07016e-61	Plant hormone signal transduction	EBF1_2	EIN3-binding F-box protein	Plant hormone signal transduction ,EBF1_2
c41635_g2_i1	pper:18770050	ko00860	K04035	Ko:K04035	2.40333	8.86667	3.34	1.48507	6.86929e-05	0.0055525	c28822_g1_i1	pper:18770050	K04035	ko:K04035	1.85667	6.66333	1.19333	2.1573	1.73833e-15	8.07957e-14	Porphyrin and chlorophyll metabolism	E1.14.13.81	magnesium-protoporphyrin IX monomethyl ester (oxidative) cyclase [EC1.14.13.81]	Porphyrin and chlorophyll metabolism ,E1.14.13.81
c30060_g1_i1	pper:18770366	ko00941	K00475	Ko:K00475	4.19333	12.19	4.56667	1.50315	0.000184911	0.0122505	c39107_g1_i1	pper:18770366	K00475	ko:K00475	917.433	518.393	1393.29	-1.7535	1.28117e-20	8.60474e-19	Flavonoid biosynthesis	F3H	naringenin 3-dioxygenase [EC1.14.11.9]	Flavonoid biosynthesis ,F3H
c80104_g1_i1	pper:18770595	ko00195	K02641	Ko:K02641	0.526667	7.38	0.356667	4.44113	8.23266e-15	1.36584e-11	c27612_g1_i1	pper:18770595	K02641	ko:K02641	8.36333	40.4333	3.07667	3.39617	3.85894e-54	1.23758e-51	Photosynthesis	petH	ferredoxin--NADP+ reductase [EC1.18.1.2]	Photosynthesis ,petH
c14281_g1_i1	pper:18770798	ko00940	K01188	Ko:K01188	2.56667	10.8733	2.48667	2.19283	5.08439e-05	0.00436908	c15099_g1_i1	pper:18770798	K01188	ko:K01188	2.94333	4.8	0.42	3.09543	3.68755e-07	6.95862e-06	Phenylpropanoid biosynthesis	E3.2.1.21	beta-glucosidase [EC3.2.1.21]	Phenylpropanoid biosynthesis ,E3.2.1.21
c8834_g1_i1	pper:18771021	ko00562	K00889	Ko:K00889	4.78333	7.05	13.0367	-0.924057	0.00237885	0.0848283	c46059_g1_i1	pper:18771021	K00889	ko:K00889	71.2367	61.5067	111.503	-1.19268	1.03118e-10	3.06066e-09	Inositol phosphate metabolism	PIP5K	1-phosphatidylinositol-4-phosphate 5-kinase [EC2.7.1.68]	Inositol phosphate metabolism ,PIP5K
c30922_g1_i1	pper:18771386	ko00051	K19355	Ko:K19355	3.01	31.9333	3.23667	3.39807	6.04807e-18	3.64875e-14	c42448_g1_i1	pper:18771386	K19355	ko:K19355	15.9567	80.16	2.24	4.83284	2.88428e-129	5.78126e-126	Fructose and mannose metabolism	MAN	mannan endo-1,4-beta-mannosidase [EC3.2.1.78]	Fructose and mannose metabolism ,MAN
c79886_g1_i1	pper:18771749	ko04152	K00850	Ko:K00850	0.0833333	0.126667	0.186667	-0.558443	0.63802	0.955799	c14706_g1_i1	pper:18771749	K00850	ko:K00850	1.69	0.413333	2.7	-2.98249	1.26515e-11	4.11709e-10	AMPK signaling pathway	pfkA	6-phosphofructokinase 1 [EC2.7.1.11]	AMPK signaling pathway ,pfkA
c78514_g1_i1	pper:18771762	ko00040	K01051	Ko:K01051	5404.48	2514.41	7514.58	-1.68113	7.52786e-05	0.00597757	c33531_g1_i1	pper:18771762	K01051	ko:K01051	7370.35	1437.29	13380	-3.55626	8.30063e-44	1.84225e-41	Pentose and glucuronate interconversions	E3.1.1.11	pectinesterase [EC3.1.1.11]	Pentose and glucuronate interconversions ,E3.1.1.11
c59518_g1_i1	pper:18771824	ko00270	K00899	Ko:K00899	18.3667	3.72	27.0233	-3.03932	7.10132e-05	0.0057053	c20758_g1_i1	pper:18771824	K00899	ko:K00899	12.26	0.37	41.8567	-7.12329	2.70502e-162	1.23931e-158	Cysteine and methionine metabolism	mtnK	5-methylthioribose kinase [EC2.7.1.100]	Cysteine and methionine metabolism ,mtnK
c39831_g1_i1	pper:18772284	ko04152	K04688	Ko:K04688	138.083	104.803	220.257	-1.14014	0.000871998	0.0403544	c46252_g3_i7	pper:18772284	K04688	ko:K04688	31.2067	18.0733	43.49	-1.59464	3.9952e-21	2.74953e-19	AMPK signaling pathway	RPS6KB	ribosomal protein S6 kinase beta [EC2.7.11.1]	AMPK signaling pathway ,RPS6KB
c44967_g1_i3	pper:18772334	ko00860	K10960	Ko:K10960	3.00667	1.44	0.753333	1.03396	0.118181	0.518362	c44593_g4_i1	pper:18772334	K10960	ko:K10960	9.6	11.8233	4.67	1.03707	6.01189e-05	0.000748327	Porphyrin and chlorophyll metabolism	chlP	geranylgeranyl diphosphate/geranylgeranyl-bacteriochlorophyllide a reductase [EC1.3.1.83 1.3.1.111]	Porphyrin and chlorophyll metabolism ,chlP
c2620_g1_i1	pper:18772493	ko00195	K08905	Ko:K08905	1.79667	10.6433	0.116667	6.44059	4.46938e-12	3.44881e-09	c18561_g1_i1	pper:18772493	K08905	ko:K08905	0.58	13.3333	0.126667	6.25707	3.08251e-28	3.1736e-26	Photosynthesis	psaG	photosystem I subunit V	Photosynthesis ,psaG
c37398_g1_i1	pper:18772634	ko00940	K00430	Ko:K00430	0.716667	0.193333	0.956667	-2.24136	0.000345494	0.0199893	c20310_g1_i1	pper:18772634	K00430	ko:K00430	0.0933333	0	0.413333	-5.51239	1.08388e-05	0.000156968	Phenylpropanoid biosynthesis	E1.11.1.7	peroxidase [EC1.11.1.7]	Phenylpropanoid biosynthesis ,E1.11.1.7
c23052_g1_i1	pper:18772948	ko04075	K14496	Ko:K14496	102.957	62.3567	24.5833	1.42882	3.87767e-05	0.0035299	c41523_g1_i1	pper:18772948	K14496	ko:K14496	4.01667	20.3567	1.75333	3.22305	1.03738e-30	1.19889e-28	Plant hormone signal transduction	PYL	abscisic acid receptor PYR/PYL family	Plant hormone signal transduction ,PYL
c28090_g1_i1	pper:18773231	ko00195	K02699	Ko:K02699	25.6333	159.45	3.65333	5.58737	7.35424e-16	1.6829e-12	c52341_g1_i1	pper:18773231	K02699	ko:K02699	5.07667	18.97	2.18	2.80504	1.05122e-20	7.07516e-19	Photosynthesis	psaL	photosystem I subunit XI	Photosynthesis ,psaL
c32107_g1_i1	pper:18773652	ko04075	K14487	Ko:K14487	20.72	10.9733	9.75667	0.133595	0.675188	0.985036	c41981_g1_i1	pper:18773652	K14487	ko:K14487	62.3067	32.2033	51.4767	-1.0027	2.15975e-07	4.23622e-06	Plant hormone signal transduction	GH3	auxin responsive GH3 gene family	Plant hormone signal transduction ,GH3
c38877_g1_i1	pper:18774233	ko00250	K01953	Ko:K01953	7.33333	38.2467	8.95667	2.10604	2.36738e-08	6.71384e-06	c42932_g1_i1	pper:18774233	K01953	ko:K01953	21.9767	120.05	6.37333	3.8974	5.7368e-76	3.60749e-73	Alanine, aspartate and glutamate metabolism	asnB	asparagine synthase (glutamine-hydrolysing) [EC6.3.5.4]	Alanine, aspartate and glutamate metabolism ,asnB
c34321_g1_i1	pper:18774283	ko04075	K13946	Ko:K13946	0.0466667	1.26333	0.09	3.77859	3.66789e-05	0.00338538	c44127_g1_i1	pper:18774283	K13946	ko:K13946	0.18	0.933333	0.02	4.91045	2.26675e-12	7.94057e-11	Plant hormone signal transduction	AUX1	auxin influx carrier (AUX1 LAX family)	Plant hormone signal transduction ,AUX1
c35870_g1_i1	pper:18774843	ko00052	K06617	Ko:K06617	29.53	65.8367	74.67	-0.23675	0.508501	0.838514	c43781_g4_i1	pper:18774843	K06617	ko:K06617	121.38	237.913	81.4467	1.2133	7.30005e-11	2.20034e-09	Galactose metabolism	E2.4.1.82	raffinose synthase [EC2.4.1.82]	Galactose metabolism ,E2.4.1.82
c31925_g1_i1	pper:18774891	ko00250	K00827	Ko:K00827	54.15	37.73	95.9067	-1.3827	2.36025e-06	0.00035198	c46844_g2_i1	pper:18774891	K00827	ko:K00827	32.9933	4.44333	140.087	-5.30139	2.14326e-112	3.12434e-109	Alanine, aspartate and glutamate metabolism	AGXT2	alanine-glyoxylate transaminase / (R)-3-amino-2-methylpropionate-pyruvate transaminase [EC2.6.1.44 2.6.1.40]	Alanine, aspartate and glutamate metabolism ,AGXT2
c40103_g1_i1	pper:18774924	ko04075	K14493	Ko:K14493	5.82667	13.2167	6.23	1.15054	0.000217996	0.0140045	c28394_g1_i1	pper:18774924	K14493	ko:K14493	3.07667	6.68	2.22333	1.26194	4.84767e-08	1.03853e-06	Plant hormone signal transduction	GID1	gibberellin receptor GID1 [EC3.-.-.-]	Plant hormone signal transduction ,GID1
c62231_g1_i1	pper:18775718	ko00500	K07024	Ko:K07024	1.21667	5.09667	0	4.46108	0.00399401	0.122087	c41197_g1_i2	pper:18775718	K07024	ko:K07024	6.70667	5.08667	8.62	-1.07945	2.28768e-09	5.82047e-08	Starch and sucrose metabolism	SPP	sucrose-6-phosphatase [EC3.1.3.24]	Starch and sucrose metabolism ,SPP
c72341_g1_i1	pper:18776049	ko00270	K01761	Ko:K01761	402.483	163.077	312.59	-0.901772	0.000937021	0.0427078	c44069_g2_i1	pper:18776049	K01761	ko:K01761	3.12	5.24	7.16667	-0.769065	0.000862291	0.00804483	Cysteine and methionine metabolism	E4.4.1.11	methionine-gamma-lyase [EC4.4.1.11]	Cysteine and methionine metabolism ,E4.4.1.11
c78655_g1_i1	pper:18776656	ko00250	K01915	Ko:K01915	74.83	117.037	48.67	1.3836	0.00024413	0.0152121	c10791_g1_i1	pper:18776656	K01915	ko:K01915	5.14	10.5067	1.75667	2.22995	2.66915e-10	7.59884e-09	Alanine, aspartate and glutamate metabolism	glnA	glutamine synthetase [EC6.3.1.2]	Alanine, aspartate and glutamate metabolism ,glnA
c29173_g1_i1	pper:18777021	ko00860	K03428	Ko:K03428	3.72	26.7233	2.54667	3.51778	3.94795e-11	2.44854e-08	c31181_g1_i1	pper:18777021	K03428	ko:K03428	18.1767	36.59	6.43667	2.18877	3.96632e-28	4.06395e-26	Porphyrin and chlorophyll metabolism	bchM	magnesium-protoporphyrin O-methyltransferase [EC2.1.1.11]	Porphyrin and chlorophyll metabolism ,bchM
c52759_g1_i1	pper:18777102	ko04075	K14497	Ko:K14497	104.523	112.63	94.1133	0.337716	0.229592	0.584888	c17986_g1_i1	pper:18777102	K14497	ko:K14497	0.13	0.58	0.14	1.68011	0.0114633	0.0735282	Plant hormone signal transduction	PP2C	protein phosphatase 2C [EC3.1.3.16]	Plant hormone signal transduction ,PP2C
c11123_g1_i1	pper:18777116	ko00030	K00948	Ko:K00948	1.89333	0.526667	2.69333	-2.31452	7.66281e-05	0.00606825	c36560_g1_i1	pper:18777116	K00948	ko:K00948	14.52	5.30333	18.27	-2.10176	1.38755e-21	9.85592e-20	Pentose phosphate pathway	PRPS	ribose-phosphate pyrophosphokinase [EC2.7.6.1]	Pentose phosphate pathway ,PRPS
c23674_g1_i1	pper:18777219	ko04016	K13447	Ko:K13447	1.02	4.88	0.593333	3.12671	2.35362e-08	6.71384e-06	c21006_g1_i1	pper:18777219	K13447	ko:K13447	2.79	5.53333	1.06	2.0529	6.27187e-14	2.54449e-12	MAPK signaling pathway - plant	RBOH	respiratory burst oxidase [EC1.6.3.- 1.11.1.-]	MAPK signaling pathway - plant ,RBOH
c2843_g1_i1	pper:18777388	ko00196	K08910	Ko:K08910	1.67	10.07	1.28	3.09431	9.99745e-08	2.26434e-05	c47293_g2_i1	pper:18777388	K08910	ko:K08910	1.73333	12.3033	0.96	3.34972	1.34158e-29	1.48619e-27	Photosynthesis - antenna proteins	LHCA4	light-harvesting complex I chlorophyll a/b binding protein 4	Photosynthesis - antenna proteins ,LHCA4
c28134_g1_i1	pper:18778082	ko00010	K00134	Ko:K00134	52.8667	16.04	34.1667	-0.99226	0.047029	0.513804	c17358_g1_i1	pper:18778082	K00134	ko:K00134	275.207	424.013	114.883	1.57287	5.52601e-19	3.3533e-17	Glycolysis / Gluconeogenesis	GAPDH	glyceraldehyde 3-phosphate dehydrogenase [EC1.2.1.12]	Glycolysis / Gluconeogenesis ,GAPDH
c28039_g1_i1	pper:18778255	ko00052	K07407	Ko:K07407	4.66	13.58	4.42667	1.71625	0.000390561	0.0222094	c14627_g1_i1	pper:18778255	K07407	ko:K07407	9.62333	23.5267	2.82333	2.72738	1.54103e-29	1.69543e-27	Galactose metabolism	E3.2.1.22B	alpha-galactosidase [EC3.2.1.22]	Galactose metabolism ,E3.2.1.22B
c27126_g1_i1	pper:18778382	ko00860	K03405	Ko:K03405	4.71667	10.0067	3.29667	1.68695	1.47019e-05	0.00165645	c4407_g1_i1	pper:18778382	K03405	ko:K03405	89.02	125.253	47.64	1.07527	3.59105e-10	1.01156e-08	Porphyrin and chlorophyll metabolism	chlI	magnesium chelatase subunit I [EC6.6.1.1]	Porphyrin and chlorophyll metabolism ,chlI
c3478_g1_i1	pper:18778431	ko00195	K03541	Ko:K03541	524.6	949.747	249.187	2.07081	6.10123e-05	0.00504222	c43977_g1_i1	pper:18778431	K03541	ko:K03541	1057.7	2059.11	568.013	1.56018	1.59423e-07	3.1905e-06	Photosynthesis	psbR	photosystem II 10kDa protein	Photosynthesis ,psbR
c44681_g1_i1	pper:18778652	ko00196	K08912	Ko:K08912	3.96	8.63	1.89667	2.29986	2.98416e-06	0.000430511	c7788_g1_i1	pper:18778652	K08912	ko:K08912	3.14333	6.55	1.45	1.86591	1.59293e-06	2.69654e-05	Photosynthesis - antenna proteins	LHCB1	light-harvesting complex II chlorophyll a/b binding protein 1	Photosynthesis - antenna proteins ,LHCB1
c37894_g1_i1	pper:18778880	ko00195	K02701	Ko:K02701	0.39	7.24667	0.196667	5.29677	2.20515e-14	3.32587e-11	c34248_g1_i2	pper:18778880	K02701	ko:K02701	0.633333	2.01667	0.0666667	4.37412	2.92338e-12	1.01137e-10	Photosynthesis	psaN	photosystem I subunit PsaN	Photosynthesis ,psaN
c38623_g1_i1	pper:18778891	ko00195	K02115	Ko:K02115	16.34	8.84	19.4933	-1.19059	0.000219162	0.0140386	c34113_g1_i1	pper:18778891	K02115	ko:K02115	12.2733	5.33333	13.0833	-1.61481	6.19129e-17	3.22596e-15	Photosynthesis	ATPF1G	F-type H+-transporting ATPase subunit gamma	Photosynthesis ,ATPF1G
c9480_g2_i1	pper:18778914	ko00195	K02694	Ko:K02694	12.7267	89.03	2.33667	5.38818	3.10738e-17	1.21301e-13	c34215_g1_i1	pper:18778914	K02694	ko:K02694	17.0267	47.5333	4.22	3.1857	8.90484e-40	1.58218e-37	Photosynthesis	psaF	photosystem I subunit III	Photosynthesis ,psaF
c38908_g1_i1	pper:18779061	ko00860	K00218	Ko:K00218	1.39667	6.53333	1.25667	2.46294	9.94873e-08	2.2634e-05	c32447_g1_i1	pper:18779061	K00218	ko:K00218	0.446667	1.85667	0.0833333	4.04473	4.79823e-11	1.47467e-09	Porphyrin and chlorophyll metabolism	por	protochlorophyllide reductase [EC1.3.1.33]	Porphyrin and chlorophyll metabolism ,por
c45510_g1_i1	pper:18779116	ko00940	K22395	Ko:K22395	6.75	3.79333	8.23	-1.15838	0.00098984	0.0445554	c45221_g1_i2	pper:18779116	K22395	ko:K22395	0.653333	0.573333	1.00333	-1.11553	0.00424016	0.0321475	Phenylpropanoid biosynthesis	EC1.1.1.195	cinnamyl-alcohol dehydrogenase [EC1.1.1.195]	Phenylpropanoid biosynthesis ,EC1.1.1.195
c34851_g1_i1	pper:18779267	ko00040	K01184	Ko:K01184	6218.27	2296.5	6682.64	-1.65161	0.000174088	0.0117169	c41971_g1_i1	pper:18779267	K01184	ko:K01184	0.853333	0	3.24	-9.31282	6.30981e-35	8.95393e-33	Pentose and glucuronate interconversions	E3.2.1.15	polygalacturonase [EC3.2.1.15]	Pentose and glucuronate interconversions ,E3.2.1.15
c26442_g1_i1	pper:18781249	ko00562	K01114	Ko:K01114	0.63	1.93333	0.533333	1.91931	0.000349771	0.0202015	c40563_g1_i1	pper:18781249	K01114	ko:K01114	2.79	4.83333	1.63667	1.23495	6.7669e-07	1.2254e-05	Inositol phosphate metabolism	plc	phospholipase C [EC3.1.4.3]	Inositol phosphate metabolism ,plc
c4369_g1_i1	pper:18781364	ko00195	K08901	Ko:K08901	0.426667	1.98667	0.24	3.0529	3.18372e-05	0.00302258	c31296_g1_i1	pper:18781364	K08901	ko:K08901	0.0566667	0.53	0	5.46018	0.000461384	0.00461823	Photosynthesis	psbQ	photosystem II oxygen-evolving enhancer protein 3	Photosynthesis ,psbQ
c28556_g1_i1	pper:18781566	ko00250	K16871	Ko:K16871	1397.75	1171.28	2702.41	-1.23803	1.81972e-05	0.00196678	c46199_g2_i1	pper:18781566	K16871	ko:K16871	168.077	96.11	280.803	-1.87817	1.14493e-24	9.79158e-23	Alanine, aspartate and glutamate metabolism	POP2	4-aminobutyrate---pyruvate transaminase [EC2.6.1.96]	Alanine, aspartate and glutamate metabolism ,POP2
c19557_g1_i1	pper:18781748	ko00520	K13379	Ko:K13379	12.85	26.0333	3.70333	2.91966	4.70293e-09	1.63401e-06	c26283_g1_i1	pper:18781748	K13379	ko:K13379	136.837	26.5833	125.563	-2.56459	5.30038e-30	5.94356e-28	Amino sugar and nucleotide sugar metabolism	RGP	reversibly glycosylated polypeptide / UDP-arabinopyranose mutase [EC2.4.1.- 5.4.99.30]	Amino sugar and nucleotide sugar metabolism ,RGP
c59402_g1_i1	pper:18781826	ko00630	K00122	Ko:K00122	1518.64	1240.7	3109.1	-1.33092	3.97642e-07	7.45432e-05	c38575_g1_i1	pper:18781826	K00122	ko:K00122	287.003	184.767	633.963	-2.11155	8.43016e-28	8.46195e-26	Glyoxylate and dicarboxylate metabolism	FDH	formate dehydrogenase [EC1.17.1.9]	Glyoxylate and dicarboxylate metabolism ,FDH
c66442_g1_i1	pper:18782385	ko00195	K02636	Ko:K02636	8.95667	48.1167	4.93333	3.4185	3.55818e-11	2.27046e-08	c19494_g1_i1	pper:18782385	K02636	ko:K02636	8.91333	25.0533	3.75	2.40992	4.1149e-25	3.59094e-23	Photosynthesis	petC	cytochrome b6-f complex iron-sulfur subunit [EC7.1.1.6]	Photosynthesis ,petC
c39526_g1_i1	pper:18782479	ko04075	K14494	Ko:K14494	16.5233	18.2233	8.57	1.18452	0.00381512	0.11853	c45464_g1_i2	pper:18782479	K14494	ko:K14494	4.65667	11.52	1.61333	2.51568	4.71616e-27	4.58332e-25	Plant hormone signal transduction	DELLA	DELLA protein	Plant hormone signal transduction ,DELLA
c36570_g1_i1	pper:18783187	ko00940	K13065	Ko:K13065	3.88667	2.18	6.56	-1.5797	2.28578e-05	0.00230881	c32211_g1_i1	pper:18783187	K13065	ko:K13065	38.4	4.27667	73.42	-4.41917	2.26115e-97	2.37758e-94	Phenylpropanoid biosynthesis	E2.3.1.133	shikimate O-hydroxycinnamoyltransferase [EC2.3.1.133]	Phenylpropanoid biosynthesis ,E2.3.1.133
c29828_g1_i1	pper:18783211	ko00195	K02717	Ko:K02717	23.1167	140.36	17.5467	3.11826	5.42226e-14	7.4965e-11	c15594_g1_i1	pper:18783211	K02717	ko:K02717	10.66	56.6533	5.31667	3.08693	1.27829e-53	3.99955e-51	Photosynthesis	psbP	photosystem II oxygen-evolving enhancer protein 2	Photosynthesis ,psbP
c13471_g1_i1	pper:18784145	ko00196	K08913	Ko:K08913	1.01667	7.09333	0.596667	3.69887	3.02666e-08	8.33423e-06	c4287_g1_i1	pper:18784145	K08913	ko:K08913	0.95	3.03	0.646667	1.9004	7.12807e-07	1.28644e-05	Photosynthesis - antenna proteins	LHCB2	light-harvesting complex II chlorophyll a/b binding protein 2	Photosynthesis - antenna proteins ,LHCB2
c19807_g1_i1	pper:18784267	ko00196	K08909	Ko:K08909	0.206667	2.13	0.03	5.61521	1.1436e-06	0.00018973	c33793_g1_i1	pper:18784267	K08909	ko:K08909	0.213333	2.39667	0	7.22697	2.39326e-10	6.8499e-09	Photosynthesis - antenna proteins	LHCA3	light-harvesting complex I chlorophyll a/b binding protein 3	Photosynthesis - antenna proteins ,LHCA3
c9450_g1_i1	pper:18784457	ko00940	K09753	Ko:K09753	426.51	322.567	778.84	-1.27462	4.54312e-07	8.32847e-05	c43302_g3_i1	pper:18784457	K09753	ko:K09753	166.397	110.187	257.27	-1.54671	2.17277e-20	1.44718e-18	Phenylpropanoid biosynthesis	CCR	cinnamoyl-CoA reductase [EC1.2.1.44]	Phenylpropanoid biosynthesis ,CCR
c9188_g1_i1	pper:18784475	ko00195	K02695	Ko:K02695	0.48	3.81333	0.26	3.97856	3.20957e-06	0.000456088	c21407_g1_i1	pper:18784475	K02695	ko:K02695	1.96667	12.8733	0.583333	4.10275	3.81352e-26	3.55012e-24	Photosynthesis	psaH	photosystem I subunit VI	Photosynthesis ,psaH
c36054_g1_i1	pper:18784720	ko00500	K01087	Ko:K01087	437.38	177.617	456.887	-1.50664	0.00443468	0.131206	c35575_g1_i1	pper:18784720	K01087	ko:K01087	21.7567	5.65667	46.5933	-3.36262	4.08177e-70	2.09447e-67	Starch and sucrose metabolism	otsB	trehalose 6-phosphate phosphatase [EC3.1.3.12]	Starch and sucrose metabolism ,otsB
c41196_g1_i1	pper:18784865	ko00940	K10775	Ko:K10775	1.00667	2.36	0.463333	2.40481	7.40354e-07	0.000129305	c22759_g1_i1	pper:18784865	K10775	ko:K10775	1.61667	0.91	2.08	-1.5249	0.000838299	0.00785986	Phenylpropanoid biosynthesis	PAL	phenylalanine ammonia-lyase [EC4.3.1.24]	Phenylpropanoid biosynthesis ,PAL
c41166_g1_i1	pper:18785599	ko04075	K13422	Ko:K13422	14.6367	27.4167	12.2433	1.24471	7.44247e-05	0.00592914	c30950_g1_i1	pper:18785599	K13422	ko:K13422	0.0966667	0.67	0.11	2.243	3.82006e-05	0.000496298	Plant hormone signal transduction	MYC2	transcription factor MYC2	Plant hormone signal transduction ,MYC2
c66458_g2_i1	pper:18785775	ko00280	K05605	Ko:K05605	152.497	52	440.03	-3.29456	0.000281493	0.0169822	c46122_g1_i2	pper:18785775	K05605	ko:K05605	336.013	25.1933	788.047	-5.29631	4.63373e-135	1.10079e-131	Valine, leucine and isoleucine degradation	HIBCH	3-hydroxyisobutyryl-CoA hydrolase [EC3.1.2.4]	Valine, leucine and isoleucine degradation ,HIBCH
c38523_g1_i1	pper:18787058	ko04016	K20772	Ko:K20772	709.777	327.897	1432.53	-2.30652	0.000555119	0.0291446	c28689_g3_i1	pper:18787058	K20772	ko:K20772	178.157	6.76667	1655.19	-8.26348	4.52569e-196	4.83804e-192	MAPK signaling pathway - plant	ACS1_2_6	1-aminocyclopropane-1-carboxylate synthase 1/2/6 [EC4.4.1.14]	MAPK signaling pathway - plant ,ACS1_2_6
c31686_g1_i1	pper:18787302	ko00906	K15746	Ko:K15746	150.887	66.9233	242.35	-1.90637	8.26402e-10	3.58442e-07	c37358_g1_i1	pper:18787302	K15746	ko:K15746	474.25	243.153	471.403	-1.27751	2.28677e-14	9.61178e-13	Carotenoid biosynthesis	crtZ	beta-carotene 3-hydroxylase [EC1.14.15.24]	Carotenoid biosynthesis ,crtZ
c45106_g1_i2	pper:18788075	ko00052	K06611	Ko:K06611	21.4167	10.1733	22.7833	-1.29255	0.0080843	0.195748	c32171_g1_i1	pper:18788075	K06611	ko:K06611	23.4467	6.22333	27.4133	-2.47103	6.27819e-36	9.32151e-34	Galactose metabolism	E2.4.1.67	stachyose synthetase [EC2.4.1.67]	Galactose metabolism ,E2.4.1.67
c66371_g1_i1	pper:18788313	ko00195	K02639	Ko:K02639	126.05	763.21	40.3	4.3937	1.707e-12	1.5104e-09	c30166_g1_i1	pper:18788313	K02639	ko:K02639	41.9933	264.343	6.72667	4.99227	1.12324e-74	6.73326e-72	Photosynthesis	petF	ferredoxin	Photosynthesis ,petF
c60489_g1_i1	pper:18788631	ko04075	K14492	Ko:K14492	11.6767	5.31667	5.46	0.00835303	0.980574	1	c42851_g2_i1	pper:18788631	K14492	ko:K14492	5.56	0.25	5.32667	-4.65698	2.34106e-31	2.81195e-29	Plant hormone signal transduction	ARR-A	two-component response regulator ARR-A family	Plant hormone signal transduction ,ARR-A
c20748_g1_i1	pper:18789427	ko00270	K00547	Ko:K00547	16.6233	7.9	24.57	-1.74031	9.81439e-05	0.00739277	c10715_g1_i1	pper:18789427	K00547	ko:K00547	47.6567	5.58333	123.537	-4.78721	1.11345e-126	2.10053e-123	Cysteine and methionine metabolism	mmuM	homocysteine S-methyltransferase [EC2.1.1.10]	Cysteine and methionine metabolism ,mmuM
c26849_g1_i2	pper:18789576	ko04075	K14431	Ko:K14431	3.72667	6.73333	2.89667	1.31161	0.0013083	0.0541618	c45628_g1_i1	pper:18789576	K14431	ko:K14431	0.693333	1.42333	0.276667	2.02537	7.23177e-07	1.30406e-05	Plant hormone signal transduction	TGA	transcription factor TGA	Plant hormone signal transduction ,TGA
c34267_g1_i1	pper:18789703	ko04152	K06627	Ko:K06627	0.526667	1.60333	0.71	1.24113	0.014951	0.288034	c10054_g1_i1	pper:18789703	K06627	ko:K06627	0.126667	1.1	0.153333	2.42537	0.0047345	0.0353358	AMPK signaling pathway	CCNA	cyclin-A	AMPK signaling pathway ,CCNA
c36967_g1_i1	pper:18789818	ko04075	K14491	Ko:K14491	1.02667	1.56333	2.51	-0.681948	0.0585551	0.518362	c29914_g1_i1	pper:18789818	K14491	ko:K14491	1	1.75667	0.673333	1.0633	0.00055069	0.00541414	Plant hormone signal transduction	ARR-B	two-component response regulator ARR-B family	Plant hormone signal transduction ,ARR-B
c14465_g1_i1	pper:18789951	ko00630	K01602	Ko:K01602	2.52333	15.53	0.956667	4.14927	1.20958e-09	4.98574e-07	c38008_g1_i2	pper:18789951	K01602	ko:K01602	0.606667	2.3	0.266667	2.73436	6.75706e-06	0.000101954	Glyoxylate and dicarboxylate metabolism	rbcS	ribulose-bisphosphate carboxylase small chain [EC4.1.1.39]	Glyoxylate and dicarboxylate metabolism ,rbcS
c29950_g1_i2	pper:18790277	ko00195	K02723	Ko:K02723	8.43667	39.3933	3.05	3.8155	1.86589e-14	2.87963e-11	c32915_g2_i1	pper:18790277	K02723	ko:K02723	47.55	35.35	82.2733	-1.5376	6.34065e-21	4.32195e-19	Photosynthesis	psbY	photosystem II PsbY protein	Photosynthesis ,psbY
c44901_g2_i1	pper:18790312	ko00500	K00700	Ko:K00700	35.8633	88.6133	48.59	0.867262	0.00136109	0.0557214	c45755_g2_i1	pper:18790312	K00700	ko:K00700	18.61	41.1433	12.1667	1.41288	8.55209e-10	2.30092e-08	Starch and sucrose metabolism	GBE1	1,4-alpha-glucan branching enzyme [EC2.4.1.18]	Starch and sucrose metabolism ,GBE1
c21356_g1_i1	pper:18791706	ko00195	K02692	Ko:K02692	12.3333	49.6833	2.66667	4.35694	7.37567e-13	7.11876e-10	c57948_g1_i1	pper:18791706	K02692	ko:K02692	5.46333	41.7233	1.77667	4.24585	5.5948e-37	8.92677e-35	Photosynthesis	psaD	photosystem I subunit II	Photosynthesis ,psaD
c14149_g1_i1	pper:18792086	ko00630	K00600	Ko:K00600	4.49333	14.9867	10.31	0.579576	0.248596	0.584888	c55186_g1_i1	pper:18792086	K00600	ko:K00600	8.20667	5.94	14.2667	-1.578	0.00233306	0.0191582	Glyoxylate and dicarboxylate metabolism	glyA	glycine hydroxymethyltransferase [EC2.1.2.1]	Glyoxylate and dicarboxylate metabolism ,glyA
c42361_g1_i1	pper:18792216	ko00860	K19073	Ko:K19073	4.13667	8.46667	4.31	1.05063	0.00344801	0.109744	c34209_g1_i1	pper:18792216	K19073	ko:K19073	8.63333	13.7867	3.24667	1.76425	1.28485e-19	8.12738e-18	Porphyrin and chlorophyll metabolism	DVR	divinyl chlorophyllide a 8-vinyl-reductase [EC1.3.1.75]	Porphyrin and chlorophyll metabolism ,DVR
c41998_g1_i4	pper:18792235	ko04016	K20726	Ko:K20726	4.34333	1.72667	3.43667	-1.04639	0.012937	0.262948	c34629_g1_i1	pper:18792235	K20726	ko:K20726	8.37	2.08667	7.31667	-2.12409	3.138e-20	2.06013e-18	MAPK signaling pathway - plant	TMEM222	transmembrane protein 222	MAPK signaling pathway - plant ,TMEM222
c39182_g2_i1	pper:18792423	ko00250	K13051	Ko:K13051	293.17	69.4933	448.9	-2.73155	8.04698e-11	4.6436e-08	c38718_g1_i1	pper:18792423	K13051	ko:K13051	107.37	16.2867	254.223	-4.2775	4.69527e-99	5.1924e-96	Alanine, aspartate and glutamate metabolism	ASRGL1	L-asparaginase / beta-aspartyl-peptidase [EC3.5.1.1 3.4.19.5]	Alanine, aspartate and glutamate metabolism ,ASRGL1
c33478_g1_i1	pper:18792445	ko00196	K08908	Ko:K08908	1.21	5.45	0.516667	3.47801	2.02256e-08	6.0189e-06	c33643_g1_i1	pper:18792445	K08908	ko:K08908	1.69	6.62667	0.153333	5.04782	3.23444e-26	3.0242e-24	Photosynthesis - antenna proteins	LHCA2	light-harvesting complex I chlorophyll a/b binding protein 2	Photosynthesis - antenna proteins ,LHCA2
c33763_g1_i1	pper:18792568	ko00906	K09840	Ko:K09840	0.126667	1	0.19	2.42796	2.64717e-05	0.00259869	c43218_g5_i1	pper:18792568	K09840	ko:K09840	0.4	0.826667	0.206667	1.60353	0.00412469	0.0313387	Carotenoid biosynthesis	NCED	9-cis-epoxycarotenoid dioxygenase [EC1.13.11.51]	Carotenoid biosynthesis ,NCED
c66570_g1_i1	pper:18792611	ko00196	K08917	Ko:K08917	96.4567	416.713	38.7767	3.56825	3.45666e-11	2.24893e-08	c31692_g2_i1	pper:18792611	K08917	ko:K08917	14.9133	59.7867	3.87333	3.63681	8.25708e-60	3.07917e-57	Photosynthesis - antenna proteins	LHCB6	light-harvesting complex II chlorophyll a/b binding protein 6	Photosynthesis - antenna proteins ,LHCB6
c34749_g1_i1	pper:18792833	ko00500	K00847	Ko:K00847	64.1733	24.8067	28.9967	-0.173512	0.609578	0.932265	c15213_g1_i1	pper:18792833	K00847	ko:K00847	1.02667	4.33	0.79	2.12678	4.04259e-10	1.12885e-08	Starch and sucrose metabolism	E2.7.1.4	fructokinase [EC2.7.1.4]	Starch and sucrose metabolism ,E2.7.1.4
c23971_g1_i1	pper:18792923	ko00940	K01904	Ko:K01904	11.32	29.4667	11.39	1.44688	2.8259e-06	0.000410356	c46930_g3_i1	pper:18792923	K01904	ko:K01904	51.0433	19.34	58.89	-1.92254	2.42586e-27	2.3938e-25	Phenylpropanoid biosynthesis	4CL	4-coumarate--CoA ligase [EC6.2.1.12]	Phenylpropanoid biosynthesis ,4CL
c73324_g1_i1	pper:18793285	ko00195	K02638	Ko:K02638	1.50667	10.3733	1.17333	3.28485	1.0816e-06	0.0001808	c28879_g1_i1	pper:18793285	K02638	ko:K02638	3.80333	27.13	1.20667	4.19063	5.57722e-38	9.29165e-36	Photosynthesis	petE	plastocyanin	Photosynthesis ,petE
c20301_g1_i1	pper:18793314	ko00860	K02492	Ko:K02492	1.71667	1.61667	3.41333	-1.05844	0.0040229	0.122631	c41956_g1_i1	pper:18793314	K02492	ko:K02492	26.0433	21.9667	35.0967	-1.00088	1.38012e-09	3.61462e-08	Porphyrin and chlorophyll metabolism	hemA	glutamyl-tRNA reductase [EC1.2.1.70]	Porphyrin and chlorophyll metabolism ,hemA
c38940_g1_i1	pper:18793571	ko00520	K01183	Ko:K01183	651.8	251.51	3821.43	-4.15993	0.00154001	0.0614909	c71922_g1_i1	pper:18793571	K01183	ko:K01183	1.04	0.656667	5.35333	-3.33486	1.22532e-12	4.4253e-11	Amino sugar and nucleotide sugar metabolism	E3.2.1.14	chitinase [EC3.2.1.14]	Amino sugar and nucleotide sugar metabolism ,E3.2.1.14
c45717_g1_i6	pper:18793873	ko00860	K18010	Ko:K18010	1.80667	6.99	3.1	1.23895	0.00125081	0.0525662	c45820_g1_i2	pper:18793873	K18010	ko:K18010	1.63667	4.22	1.02333	1.72319	1.24556e-09	3.28225e-08	Porphyrin and chlorophyll metabolism	HCAR	7-hydroxymethyl chlorophyll a reductase [EC1.17.7.2]	Porphyrin and chlorophyll metabolism ,HCAR
c37512_g1_i1	pper:18793892	ko00906	K09843	Ko:K09843	4.10667	1.22333	6.25333	-2.43464	0.000184782	0.0122505	c15155_g1_i1	pper:18793892	K09843	ko:K09843	1.07333	0.0266667	3.36	-7.08864	1.14291e-41	2.27663e-39	Carotenoid biosynthesis	CYP707A	(+)-abscisic acid 8'-hydroxylase [EC1.14.14.137]	Carotenoid biosynthesis ,CYP707A
