# Supplementary material for: Whole Transcriptome Analyses of Apricots and Japanese Plum Fruits after 1-MCP (Ethylene-Inhibitor) and Ethrel (Ethylene-Precursor) Treatments Reveal New Insights into the Physiology of the Ripening Process
Source: Int J Mol Sci. 2022 Sep 20;23(19):11045. doi: 10.3390/ijms231911045 (PMC9569840; doi:10.3390/ijms231911045)
Supplement: Supplementary file 1 [file ijms-23-11045-s001.zip › Supplementary Tables/S7. Trinity_Unigene.fasta_blastx_KO_EUK_GD.xlsx]

## Sheet: KO_EUK
Query_ID	GD-T0-A_Read_Count	GD-T0-B_Read_Count	GD-T0-C_Read_Count	GD-T1-A_Read_Count	GD-T1-B_Read_Count	GD-T1-C_Read_Count	GD-T2-A_Read_Count	GD-T2-B_Read_Count	GD-T2-C_Read_Count	GD-T0-A_FPKM	GD-T0-B_FPKM	GD-T0-C_FPKM	GD-T1-A_FPKM	GD-T1-B_FPKM	GD-T1-C_FPKM	GD-T2-A_FPKM	GD-T2-B_FPKM	GD-T2-C_FPKM	Query_Length	Query_Start	Query_End	Query_Coverage	Target_Description	Target_Accession	KO_ID	Target_Length	Target_Start	Target_End	Target_Coverage	Bit	e-value	Identites	Identites (%)	Positives	Positives (%)	Gaps	Gaps (%)	Query_Frame
c46441_g1_i1	2556	3117	3385	3491	2113	2661	3801	2920	2792	78.34	87.19	99.17	94.8	76.75	80.6	97.21	88.39	96.31	2090	233	1715	70.96	pper:18788215 aspartate--tRNA ligase 2, cytoplasmic	pper:18788215	K22503	540	47	540	91.48	973.8	1e-281	490/494	99	492/494	99	0/494	0	+2
c80636_g1_i1	0	0	0	0	3	0	0	0	0	0	0	0	0	3.3	0	0	0	0	270	9	270	97.04	tbr:Tb927.6.1880 Tb06.28P18.1030; aspartyl-tRNA synthetase	tbr:Tb927.6	K22503	560	210	296	15.54	130.6	1e-28	61/87	70	74/87	85	0/87	0	+3
c26745_g1_i1	91	121	97	93	95	161	142	109	114	3.55	4.31	3.62	3.21	4.38	6.21	4.62	4.2	5.01	1691	242	710	27.74	pper:18775586 acetyltransferase NSI	pper:18775586	K22450	247	1	156	63.16	263.5	8e-68	152/156	97	154/156	98	0/156	0	+2
c30967_g1_i1	58	33	20	11	9	30	13	4	9	3.28	1.71	1.08	0.55	0.6	1.69	0.62	0.22	0.58	1233	176	752	46.8	pper:18793399 serotonin N-acetyltransferase 2, chloroplastic	pper:18793399	K22450	192	1	192	100	337.8	3e-90	171/192	89	172/192	89	0/192	0	+2
c41238_g1_i1	478	274	81	67	96	164	131	56	58	18.34	9.6	2.97	2.28	4.36	6.23	4.2	2.12	2.51	1714	1687	1111	33.66	pper:18793399 serotonin N-acetyltransferase 2, chloroplastic	pper:18793399	K22450	192	1	192	100	336.7	8e-90	171/192	89	171/192	89	0/192	0	-2
c29564_g1_i1	2	8	2	5	4	4	1	3	4	0.14	0.5	0.13	0.3	0.32	0.27	0.06	0.2	0.31	1062	1	1009	95.01	pper:18769947 uncharacterized protein LOC18769947	pper:18769947	K22422	634	299	634	53	653.7	2e-185	329/336	97	331/336	98	0/336	0	+1
c48532_g1_i1	0	1	0	3	0	0	1	0	2	0	0.09	0	0.26	0	0	0.08	0	0.23	800	1	799	99.88	pper:18769947 uncharacterized protein LOC18769947	pper:18769947	K22422	634	20	285	41.96	512.7	4e-143	260/266	97	262/266	98	0/266	0	+1
c5848_g1_i1	14	16	13	8	44	55	21	10	13	3.83	4.09	3.47	2	14.07	15.61	5.02	2.75	4.21	429	3	162	37.3	pper:18789471 uncharacterized protein LOC18789471	pper:18789471	K22419	841	343	395	6.3	115.5	7e-24	53/53	100	53/53	100	0/53	0	+3
c9315_g1_i1	1394	1705	1437	1447	1617	2041	1523	1223	1235	50.28	56.16	49.57	46.27	69.1	72.84	45.89	43.59	50.19	1809	169	1450	70.87	pper:18789508 uncharacterized protein LOC18789508	pper:18789508	K22419	807	380	807	53.04	842.4	5e-242	402/428	93	411/428	96	1/428	0	+1
c24943_g1_i1	4	6	6	24	5	9	4	2	3	0.37	0.51	0.54	1.99	0.55	0.84	0.31	0.18	0.32	836	22	835	97.37	pper:18789486 3-oxo-Delta(4,5)-steroid 5-beta-reductase	pper:18789486	K22419	386	1	254	65.8	477.6	1e-132	230/271	84	239/271	88	17/271	6	+1
c33973_g1_i1	35	54	70	70	32	38	119	95	100	2.63	3.72	5.05	4.69	2.84	2.85	7.53	7.08	8.54	982	45	981	95.42	pper:18789471 uncharacterized protein LOC18789471	pper:18789471	K22419	841	435	746	37.1	633.3	2e-179	299/312	95	306/312	98	0/312	0	+3
c36757_g1_i3	0	2	3	2	0	2	6	4	1	0	0.06	0.09	0.06	0	0.06	0.16	0.13	0.04	2012	1545	636	45.23	pper:18789508 uncharacterized protein LOC18789508	pper:18789508	K22419	807	429	731	37.55	618.2	2e-174	292/303	96	298/303	98	0/303	0	-1
c45826_g1_i1	142	200	218	285	181	323	147	130	115	5.31	6.83	7.8	9.45	8.02	11.95	4.59	4.8	4.85	1753	219	1398	67.31	pper:18768093 3-oxo-Delta(4,5)-steroid 5-beta-reductase	pper:18768093	K22419	392	1	392	100	802.7	4e-230	375/393	95	383/393	97	1/393	0	+3
c51142_g1_i1	0	1	0	0	0	1	0	1	1	0	0.4	0	0	0	0.45	0	0.43	0.52	352	2	350	99.15	pper:18789486 3-oxo-Delta(4,5)-steroid 5-beta-reductase	pper:18789486	K22419	386	271	386	30.05	241.1	9e-62	113/116	97	115/116	99	0/116	0	+2
c60247_g1_i1	103	152	170	238	497	531	176	140	168	20.69	28.38	33.13	43.32	117.24	109.19	30.48	28.17	39.39	505	2	506	100	pper:18789471 uncharacterized protein LOC18789471	pper:18789471	K22419	841	100	267	19.98	355.1	6e-96	167/168	99	168/168	100	0/168	0	+2
c63717_g1_i1	6	1	1	4	0	0	3	0	1	4.1	0.66	0.69	2.61	0	0	1.91	0	0.87	298	1	100	33.56	pper:18789471 uncharacterized protein LOC18789471	pper:18789471	K22419	841	809	841	3.92	70.9	1e-10	32/33	96	33/33	100	0/33	0	+1
c67639_g1_i1	3	0	4	1	2	4	2	1	3	13.17	0	19.5	4.77	9.46	22.55	9.83	4.85	20.56	203	2	203	99.51	pper:18789471 uncharacterized protein LOC18789471	pper:18789471	K22419	841	281	348	8.09	143.3	2e-32	67/68	98	67/68	98	1/68	1	+2
c68601_g1_i1	2	0	0	0	0	0	0	0	0	0.66	0	0	0	0	0	0	0	0	392	277	1	70.66	pper:18789486 3-oxo-Delta(4,5)-steroid 5-beta-reductase	pper:18789486	K22419	386	1	92	23.83	181.4	9e-44	84/92	91	86/92	93	0/92	0	-3
c73181_g1_i1	63	95	107	222	306	333	120	95	115	14.77	20.77	24.41	47.36	84.1	80.45	24.41	22.36	31.69	464	149	464	68.1	pper:18789471 uncharacterized protein LOC18789471	pper:18789471	K22419	841	1	105	12.49	216.5	3e-54	100/105	95	103/105	98	0/105	0	+2
c25634_g1_i1	8	13	13	55	49	67	3	1	3	0.35	0.52	0.55	2.15	2.56	2.93	0.11	0.04	0.15	1520	55	1165	73.09	pper:18776959 11-beta-hydroxysteroid dehydrogenase 1B	pper:18776959	K22418	396	27	396	93.43	704.9	1e-200	351/370	94	357/370	96	0/370	0	+1
c26183_g1_i1	1	3	2	1	6	0	3	3	0	0.07	0.19	0.13	0.06	0.48	0	0.17	0.2	0	1066	2	980	91.84	mdm:103455008 11-beta-hydroxysteroid dehydrogenase 1B-like	mdm:103455008	K22418	349	17	342	93.41	533.1	4e-149	260/326	79	291/326	89	0/326	0	+2
c73155_g1_i1	0	0	1	0	0	0	2	2	0	0	0	0.21	0	0	0	0.38	0.44	0	483	3	381	78.47	pper:18793216 11-beta-hydroxysteroid dehydrogenase-like 5	pper:18793216	K22418	356	231	356	35.39	264.2	1e-68	125/126	99	126/126	100	0/126	0	+3
c45367_g1_i2	123	128	138	225	80	80	213	179	187	3.13	2.97	3.35	5.07	2.41	2.01	4.52	4.49	5.35	2474	206	1835	65.89	pper:18769308 zinc finger CCCH domain-containing protein 34	pper:18769308	K22415	543	1	543	100	1010	2e-292	515/543	94	520/543	95	0/543	0	+2
c73841_g1_i1	0	0	0	0	3	0	0	0	0	0	0	0	0	8.9	0	0	0	0	218	3	219	99.54	lco:104938954 poldip3; DNA polymerase delta interacting protein 3	lco:104938954	K22414	483	202	271	14.49	112.8	2e-23	59/72	81	63/72	87	2/72	2	+3
c2319_g1_i1	1	2	4	4	1	1	7	3	10	0.13	0.25	0.52	0.48	0.16	0.13	0.8	0.4	1.54	649	2	569	87.52	pper:18777317 pachytene checkpoint protein 2 homolog	pper:18777317	K22399	457	269	457	41.36	368.6	7e-100	189/189	100	189/189	100	0/189	0	+2
c13802_g1_i1	2	1	2	4	0	1	5	1	3	0.18	0.08	0.17	0.32	0	0.09	0.38	0.09	0.31	861	42	861	95.24	pper:18777317 pachytene checkpoint protein 2 homolog	pper:18777317	K22399	457	1	273	59.74	540	2e-151	267/273	97	268/273	98	0/273	0	+3
c13409_g1_i1	0	0	1	2	0	0	1	2	0	0	0	0.05	0.1	0	0	0.05	0.11	0	1226	964	1	78.63	pper:18778395 berberine bridge enzyme-like 15	pper:18778395	K22395	548	1	321	58.58	623.2	3e-176	312/321	97	317/321	98	0/321	0	-3
c40677_g1_i1	159	188	225	189	89	82	272	210	214	5.26	5.68	7.12	5.54	3.49	2.68	7.51	6.86	7.97	1952	56	1700	84.27	pper:18778395 berberine bridge enzyme-like 15	pper:18778395	K22395	548	1	548	100	1087.4	0	533/548	97	541/548	98	0/548	0	+2
c45510_g1_i1	180	165	274	220	58	70	294	233	219	6.15	5.15	8.95	6.66	2.35	2.37	8.39	7.87	8.43	1897	14	1604	83.87	pper:18779116 berberine bridge enzyme-like 26	pper:18779116	K22395	530	1	530	100	1020.8	1e-295	509/530	96	517/530	97	0/530	0	+2
c50672_g1_i1	2	1	8	4	2	1	3	14	3	0.89	0.42	3.53	1.66	1.04	0.48	1.21	6.36	1.64	346	2	347	100	pper:18779389 berberine bridge enzyme-like 13	pper:18779389	K22395	537	362	476	21.42	237.3	1e-60	112/115	97	115/115	100	0/115	0	+2
c82985_g1_i1	0	0	0	0	0	0	0	0	1	0	0	0	0	0	0	0	0	1.4	264	2	263	99.24	jre:108985419 flavin-dependent oxidoreductase FOX5-like	jre:108985419	K22395	306	152	238	28.43	141.4	7e-32	61/87	70	77/87	88	0/87	0	+2
c83985_g1_i1	2	0	2	1	0	2	3	0	0	1.48	0	1.49	0.71	0	1.64	2.08	0	0	291	2	290	99.31	pper:18779389 berberine bridge enzyme-like 13	pper:18779389	K22395	537	263	358	17.88	185.7	4e-45	91/96	94	94/96	97	0/96	0	+2
c401_g1_i1	486	601	939	1261	638	878	1113	844	829	14.01	15.81	25.87	32.2	21.8	25.01	26.77	24.03	26.89	2208	226	1873	74.64	pper:18768102 purple acid phosphatase 15	pper:18768102	K22390	549	1	549	100	1152.9	0	544/549	99	547/549	99	0/549	0	+1
c22954_g1_i1	4	0	6	10	4	6	5	1	3	0.3	0	0.42	0.66	0.35	0.44	0.31	0.07	0.25	997	1	865	86.76	pper:18786762 probable inactive purple acid phosphatase 27	pper:18786762	K22390	644	357	644	44.72	591.3	1e-166	284/288	98	287/288	99	0/288	0	+1
c23103_g1_i1	5	5	5	7	3	5	1	1	2	1.67	1.58	1.64	2.16	1.17	1.76	0.3	0.34	0.8	390	257	371	29.49	pper:18793918 probable inactive purple acid phosphatase 2	pper:18793918	K22390	657	49	86	5.78	65.9	6e-09	31/38	81	32/38	84	0/38	0	+2
c28255_g1_i1	1	2	4	1	0	2	5	3	1	0.17	0.32	0.67	0.16	0	0.35	0.74	0.52	0.2	551	1	286	51.91	mdm:103416490 probable inactive purple acid phosphatase 1	mdm:103416490	K22390	158	90	158	43.67	69.7	6e-10	45/98	45	50/98	51	32/98	32	+1
c33512_g1_i1	0	0	0	2	0	0	0	0	1	0	0	0	0.43	0	0	0	0	0.28	462	1	463	100.22	pper:18790960 probable inactive purple acid phosphatase 1	pper:18790960	K22390	611	426	579	25.2	321.6	7e-86	152/154	98	153/154	99	0/154	0	+1
c34282_g1_i2	0	0	0	3	4	0	4	0	2	0	0	0	0.18	0.32	0	0.23	0	0.15	1064	2	1064	99.91	pper:18786762 probable inactive purple acid phosphatase 27	pper:18786762	K22390	644	2	353	54.66	669.1	4e-190	336/354	94	337/354	95	2/354	0	+2
c36150_g2_i1	401	532	881	1381	874	966	895	751	816	10.08	12.2	21.16	30.74	26.05	23.97	18.75	18.64	23.06	2500	430	2284	74.2	pper:18777094 probable inactive purple acid phosphatase 27	pper:18777094	K22390	618	1	618	100	1287.3	0	612/618	99	614/618	99	0/618	0	+1
c37557_g1_i1	171	240	368	585	279	350	373	317	334	4.18	5.35	8.6	12.67	8.09	8.45	7.61	7.66	9.18	2563	487	2317	71.44	pper:18791066 probable inactive purple acid phosphatase 1	pper:18791066	K22390	610	1	610	100	1240.3	0	591/610	96	599/610	98	0/610	0	+1
c37925_g1_i1	1446	1786	2588	3453	1468	1840	3578	2825	2731	50.84	57.34	87.02	107.63	61.16	64	105.07	98.14	108.18	1850	169	1471	70.43	pper:18781224 purple acid phosphatase 18	pper:18781224	K22390	434	1	434	100	894.4	1e-257	426/434	98	429/434	98	0/434	0	+1
c37985_g1_i2	3	6	7	10	9	2	3	10	8	0.15	0.27	0.33	0.44	0.52	0.1	0.12	0.49	0.44	1388	5	1130	81.12	pper:18776284 probable inactive purple acid phosphatase 27	pper:18776284	K22390	645	271	645	58.14	781.9	6e-224	368/375	98	368/375	98	0/375	0	+2
c41364_g1_i1	37	39	54	79	58	58	73	53	42	1.34	1.29	1.87	2.53	2.48	2.07	2.2	1.89	1.71	1807	213	939	40.23	pper:18793018 purple acid phosphatase 2	pper:18793018	K22390	468	1	242	51.71	513.1	6e-143	238/242	98	239/242	98	0/242	0	+3
c42807_g1_i1	1373	1511	1485	1952	2011	2115	1237	1005	1018	34.91	35.05	36.08	43.95	60.62	53.1	26.22	25.23	29.1	2474	146	2117	79.71	pper:18793918 probable inactive purple acid phosphatase 2	pper:18793918	K22390	657	1	657	100	1329.7	0	637/657	96	642/657	97	0/657	0	+2
c42949_g1_i1	1641	1749	3412	5233	1743	2179	4511	3544	3801	39.6	38.5	78.67	111.79	49.87	51.9	90.73	84.43	103.1	2595	514	1963	55.88	pper:18771595 bifunctional purple acid phosphatase 26	pper:18771595	K22390	483	1	483	100	1006.1	3e-291	477/483	98	480/483	99	0/483	0	+1
c44962_g2_i2	5353	5994	8276	9913	2108	2181	11085	9864	9161	107.24	109.47	158.34	175.7	50.08	43.09	184.94	195.01	206.11	3081	706	2422	55.73	pper:18788670 purple acid phosphatase 23	pper:18788670	K22390	572	1	572	100	1133.6	0	541/572	94	545/572	95	0/572	0	+1
c45102_g1_i2	1	6	2	8	3	0	6	2	7	0.15	0.84	0.29	1.09	0.53	0	0.77	0.3	1.22	599	235	598	60.77	pper:18767162 purple acid phosphatase	pper:18767162	K22390	469	1	121	25.8	230.3	3e-58	115/121	95	116/121	95	0/121	0	+1
c45102_g2_i1	34	35	50	63	40	48	55	70	24	1.6	1.51	2.26	2.64	2.23	2.25	2.17	3.27	1.28	1435	1	1063	74.08	pper:18767162 purple acid phosphatase	pper:18767162	K22390	469	116	469	75.48	741.9	7e-212	342/354	96	347/354	98	0/354	0	+1
c45667_g4_i1	1	2	0	2	1	0	2	2	0	0.22	0.41	0	0.4	0.26	0	0.38	0.44	0	482	418	151	55.6	pper:18788670 purple acid phosphatase 23	pper:18788670	K22390	572	1	89	15.56	184.1	2e-44	88/89	98	89/89	100	0/89	0	-3
c47267_g1_i1	219	284	316	294	210	375	315	197	157	8	9.47	11.04	9.52	9.09	13.55	9.61	7.11	6.46	1789	103	1438	74.68	pper:18769867 purple acid phosphatase 22	pper:18769867	K22390	445	1	445	100	904.4	1e-260	431/445	96	440/445	98	0/445	0	+1
c48192_g1_i1	1	0	0	0	0	0	0	0	1	0.6	0	0	0	0	0	0	0	0.76	310	2	311	100	pper:18776284 probable inactive purple acid phosphatase 27	pper:18776284	K22390	645	36	138	15.97	194.5	9e-48	96/103	93	97/103	94	0/103	0	+2
c51004_g1_i1	0	0	0	1	0	0	0	0	1	0	0	0	0.75	0	0	0	0	1.01	286	3	285	98.95	pper:18776284 probable inactive purple acid phosphatase 27	pper:18776284	K22390	645	143	236	14.57	187.6	1e-45	91/94	96	91/94	96	0/94	0	+3
c53707_g1_i1	0	0	0	2	0	1	1	1	0	0	0	0	0.33	0	0.19	0.16	0.18	0	530	1	529	99.81	pper:18790960 probable inactive purple acid phosphatase 1	pper:18790960	K22390	611	11	186	28.81	347.8	1e-93	169/176	96	172/176	97	0/176	0	+1
c55115_g1_i1	0	0	0	0	0	0	0	0	0	0	0	0	0	0	0	0	0	0	228	1	205	89.91	pper:18793475 purple acid phosphatase 15 isoform X2	pper:18793475	K22390	540	186	253	12.59	141.7	5e-32	67/68	98	67/68	98	0/68	0	+1
c62229_g1_i1	0	1	0	2	0	0	1	0	0	0	0.43	0	0.85	0	0	0.41	0	0	343	2	344	100	pper:18790960 probable inactive purple acid phosphatase 1	pper:18790960	K22390	611	185	298	18.66	235.7	4e-60	111/114	97	112/114	98	0/114	0	+2
c63808_g1_i1	0	0	0	0	1	0	0	2	0	0	0	0	0	0.77	0	0	1.38	0	300	2	299	99.33	mbr:MONBRDRAFT_26397 hypothetical protein	mbr:MONBRDRAFT_26397	K22390	571	220	321	17.86	82	6e-14	46/103	44	62/103	60	5/103	4	+2
c74981_g1_i1	0	0	0	0	0	0	0	0	0	0	0	0	0	0	0	0	0	0	249	68	191	49.8	vra:106755311 probable inactive purple acid phosphatase 1 isoform X2	vra:106755311	K22390	612	481	521	6.7	87	1e-15	37/41	90	40/41	97	0/41	0	+2
c75351_g1_i1	0	0	1	0	0	0	0	0	0	0	0	1.25	0	0	0	0	0	0	255	3	228	88.63	pper:18767492 purple acid phosphatase 2	pper:18767492	K22390	474	400	474	15.82	157.1	1e-36	72/75	96	73/75	97	0/75	0	+3
c80939_g1_i1	0	1	0	0	0	0	0	0	0	0	0.29	0	0	0	0	0	0	0	405	1	406	100.25	pper:18790960 probable inactive purple acid phosphatase 1	pper:18790960	K22390	611	294	428	22.09	291.6	7e-77	134/135	99	135/135	100	0/135	0	+1
c41028_g1_i1	65	55	79	124	90	114	108	74	79	1.98	1.53	2.3	3.34	3.24	3.43	2.74	2.22	2.7	2104	360	1644	61.07	pper:18774216 phospholipase A(1) LCAT3 isoform X1	pper:18774216	K22389	449	22	449	95.32	865.9	4e-249	422/428	98	423/428	98	0/428	0	+3
c42842_g1_i1	763	844	1270	1662	1064	1140	1344	1209	1119	22.99	23.21	36.58	44.37	38	33.95	33.79	35.98	37.95	2122	197	1793	75.26	pper:18778989 lecithin-cholesterol acyltransferase-like 4	pper:18778989	K22389	532	1	532	100	1083.2	0	522/532	98	528/532	99	0/532	0	+2
c44106_g1_i3	390	658	490	428	343	595	576	421	401	24.75	38.25	29.81	24.17	25.75	37.57	30.69	26.46	28.84	1123	186	738	49.24	pper:18770063 uncharacterized protein LOC18770063	pper:18770063	K22384	184	1	184	100	351.3	2e-94	180/184	97	181/184	98	0/184	0	+3
c11352_g1_i1	669	661	891	1020	355	480	1274	944	920	16.37	14.75	20.82	22.09	10.29	11.59	25.98	22.8	25.3	2563	409	2164	68.51	pper:18788585 uncharacterized WD repeat-containing protein C343.04c	pper:18788585	K22382	585	1	585	100	1146	0	570/585	97	575/585	98	0/585	0	+1
c26829_g1_i1	1101	1437	2012	2821	974	1219	2342	1747	1957	16.92	20.13	29.52	38.34	17.76	18.46	29.95	26.49	33.75	3949	787	2521	43.94	pper:18783729 WD repeat-containing protein 26	pper:18783729	K22382	578	1	578	100	1165.6	0	576/578	99	577/578	99	0/578	0	+1
c43879_g1_i3	166	213	275	350	177	222	322	291	249	3.72	4.36	5.89	6.95	4.71	4.91	6.02	6.44	6.28	2775	894	2484	57.33	pper:18767716 WD repeat-containing protein 26	pper:18767716	K22382	543	14	543	97.61	1063.9	0	519/530	97	524/530	98	0/530	0	+3
c44658_g1_i2	61	89	118	236	70	78	167	100	112	1.28	1.7	2.36	4.37	1.74	1.61	2.91	2.07	2.63	2959	179	2618	82.46	pper:18774234 zinc finger protein 598 isoform X1	pper:18774234	K22381	813	1	813	100	1565.8	0	799/813	98	803/813	98	0/813	0	+2
c72286_g1_i1	10535	11905	14603	18953	7466	9526	20622	16310	13321	422.82	436.53	560.71	674.78	354.92	378.58	691.88	647.02	602.94	1648	53	1214	70.51	pper:18787448 zinc finger protein 598	pper:18787448	K22381	869	482	869	44.65	576.2	6e-162	360/388	92	362/388	93	1/388	0	+2
c78662_g1_i1	871	994	3526	12345	840	642	2880	2446	3328	31.72	33.05	122.79	398.56	36.24	23.13	87.6	88.01	136.56	1794	306	1794	83	pper:18787448 zinc finger protein 598	pper:18787448	K22381	869	1	493	56.73	944.9	6e-273	470/496	94	474/496	95	3/496	0	+3
c17720_g1_i1	0	0	0	0	0	0	0	0	0	0	0	0	0	0	0	0	0	0	622	622	391	37.3	pper:18774095 RING finger and transmembrane domain-containing protein 1	pper:18774095	K22379	472	350	426	16.31	154.8	1e-35	77/77	100	77/77	100	0/77	0	-2
c35174_g1_i1	537	707	980	1293	670	753	993	949	904	15.29	18.37	26.67	32.61	22.61	21.18	23.58	26.68	28.96	2233	471	1887	63.46	pper:18774095 RING finger and transmembrane domain-containing protein 1	pper:18774095	K22379	472	1	472	100	939.5	3e-271	470/472	99	470/472	99	0/472	0	+3
c37318_g1_i4	213	283	351	814	166	210	375	324	317	1.98	2.39	3.11	6.67	1.83	1.92	2.89	2.96	3.3	6396	167	5891	89.51	pper:18772225 E3 ubiquitin-protein ligase listerin isoform X1	pper:18772225	K22377	1908	1	1908	100	3748.7	0	1885/1908	98	1892/1908	99	0/1908	0	+2
c41486_g1_i3	313	385	409	375	285	346	400	331	292	9.06	10.17	11.32	9.62	9.78	9.9	9.66	9.47	9.51	2199	522	1113	26.92	pper:18780909 protein DEHYDRATION-INDUCED 19 isoform X1	pper:18780909	K22376	231	1	197	85.28	399.1	2e-108	195/197	98	196/197	99	0/197	0	+3
c45093_g1_i2	19	21	17	13	11	9	32	32	28	1.07	1.09	0.92	0.65	0.73	0.5	1.52	1.79	1.79	1235	54	1038	79.76	pper:18792503 non-functional NADPH-dependent codeinone reductase 2	pper:18792503	K22374	328	1	328	100	622.5	5e-176	309/328	94	317/328	96	0/328	0	+3
c55655_g1_i1	0	0	1	0	4	3	0	0	0	0	0	0.16	0	0.79	0.51	0	0	0	560	250	424	31.25	lja:Lj2g3v0635370.1 Lj2g3v0635370.1; -	lja:Lj2g3v0635370	K22374	228	170	228	25.88	86.7	4e-15	40/59	67	49/59	83	1/59	1	+1
c59071_g1_i1	0	0	0	0	0	0	0	0	0	0	0	0	0	0	0	0	0	0	205	206	41	80.98	mdm:103455662 methylecgonone reductase-like	mdm:103455662	K22374	329	44	100	17.33	79.7	2e-13	38/57	66	48/57	84	2/57	3	-1
c6214_g1_i1	0	0	0	0	0	0	0	0	0	0	0	0	0	0	0	0	0	0	243	1	211	86.83	hsa:51714 SELENOT, SELT; selenoprotein T	hsa:51714	K22366	195	126	195	35.9	147.5	9e-34	70/70	100	70/70	100	0/70	0	+1
c37416_g1_i1	1221	1600	1692	1391	1551	1694	1711	1715	1270	66.96	80.29	88.89	67.8	100.67	92.27	78.66	93.08	78.79	1265	76	760	54.15	pper:18772047 selT-like protein	pper:18772047	K22366	226	1	225	99.56	398.7	1e-108	220/228	96	222/228	97	3/228	1	+1
c52590_g1_i1	0	0	1	0	0	0	0	0	0	0	0	0.93	0	0	0	0	0	0	274	2	275	100	pper:18772170 selT-like protein	pper:18772170	K22366	237	125	215	38.4	184.1	1e-44	90/91	98	90/91	98	0/91	0	+2
c53357_g1_i1	2	1	0	0	0	0	0	0	0	1.19	0.57	0	0	0	0	0	0	0	312	2	311	99.36	pper:18772170 selT-like protein	pper:18772170	K22366	237	14	116	43.46	149.1	4e-34	88/103	85	90/103	87	0/103	0	+2
c27343_g1_i1	6	4	4	2	0	1	2	4	0	0.68	0.42	0.44	0.2	0	0.11	0.19	0.45	0	723	28	457	59.47	pper:18792319 gamma-glutamyl peptidase 5	pper:18792319	K22314	249	107	249	57.43	281.2	2e-73	138/143	96	138/143	96	0/143	0	+1
c44639_g1_i1	295	446	497	364	326	493	617	513	466	21.16	29.32	34.2	23.26	27.65	35.24	37.22	36.46	37.94	1019	40	769	71.64	pper:18767070 gamma-glutamyl peptidase 5	pper:18767070	K22314	243	1	243	100	488.8	7e-136	239/243	98	241/243	99	0/243	0	+1
c59870_g1_i1	0	0	0	0	3	0	0	0	0	0	0	0	0	8.9	0	0	0	0	218	1	217	99.54	mmu:16976 Lrpap1, AA617339, AI790446, AU042172, C77774, HBP44, RAP; low density lipoprotein receptor-related protein associated protein 1	mmu:16976	K22290	360	73	144	20	147.5	8e-34	72/72	100	72/72	100	0/72	0	+1
c56562_g1_i1	2	0	0	0	1	0	0	0	0	1.4	0	0	0	0.8	0	0	0	0	296	3	228	76.35	hsa:341 APOC1, Apo-CI, ApoC-I, apo-CIB, apoC-IB; apolipoprotein C1	hsa:341	K22286	83	9	83	90.36	145.2	6e-33	75/75	100	75/75	100	0/75	0	+3
c58298_g1_i1	0	0	0	0	7	0	0	0	0	0	0	0	0	10.45	0	0	0	0	250	1	250	100	hsa:114882 OSBPL8, MST120, MSTP120, ORP8, OSBP10; oxysterol binding protein like 8	hsa:114882	K22285	889	296	378	9.34	94.4	1e-17	83/83	100	83/83	100	0/83	0	+1
c59711_g1_i1	407	418	530	483	384	436	642	545	458	16.64	15.61	20.73	17.52	18.59	17.65	21.94	22.02	21.12	1622	213	1368	71.27	pper:18778948 oxysterol-binding protein-related protein 4C isoform X1	pper:18778948	K22285	385	1	385	100	781.6	8e-224	374/385	97	382/385	99	0/385	0	+3
c75743_g1_i1	0	0	0	0	0	0	0	3	0	0	0	0	0	0	0	0	4.7	0	244	3	243	98.77	mgl:MGL_2008 hypothetical protein	mgl:MGL_2008	K22285	331	141	220	24.17	166.8	2e-39	80/80	100	80/80	100	0/80	0	+3
c45832_g3_i1	1229	1027	1177	3125	849	997	1463	1275	1153	5.95	4.52	5.43	13.35	4.87	4.74	5.88	6.08	6.24	12068	570	11406	89.8	pper:18766937 protein SPIRRIG	pper:18766937	K22262	3611	1	3611	100	6954.4	0	3571/3612	98	3589/3612	99	1/3612	0	+3
c42651_g2_i1	172	170	246	344	213	202	316	262	225	5.21	4.7	7.12	9.23	7.65	6.05	7.99	7.84	7.67	2112	239	1751	71.64	pper:18772752 protein-tyrosine sulfotransferase	pper:18772752	K22218	504	1	504	100	947.6	1e-273	487/504	96	491/504	97	0/504	0	+2
c39337_g1_i1	800	1003	702	507	721	1063	770	678	497	48.41	55.58	40.71	27.29	51.62	63.96	39.1	40.62	34.06	1167	2	242	20.65	pper:18775399 probable L-cysteine desulfhydrase, chloroplastic	pper:18775399	K22207	451	371	451	17.96	159.8	9e-37	79/81	97	79/81	97	1/81	1	+2
c39337_g2_i1	139	156	146	135	101	171	161	106	83	12.25	12.63	12.36	10.62	10.52	15.08	11.97	9.27	8.34	870	2	242	27.7	pper:18775399 probable L-cysteine desulfhydrase, chloroplastic	pper:18775399	K22207	451	371	451	17.96	159.8	7e-37	79/81	97	79/81	97	1/81	1	+2
c39926_g1_i1	1227	1432	1499	2322	811	963	3062	2740	2276	31.91	33.97	37.25	53.47	25	24.73	66.39	70.35	66.55	2424	370	1831	60.31	pper:18772177 probable L-cysteine desulfhydrase, chloroplastic	pper:18772177	K22207	487	1	487	100	973	3e-281	476/487	97	481/487	98	0/487	0	+1
c45398_g1_i4	0	4	3	0	10	6	5	14	1	0	0.1	0.08	0	0.32	0.16	0.11	0.37	0.03	2362	2027	452	66.72	pper:18772177 probable L-cysteine desulfhydrase, chloroplastic	pper:18772177	K22207	487	1	487	100	951.8	7e-275	475/525	90	480/525	91	38/525	7	-1
c72568_g1_i1	513	796	1546	2600	865	990	1437	1058	1255	21.99	31.18	63.42	98.9	43.91	42.05	51.52	44.84	60.7	1557	430	1558	72.51	pper:18775399 probable L-cysteine desulfhydrase, chloroplastic	pper:18775399	K22207	451	1	376	83.37	770.4	2e-220	372/376	98	374/376	99	0/376	0	+1
c43630_g1_i1	13	12	20	26	13	25	40	23	27	0.41	0.34	0.6	0.72	0.48	0.77	1.04	0.71	0.95	2054	193	1759	76.29	pper:18773145 probable 2-carboxy-D-arabinitol-1-phosphatase	pper:18773145	K22200	522	1	522	100	1016.9	1e-294	506/522	96	515/522	98	0/522	0	+1
c3523_g1_i1	371	512	406	577	268	507	607	456	421	11.27	14.2	11.79	15.53	9.65	15.23	15.39	13.69	14.4	2106	220	1624	66.71	pper:18786896 GPCR-type G protein 1	pper:18786896	K22193	468	1	468	100	921	1e-265	467/468	99	468/468	100	0/468	0	+1
c48769_g1_i1	1	0	0	0	2	0	0	0	0	1.17	0	0	0	2.66	0	0	0	0	257	16	253	92.61	pte:PTT_07610 hypothetical protein	pte:PTT_07610	K22193	597	511	591	13.57	81.6	7e-14	47/83	56	57/83	68	6/83	7	+1
c58619_g1_i1	0	0	0	0	4	0	0	0	0	0	0	0	0	20.35	0	0	0	0	201	1	202	100.5	mmu:68774 Ms4a6d, 1110058E16Rik, AI447446, Ms4a11; membrane-spanning 4-domains, subfamily A, member 6D	mmu:68774	K22191	247	103	169	27.13	129	3e-28	67/67	100	67/67	100	0/67	0	+1
c20680_g1_i1	0	0	0	0	0	0	0	3	0	0	0	0	0	0	0	0	2.29	0	291	2	281	96.22	hsa:643680 MS4A4E; membrane spanning 4-domains A4E	hsa:643680	K22190	204	111	203	45.59	137.1	1e-30	81/93	87	83/93	89	0/93	0	+2
c52742_g1_i1	0	0	0	0	0	0	0	0	0	0	0	0	0	0	0	0	0	0	210	194	80	54.76	hsa:643680 MS4A4E; membrane spanning 4-domains A4E	hsa:643680	K22190	204	165	202	18.63	54.7	7e-06	27/38	71	28/38	73	0/38	0	-3
c79418_g1_i1	0	0	0	0	0	0	0	0	0	0	0	0	0	0	0	0	0	0	341	300	87	62.76	hsa:643680 MS4A4E; membrane spanning 4-domains A4E	hsa:643680	K22190	204	132	203	35.29	66.2	4e-09	43/84	51	45/84	53	25/84	29	-1
c3611_g1_i1	4	3	18	73	3	2	7	11	18	0.8	0.56	3.48	13.19	0.7	0.41	1.2	2.2	4.19	507	178	298	23.87	pper:18779531 uncharacterized protein LOC18779531	pper:18779531	K22184	895	1	40	4.47	80.1	4e-13	40/40	100	40/40	100	0/40	0	+1
c25920_g2_i1	707	669	939	1472	576	696	1075	825	901	20.06	17.32	25.46	36.99	19.37	19.51	25.44	23.12	28.76	2240	276	1992	76.65	pper:18776803 bromodomain-containing protein 9	pper:18776803	K22184	642	71	642	89.1	1132.1	0	559/572	97	564/572	98	0/572	0	+3
c35442_g1_i1	0	2	2	11	0	0	2	8	2	0	0.11	0.12	0.59	0	0	0.1	0.48	0.14	1169	267	1170	77.33	pper:18785367 uncharacterized protein LOC18785367	pper:18785367	K22184	622	1	301	48.39	572	7e-161	288/301	95	291/301	96	0/301	0	+3
c41313_g1_i2	3	5	6	16	28	5	24	20	15	0.22	0.33	0.42	1.03	2.4	0.36	1.46	1.44	1.24	1010	2	827	81.78	pper:18785367 uncharacterized protein LOC18785367	pper:18785367	K22184	622	303	622	51.45	453.4	3e-125	240/320	75	244/320	76	45/320	14	+2
c44172_g2_i1	1462	1840	2590	3793	1724	2165	3019	2466	2310	15.01	17.21	25.38	34.42	21	21.88	25.77	24.97	26.58	5802	2696	4937	38.64	pper:18779531 uncharacterized protein LOC18779531	pper:18779531	K22184	895	148	895	83.58	1369.4	0	728/748	97	734/748	98	1/748	0	+2
c47382_g1_i1	0	0	0	1	0	0	2	0	0	0	0	0	0.77	0	0	1.52	0	0	284	3	243	84.86	pper:18773270 uncharacterized protein LOC18773270	pper:18773270	K22184	702	622	702	11.54	157.5	1e-36	77/81	95	80/81	98	1/81	1	+3
c52352_g1_i1	0	0	1	0	0	0	0	0	0	0	0	0.7	0	0	0	0	0	0	296	116	296	61.15	pper:18773270 uncharacterized protein LOC18773270	pper:18773270	K22184	702	102	161	8.55	120.6	1e-25	60/60	100	60/60	100	0/60	0	+2
c78778_g1_i1	445	452	644	940	361	482	699	615	537	10.01	9.27	13.84	18.71	9.63	10.7	13.1	13.65	13.57	2768	408	2358	70.48	pper:18768859 uncharacterized protein LOC18768859	pper:18768859	K22184	775	126	775	83.87	1244.6	0	634/650	97	637/650	98	0/650	0	+3
c84319_g1_i1	0	0	0	0	0	0	1	0	0	0	0	0	0	0	0	1.24	0	0	253	3	249	97.63	pper:18773270 uncharacterized protein LOC18773270	pper:18773270	K22184	702	503	598	13.68	133.3	2e-29	72/96	75	74/96	77	14/96	14	+3
c62942_g1_i1	0	0	0	0	5	0	0	3	0	0	0	0	0	2.41	0	0	1.27	0	356	22	238	60.96	aaf:AURANDRAFT_77983 TR; selenoprotein	aaf:AURANDRAFT_77983	K22182	498	9	80	14.46	109.8	3e-22	48/72	66	58/72	80	0/72	0	+1
c80964_g1_i1	0	0	0	0	0	0	0	2	0	0	0	0	0	0	0	0	3.79	0	235	3	234	98.72	cpv:cgd2_4320 thioredoxin reductase 1	cpv:cgd2_4320	K22182	526	196	272	14.64	109.4	3e-22	54/77	70	59/77	76	0/77	0	+3
c59785_g1_i1	755	808	633	588	563	700	766	685	594	34.02	33.28	27.3	23.52	30.04	31.26	28.88	30.52	30.21	1492	301	790	32.84	pper:18768763 transmembrane protein 18	pper:18768763	K22145	163	1	163	100	317	6e-84	159/163	97	160/163	98	0/163	0	+1
c36700_g1_i1	416	426	423	363	387	464	622	530	351	23.58	22.1	22.97	18.29	25.96	26.13	29.57	29.74	22.52	1231	674	998	26.4	pper:18779302 mitochondrial pyruvate carrier 4	pper:18779302	K22139	108	1	108	100	226.5	8e-57	108/108	100	108/108	100	0/108	0	+2
c39752_g1_i1	169	270	149	126	193	192	145	137	95	14.18	20.79	12.01	9.43	19.13	16.09	10.25	11.4	9.07	903	223	550	36.32	pper:18783835 mitochondrial pyruvate carrier 3 isoform X1	pper:18783835	K22139	109	1	109	100	222.6	8e-56	106/109	97	107/109	98	0/109	0	+1
c63455_g1_i1	2	3	0	4	0	2	3	0	1	5.55	8.53	0	11.7	0	6.89	8.94	0	4.14	217	152	218	30.88	pper:18780841 mitochondrial pyruvate carrier 4 isoform X2	pper:18780841	K22139	108	1	22	20.37	54.3	1e-05	22/22	100	22/22	100	0/22	0	+2
c66810_g1_i1	119	164	131	85	57	89	121	111	97	10.69	13.53	11.3	6.82	6.05	8	9.17	9.89	9.93	858	2	281	32.63	pper:18780841 mitochondrial pyruvate carrier 4 isoform X2	pper:18780841	K22139	108	16	108	86.11	193.7	4e-47	91/93	97	92/93	98	0/93	0	+2
c70966_g1_i1	0	0	0	0	6	0	0	1	0	0	0	0	0	2.71	0	0	0.39	0	366	14	200	51.09	tbr:Tb927.7.3520 Tb07.28B13.540; hypothetical protein	tbr:Tb927.7	K22139	134	38	99	46.27	89	6e-16	41/62	66	49/62	79	0/62	0	+2
c42343_g1_i2	665	764	660	398	811	830	832	890	531	41.25	43.39	39.24	21.96	59.51	51.2	43.32	54.66	37.31	1144	189	510	28.15	pper:18789393 mitochondrial pyruvate carrier 1 isoform X1	pper:18789393	K22138	107	1	107	100	225.7	1e-56	105/107	98	106/107	99	0/107	0	+3
c43183_g2_i1	0	1	1	0	0	1	1	3	1	0	0.28	0.29	0	0	0.31	0.26	0.9	0.36	411	270	411	34.55	pper:18776949 uncharacterized protein LOC18776949 isoform X2	pper:18776949	K22138	204	13	59	23.04	84	2e-14	40/47	85	42/47	89	0/47	0	+3
c40434_g1_i1	62495	75211	95999	84071	47916	57527	122557	104173	97011	1778.48	1953.06	2611.01	2119.1	1616.17	1617.24	2909.14	2927.48	3105.86	2234	86	1652	70.14	pper:18775685 oxalate--CoA ligase	pper:18775685	K22133	522	1	522	100	992.6	3e-287	506/522	96	510/522	97	0/522	0	+2
c22786_g1_i1	61	87	126	173	47	111	182	159	139	2.3	2.99	4.54	5.78	2.1	4.14	5.73	5.92	5.9	1741	82	1432	77.6	pper:18784322 tRNA threonylcarbamoyladenosine dehydratase	pper:18784322	K22132	450	1	450	100	870.5	2e-250	444/450	98	449/450	99	0/450	0	+1
c45950_g1_i3	149	133	273	779	166	195	265	297	254	1.11	0.9	1.94	5.13	1.47	1.43	1.64	2.18	2.12	7911	3	7434	93.95	pper:18766419 piezo-type mechanosensitive ion channel homolog isoform X1	pper:18766419	K22128	2485	10	2485	99.64	4909	0	2435/2477	98	2452/2477	98	1/2477	0	+3
c68730_g1_i1	0	0	0	0	4	0	0	0	0	0	0	0	0	4.01	0	0	0	0	277	1	274	98.92	hsa:9780 PIEZO1, DHS, FAM38A, LMPH3, Mib; piezo type mechanosensitive ion channel component 1	hsa:9780	K22128	2521	2205	2295	3.61	184.9	6e-45	91/91	100	91/91	100	0/91	0	+1
c39201_g2_i2	335	415	468	556	360	412	917	789	505	12.44	14.08	16.63	18.31	15.84	15.14	28.46	28.96	21.14	1763	497	1298	45.49	pper:18791637 glutathione S-transferase TCHQD isoform X2	pper:18791637	K22077	267	1	267	100	541.6	2e-151	263/267	98	264/267	98	0/267	0	+2
c30386_g1_i1	2833	3257	3202	3021	4030	4496	3339	2603	2334	197.99	208.62	214.64	188.02	333.05	313.03	196.17	180.25	185.11	1040	129	786	63.27	pper:18788078 nifU-like protein 1, chloroplastic	pper:18788078	K22074	219	1	219	100	418.7	9e-115	211/219	96	215/219	98	0/219	0	+3
c39194_g1_i1	787	1130	1313	1226	570	1017	1570	1104	1134	22.29	29.2	35.53	30.75	19.13	28.45	37.08	30.87	36.13	2244	1010	1844	37.21	pper:18781139 nifU-like protein 4, mitochondrial	pper:18781139	K22074	278	1	278	100	550.4	4e-154	274/278	98	275/278	98	0/278	0	+2
c24457_g1_i1	117	152	187	143	143	151	168	123	126	5.08	6.03	7.77	5.51	7.35	6.5	6.1	5.28	6.17	1540	279	1485	78.38	pper:18777127 putative transferase At4g12130, mitochondrial isoform X1	pper:18777127	K22073	402	1	402	100	782.3	5e-224	393/402	97	399/402	99	0/402	0	+3
c30445_g1_i1	341	530	423	327	366	392	499	434	285	27.56	39.31	32.82	23.57	34.96	31.64	33.98	34.79	26.2	929	138	447	33.37	pper:18777787 iron-sulfur assembly protein IscA-like 2, mitochondrial	pper:18777787	K22072	159	1	103	64.78	147.5	4e-33	103/103	100	103/103	100	0/103	0	+3
c2167_g1_i1	6801	6992	2693	1841	3006	4090	2961	2651	1955	425.04	400.18	161.32	102.36	222.24	254.26	155.35	164.06	138.44	1137	117	606	43.1	pper:18767265 uncharacterized protein LOC18767265	pper:18767265	K22071	163	1	163	100	295.8	1e-77	149/163	91	149/163	91	0/163	0	+3
c7989_g1_i1	0	1	0	4	1	3	3	1	2	0	2.76	0	11.35	2.97	10.02	8.67	2.93	8.03	218	96	219	56.88	pper:18770118 uncharacterized protein LOC18770118 isoform X1	pper:18770118	K22071	199	1	41	20.6	80.9	1e-13	39/41	95	40/41	97	0/41	0	+3
c14845_g1_i1	3	0	5	10	3	0	12	10	4	0.41	0	0.66	1.23	0.48	0	1.4	1.36	0.63	639	301	640	53.21	pper:18784227 uncharacterized protein LOC18784227 isoform X1	pper:18784227	K22071	178	1	113	63.48	227.3	2e-57	109/113	96	111/113	98	0/113	0	+1
c24474_g1_i1	1	0	0	2	0	1	0	5	1	0.15	0	0	0.26	0	0.15	0	0.72	0.17	615	616	127	79.67	pper:18770118 uncharacterized protein LOC18770118 isoform X1	pper:18770118	K22071	199	37	199	81.91	328.6	8e-88	159/163	97	163/163	100	0/163	0	-1
c42703_g1_i1	133	171	242	234	127	167	227	197	179	7.26	8.54	12.65	11.35	8.2	9.05	10.39	10.64	11.05	1270	752	986	18.5	pper:18770118 uncharacterized protein LOC18770118 isoform X1	pper:18770118	K22071	199	120	199	40.2	143.3	9e-32	69/80	86	73/80	91	2/80	2	+2
c53583_g1_i1	6	1	2	6	7	9	8	9	5	1.55	0.24	0.5	1.41	2.11	2.4	1.8	2.33	1.52	442	1	85	19.23	pper:18784227 uncharacterized protein LOC18784227 isoform X1	pper:18784227	K22071	178	151	178	15.73	60.1	4e-07	28/28	100	28/28	100	0/28	0	+1
c36965_g1_i1	2	1	1	1	13	1	0	7	1	0.33	0.15	0.16	0.15	2.49	0.17	0	1.14	0.19	572	452	194	45.28	dzi:111289528 LYR motif-containing protein 4-like	dzi:111289528	K22069	94	9	94	91.49	136.7	4e-30	65/86	75	77/86	89	0/86	0	-2
c60214_g1_i1	175	272	175	119	177	188	265	206	162	22.23	31.86	21.43	13.57	26.51	24.08	28.61	26.05	23.64	671	82	358	41.28	pper:18783439 LYR motif-containing protein 4	pper:18783439	K22069	92	1	92	100	178.7	1e-42	92/92	100	92/92	100	0/92	0	+1
c19984_g1_i1	5934	11582	6791	5041	7407	10859	6358	5038	4816	463.29	829.48	508.89	350.87	683.53	846.04	417.96	389.98	427.43	954	130	649	54.51	pper:18777372 uncharacterized protein LOC18777372	pper:18777372	K22068	173	1	173	100	341.7	1e-91	170/173	98	171/173	98	0/173	0	+1
c54018_g1_i1	0	0	0	0	2	0	0	0	0	0	0	0	0	8.82	0	0	0	0	205	2	203	98.54	zne:110841506 uncharacterized protein LOC110841506	zne:110841506	K22068	165	88	154	40.61	101.7	5e-20	52/67	77	59/67	88	0/67	0	+2
c54243_g1_i1	0	0	0	0	0	0	0	2	0	0	0	0	0	0	0	0	2.14	0	266	3	255	95.11	mmu:66383 Iscu, 2310020H20Rik, AA407971, Nifu, Nifun; iron-sulfur cluster assembly enzyme	mmu:66383	K22068	168	85	168	50	168.3	6e-40	84/84	100	84/84	100	0/84	0	+3
c7973_g1_i1	376	556	625	856	360	533	654	489	533	15.27	20.63	24.29	30.85	17.32	21.44	22.21	19.63	24.42	1631	136	1306	71.8	pper:18772677 sufE-like protein 1, chloroplastic/mitochondrial	pper:18772677	K22066	394	1	394	100	617.1	3e-174	355/394	90	357/394	90	4/394	1	+1
c9241_g1_i1	27	34	40	41	65	80	43	25	28	1.62	1.87	2.3	2.19	4.62	4.77	2.17	1.49	1.9	1175	625	949	27.66	pper:18776379 sufE-like protein 1, chloroplastic/mitochondrial	pper:18776379	K22066	108	1	108	100	210.7	4e-52	107/108	99	108/108	100	0/108	0	+1
c61421_g1_i1	0	1	0	1	0	0	0	0	0	0	0.09	0	0.09	0	0	0	0	0	775	587	263	41.94	pper:18776379 sufE-like protein 1, chloroplastic/mitochondrial	pper:18776379	K22066	108	1	108	100	210.7	3e-52	107/108	99	108/108	100	0/108	0	-1
c34867_g1_i1	487	776	838	656	722	890	1017	829	608	32.01	46.72	52.8	38.37	56.12	58.22	56.14	53.96	45.31	1092	112	517	37.18	pper:18769111 iron-sulfur assembly protein IscA-like 1, mitochondrial	pper:18769111	K22063	135	1	135	100	265.4	1e-68	133/135	98	134/135	99	0/135	0	+1
c35465_g1_i1	1587	1708	1530	1227	1820	2129	2039	1518	1347	105.51	104.03	97.53	72.61	143.11	140.91	113.89	99.97	101.55	1082	104	629	48.61	pper:18772750 iron-sulfur assembly protein IscA, chloroplastic	pper:18772750	K22063	173	1	173	100	338.6	1e-90	170/175	97	170/175	97	2/175	1	+2
c275_g1_i1	1	0	0	9	0	0	1	0	0	0.09	0	0	0.75	0	0	0.08	0	0	835	92	836	89.22	pper:18789949 mechanosensitive ion channel protein 8 isoform X1	pper:18789949	K22048	766	1	247	32.25	486.9	2e-135	240/248	96	245/248	98	1/248	0	+2
c25446_g1_i1	7	10	18	15	6	7	13	6	8	0.32	0.42	0.79	0.61	0.32	0.32	0.5	0.27	0.41	1477	3	1302	88.02	pper:18789949 mechanosensitive ion channel protein 8 isoform X1	pper:18789949	K22048	766	334	766	56.53	819.7	3e-235	428/433	98	429/433	99	0/433	0	+3
c31361_g1_i2	11	9	10	27	10	13	16	12	12	0.33	0.25	0.29	0.72	0.36	0.39	0.4	0.36	0.41	2131	2	1793	84.09	pper:18769794 mechanosensitive ion channel protein 10	pper:18769794	K22048	763	167	763	78.24	1098.6	0	592/597	99	595/597	99	0/597	0	+2
c47128_g1_i1	91	112	128	133	25	30	110	108	89	1.61	1.81	2.17	2.08	0.53	0.52	1.62	1.89	1.77	3455	213	3060	82.43	pper:18767153 mechanosensitive ion channel protein 6	pper:18767153	K22048	947	1	947	100	1744.2	0	929/949	97	938/949	98	2/949	0	+3
c55173_g1_i1	0	0	1	1	0	0	0	0	0	0	0	2.75	2.67	0	0	0	0	0	220	1	220	100	pper:18788199 mechanosensitive ion channel protein 10	pper:18788199	K22048	761	343	415	9.59	144.1	9e-33	73/73	100	73/73	100	0/73	0	+1
c71421_g1_i1	0	0	1	1	0	0	0	0	0	0	0	4.51	4.41	0	0	0	0	0	205	3	204	98.54	pper:18788199 mechanosensitive ion channel protein 10	pper:18788199	K22048	761	448	514	8.8	137.5	8e-31	67/67	100	67/67	100	0/67	0	+3
c76119_g1_i1	0	0	0	1	0	3	2	0	0	0	0	0	0.13	0	0.45	0.26	0	0	603	2	356	58.87	pper:18788199 mechanosensitive ion channel protein 10	pper:18788199	K22048	761	644	761	15.51	235.3	9e-60	116/118	98	117/118	99	0/118	0	+2
c77555_g1_i1	0	1	0	1	0	0	1	0	0	0	1.29	0	1.29	0	0	1.29	0	0	251	2	251	99.6	pper:18769794 mechanosensitive ion channel protein 10	pper:18769794	K22048	763	87	169	10.88	162.2	4e-38	80/83	96	80/83	96	0/83	0	+2
c35658_g1_i1	454	509	613	723	296	401	888	688	641	12.36	12.64	15.95	17.43	9.55	10.78	20.16	18.5	19.63	2325	253	1858	69.08	pper:18784587 mechanosensitive ion channel protein 1, mitochondrial	pper:18784587	K22047	535	1	535	100	1024.6	8e-297	524/535	97	527/535	98	0/535	0	+1
c42137_g1_i1	617	500	768	1005	461	425	992	969	769	11.53	8.52	13.71	16.62	10.22	7.83	15.44	17.87	16.14	3286	447	2718	69.14	pper:18774319 mechanosensitive ion channel protein 2, chloroplastic isoform X1	pper:18774319	K22047	757	1	757	100	1266.9	0	695/757	91	700/757	92	0/757	0	+3
c42137_g2_i1	112	97	174	293	146	180	271	240	224	2.64	2.08	3.91	6.1	4.07	4.18	5.32	5.58	5.93	2655	258	2391	80.38	pper:18791839 mechanosensitive ion channel protein 3, chloroplastic isoform X1	pper:18791839	K22047	711	1	711	100	1187.9	0	663/712	93	666/712	93	2/712	0	+3
c58963_g1_i1	0	0	0	0	0	0	0	0	1	0	0	0	0	0	0	0	0	2.29	239	1	238	99.58	tca:100141896 innexin inx3	tca:100141896	K22037	391	307	385	20.2	147.1	1e-33	71/79	89	75/79	94	0/79	0	+1
c64635_g1_i1	0	0	0	0	0	0	0	2	0	0	0	0	0	0	0	0	2.65	0	253	202	43	63.24	sbq:104652997 palladin-like	sbq:104652997	K22029	645	150	201	8.06	78.6	5e-13	37/53	69	42/53	79	1/53	1	-2
c33027_g1_i1	42295	45595	40921	35268	39618	45759	30800	26434	21940	1779.75	1753.24	1647.63	1316.81	1974.41	1907.42	1083.83	1099.63	1041.59	1582	253	1084	52.59	pper:18778046 protein STAY-GREEN, chloroplastic	pper:18778046	K22013	277	1	277	100	564.7	2e-158	267/277	96	272/277	98	0/277	0	+1
c55980_g1_i1	0	0	0	2	0	0	0	0	0	0	0	0	1.72	0	0	0	0	0	276	1	277	100.36	pper:18768837 protein STAY-GREEN LIKE, chloroplastic	pper:18768837	K22013	250	67	158	36.8	196.4	2e-48	92/92	100	92/92	100	0/92	0	+1
c43096_g1_i1	2	2	5	2	0	3	2	2	1	0.09	0.08	0.22	0.08	0	0.13	0.08	0.09	0.05	1494	1159	1	77.58	pper:18787311 cytochrome P450 77A3	pper:18787311	K21995	514	1	386	75.1	750	2e-214	379/386	98	383/386	99	0/386	0	-1
c44267_g1_i1	6	15	13	4	20	10	15	13	9	0.22	0.51	0.46	0.13	0.88	0.37	0.47	0.48	0.38	1756	78	1620	87.87	pper:18787311 cytochrome P450 77A3	pper:18787311	K21995	514	1	514	100	1006.9	1e-291	505/514	98	510/514	99	0/514	0	+3
c5965_g1_i1	5	0	1	0	0	0	1	2	0	0.46	0	0.09	0	0	0	0.08	0.18	0	838	3	603	71.72	pper:18787414 LOB domain-containing protein 18	pper:18787414	K21994	252	49	252	80.95	247.7	2e-63	199/204	97	199/204	97	4/204	1	+3
c38212_g1_i2	2	1	4	1	0	0	9	7	2	0.21	0.1	0.4	0.09	0	0	0.79	0.72	0.24	771	3	522	67.44	pper:18786754 LOB domain-containing protein 19	pper:18786754	K21994	232	59	232	75	280.8	2e-73	156/174	89	157/174	90	1/174	0	+3
c6166_g1_i1	11	2	10	7	0	3	6	6	8	1.73	0.29	1.52	0.99	0	0.48	0.81	0.94	1.45	585	1	265	45.3	pper:18782015 CSC1-like protein At3g21620 isoform X1	pper:18782015	K21989	769	682	769	11.44	175.3	1e-41	86/88	97	86/88	97	0/88	0	+1
c20192_g1_i2	264	259	560	1111	378	430	624	550	554	5.35	4.78	10.83	19.91	9.08	8.59	10.53	10.99	12.6	3050	366	2580	72.62	pper:18789966 LOW QUALITY PROTEIN: CSC1-like protein RXW8	pper:18789966	K21989	741	1	741	100	1370.1	0	688/742	92	703/742	94	5/742	0	+3
c20561_g1_i1	3	3	3	10	1	1	6	7	4	0.16	0.15	0.15	0.48	0.06	0.05	0.27	0.37	0.24	1284	2	899	69.94	pper:18786421 CSC1-like protein At3g54510	pper:18786421	K21989	727	429	727	41.13	607.1	2e-171	297/299	99	299/299	100	0/299	0	+2
c20889_g1_i1	1	3	3	5	0	7	3	5	1	0.07	0.18	0.19	0.3	0	0.46	0.17	0.33	0.08	1082	118	895	71.9	pper:18768075 CSC1-like protein At4g02900	pper:18768075	K21989	756	498	756	34.26	511.5	1e-142	255/259	98	256/259	98	0/259	0	+1
c21253_g1_i2	0	0	0	0	0	0	0	0	1	0	0	0	0	0	0	0	0	0.48	362	108	363	70.72	pper:18782015 CSC1-like protein At3g21620 isoform X1	pper:18782015	K21989	769	1	85	11.05	170.6	2e-40	83/85	97	84/85	98	0/85	0	+3
c28558_g1_i3	1	0	1	2	0	1	3	0	3	0.06	0	0.05	0.1	0	0.06	0.14	0	0.19	1237	530	1142	49.56	pper:18786421 CSC1-like protein At3g54510	pper:18786421	K21989	727	183	386	28.06	412.1	1e-112	201/204	98	202/204	99	0/204	0	+2
c30269_g1_i2	68	52	115	114	48	41	159	192	149	3.15	2.2	5.1	4.69	2.63	1.88	6.16	8.79	7.79	1458	669	1107	30.11	pper:18777298 CSC1-like protein At1g32090 isoform X1	pper:18777298	K21989	799	606	751	18.27	293.5	6e-77	145/146	99	145/146	99	0/146	0	+3
c32124_g2_i1	875	946	1052	1633	804	877	1295	1083	1167	17.68	17.43	20.31	29.2	19.27	17.48	21.8	21.6	26.49	3056	266	2423	70.62	pper:18793469 CSC1-like protein At1g69450	pper:18793469	K21989	719	1	719	100	1405.2	0	701/719	97	712/719	99	0/719	0	+2
c40266_g1_i1	409	481	604	973	341	488	964	754	688	7.39	7.92	10.42	15.55	7.31	8.69	14.5	13.44	13.96	3392	403	2722	68.4	pper:18780847 calcium permeable stress-gated cation channel 1	pper:18780847	K21989	773	1	773	100	1520	0	758/773	98	765/773	98	0/773	0	+1
c45637_g2_i1	514	730	664	1344	459	694	1138	975	871	11.88	15.39	14.66	27.49	12.58	15.83	21.92	22.24	22.62	2700	219	2364	79.48	pper:18784426 CSC1-like protein HYP1 isoform X1	pper:18784426	K21989	715	1	715	100	1403.7	0	696/715	97	704/715	98	0/715	0	+3
c45646_g1_i3	13	11	37	85	2	6	43	31	49	0.5	0.38	1.35	2.87	0.09	0.23	1.37	1.17	2.11	1723	164	1724	90.6	pper:18777298 CSC1-like protein At1g32090 isoform X1	pper:18777298	K21989	799	1	520	65.08	1021.5	5e-296	514/520	98	516/520	99	0/520	0	+2
c51103_g1_i1	0	0	1	1	0	0	0	0	0	0	0	0.25	0.24	0	0	0	0	0	439	125	440	71.98	pper:18768075 CSC1-like protein At4g02900	pper:18768075	K21989	756	1	105	13.89	206.1	4e-51	102/105	97	104/105	99	0/105	0	+2
c52143_g1_i1	0	2	0	1	0	0	0	0	0	0	0.43	0	0.21	0	0	0	0	0	466	21	465	95.49	pper:18782015 CSC1-like protein At3g21620 isoform X1	pper:18782015	K21989	769	188	335	19.25	299.3	4e-79	146/148	98	146/148	98	0/148	0	+3
c55836_g1_i1	1	3	2	6	3	1	2	3	6	0.09	0.24	0.17	0.47	0.31	0.09	0.15	0.26	0.6	873	1	874	100.11	pper:18782015 CSC1-like protein At3g21620 isoform X1	pper:18782015	K21989	769	329	619	37.84	573.5	2e-161	287/291	98	290/291	99	0/291	0	+1
c66466_g1_i1	545	815	869	1650	1136	1579	713	573	580	12.16	16.58	18.52	32.58	30.05	34.76	13.25	12.62	14.54	2789	323	2495	77.91	pper:18779227 CSC1-like protein ERD4	pper:18779227	K21989	724	1	724	100	1409.4	0	708/724	97	719/724	99	0/724	0	+2
c66597_g1_i1	0	0	0	0	0	0	0	0	0	0	0	0	0	0	0	0	0	0	206	1	205	99.51	pper:18782015 CSC1-like protein At3g21620 isoform X1	pper:18782015	K21989	769	618	685	8.84	142.5	3e-32	67/68	98	68/68	100	0/68	0	+1
c70597_g1_i1	0	0	1	1	0	0	0	0	0	0	0	2.53	2.45	0	0	0	0	0	223	3	222	98.65	pper:18782015 CSC1-like protein At3g21620 isoform X1	pper:18782015	K21989	769	96	168	9.49	148.3	5e-34	72/73	98	73/73	100	0/73	0	+3
c76586_g1_i1	1	0	0	0	0	0	0	2	0	1.14	0	0	0	0	0	0	2.39	0	259	2	260	100	pper:18768075 CSC1-like protein At4g02900	pper:18768075	K21989	756	109	194	11.38	172.9	2e-41	84/86	97	85/86	98	0/86	0	+2
c81003_g1_i1	0	0	1	0	0	0	0	4	0	0	0	0.14	0	0	0	0	0.58	0	612	1	613	100.16	pper:18768075 CSC1-like protein At4g02900	pper:18768075	K21989	756	207	410	26.98	420.6	1e-115	200/204	98	202/204	99	0/204	0	+1
c29893_g1_i1	2	1	0	1	0	2	0	0	0	0.52	0.24	0	0.24	0	0.54	0	0	0	440	312	180	30.23	pper:18784378 putative methyltransferase NSUN6 isoform X1	pper:18784378	K21971	583	540	583	7.55	90.1	3e-16	43/44	97	43/44	97	0/44	0	-1
c43709_g1_i5	173	218	296	389	140	179	408	272	296	3.93	4.51	6.42	7.81	3.77	4.01	7.71	6.09	7.55	2746	174	1101	33.79	pper:18784378 putative methyltransferase NSUN6 isoform X1	pper:18784378	K21971	583	1	309	53	614.8	2e-173	304/309	98	306/309	99	0/309	0	+3
c75584_g1_i1	0	0	0	0	0	0	0	0	1	0	0	0	0	0	0	0	0	0.62	331	330	75	77.34	pper:18784378 putative methyltransferase NSUN6 isoform X1	pper:18784378	K21971	583	81	161	13.89	141	1e-31	74/85	87	75/85	88	4/85	4	-3
c76718_g1_i1	0	0	0	0	0	0	0	3	0	0	0	0	0	0	0	0	5.44	0	237	2	131	54.85	mmu:80752 Fam20c, C76981, DMP-4, DMP4, GEF-CK, mKIAA4081; family with sequence similarity 20, member C	mmu:80752	K21958	579	537	579	7.43	86.3	2e-15	43/43	100	43/43	100	0/43	0	+2
c83422_g1_i1	0	0	0	0	3	0	0	0	0	0	0	0	0	3.87	0	0	0	0	259	2	260	100	rno:304334 Fam20c, RGD1311980; FAM20C, golgi associated secretory pathway kinase	rno:304334	K21958	579	52	137	14.85	152.5	3e-35	74/86	86	74/86	86	0/86	0	+2
c37428_g1_i1	339	421	528	641	485	576	637	447	375	16.19	18.38	24.14	27.18	27.42	27.28	25.47	21.11	20.23	1420	189	687	35.14	pper:18771201 FH protein interacting protein FIP2 isoform X1	pper:18771201	K21919	301	9	174	55.15	267.3	5e-69	153/166	92	160/166	96	0/166	0	+3
c42820_g1_i1	427	728	791	778	567	851	524	404	434	15.33	23.87	27.17	24.77	24.12	30.23	15.72	14.34	17.56	1816	154	1573	78.19	pxb:103963864 BTB/POZ domain-containing protein At5g41330 isoform X2	pxb:103963864	K21915	472	1	472	100	874.4	1e-251	435/473	91	454/473	95	1/473	0	+1
c79597_g1_i1	1	3	1	1	0	2	0	1	0	0.12	0.34	0.12	0.11	0	0.24	0	0.12	0	692	11	482	68.21	pper:18766910 non-symbiotic hemoglobin	pper:18766910	K21894	157	1	157	100	302.4	6e-80	152/157	96	154/157	98	0/157	0	+2
c46938_g1_i1	0	0	0	0	15	0	0	8	0	0	0	0	0	1.89	0	0	0.85	0	756	10	484	62.83	pret:103468157 mb; LOW QUALITY PROTEIN: myoglobin	pret:103468157	K21892	180	23	180	87.78	252.3	8e-65	119/158	75	145/158	91	0/158	0	+1
c10294_g1_i1	3462	3080	1195	1085	1504	2159	1207	936	991	175.74	143	58.09	48.93	90.38	108.76	51.32	47	56.86	1349	66	639	42.55	pper:18771718 calcium load-activated calcium channel	pper:18771718	K21891	191	1	191	100	374	3e-101	191/191	100	191/191	100	0/191	0	+3
c66064_g1_i1	0	0	1	0	0	0	0	0	0	0	0	2.4	0	0	0	0	0	0	225	2	224	99.11	ztr:MYCGRDRAFT_102019 hypothetical protein	ztr:MYCGRDRAFT_102019	K21890	348	60	135	21.84	114.4	8e-24	56/77	72	64/77	83	4/77	5	+2
c32098_g1_i1	2833	3680	3388	3551	3024	3560	4241	3464	2982	143.94	171.01	164.83	160.27	181.88	179.49	180.49	174.11	171.25	1348	151	895	55.27	pper:18776564 bax inhibitor 1	pper:18776564	K21889	248	1	248	100	486.9	4e-135	244/248	98	246/248	99	0/248	0	+1
c40692_g3_i1	0	6	1	1	3	1	2	2	0	0	0.67	0.12	0.11	0.43	0.12	0.2	0.24	0	696	495	276	31.61	pper:18776564 bax inhibitor 1	pper:18776564	K21889	248	176	248	29.44	146.7	5e-33	72/73	98	73/73	100	0/73	0	-2
c7558_g1_i1	436	577	575	639	761	1055	723	538	542	25.79	31.24	32.59	33.61	53.25	62.02	35.87	31.5	36.29	1189	184	820	53.57	pper:18787430 glutathione S-transferase DHAR2	pper:18787430	K21888	212	1	212	100	420.2	4e-115	205/212	96	209/212	98	0/212	0	+1
c32413_g1_i1	595	787	860	808	749	1052	1076	804	769	22.86	27.61	31.6	27.53	34.08	40	34.54	30.52	33.3	1712	167	965	46.67	pper:18784488 glutathione S-transferase DHAR3, chloroplastic	pper:18784488	K21888	266	1	266	100	526.2	7e-147	259/266	97	262/266	98	0/266	0	+2
c15758_g1_i1	2	1	1	8	2	3	6	4	2	0.15	0.07	0.07	0.53	0.18	0.22	0.38	0.3	0.17	989	111	918	81.7	pper:18769426 potassium channel AKT1	pper:18769426	K21867	889	621	889	30.26	431.4	1e-118	244/269	90	248/269	92	0/269	0	+3
c38297_g1_i2	11	5	11	29	8	19	19	5	6	0.31	0.13	0.3	0.73	0.27	0.54	0.45	0.14	0.19	2229	85	2044	87.93	pper:18783097 potassium channel SKOR	pper:18783097	K21867	830	178	830	78.67	1071.2	0	632/653	96	641/653	98	0/653	0	+1
c42831_g2_i2	20	20	36	24	6	12	22	21	24	0.71	0.65	1.22	0.75	0.25	0.42	0.65	0.73	0.96	1842	19	1843	99.08	pper:18792041 potassium channel KAT3	pper:18792041	K21867	626	1	608	97.12	1198.7	0	595/608	97	600/608	98	0/608	0	+1
c43891_g1_i2	2	5	3	4	5	2	3	2	1	0.11	0.26	0.16	0.2	0.33	0.11	0.14	0.11	0.06	1233	1204	7	97.16	pper:18778980 potassium channel KAT1	pper:18778980	K21867	775	387	693	39.61	490.7	2e-136	271/407	66	279/407	68	108/407	26	-1
c43891_g2_i2	4	7	9	15	2	5	13	4	4	0.1	0.17	0.22	0.35	0.06	0.13	0.28	0.1	0.12	2426	1	2161	89.08	pper:18778980 potassium channel KAT1	pper:18778980	K21867	775	48	775	93.94	1429.8	0	703/728	96	711/728	97	8/728	1	+1
c45368_g1_i1	257	375	464	689	180	221	716	505	519	6.81	9.07	11.75	16.17	5.66	5.79	15.83	13.22	15.47	2382	79	2104	85.05	mdm:103431252 potassium channel SKOR-like	mdm:103431252	K21867	763	92	762	87.94	1137.5	0	619/675	91	646/675	95	4/675	0	+1
c45992_g1_i1	48	62	61	86	40	72	93	102	64	1.68	1.98	2.04	2.67	1.66	2.5	2.72	3.53	2.53	1856	1344	1443	5.39	pper:18792041 potassium channel KAT3	pper:18792041	K21867	626	594	626	5.27	60.1	2e-06	28/33	84	31/33	93	0/33	0	+3
c62389_g1_i1	1	0	1	1	0	0	0	0	0	0.33	0	0.32	0.3	0	0	0	0	0	392	2	392	99.74	pper:18769426 potassium channel AKT1	pper:18769426	K21867	889	170	299	14.62	274.6	8e-72	128/130	98	130/130	100	0/130	0	+2
c63631_g1_i1	0	0	0	0	0	0	0	5	0	0	0	0	0	0	0	0	10.65	0	230	45	222	77.39	apro:F751_1676 Potassium channel AKT1	apro:F751_1676	K21867	695	328	386	8.49	53.5	2e-05	24/59	40	39/59	66	0/59	0	+3
c66666_g1_i1	66	108	146	528	275	389	75	65	58	1.17	1.75	2.48	8.31	5.81	6.83	1.11	1.14	1.16	3440	475	2875	69.8	pper:18789204 potassium channel AKT2/3	pper:18789204	K21867	842	43	842	95.01	1422.9	0	728/800	91	744/800	93	0/800	0	+1
c73554_g1_i1	1	0	3	0	0	0	0	0	0	0.59	0	1.76	0	0	0	0	0	0	313	291	108	58.79	pper:18792041 potassium channel KAT3	pper:18792041	K21867	626	1	61	9.74	120.6	2e-25	59/61	96	60/61	98	0/61	0	-3
c76818_g1_i1	0	0	0	1	0	0	0	0	0	0	0	0	2.39	0	0	0	0	0	224	1	223	99.55	pper:18769426 potassium channel AKT1	pper:18769426	K21867	889	367	440	8.32	146.7	2e-33	73/74	98	74/74	100	0/74	0	+1
c78147_g1_i1	0	0	0	4	0	0	1	0	3	0	0	0	1.15	0	0	0.28	0	1.12	402	2	401	99.5	pper:18783097 potassium channel SKOR	pper:18783097	K21867	830	18	150	16.02	269.2	3e-70	130/133	97	132/133	99	0/133	0	+2
c3444_g1_i1	7	4	2	0	3	3	4	1	3	0.48	0.25	0.13	0	0.24	0.2	0.23	0.07	0.23	1060	602	68	50.47	pper:18788202 ion channel DMI1	pper:18788202	K21866	924	1	178	19.26	332.4	9e-89	166/178	93	172/178	96	0/178	0	-1
c20581_g1_i3	390	565	629	1105	338	505	744	548	564	7.05	9.31	10.86	17.67	7.25	9	11.2	9.78	11.45	3390	52	2824	81.8	pper:18788202 ion channel DMI1	pper:18788202	K21866	924	1	924	100	1755.7	0	895/924	96	909/924	98	0/924	0	+1
c40708_g1_i1	4	5	2	2	4	4	6	2	1	0.32	0.37	0.15	0.14	0.38	0.32	0.41	0.16	0.09	933	639	183	48.98	pper:18788404 ion channel CASTOR isoform X1	pper:18788404	K21866	895	1	152	16.98	265	1e-68	145/152	95	150/152	98	0/152	0	-2
c46114_g1_i6	19	38	38	89	15	46	56	45	47	0.38	0.69	0.72	1.56	0.35	0.9	0.92	0.88	1.04	3116	38	2723	86.2	pper:18788404 ion channel CASTOR isoform X1	pper:18788404	K21866	895	1	895	100	1638.6	0	876/895	97	887/895	99	0/895	0	+2
c70782_g1_i1	1	0	0	0	0	0	0	0	2	0.68	0	0	0	0	0	0	0	1.74	298	149	2	49.66	cpap:110809921 probable ion channel SYM8 isoform X1	cpap:110809921	K21866	593	542	590	8.26	65.9	4e-09	37/49	75	39/49	79	0/49	0	-1
c44783_g1_i1	140	192	278	668	200	236	307	321	262	1.42	1.77	2.69	5.98	2.4	2.35	2.58	3.2	2.97	5882	183	5667	93.25	pper:18780441 guanine nucleotide exchange factor SPIKE 1	pper:18780441	K21852	1832	1	1832	100	3607.8	0	1812/1832	98	1821/1832	99	4/1832	0	+3
c47233_g1_i1	1	0	0	0	0	1	1	0	0	2.18	0	0	0	0	2.66	2.29	0	0	226	176	23	68.14	fve:101307146 dedicator of cytokinesis protein 6	fve:101307146	K21852	1830	1024	1074	2.79	100.9	9e-20	48/51	94	50/51	98	0/51	0	-1
c73550_g1_i1	64	131	54	35	82	120	37	33	30	5.72	10.76	4.64	2.79	8.66	10.73	2.79	2.93	3.06	861	56	812	87.92	pxb:103927993 protein arv1 homolog	pxb:103927993	K21848	260	11	257	95	463.8	2e-128	229/252	90	240/252	95	5/252	1	+2
c9504_g2_i1	589	951	956	916	914	1198	669	602	547	23.04	33.99	35.78	31.78	42.36	46.4	21.87	23.28	24.13	1685	195	1368	69.67	pper:18787986 uncharacterized protein LOC18787986	pper:18787986	K21844	429	39	429	91.14	713	4e-203	379/391	96	381/391	97	0/391	0	+3
c19996_g1_i2	294	367	570	995	254	276	898	745	697	6.47	7.36	11.97	19.37	6.62	5.99	16.45	16.17	17.22	2826	355	2551	77.74	pper:18790117 protein NPGR2	pper:18790117	K21843	732	1	732	100	1429.5	0	729/732	99	731/732	99	0/732	0	+1
c24487_g1_i1	4	5	8	9	7	8	10	7	12	0.12	0.14	0.24	0.25	0.26	0.24	0.26	0.21	0.42	2071	1	1639	79.14	pper:18782065 protein NPG1	pper:18782065	K21843	694	149	694	78.67	1070.1	0	542/546	99	545/546	99	0/546	0	+1
c40211_g1_i1	91	98	142	247	80	105	162	145	159	2.06	2.02	3.07	4.95	2.15	2.35	3.06	3.24	4.04	2752	239	2450	80.38	pper:18766986 protein NPGR2	pper:18766986	K21843	737	1	737	100	1417.1	0	723/737	98	729/737	98	0/737	0	+2
c63348_g1_i1	0	0	0	1	4	0	0	0	3	0	0	0	0.28	1.44	0	0	0	1.1	405	2	404	99.51	pper:18782065 protein NPG1	pper:18782065	K21843	694	21	154	19.31	255.8	4e-66	133/134	99	134/134	100	0/134	0	+2
c82721_g1_i1	0	0	0	0	3	0	0	0	0	0	0	0	0	2.97	0	0	0	0	278	3	279	99.64	ath:AT4G28600 NPGR2; no pollen germination related 2	ath:AT4G28600	K21843	739	571	657	11.77	173.3	2e-41	87/92	94	87/92	94	5/92	5	+3
c39048_g1_i1	755	785	1051	1995	490	639	1130	904	1068	12.83	12.15	17.05	29.97	9.87	10.7	15.98	15.15	20.36	3594	195	3198	83.58	pper:18792963 uncharacterized protein LOC18792963	pper:18792963	K21842	997	1	997	100	1940.6	0	983/1001	98	988/1001	98	4/1001	0	+3
c45677_g1_i3	272	259	351	561	230	297	386	368	357	4.69	4.07	5.78	8.55	4.7	5.04	5.54	6.26	6.91	3546	282	3279	84.55	pper:18772280 uncharacterized protein LOC18772280 isoform X1	pper:18772280	K21842	1000	1	1000	100	1957.2	0	986/1000	98	995/1000	99	1/1000	0	+3
c53338_g1_i1	51	69	95	209	44	51	127	76	91	0.82	1.01	1.45	2.96	0.84	0.81	1.69	1.2	1.64	3794	266	3362	81.63	pper:18769465 protein EFR3 homolog B	pper:18769465	K21842	1033	1	1033	100	1984.5	0	1007/1033	97	1015/1033	98	1/1033	0	+2
c78502_g1_i1	0	2	0	0	0	0	1	0	0	0	0.8	0	0	0	0	0.38	0	0	354	2	353	99.44	pper:18787629 uncharacterized protein LOC18787629 isoform X1	pper:18787629	K21842	1061	921	1037	11.03	224.6	9e-57	114/117	97	114/117	97	0/117	0	+2
c43711_g1_i4	83	133	165	237	142	217	161	189	94	2.42	3.54	4.6	6.13	4.91	6.26	3.92	5.45	3.09	2184	177	936	34.8	pper:18788848 endonuclease V	pper:18788848	K21813	271	1	253	93.36	496.9	6e-138	247/253	97	248/253	98	0/253	0	+3
c36955_g1_i3	104	104	134	224	109	135	242	125	181	5.01	4.58	6.18	9.59	6.22	6.45	9.77	5.96	9.86	1409	191	1193	71.19	pper:18772147 protein-lysine methyltransferase METTL21D	pper:18772147	K21806	334	1	334	100	566.6	4e-159	323/334	96	328/334	98	0/334	0	+2
c45041_g1_i1	2779	2562	922	674	1048	1381	983	911	717	223.04	188.67	71.04	48.24	99.41	110.66	66.46	72.51	65.45	934	64	766	75.27	pper:18781493 protein N-lysine methyltransferase METTL21A	pper:18781493	K21806	236	1	234	99.15	466.5	3e-129	230/234	98	230/234	98	0/234	0	+1
c79968_g1_i1	1	8	0	2	0	2	1	3	1	0.14	1.03	0	0.25	0	0.28	0.12	0.42	0.16	631	68	632	89.54	pper:109950173 protein N-lysine methyltransferase METTL21A-like	pper:109950173	K21805	267	1	188	70.41	354.8	1e-95	178/188	94	183/188	97	0/188	0	+2
c23969_g1_i1	0	1	3	3	2	1	3	0	3	0	0.37	1.15	1.08	0.9	0.41	1.04	0	1.41	366	60	366	83.88	pper:18776115 protein N-lysine methyltransferase METTL21A	pper:18776115	K21804	291	59	160	35.05	201.8	6e-50	100/102	98	102/102	100	0/102	0	+3
c35573_g1_i1	56	49	35	56	62	100	34	24	30	2.08	1.66	1.24	1.84	2.73	3.67	1.05	0.88	1.26	1764	565	745	10.26	pper:18776115 protein N-lysine methyltransferase METTL21A	pper:18776115	K21804	291	152	211	20.62	117.5	8e-24	56/60	93	58/60	96	0/60	0	+1
c9476_g1_i1	924	1118	1200	1849	754	1058	1421	982	1115	23.6	26.05	29.29	41.81	22.83	26.68	30.26	24.76	32.02	2464	269	2057	72.61	pper:18771820 phosphoinositide phosphatase SAC6	pper:18771820	K21797	596	1	596	100	1206.8	0	595/596	99	596/596	100	0/596	0	+2
c29586_g1_i1	478	603	586	903	322	519	857	568	506	13.63	15.69	15.97	22.81	10.88	14.62	20.38	15.99	16.23	2230	292	2059	79.28	pper:18773083 phosphoinositide phosphatase SAC8 isoform X1	pper:18773083	K21797	588	1	588	100	1154	0	579/589	98	585/589	99	1/589	0	+1
c26477_g1_i1	8	10	6	5	6	7	10	12	7	0.31	0.35	0.22	0.17	0.27	0.26	0.32	0.45	0.3	1721	74	1403	77.28	pper:18773524 G2/mitotic-specific cyclin S13-7	pper:18773524	K21777	443	1	443	100	866.3	3e-249	436/443	98	441/443	99	0/443	0	+2
c64905_g1_i1	0	0	2	0	0	0	0	0	0	0	0	10.14	0	0	0	0	0	0	202	3	177	86.63	pper:18767010 G2/mitotic-specific cyclin-2	pper:18767010	K21777	447	52	109	12.98	119	3e-25	57/58	98	57/58	98	0/58	0	+3
c5288_g1_i1	0	0	1	3	0	1	1	5	0	0	0	0.1	0.28	0	0.1	0.09	0.52	0	769	2	770	100	pper:18782504 protein tesmin/TSO1-like CXC 3 isoform X1	pper:18782504	K21776	846	338	593	30.26	502.7	4e-140	249/256	97	250/256	97	0/256	0	+2
c14492_g1_i1	0	0	0	0	0	0	1	2	0	0	0	0	0	0	0	0.53	1.17	0	316	2	317	100	pper:18793589 CRC domain-containing protein TSO1 isoform X1	pper:18793589	K21776	959	567	671	10.95	228.4	5e-58	104/105	99	105/105	100	0/105	0	+2
c14492_g2_i1	0	0	0	0	0	0	1	0	1	0	0	0	0	0	0	0.34	0	0.46	368	2	368	99.73	pper:18793589 CRC domain-containing protein TSO1 isoform X1	pper:18793589	K21776	959	443	564	12.72	237.7	1e-60	118/122	96	119/122	97	0/122	0	+2
c31093_g1_i2	8	5	11	4	3	5	10	9	1	0.41	0.23	0.54	0.18	0.18	0.25	0.43	0.45	0.06	1347	1	1093	81.14	pper:18772422 protein tesmin/TSO1-like CXC 2 isoform X1	pper:18772422	K21776	754	391	754	48.28	733.8	2e-209	355/364	97	357/364	98	0/364	0	+1
c32125_g1_i3	2	1	3	4	1	2	5	2	2	0.12	0.06	0.18	0.22	0.07	0.12	0.26	0.12	0.14	1141	211	811	52.67	pper:18782504 protein tesmin/TSO1-like CXC 3 isoform X1	pper:18782504	K21776	846	615	846	27.42	379.4	7e-103	190/232	81	195/232	84	32/232	13	+1
c39001_g1_i2	2	4	9	9	1	0	13	4	10	0.11	0.19	0.46	0.43	0.06	0	0.58	0.21	0.6	1297	2	848	65.3	pper:18793589 CRC domain-containing protein TSO1 isoform X1	pper:18793589	K21776	959	678	959	29.41	560.1	3e-157	275/282	97	277/282	98	0/282	0	+2
c43333_g1_i1	27	28	40	57	30	27	56	74	43	0.7	0.66	0.99	1.31	0.92	0.69	1.21	1.9	1.26	2427	323	2150	75.32	pper:18793994 protein tesmin/TSO1-like CXC 5	pper:18793994	K21776	613	1	613	100	1072.8	0	597/613	97	600/613	97	4/613	0	+2
c56319_g1_i1	0	0	2	3	0	0	1	0	1	0	0	0.3	0.42	0	0	0.13	0	0.18	586	1	586	100	pper:18772422 protein tesmin/TSO1-like CXC 2 isoform X1	pper:18772422	K21776	754	42	236	25.86	375.9	4e-102	188/195	96	189/195	96	0/195	0	+1
c56856_g1_i1	0	0	1	0	1	0	0	0	0	0	0	2.01	0	2.11	0	0	0	0	232	163	232	30.17	pper:18793589 CRC domain-containing protein TSO1 isoform X1	pper:18793589	K21776	959	1	23	2.4	48.9	0.0004	23/23	100	23/23	100	0/23	0	+1
c67553_g1_i1	0	0	0	1	0	0	0	0	0	0	0	0	1.2	0	0	0	0	0	255	1	250	98.04	pper:18782504 protein tesmin/TSO1-like CXC 3 isoform X1	pper:18782504	K21776	846	261	343	9.81	158.3	6e-37	79/83	95	81/83	97	0/83	0	+1
c70901_g1_i1	0	0	1	1	0	0	0	0	1	0	0	0.69	0.65	0	0	0	0	0.87	298	1	298	100	pper:18793589 CRC domain-containing protein TSO1 isoform X1	pper:18793589	K21776	959	26	124	10.32	200.3	1e-49	97/99	97	98/99	98	0/99	0	+1
c74240_g1_i1	0	0	1	0	0	0	1	0	0	0	0	2.11	0	0	0	2.06	0	0	230	231	3	99.57	pper:18782504 protein tesmin/TSO1-like CXC 3 isoform X1	pper:18782504	K21776	846	730	805	8.98	161.4	6e-38	75/76	98	76/76	100	0/76	0	-1
c83614_g1_i1	0	0	1	0	0	0	0	0	0	0	0	3.77	0	0	0	0	0	0	210	3	210	99.05	pper:18772422 protein tesmin/TSO1-like CXC 2 isoform X1	pper:18772422	K21776	754	262	330	9.15	132.9	2e-29	64/69	92	65/69	94	0/69	0	+3
c13180_g1_i2	283	322	252	571	297	373	463	321	336	6.06	6.29	5.15	10.82	7.54	7.88	8.26	6.78	8.08	2897	377	2075	58.65	pper:18788745 tubulin-folding cofactor E	pper:18788745	K21768	539	1	539	100	1028.5	7e-298	528/566	93	534/566	94	27/566	4	+2
c73561_g1_i1	0	1	0	0	0	0	0	0	0	0	2.1	0	0	0	0	0	0	0	228	229	1	100.44	pper:18788745 tubulin-folding cofactor E	pper:18788745	K21768	539	449	524	14.1	149.4	2e-34	76/76	100	76/76	100	0/76	0	-1
c45609_g1_i1	78	90	129	382	110	129	225	170	170	1.13	1.19	1.79	4.9	1.89	1.84	2.72	2.43	2.77	4169	92	3917	91.77	pper:18786158 tubulin-folding cofactor D	pper:18786158	K21767	1275	1	1275	100	2449.5	0	1251/1275	98	1254/1275	98	0/1275	0	+2
c41892_g1_i1	183	231	244	243	187	237	237	168	177	5.78	6.66	7.37	6.8	7	7.4	6.25	5.24	6.3	2034	116	1178	52.26	pper:18772896 tubulin-folding cofactor C	pper:18772896	K21766	354	1	354	100	681.4	1e-193	343/354	96	350/354	98	0/354	0	+2
c83702_g1_i1	0	0	0	0	2	0	0	0	0	0	0	0	0	2.58	0	0	0	0	259	2	260	100	mmu:26390 Mapkbp1, 2810483F24Rik, AW123212, JNKBP-1, Jnkbp1, mKIAA0596; mitogen-activated protein kinase binding protein 1	mmu:26390	K21763	1503	1260	1345	5.72	177.9	7e-43	86/86	100	86/86	100	0/86	0	+2
c30052_g1_i1	724	804	907	1158	749	890	1180	1042	884	22.19	22.49	26.57	31.45	27.21	26.96	30.18	31.54	30.49	2090	413	1343	44.55	pper:18786464 dr1-associated corepressor homolog	pper:18786464	K21752	317	1	317	100	471.9	2e-130	307/317	96	308/317	97	7/317	2	+2
c72282_g1_i1	2438	2775	3409	3669	2129	2698	4442	3566	2826	120.35	125.27	161.12	160.86	124.42	132.13	183.62	174.12	157.63	1381	513	981	33.96	pper:18777223 protein Dr1 homolog	pper:18777223	K21751	156	1	156	100	308.1	2e-81	154/156	98	156/156	100	0/156	0	+3
c42413_g1_i1	304	438	407	527	348	496	401	280	278	8.6	11.3	11	13.2	11.66	13.85	9.46	7.82	8.84	2247	453	1797	59.86	pper:18789224 acyl-lipid (9-3)-desaturase	pper:18789224	K21737	448	1	448	100	939.1	4e-271	446/448	99	447/448	99	0/448	0	+3
c31338_g1_i2	669	935	764	581	502	559	813	668	577	21.74	27.73	23.73	16.73	19.33	17.96	22.05	21.44	21.11	1984	319	1660	67.64	pper:18784711 delta(8)-fatty-acid desaturase 1	pper:18784711	K21734	447	1	447	100	933.3	2e-269	444/447	99	447/447	100	0/447	0	+1
c69735_g1_i1	0	0	0	0	2	0	0	0	0	0	0	0	0	3.96	0	0	0	0	235	118	235	50.21	ag:AAD45877 EFD1; acyl-lipid 8-desaturase (EC:1.14.19.4)	ag:AAD45877	K21732	419	328	366	9.31	68.2	7e-10	28/39	71	34/39	87	0/39	0	+1
c29203_g1_i1	0	0	0	0	9	0	0	9	0	0	0	0	0	0.7	0	0	0.58	0	1094	3	1050	95.8	ag:BAB12024 PNO; pyruvate dehydrogenase (NADP+) / aquacobalamin reductase (NADPH) (EC:1.2.1.51 1.16.1.5)	ag:BAB12024	K21682	1803	1455	1803	19.36	486.1	5e-135	231/349	66	283/349	81	0/349	0	+3
c58265_g1_i1	0	0	0	0	0	0	0	2	0	0	0	0	0	0	0	0	8.68	0	206	1	205	99.51	ag:BAB12024 PNO; pyruvate dehydrogenase (NADP+) / aquacobalamin reductase (NADPH) (EC:1.2.1.51 1.16.1.5)	ag:BAB12024	K21682	1803	430	497	3.77	100.1	1e-19	48/69	69	59/69	85	2/69	2	+1
c62363_g1_i1	0	1	0	0	0	0	0	0	0	0	0.62	0	0	0	0	0	0	0	303	4	304	99.34	ag:BAB12024 PNO; pyruvate dehydrogenase (NADP+) / aquacobalamin reductase (NADPH) (EC:1.2.1.51 1.16.1.5)	ag:BAB12024	K21682	1803	677	772	5.32	84	2e-14	42/100	42	57/100	56	4/100	4	+1
c66049_g1_i1	0	0	0	0	0	0	0	2	0	0	0	0	0	0	0	0	3.13	0	244	2	245	100	ag:BAB12024 PNO; pyruvate dehydrogenase (NADP+) / aquacobalamin reductase (NADPH) (EC:1.2.1.51 1.16.1.5)	ag:BAB12024	K21682	1803	860	940	4.49	164.1	1e-38	75/81	92	79/81	97	0/81	0	+2
c39828_g1_i2	215	280	279	398	115	209	469	393	348	7.62	9.06	9.46	12.51	4.83	7.33	13.88	13.76	13.9	1837	146	1238	59.5	pper:18794040 uncharacterized protein LOC18794040	pper:18794040	K21626	364	1	364	100	691.8	1e-196	355/364	97	359/364	98	0/364	0	+2
c10043_g1_i1	0	0	0	0	0	0	0	2	0	0	0	0	0	0	0	0	6.83	0	213	1	214	100.47	lco:104938989 dmtf1; cyclin D binding myb like transcription factor 1	lco:104938989	K21625	646	380	448	10.68	87.8	8e-16	54/75	72	56/75	74	10/75	13	+1
c63518_g1_i1	0	0	0	0	2	0	0	0	0	0	0	0	0	5.62	0	0	0	0	220	2	221	100	fgr:FGSG_13110 D-lactate dehydrogenase 2	fgr:FGSG_13110	K21618	555	109	181	13.15	115.5	4e-24	55/73	75	62/73	84	0/73	0	+2
c22968_g1_i1	2279	2432	2673	2654	2100	2327	3159	2837	2701	75.55	73.6	84.72	77.97	82.48	76.27	87.42	92.9	100.83	1949	167	1610	74.09	pper:18789041 IAA-amino acid hydrolase ILR1-like 6	pper:18789041	K21604	485	1	485	100	940.6	1e-271	470/485	96	475/485	97	4/485	0	+2
c60761_g1_i1	0	0	1	7	1	7	1	3	4	0	0	2.6	17.67	2.67	20.78	2.56	7.85	14.22	222	1	223	100.45	pper:18782973 IAA-amino acid hydrolase ILR1-like 4	pper:18782973	K21604	445	57	130	16.63	148.7	4e-34	70/74	94	74/74	100	0/74	0	+1
c66899_g1_i1	198	268	262	222	278	248	386	366	282	13.44	16.67	17.06	13.42	22.32	16.77	22.03	24.62	21.72	1064	2	500	46.9	pper:18782973 IAA-amino acid hydrolase ILR1-like 4	pper:18782973	K21604	445	280	445	37.3	331.3	2e-88	161/166	96	164/166	98	0/166	0	+2
c67245_g1_i1	3	5	9	18	0	14	17	5	13	1.06	1.67	3.14	5.9	0	5.24	5.35	1.8	5.56	380	191	380	50	pper:18782973 IAA-amino acid hydrolase ILR1-like 4	pper:18782973	K21604	445	1	63	14.16	123.2	3e-26	60/63	95	62/63	98	0/63	0	+2
c72749_g1_i1	14	16	46	43	26	17	36	51	40	4.2	4.51	13.51	11.84	9.12	5.32	9.49	15.45	14.3	410	2	410	99.76	pper:18782973 IAA-amino acid hydrolase ILR1-like 4	pper:18782973	K21604	445	125	260	30.56	273.1	2e-71	134/136	98	136/136	100	0/136	0	+2
c27741_g1_i1	777	930	1282	2509	740	976	1916	1541	1360	12.24	13.35	19.28	34.95	13.83	15.15	25.12	23.95	24.04	3858	115	3373	84.47	pper:18767629 calmodulin-binding transcription activator 2	pper:18767629	K21596	1086	1	1086	100	2049.2	0	1025/1086	94	1035/1086	95	0/1086	0	+1
c28744_g1_i1	324	395	591	1350	331	372	803	612	601	4.95	5.5	8.61	18.23	5.99	5.6	10.2	9.22	10.29	3974	205	3559	84.42	pper:18773983 calmodulin-binding transcription activator 3	pper:18773983	K21596	1131	1	1131	100	2179.4	0	1089/1131	96	1097/1131	96	13/1131	1	+1
c40558_g1_i1	265	234	348	601	255	244	593	466	417	4.35	3.5	5.45	8.72	4.96	3.94	8.1	7.54	7.68	3714	513	3213	72.72	pper:18792253 calmodulin-binding transcription activator 5 isoform X1	pper:18792253	K21596	914	1	914	100	1699.5	0	875/914	95	885/914	96	14/914	1	+3
c41332_g1_i1	425	579	983	1994	479	663	1346	1086	1060	7.57	9.41	16.73	31.43	10.12	11.65	19.97	19.1	21.21	3436	255	3237	86.82	pper:18791273 calmodulin-binding transcription activator 4 isoform X1	pper:18791273	K21596	994	1	994	100	1808.9	0	946/994	95	959/994	96	0/994	0	+3
c44515_g1_i1	238	258	397	798	211	291	565	425	383	3.91	3.87	6.23	11.61	4.12	4.72	7.73	6.9	7.07	3705	542	3308	74.68	pper:18790164 calmodulin-binding transcription activator 3 isoform X1	pper:18790164	K21596	1012	91	1012	91.11	1689.9	0	853/927	92	867/927	93	10/927	1	+2
c42359_g1_i2	50	61	92	183	29	72	168	143	154	1.11	1.23	1.95	3.59	0.76	1.57	3.1	3.13	3.83	2807	134	2171	72.6	pper:18784048 translation factor GUF1 homolog, mitochondrial	pper:18784048	K21594	679	1	679	100	1344.3	0	676/679	99	678/679	99	0/679	0	+2
c53001_g1_i1	121	205	247	362	163	262	286	216	228	3.01	4.66	5.88	7.98	4.81	6.44	5.94	5.31	6.38	2521	88	2131	81.08	pper:18769486 translation factor GUF1 homolog, chloroplastic	pper:18769486	K21594	681	1	681	100	1322.4	0	675/681	99	675/681	99	0/681	0	+1
c40978_g1_i3	0	1	1	0	2	2	2	1	1	0	0.05	0.05	0	0.12	0.1	0.08	0.05	0.06	1369	723	291	31.63	pper:18770665 probable thiol methyltransferase 2	pper:18770665	K21552	241	39	182	59.75	307.8	3e-81	143/144	99	144/144	100	0/144	0	-3
c41915_g2_i1	14852	15450	16258	12685	6322	8158	21315	16486	13539	450.62	427.83	471.52	340.98	227.32	244.61	539.62	494.02	462.32	2109	592	1444	40.45	pper:18770749 heme oxygenase 1, chloroplastic	pper:18770749	K21480	284	1	284	100	569.3	9e-160	283/284	99	283/284	99	0/284	0	+1
c43840_g1_i1	187	230	296	349	209	269	330	242	268	8.68	9.77	13.16	14.39	11.49	12.39	12.83	11.11	14.06	1454	50	1031	67.54	pper:18791836 probable inactive heme oxygenase 2, chloroplastic	pper:18791836	K21480	327	1	327	100	471.5	2e-130	315/327	96	319/327	97	0/327	0	+2
c45593_g1_i4	313	384	505	896	387	587	870	677	620	8.07	9.03	12.44	20.45	11.82	14.94	18.69	17.23	17.97	2444	104	2222	86.7	pper:18772608 glutathione synthetase, chloroplastic	pper:18772608	K21456	557	1	557	100	1017.7	1e-294	539/706	76	545/706	77	149/706	21	+2
c47880_g1_i1	0	0	0	0	0	0	0	4	0	0	0	0	0	0	0	0	5.29	0	253	3	252	98.81	hsa:2937 GSS, GSHS, HEL-S-64p, HEL-S-88n; glutathione synthetase	hsa:2937	K21456	474	368	450	17.51	170.2	1e-40	83/83	100	83/83	100	0/83	0	+3
c808_g1_i1	148	207	323	416	201	258	346	252	271	5.28	6.75	11.02	13.16	8.5	9.11	10.31	8.89	10.9	1826	8	1472	80.23	pper:18785788 RNA-binding KH domain-containing protein RCF3	pper:18785788	K21444	667	180	667	73.16	935.3	5e-270	477/488	97	483/488	98	0/488	0	+2
c7825_g1_i1	31	30	87	208	25	21	68	65	100	6.19	5.56	16.84	37.59	5.86	4.29	11.69	12.98	23.27	507	241	310	13.81	pper:18773053 flowering locus K homology domain	pper:18773053	K21444	571	1	23	4.03	50.8	0.0003	23/23	100	23/23	100	0/23	0	+1
c13948_g1_i1	364	475	578	727	327	490	759	475	563	8.75	10.42	13.28	15.48	9.32	11.63	15.21	11.28	15.22	2603	245	2219	75.87	pper:18766361 KH domain-containing protein HEN4	pper:18766361	K21444	659	1	659	100	1212.6	0	646/659	98	651/659	98	1/659	0	+2
c16653_g1_i1	159	195	278	358	209	219	289	268	240	3.29	3.68	5.5	6.56	5.13	4.47	4.98	5.47	5.58	2989	241	2296	68.79	pper:18789313 KH domain-containing protein HEN4	pper:18789313	K21444	693	1	693	100	1284.6	0	668/693	96	668/693	96	8/693	1	+1
c24317_g1_i1	808	1037	1564	1550	1050	1084	1721	1514	1373	31.91	37.42	59.1	54.31	49.13	42.39	56.82	59.11	61.15	1671	91	1366	76.36	pper:18773053 flowering locus K homology domain	pper:18773053	K21444	571	147	571	74.43	862.8	3e-248	423/425	99	423/425	99	0/425	0	+1
c28036_g1_i1	326	428	605	668	375	459	560	448	448	9.27	11.1	16.44	16.82	12.64	12.89	13.28	12.58	14.33	2236	60	1920	83.23	pper:18782445 KH domain-containing protein HEN4	pper:18782445	K21444	620	1	620	100	1248	0	610/620	98	614/620	99	0/620	0	+3
c33037_g1_i3	203	299	518	1129	266	379	603	390	526	3.47	4.66	8.46	17.08	5.4	6.39	8.58	6.58	10.1	3571	141	1794	46.32	pper:18781937 KH domain-containing protein HEN4 isoform X1	pper:18781937	K21444	551	1	551	100	987.3	2e-285	537/551	97	537/551	97	0/551	0	+3
c39375_g1_i1	478	693	791	849	560	653	911	717	654	12.94	17.11	20.46	20.35	17.96	17.45	20.56	19.16	19.9	2338	408	1944	65.74	pper:18791471 RNA-binding KH domain-containing protein PEPPER	pper:18791471	K21444	512	1	512	100	796.2	5e-228	507/512	99	509/512	99	0/512	0	+3
c40495_g1_i1	483	410	542	735	289	518	601	460	488	7.15	5.53	7.66	9.61	5.07	7.55	7.4	6.71	8.1	4094	138	2010	45.75	pper:18780715 KH domain-containing protein At4g18375	pper:18780715	K21444	624	1	624	100	1216.4	0	621/624	99	622/624	99	0/624	0	+3
c42246_g2_i2	253	352	477	619	250	322	488	492	455	8.22	10.45	14.83	17.83	9.63	10.35	13.24	15.8	16.65	1983	489	1542	53.15	pper:18771591 flowering locus K homology domain isoform X1	pper:18771591	K21444	352	2	352	99.72	677.6	2e-192	349/351	99	349/351	99	0/351	0	+3
c44958_g1_i2	366	331	604	765	314	321	711	592	620	7.76	6.4	12.23	14.35	7.89	6.71	12.56	12.39	14.77	2923	421	2296	64.18	pper:18783220 KH domain-containing protein At4g18375	pper:18783220	K21444	738	1	625	84.69	1213.7	0	608/625	97	614/625	98	0/625	0	+1
c61813_g1_i1	10	11	52	140	19	14	39	23	46	0.87	0.88	4.34	10.85	1.95	1.22	2.86	1.98	4.55	880	589	877	32.84	mdm:103439888 flowering locus K homology domain-like	mdm:103439888	K21444	668	68	162	14.22	183.3	6e-44	90/96	93	93/96	96	1/96	1	+1
c61856_g1_i1	0	0	1	1	4	1	0	0	0	0	0	0.06	0.05	0.29	0.06	0	0	0	1169	716	83	54.23	pper:18766361 KH domain-containing protein HEN4	pper:18766361	K21444	659	1	211	32.02	373.6	4e-101	208/211	98	210/211	99	0/211	0	-2
c75455_g1_i1	0	0	0	0	0	0	2	0	0	0	0	0	0	0	0	6.15	0	0	216	178	4	81.02	pper:18785788 RNA-binding KH domain-containing protein RCF3	pper:18785788	K21444	667	180	237	8.7	113.6	1e-23	57/58	98	58/58	100	0/58	0	-1
c80600_g1_i1	0	0	0	1	2	0	1	2	0	0	0	0	0.06	0.17	0	0.06	0.14	0	1035	1014	294	69.66	pper:18781937 KH domain-containing protein HEN4 isoform X1	pper:18781937	K21444	551	312	551	43.56	364	3e-98	226/240	94	226/240	94	0/240	0	-2
c19491_g1_i1	32	40	36	35	22	29	37	28	30	1.11	1.26	1.19	1.07	0.9	0.99	1.07	0.96	1.17	1878	141	1557	75.45	pper:18766579 ankyrin-3	pper:18766579	K21440	472	1	472	100	579.7	6e-163	436/472	92	441/472	93	0/472	0	+3
c30714_g1_i1	733	829	1212	1695	660	804	1213	974	994	14.47	14.92	22.85	29.61	15.45	15.65	19.94	18.98	22.04	3123	802	2812	64.39	pper:18771963 ankyrin repeat domain-containing protein 13C-B	pper:18771963	K21437	676	1	673	99.56	1149.4	0	639/673	94	643/673	95	3/673	0	+1
c41294_g1_i1	489	561	793	1139	451	488	640	511	569	9.67	10.11	14.97	19.92	10.57	9.51	10.54	9.97	12.63	3119	678	2637	62.84	pper:18790689 uncharacterized protein LOC18790689	pper:18790689	K21437	653	1	653	100	1303.9	0	648/653	99	650/653	99	0/653	0	+3
c11668_g1_i2	0	0	0	0	3	0	0	1	0	0	0	0	0	1.22	0	0	0.35	0	383	1	382	99.74	hsa:1536 CYBB, AMCBX2, CGD, GP91-1, GP91-PHOX, GP91PHOX, IMD34, NOX2, p91-PHOX; cytochrome b-245 beta chain	hsa:1536	K21421	570	283	409	22.28	261.5	7e-68	125/127	98	125/127	98	0/127	0	+1
c40907_g1_i1	387	543	604	738	488	645	818	605	693	16.65	21.35	24.87	28.18	24.87	27.5	29.44	25.74	33.65	1552	267	1392	72.55	pper:18769355 protein STRICTOSIDINE SYNTHASE-LIKE 10	pper:18769355	K21407	375	1	375	100	749.2	5e-214	369/375	98	374/375	99	0/375	0	+3
c43072_g1_i1	3	9	13	14	11	11	10	6	8	0.15	0.42	0.64	0.63	0.66	0.56	0.43	0.3	0.46	1343	7	1144	84.74	pper:18769403 protein STRICTOSIDINE SYNTHASE-LIKE 2	pper:18769403	K21407	379	1	379	100	740.3	2e-211	360/379	94	367/379	96	0/379	0	+1
c66567_g1_i1	0	0	0	1	0	0	2	0	1	0	0	0	0.42	0	0	0.8	0	0.55	346	2	347	100	pper:18793540 protein STRICTOSIDINE SYNTHASE-LIKE 10	pper:18793540	K21407	359	225	339	32.03	223.8	1e-56	111/115	96	112/115	97	0/115	0	+2
c84215_g1_i1	0	3	0	0	0	0	0	0	0	0	6.47	0	0	0	0	0	0	0	227	31	226	86.34	mmu:100182 Akna, AI597013; AT-hook transcription factor	mmu:100182	K21404	1404	1	65	4.63	141.7	5e-32	65/65	100	65/65	100	0/65	0	+1
c39658_g1_i1	695	716	956	1169	524	605	1082	817	827	21.21	19.94	27.89	31.61	18.95	18.25	27.55	24.63	28.41	2098	197	1718	72.55	pper:18771988 metal transporter Nramp3	pper:18771988	K21398	507	1	507	100	981.9	6e-284	492/507	97	502/507	99	0/507	0	+2
c39658_g2_i1	0	0	0	0	4	1	0	0	0	0	0	0	0	0.25	0.05	0	0	0	1307	1308	633	51.72	pper:18771988 metal transporter Nramp3	pper:18771988	K21398	507	283	507	44.38	432.6	8e-119	215/225	95	223/225	99	0/225	0	-1
c41602_g1_i1	236	335	442	535	254	377	453	337	331	5.92	7.67	10.6	11.89	7.56	9.34	9.48	8.35	9.34	2503	175	1783	64.28	pper:18791174 metal transporter Nramp2	pper:18791174	K21398	537	1	536	99.81	1028.5	6e-298	525/536	97	530/536	98	0/536	0	+1
c61963_g1_i1	2	1	1	1	0	0	0	0	0	0.26	0.12	0.12	0.12	0	0	0	0	0	662	1	544	82.18	pper:18793648 metal transporter Nramp5	pper:18793648	K21398	546	366	546	33.15	357.8	1e-96	179/181	98	181/181	100	0/181	0	+1
c77756_g1_i1	0	0	0	0	0	0	0	2	0	0	0	0	0	0	0	0	1.28	0	307	3	306	99.02	mmu:18174 Slc11a2, DCT1, DMT1, Nramp2, mk, van; solute carrier family 11 (proton-coupled divalent metal ion transporters), member 2	mmu:18174	K21398	568	252	352	17.78	201.1	9e-50	101/101	100	101/101	100	0/101	0	+3
c81308_g1_i1	0	0	0	0	3	0	0	0	0	0	0	0	0	3.21	0	0	0	0	272	1	97	35.66	tgu:101233595 AEBP1; AE binding protein 1	tgu:101233595	K21392	1191	133	164	2.69	68.9	5e-10	29/32	90	29/32	90	0/32	0	+1
c34060_g1_i1	8004	11229	11264	15719	18750	24844	7079	5143	4785	280.4	359.21	377.35	488.17	778.25	860.94	207.11	178.01	188.85	1856	91	1258	62.93	pmum:103326885 3,5-dihydroxybiphenyl synthase-like	pmum:103326885	K21384	390	1	389	99.74	765.4	7e-219	377/389	96	384/389	98	0/389	0	+1
c3230_g1_i1	0	0	0	1	1	0	5	1	0	0	0	0	0.21	0.27	0	1.01	0.23	0	465	1	466	100.22	pper:18788923 7-deoxyloganetin glucosyltransferase	pper:18788923	K21374	483	148	302	32.09	319.7	3e-85	154/155	99	155/155	100	0/155	0	+1
c3625_g1_i1	4	4	2	5	3	1	4	1	1	0.87	0.81	0.42	0.98	0.76	0.22	0.75	0.22	0.25	484	2	485	100	pper:18788923 7-deoxyloganetin glucosyltransferase	pper:18788923	K21374	483	298	458	33.33	337.8	1e-90	160/161	99	161/161	100	0/161	0	+2
c6297_g1_i1	6	6	1	1	0	2	6	2	5	1.55	1.45	0.25	0.24	0	0.54	1.35	0.52	1.53	441	3	198	44.44	pper:18792038 7-deoxyloganetin glucosyltransferase	pper:18792038	K21374	487	423	487	13.35	121.3	1e-25	61/65	93	62/65	95	0/65	0	+3
c18973_g1_i1	1	3	0	1	0	1	0	1	0	0.26	0.74	0	0.24	0	0.27	0	0.27	0	436	3	180	40.83	pper:109949518 7-deoxyloganetin glucosyltransferase-like	pper:109949518	K21374	482	424	482	12.24	121.3	1e-25	58/59	98	58/59	98	0/59	0	+3
c30077_g1_i1	0	0	1	0	0	1	0	0	0	0	0	0.32	0	0	0.34	0	0	0	397	267	6	65.99	pper:109949518 7-deoxyloganetin glucosyltransferase-like	pper:109949518	K21374	482	1	87	18.05	172.2	6e-41	80/87	91	83/87	95	0/87	0	-3
c32535_g1_i1	0	0	0	0	0	0	0	0	0	0	0	0	0	0	0	0	0	0	208	3	207	98.56	pper:18789149 7-deoxyloganetin glucosyltransferase	pper:18789149	K21374	483	132	199	14.08	136.3	2e-30	64/68	94	65/68	95	0/68	0	+3
c33657_g1_i1	0	0	0	2	5	0	0	0	0	0	0	0	2.69	7.59	0	0	0	0	249	1	250	100.4	pper:18789149 7-deoxyloganetin glucosyltransferase	pper:18789149	K21374	483	195	277	17.18	150.6	1e-34	75/83	90	79/83	95	0/83	0	+1
c34446_g2_i1	1	0	0	1	2	0	0	0	0	1.34	0	0	1.35	3.04	0	0	0	0	249	1	250	100.4	pper:18790784 7-deoxyloganetin glucosyltransferase	pper:18790784	K21374	483	296	378	17.18	170.6	1e-40	80/83	96	82/83	98	0/83	0	+1
c34446_g3_i1	2	1	0	1	1	0	2	0	2	0.94	0.45	0	0.44	0.55	0	0.85	0	1.16	339	1	340	100.29	pper:18792038 7-deoxyloganetin glucosyltransferase	pper:18792038	K21374	487	317	429	23.2	233.8	1e-59	108/113	95	108/113	95	0/113	0	+1
c34446_g4_i1	0	0	0	1	0	0	0	0	0	0	0	0	0.49	0	0	0	0	0	327	326	2	99.39	pper:18792038 7-deoxyloganetin glucosyltransferase	pper:18792038	K21374	487	344	451	22.18	223	2e-56	104/108	96	104/108	96	0/108	0	-3
c34691_g1_i1	7	5	10	13	1	4	9	12	2	0.36	0.24	0.49	0.59	0.06	0.2	0.39	0.61	0.12	1334	23	1334	98.35	pper:109949518 7-deoxyloganetin glucosyltransferase-like	pper:109949518	K21374	482	1	437	90.66	891	8e-257	424/437	97	433/437	99	0/437	0	+2
c35458_g1_i1	0	0	0	0	8	9	0	0	0	0	0	0	0	2.01	1.98	0	0	0	487	1	268	55.03	pper:18790478 7-deoxyloganetin glucosyltransferase	pper:18790478	K21374	480	392	480	18.54	181	2e-43	85/89	95	87/89	97	0/89	0	+1
c36185_g1_i1	1	1	2	10	1	15	2	1	1	0.06	0.05	0.11	0.51	0.07	0.85	0.1	0.06	0.06	1222	1	1084	88.71	pper:109946618 7-deoxyloganetin glucosyltransferase-like	pper:109946618	K21374	482	122	482	74.9	713.8	2e-203	347/361	96	354/361	98	0/361	0	+1
c38803_g1_i2	16	58	109	165	38	104	81	54	105	1.1	3.65	7.18	10.1	3.09	7.12	4.68	3.68	8.19	1054	1	1054	100	pper:18791495 7-deoxyloganetin glucosyltransferase	pper:18791495	K21374	486	45	395	72.22	706.4	2e-201	343/351	97	348/351	99	0/351	0	+1
c38803_g2_i1	84	67	55	55	84	115	99	69	78	10.67	7.85	6.74	6.27	12.58	14.73	10.69	8.73	11.38	671	2	296	43.96	pper:18791495 7-deoxyloganetin glucosyltransferase	pper:18791495	K21374	486	389	486	20.16	208	2e-51	97/98	98	97/98	98	0/98	0	+2
c38905_g1_i2	12	5	9	4	3	5	6	2	3	0.76	0.29	0.54	0.22	0.22	0.31	0.32	0.12	0.21	1130	853	1	75.49	pper:18774768 7-deoxyloganetin glucosyltransferase	pper:18774768	K21374	480	172	455	59.17	567.8	1e-159	267/284	94	277/284	97	0/284	0	-3
c39714_g1_i1	152	217	403	767	330	455	226	158	237	3.98	5.18	10.08	17.78	10.24	11.76	4.93	4.08	6.98	2409	160	1609	60.19	pper:18792933 7-deoxyloganetin glucosyltransferase	pper:18792933	K21374	483	1	483	100	963.8	2e-278	462/483	95	477/483	98	0/483	0	+1
c43509_g1_i1	12	8	11	21	27	21	12	13	18	0.47	0.28	0.41	0.72	1.24	0.81	0.39	0.5	0.79	1698	156	1620	86.28	pper:18767213 7-deoxyloganetin glucosyltransferase	pper:18767213	K21374	488	1	488	100	987.3	1e-285	475/488	97	483/488	98	0/488	0	+3
c45676_g1_i1	1	0	0	0	0	0	0	0	0	0.8	0	0	0	0	0	0	0	0	284	173	2	60.56	pper:109947833 7-deoxyloganetin glucosyltransferase-like	pper:109947833	K21374	484	171	227	11.78	113.2	2e-23	51/57	89	54/57	94	0/57	0	-2
c45676_g2_i1	89	127	172	185	33	50	176	129	125	3.59	4.69	6.65	6.63	1.58	2	5.94	5.15	5.69	1639	18	1476	89.02	pper:109948334 7-deoxyloganetin glucosyltransferase-like	pper:109948334	K21374	487	1	486	99.79	976.5	2e-282	476/486	97	480/486	98	0/486	0	+3
c45676_g3_i1	11	1	2	1	0	2	0	1	0	0.91	0.08	0.16	0.07	0	0.17	0	0.08	0	911	2	125	13.61	pper:109947831 7-deoxyloganetin glucosyltransferase-like	pper:109947831	K21374	490	450	490	8.37	84.3	4e-14	40/41	97	41/41	100	0/41	0	+2
c45676_g4_i1	6	5	7	15	9	7	10	4	0	0.29	0.22	0.32	0.63	0.51	0.33	0.4	0.19	0	1424	2	1274	89.4	pper:109947833 7-deoxyloganetin glucosyltransferase-like	pper:109947833	K21374	484	61	484	87.6	849	4e-244	414/424	97	416/424	98	0/424	0	+2
c45741_g1_i3	1	0	1	7	5	10	0	1	0	0.02	0	0.02	0.15	0.15	0.25	0	0.02	0	2522	2106	657	57.49	pper:18792933 7-deoxyloganetin glucosyltransferase	pper:18792933	K21374	483	1	483	100	938.7	7e-271	449/483	92	470/483	97	0/483	0	-1
c45741_g2_i1	0	0	0	1	0	0	1	0	0	0	0	0	0.12	0	0	0.11	0	0	657	636	126	77.78	pper:18792933 7-deoxyloganetin glucosyltransferase	pper:18792933	K21374	483	1	170	35.2	348.6	8e-94	166/170	97	168/170	98	0/170	0	-2
c46041_g2_i3	11	8	17	26	17	8	27	16	20	0.66	0.44	0.98	1.4	1.22	0.48	1.37	0.96	1.37	1168	986	437	47.09	mdm:103443086 7-deoxyloganetin glucosyltransferase-like	mdm:103443086	K21374	584	3	178	30.14	273.9	4e-71	137/184	74	154/184	83	9/184	4	-1
c46041_g3_i2	2	1	1	1	0	0	3	4	1	0.22	0.1	0.1	0.1	0	0	0.27	0.43	0.12	751	467	2	62.05	pper:109948164 7-deoxyloganetin glucosyltransferase-like	pper:109948164	K21374	495	119	237	24.04	218.4	1e-54	117/155	75	118/155	76	36/155	23	-1
c46041_g4_i1	66	65	60	60	50	63	121	70	48	3.47	3.13	3.02	2.81	3.11	3.29	5.34	3.64	2.86	1309	1052	521	40.64	pper:18783563 7-deoxyloganetin glucosyltransferase isoform X2	pper:18783563	K21374	483	1	178	36.85	293.1	7e-77	160/178	89	166/178	93	1/178	0	-1
c46041_g5_i1	32	45	36	25	33	74	47	40	17	1.85	2.38	1.99	1.28	2.26	4.25	2.28	2.29	1.11	1212	1213	721	40.68	mdm:103438912 7-deoxyloganetin glucosyltransferase-like	mdm:103438912	K21374	488	324	487	33.61	313.9	4e-83	143/164	87	158/164	96	0/164	0	-1
c52568_g1_i1	0	0	0	2	0	0	0	1	0	0	0	0	0.64	0	0	0	0.35	0	385	45	384	88.31	pper:109946618 7-deoxyloganetin glucosyltransferase-like	pper:109946618	K21374	482	1	113	23.44	224.6	1e-56	108/113	95	111/113	98	0/113	0	+3
c54695_g1_i1	0	0	0	0	0	3	0	0	0	0	0	0	0	0	1.51	0	0	0	339	83	2	24.19	pper:109948164 7-deoxyloganetin glucosyltransferase-like	pper:109948164	K21374	495	1	27	5.45	59.7	4e-07	27/27	100	27/27	100	0/27	0	-3
c58008_g1_i1	0	0	0	0	0	0	0	0	0	0	0	0	0	0	0	0	0	0	210	1	211	100.48	pper:18792038 7-deoxyloganetin glucosyltransferase	pper:18792038	K21374	487	179	248	14.37	138.3	5e-31	67/70	95	69/70	98	0/70	0	+1
c58865_g1_i1	0	0	0	0	0	0	0	0	1	0	0	0	0	0	0	0	0	1.68	254	1	253	99.61	pper:18788923 7-deoxyloganetin glucosyltransferase	pper:18788923	K21374	483	43	126	17.39	172.2	4e-41	82/84	97	84/84	100	0/84	0	+1
c64555_g1_i1	0	0	0	1	0	0	0	0	0	0	0	0	1.55	0	0	0	0	0	242	243	3	99.59	pper:18789149 7-deoxyloganetin glucosyltransferase	pper:18789149	K21374	483	56	135	16.56	160.6	1e-37	77/80	96	77/80	96	0/80	0	-1
c68556_g1_i1	1	0	0	0	0	1	0	0	0	0.59	0	0	0	0	0.64	0	0	0	313	177	3	55.91	pper:109948334 7-deoxyloganetin glucosyltransferase-like	pper:109948334	K21374	487	1	58	11.91	120.6	2e-25	56/58	96	57/58	98	0/58	0	-3
c72276_g1_i1	4186	5742	5970	6474	4616	6426	4194	3354	3453	135.32	169.44	184.5	185.46	176.82	205.37	113.17	107.1	125.68	1993	259	1690	71.85	pper:18774768 7-deoxyloganetin glucosyltransferase	pper:18774768	K21374	480	1	480	100	942.6	4e-272	453/480	94	468/480	97	3/480	0	+1
c75998_g1_i1	2	0	0	3	0	0	1	2	0	5.88	0	0	9.34	0	0	3.18	6.42	0	215	1	214	99.53	pper:18792038 7-deoxyloganetin glucosyltransferase	pper:18792038	K21374	487	253	323	14.58	150.2	1e-34	70/71	98	70/71	98	0/71	0	+1
c76094_g1_i1	0	0	1	1	0	0	0	0	0	0	0	0.22	0.2	0	0	0	0	0	478	340	4	70.5	pper:109948334 7-deoxyloganetin glucosyltransferase-like	pper:109948334	K21374	487	176	287	23	226.1	4e-57	111/112	99	111/112	99	0/112	0	-2
c84860_g1_i1	0	0	0	0	1	0	0	0	0	0	0	0	0	1.52	0	0	0	0	249	1	250	100.4	pper:18782747 7-deoxyloganetin glucosyltransferase	pper:18782747	K21374	486	365	447	17.08	179.5	2e-43	79/83	95	81/83	97	0/83	0	+1
c9280_g1_i1	0	2	0	1	0	2	1	0	1	0	0.2	0	0.1	0	0.21	0.09	0	0.12	759	227	5	29.38	pper:18789585 crocetin glucosyltransferase, chloroplastic	pper:18789585	K21371	471	14	87	15.71	149.8	6e-34	71/74	95	73/74	98	0/74	0	-3
c17725_g1_i1	293	265	483	401	172	237	1229	922	919	9.97	8.23	15.72	12.1	6.94	7.98	34.93	31	35.23	1904	184	1606	74.74	pper:18787817 crocetin glucosyltransferase, chloroplastic	pper:18787817	K21371	474	1	474	100	932.9	3e-269	460/474	97	465/474	98	0/474	0	+1
c60337_g1_i1	70	76	107	99	94	91	71	54	48	2.43	2.41	3.55	3.05	3.87	3.13	2.06	1.85	1.88	1870	81	1455	73.53	pper:18789585 crocetin glucosyltransferase, chloroplastic	pper:18789585	K21371	471	14	471	97.24	919.1	4e-265	449/458	98	453/458	98	0/458	0	+3
c40846_g1_i1	3345	4151	5702	6967	4079	4809	9135	7957	6599	74.54	84.35	121.38	137.4	107.77	105.73	169.6	175.01	165.23	2792	96	2055	70.2	pper:18789016 beta-glucosidase-like SFR2, chloroplastic	pper:18789016	K21362	655	1	655	100	1311.2	0	635/655	96	646/655	98	2/655	0	+3
c33637_g1_i1	413	321	226	151	200	305	377	340	223	41.74	29.83	21.97	13.65	23.86	30.91	32.22	34.13	25.74	787	2	275	34.82	pper:18787001 beta-D-glucosyl crocetin beta-1,6-glucosyltransferase	pper:18787001	K21354	456	366	456	19.96	179.5	7e-43	89/91	97	91/91	100	0/91	0	+2
c44556_g1_i1	38026	42494	60208	71530	44048	56291	63938	48947	48465	1019.86	1039.78	1543.09	1698.86	1400.33	1490.92	1429.91	1296.18	1461.83	2357	165	1533	58.08	pper:18787520 beta-D-glucosyl crocetin beta-1,6-glucosyltransferase	pper:18787520	K21354	456	1	456	100	860.9	2e-247	421/456	92	437/456	95	0/456	0	+3
c45659_g2_i1	828	882	911	1155	520	679	1385	1099	1096	13.03	12.65	13.69	16.08	9.71	10.53	18.14	17.07	19.36	3861	1650	282	35.46	pper:18787001 beta-D-glucosyl crocetin beta-1,6-glucosyltransferase	pper:18787001	K21354	456	1	456	100	893.6	4e-257	442/456	96	452/456	99	0/456	0	-2
c52508_g1_i1	0	0	0	0	0	0	0	0	0	0	0	0	0	0	0	0	0	0	203	1	202	99.51	pper:18786999 beta-D-glucosyl crocetin beta-1,6-glucosyltransferase	pper:18786999	K21354	441	116	182	15.19	140.6	9e-32	66/67	98	66/67	98	0/67	0	+1
c8937_g1_i1	16	8	6	7	2	6	6	4	2	1.27	0.58	0.46	0.49	0.19	0.47	0.4	0.31	0.18	943	609	3	64.37	pper:18771753 ubiquitin carboxyl-terminal hydrolase 8	pper:18771753	K21343	942	1	166	17.62	301.6	1e-79	160/204	78	162/204	79	40/204	19	-3
c24260_g1_i2	138	152	205	347	111	105	250	191	221	2.63	2.64	3.73	5.85	2.51	1.97	3.96	3.59	4.73	3230	16	2836	87.34	pper:18771753 ubiquitin carboxyl-terminal hydrolase 8	pper:18771753	K21343	942	1	942	100	1791.2	0	913/942	96	926/942	98	2/942	0	+1
c59854_g1_i1	41	51	54	66	67	75	70	78	62	2.07	2.35	2.61	2.96	4	3.75	2.96	3.89	3.53	1357	78	750	49.59	pper:18771821 protein N-terminal glutamine amidohydrolase	pper:18771821	K21286	225	1	224	99.56	457.6	2e-126	216/224	96	223/224	99	0/224	0	+3
c71397_g1_i1	0	0	0	0	2	0	0	0	0	0	0	0	0	2.39	0	0	0	0	264	1	265	100.38	lang:109331871 protein HOTHEAD-like	lang:109331871	K21270	579	114	201	15.2	145.6	4e-33	64/88	72	74/88	84	0/88	0	+1
c39879_g1_i1	320	379	325	414	213	324	410	358	249	12.75	13.8	12.39	14.64	10.06	12.79	13.66	14.1	11.19	1658	434	1316	53.26	pper:18791062 UV radiation resistance-associated gene protein isoform X1	pper:18791062	K21249	353	60	353	83.29	565.5	1e-158	293/294	99	294/294	100	0/294	0	+2
c31495_g1_i1	8	4	12	28	0	6	5	4	8	1.51	0.7	2.19	4.77	0	1.15	0.81	0.75	1.75	524	189	525	64.31	pper:18774981 vacuole membrane protein KMS1 isoform X1	pper:18774981	K21248	429	1	112	26.11	217.2	2e-54	108/112	96	109/112	97	0/112	0	+3
c31495_g2_i2	7	7	19	30	9	11	26	11	19	1.02	0.94	2.67	3.93	1.55	1.62	3.23	1.6	3.19	613	2	614	100	pper:18774981 vacuole membrane protein KMS1 isoform X1	pper:18774981	K21248	429	109	312	47.55	409.1	4e-112	202/204	99	203/204	99	0/204	0	+2
c31504_g1_i1	43	56	45	43	40	52	51	55	33	5.29	6.35	5.33	4.74	5.8	6.44	5.33	6.73	4.66	686	2	368	53.5	pper:18774981 vacuole membrane protein KMS1 isoform X1	pper:18774981	K21248	429	308	429	28.44	249.2	6e-64	121/122	99	121/122	99	0/122	0	+2
c40337_g1_i1	491	514	537	686	433	388	577	509	471	15.4	14.72	16.1	19.07	16.1	12.03	15.11	15.77	16.63	2047	274	1549	62.34	pper:18791866 vacuole membrane protein KMS1	pper:18791866	K21248	425	1	425	100	806.2	4e-231	414/425	97	417/425	98	0/425	0	+1
c66320_g1_i1	306	390	339	285	533	558	368	319	221	24.05	28.12	25.58	19.97	49.52	43.78	24.36	24.86	19.75	949	105	420	33.3	pper:18767324 molybdopterin synthase sulfur carrier subunit	pper:18767324	K21232	105	1	105	100	204.5	2e-50	103/105	98	105/105	100	0/105	0	+3
c52866_g1_i1	647	839	1138	1119	759	865	1366	1276	968	36.71	43.57	61.86	56.45	50.96	48.77	65	71.66	62.16	1230	84	969	72.03	pper:18778962 gamma-soluble NSF attachment protein	pper:18778962	K21198	295	1	295	100	587.8	1e-165	295/295	100	295/295	100	0/295	0	+3
c21298_g1_i1	1060	1385	1990	2676	858	1210	2116	1680	1587	39.04	46.59	70.1	87.4	37.44	44.1	65.11	61.15	65.88	1776	706	1492	44.31	pper:18786679 histone acetyltransferase MCC1	pper:18786679	K21121	283	22	283	92.58	524.6	2e-146	259/262	98	260/262	99	0/262	0	+1
c73860_g1_i1	0	0	0	0	7	0	0	0	0	0	0	0	0	6.85	0	0	0	0	279	2	197	70.25	lco:104939107 bves; blood vessel epicardial substance	lco:104939107	K21108	363	296	363	18.73	103.2	2e-20	57/68	83	61/68	89	3/68	4	+2
c13688_g1_i1	0	0	0	0	0	0	0	3	0	0	0	0	0	0	0	0	14.56	0	203	3	204	99.51	ncc:104964561 actn2; alpha-actinin-2	ncc:104964561	K21073	897	353	419	7.47	139.8	2e-31	66/67	98	67/67	100	0/67	0	+3
c61254_g1_i1	0	0	0	0	3	0	0	0	0	0	0	0	0	1.52	0	0	0	0	349	3	348	99.14	lcf:108897387 alpha-actinin-2	lcf:108897387	K21073	896	601	715	12.83	218.4	6e-55	105/115	91	107/115	93	0/115	0	+3
c81233_g1_i1	0	0	0	0	2	0	0	0	0	0	0	0	0	1.01	0	0	0	0	349	3	348	99.14	ncc:104964561 actn2; alpha-actinin-2	ncc:104964561	K21073	897	175	289	12.82	241.1	9e-62	114/115	99	115/115	100	0/115	0	+3
c31924_g1_i1	172	176	231	320	159	215	324	299	234	5.29	4.94	6.8	8.73	5.8	6.54	8.32	9.09	8.11	2082	16	1627	77.43	pper:18776850 uncharacterized protein LOC18776850	pper:18776850	K21027	537	1	537	100	1097	0	530/537	98	534/537	99	0/537	0	+1
c43635_g2_i3	281	279	310	390	237	236	416	398	262	11.93	10.82	12.59	14.69	11.92	9.93	14.77	16.7	12.55	1570	269	1154	56.43	pper:18779747 GDSL esterase/lipase At1g28590 isoform X1	pper:18779747	K21026	380	85	380	77.89	567.4	3e-159	281/296	94	285/296	96	1/296	0	+2
c59583_g1_i1	0	0	0	0	5	0	0	0	0	0	0	0	0	7.34	0	0	0	0	251	119	251	52.99	hsa:4853 NOTCH2, AGS2, HJCYS, hN2; notch 2	hsa:4853	K20994	2471	1319	1362	1.78	102.1	5e-20	44/44	100	44/44	100	0/44	0	+2
c45754_g4_i1	0	0	0	0	0	1	0	0	1	0	0	0	0	0	0.26	0	0	0.29	449	257	2	57.02	pper:18777291 urea-proton symporter DUR3 isoform X1	pper:18777291	K20989	793	50	135	10.84	156.8	3e-36	80/86	93	81/86	94	1/86	1	-2
c45754_g7_i2	2	5	2	1	7	1	4	5	3	0.23	0.54	0.22	0.1	0.96	0.12	0.4	0.58	0.4	712	676	553	17.42	pper:18777291 urea-proton symporter DUR3 isoform X1	pper:18777291	K20989	793	230	270	5.17	84.7	2e-14	41/41	100	41/41	100	0/41	0	-2
c45754_g9_i1	0	2	0	0	0	0	1	0	0	0	1.6	0	0	0	0	0.78	0	0	282	198	111	31.21	pper:18777291 urea-proton symporter DUR3 isoform X1	pper:18777291	K20989	793	202	230	3.66	55.5	6e-06	27/29	93	28/29	96	0/29	0	-2
c46123_g1_i2	421	506	712	1372	599	706	1085	775	824	9.01	9.87	14.56	25.98	15.2	14.91	19.34	16.37	19.81	2898	171	2400	76.95	pper:18777291 urea-proton symporter DUR3 isoform X1	pper:18777291	K20989	793	50	793	93.82	1434.1	0	729/744	97	734/744	98	1/744	0	+3
c14507_g1_i1	1	0	1	1	0	1	0	1	1	0.13	0	0.13	0.12	0	0.14	0	0.13	0.15	647	217	619	62.29	pper:18792030 aldehyde oxidase GLOX1	pper:18792030	K20929	575	1	134	23.3	250.8	2e-64	120/134	89	127/134	94	0/134	0	+1
c16702_g1_i1	3	6	7	2	6	7	5	3	2	0.23	0.42	0.51	0.14	0.54	0.53	0.32	0.23	0.17	973	3	876	89.83	pper:18792030 aldehyde oxidase GLOX1	pper:18792030	K20929	575	285	575	50.61	571.2	1e-160	278/291	95	283/291	97	0/291	0	+3
c23908_g1_i1	1	0	0	0	0	0	0	0	3	0.26	0	0	0	0	0	0	0	0.93	439	32	440	93.17	pper:18792030 aldehyde oxidase GLOX1	pper:18792030	K20929	575	130	265	23.65	287.7	1e-75	135/136	99	136/136	100	0/136	0	+2
c52776_g1_i1	14	6	8	7	9	10	3	5	1	0.54	0.21	0.29	0.24	0.41	0.38	0.1	0.19	0.04	1715	33	1641	93.82	pper:18775049 aldehyde oxidase GLOX	pper:18775049	K20929	536	1	536	100	1073.2	0	519/536	96	527/536	98	0/536	0	+3
c54455_g1_i1	0	2	0	0	0	0	0	3	0	0	0.68	0	0	0	0	0	1.09	0	378	379	1	100.26	pper:18771068 aldehyde oxidase GLOX1	pper:18771068	K20929	736	552	677	17.12	258.5	6e-67	123/126	97	124/126	98	0/126	0	-1
c67318_g1_i1	0	0	0	1	0	0	2	0	0	0	0	0	0.64	0	0	1.25	0	0	300	2	299	99.33	pper:18790216 aldehyde oxidase GLOX1	pper:18790216	K20929	546	393	491	18.13	183.7	2e-44	92/99	92	93/99	93	0/99	0	+2
c83217_g1_i1	0	0	0	0	2	0	0	0	0	0	0	0	0	8.24	0	0	0	0	207	2	203	97.58	lang:109332740 aldehyde oxidase GLOX	lang:109332740	K20929	551	174	241	12.34	64.7	7e-09	30/68	44	45/68	66	1/68	1	+2
c28485_g1_i1	9	21	78	314	15	13	55	53	94	0.41	0.87	3.38	12.63	0.8	0.58	2.09	2.37	4.81	1485	361	1486	75.82	pper:18777659 cellulose synthase-like protein D3	pper:18777659	K20924	1130	1	375	33.19	766.1	3e-219	370/375	98	372/375	99	0/375	0	+1
c41050_g1_i2	856	872	979	1166	450	446	1608	1304	1114	18.25	16.95	19.94	22	11.38	9.38	28.56	27.44	26.68	2908	2	2285	78.54	pper:18777659 cellulose synthase-like protein D3	pper:18777659	K20924	1130	370	1130	67.35	1529.2	0	749/761	98	753/761	98	0/761	0	+2
c43481_g1_i2	7113	6279	6395	8610	4658	4936	6189	5103	4794	93.46	75.16	80.21	100.01	72.61	63.87	67.64	66.13	70.64	4582	644	4001	73.29	pper:18786425 cellulose synthase-like protein D3	pper:18786425	K20924	1145	27	1145	97.73	2257.6	0	1117/1119	99	1118/1119	99	0/1119	0	+2
c57618_g1_i1	0	0	0	0	0	0	1	0	0	0	0	0	0	0	0	0.58	0	0	307	243	3	78.5	pper:18777659 cellulose synthase-like protein D3	pper:18777659	K20924	1130	543	622	7.08	165.6	4e-39	79/80	98	80/80	100	0/80	0	-3
c61014_g1_i1	0	0	0	0	5	0	0	0	0	0	0	0	0	5.08	0	0	0	0	276	2	200	72.1	mmu:226691 Ifi207, AI607873, Pyhin-A, pyhinA; interferon activated gene 207	mmu:226691	K20914	978	913	978	6.75	137.1	1e-30	66/66	100	66/66	100	0/66	0	+2
c31150_g1_i1	0	1	1	1	1	0	0	0	3	0	0.15	0.15	0.14	0.19	0	0	0	0.55	579	2	110	18.83	pmum:103325093 guanylate-binding protein 7-like	pmum:103325093	K20899	535	130	165	6.73	73.2	5e-11	35/36	97	35/36	97	0/36	0	+2
c80796_g1_i1	0	0	0	0	0	0	0	1	0	0	0	0	0	0	0	0	1.37	0	251	65	2	25.5	pmum:103325093 guanylate-binding protein 7-like	pmum:103325093	K20899	535	30	50	3.93	50.8	0.0001	21/21	100	21/21	100	0/21	0	-2
c84282_g1_i1	0	0	0	0	0	0	0	0	0	0	0	0	0	0	0	0	0	0	233	133	13	51.93	pmum:103325093 guanylate-binding protein 7-like	pmum:103325093	K20899	535	57	96	7.48	83.2	2e-14	38/40	95	39/40	97	0/40	0	-3
c39843_g1_i2	21	36	43	53	48	104	23	18	16	1	1.57	1.96	2.25	2.71	4.92	0.92	0.85	0.86	1421	103	847	52.43	pper:18793273 probable bifunctional TENA-E protein	pper:18793273	K20896	247	1	247	100	485	1e-134	235/248	94	239/248	96	1/248	0	+1
c51912_g1_i1	0	0	1	0	0	0	0	0	1	0	0	0.34	0	0	0	0	0	0.41	385	1	385	100	pper:18789630 probable galacturonosyltransferase-like 1	pper:18789630	K20893	373	72	199	34.32	249.2	4e-64	124/128	96	126/128	98	0/128	0	+1
c36820_g1_i2	160	212	261	773	142	198	404	287	278	2.13	2.58	3.32	9.11	2.25	2.6	4.48	3.77	4.16	4519	297	2409	46.76	pper:18791583 transcription elongation regulator 1 isoform X1	pper:18791583	K20892	977	116	819	72.06	1293.1	0	683/704	97	685/704	97	0/704	0	+3
c43160_g1_i1	95	84	88	135	10	8	229	211	157	1.69	1.36	1.49	2.12	0.21	0.14	3.38	3.7	3.13	3449	90	2151	59.79	pper:18790631 beta-arabinofuranosyltransferase RAY1	pper:18790631	K20892	686	1	686	100	1357.8	0	661/688	96	670/688	97	3/688	0	+3
c29517_g1_i1	202	308	349	454	337	385	408	313	337	7.44	10.35	12.29	14.82	14.7	14.02	12.55	11.39	13.98	1777	54	1338	72.31	pper:18781743 beta-glucuronosyltransferase GlcAT14B	pper:18781743	K20891	428	1	428	100	892.9	3e-257	425/428	99	428/428	100	0/428	0	+3
c39378_g2_i2	27	23	21	24	44	38	15	9	17	1.22	0.95	0.91	0.96	2.36	1.71	0.57	0.4	0.87	1486	223	1486	85.06	pper:18773634 beta-glucuronosyltransferase GlcAT14C	pper:18773634	K20891	421	1	421	100	849.7	2e-244	411/421	97	416/421	98	0/421	0	+1
c42420_g1_i2	149	228	297	336	210	266	292	192	238	5.28	7.38	10.07	10.56	8.82	9.33	8.65	6.73	9.51	1836	136	1450	71.62	pper:18793517 beta-glucuronosyltransferase GlcAT14A	pper:18793517	K20891	440	1	440	100	813.1	3e-233	431/440	97	433/440	98	2/440	0	+1
c66417_g1_i1	262	309	440	659	257	295	469	415	440	6.96	7.49	11.18	15.51	8.1	7.74	10.4	10.89	13.15	2376	170	2102	81.36	pper:18768920 putative UDP-glucuronate:xylan alpha-glucuronosyltransferase 3 isoform X2	pper:18768920	K20890	644	1	644	100	1332.4	0	633/644	98	640/644	99	0/644	0	+2
c75506_g1_i1	1	0	0	0	0	0	0	0	0	0.66	0	0	0	0	0	0	0	0	302	1	160	52.98	pper:18768634 putative UDP-glucuronate:xylan alpha-glucuronosyltransferase 3	pper:18768634	K20890	644	592	644	8.23	111.3	9e-23	50/53	94	50/53	94	0/53	0	+1
c43894_g2_i4	6	1	6	10	0	1	7	0	1	0.2	0.03	0.19	0.29	0	0.03	0.19	0	0.04	1974	1604	890	36.22	pper:18772722 probable glucuronoxylan glucuronosyltransferase IRX7	pper:18772722	K20889	461	102	307	44.69	404.1	5e-110	202/238	84	204/238	85	32/238	13	-3
c3838_g1_i1	8	6	22	56	4	0	20	15	21	1.67	1.16	4.45	10.57	0.98	0	3.59	3.13	5.11	495	124	496	75.35	pper:18788853 probable xyloglucan galactosyltransferase GT14	pper:18788853	K20888	486	1	124	25.51	265.8	5e-69	123/124	99	124/124	100	0/124	0	+1
c18409_g1_i1	2	2	1	0	0	0	3	2	0	1.98	1.94	1.02	0	0	0	2.88	2.07	0	268	1	70	26.12	pper:18793400 probable xyloglucan galactosyltransferase GT14	pper:18793400	K20888	497	474	496	4.63	52.4	5e-05	22/23	95	23/23	100	0/23	0	+1
c20699_g1_i1	952	1202	1900	2478	949	1307	1696	1339	1361	24.34	28.03	46.41	56.09	28.76	32.99	36.14	33.79	39.12	2462	207	2076	75.95	pper:18768431 xyloglucan galactosyltransferase MUR3	pper:18768431	K20888	631	1	631	100	1132.9	0	593/631	93	596/631	94	8/631	1	+3
c26360_g1_i1	2	8	15	45	23	39	16	16	10	0.33	1.22	2.38	6.66	4.44	6.5	2.25	2.62	1.9	569	159	570	72.41	pper:18789774 probable xyloglucan galactosyltransferase GT14	pper:18789774	K20888	489	1	141	28.83	256.1	4e-66	126/141	89	131/141	92	4/141	2	+3
c32853_g1_i1	93	61	23	13	13	10	29	33	15	4.82	2.89	1.14	0.6	0.8	0.51	1.26	1.69	0.88	1325	2	971	73.21	mdm:103419174 probable xyloglucan galactosyltransferase GT17	mdm:103419174	K20888	477	154	476	67.71	561.6	1e-157	267/323	82	289/323	89	0/323	0	+2
c36905_g1_i1	0	0	6	6	1	1	1	0	0	0	0	2.17	2.04	0.43	0.39	0.33	0	0	374	3	375	99.73	pper:18793400 probable xyloglucan galactosyltransferase GT14	pper:18793400	K20888	497	10	136	25.55	253.8	1e-65	121/127	95	122/127	96	3/127	2	+3
c38278_g1_i1	900	1209	1054	772	1085	1314	587	512	377	27.35	33.53	30.62	20.78	39.08	39.46	14.88	15.37	12.89	2106	271	1669	66.43	pper:18772071 probable xyloglucan galactosyltransferase GT17	pper:18772071	K20888	489	25	489	95.09	899.8	3e-259	442/466	94	447/466	95	1/466	0	+1
c38316_g1_i1	21	18	47	171	41	39	70	50	59	3.02	2.39	6.51	22.08	6.93	5.66	8.57	7.16	9.77	619	406	619	34.57	pper:18789774 probable xyloglucan galactosyltransferase GT14	pper:18789774	K20888	489	1	71	14.52	90.9	3e-16	45/71	63	53/71	74	0/71	0	+1
c38316_g2_i1	3	2	6	9	7	4	6	12	5	12.69	8.81	28.13	41.27	31.95	21.67	28.34	56.07	32.91	204	2	203	99.02	pper:18791027 probable xyloglucan galactosyltransferase GT14	pper:18791027	K20888	489	76	141	13.5	109.4	2e-22	51/67	76	59/67	88	1/67	1	+2
c40497_g1_i1	10	14	27	13	5	5	11	13	3	0.41	0.52	1.06	0.47	0.24	0.2	0.38	0.53	0.14	1618	1400	47	83.68	mdm:103419174 probable xyloglucan galactosyltransferase GT17	mdm:103419174	K20888	477	1	476	99.79	708.4	9e-202	351/476	73	384/476	80	25/476	5	-1
c45112_g1_i1	0	1	0	1	3	2	0	0	1	0	1.67	0	1.69	5.59	3.96	0	0	2.34	238	2	239	100	pper:18793400 probable xyloglucan galactosyltransferase GT14	pper:18793400	K20888	497	346	424	15.9	167.5	8e-40	79/79	100	79/79	100	0/79	0	+2
c45112_g2_i1	2485	2880	4265	4950	1066	1152	4359	3650	3395	72.96	77.17	119.69	128.75	37.1	33.42	106.77	105.84	112.17	2172	281	1748	67.59	pper:18791027 probable xyloglucan galactosyltransferase GT14	pper:18791027	K20888	489	1	489	100	991.9	6e-287	474/489	96	480/489	98	0/489	0	+2
c45112_g3_i1	0	2	0	1	0	4	0	0	1	0	1.19	0	0.59	0	2.7	0	0	0.78	308	307	196	36.36	pper:18789774 probable xyloglucan galactosyltransferase GT14	pper:18789774	K20888	489	451	487	7.57	64.3	1e-08	31/37	83	32/37	86	0/37	0	-3
c45112_g4_i1	0	0	1	0	0	0	0	1	0	0	0	1.71	0	0	0	0	1.74	0	239	238	1	99.58	pper:18788853 probable xyloglucan galactosyltransferase GT14	pper:18788853	K20888	486	385	463	16.26	143.7	1e-32	75/79	94	75/79	94	0/79	0	-3
c45112_g5_i1	2	2	4	0	0	0	0	1	0	1.01	0.96	2.01	0	0	0	0	0.52	0	330	329	2	99.39	pper:18788853 probable xyloglucan galactosyltransferase GT14	pper:18788853	K20888	486	280	388	22.43	235	6e-60	107/109	98	108/109	99	0/109	0	-3
c53751_g1_i1	19	18	49	59	4	5	61	48	50	3.57	3.14	8.92	10.02	0.88	0.96	9.85	9.02	10.92	525	1	526	100.19	pper:18788853 probable xyloglucan galactosyltransferase GT14	pper:18788853	K20888	486	134	308	36.01	368.2	7e-100	172/175	98	172/175	98	0/175	0	+1
c54000_g1_i1	19	25	69	117	67	61	60	62	45	13.72	17.47	50.24	80.96	55.63	48.83	40.66	46.31	41.61	293	1	292	99.66	pper:18789774 probable xyloglucan galactosyltransferase GT14	pper:18789774	K20888	489	138	234	19.84	175.3	5e-42	79/97	81	86/97	88	0/97	0	+1
c57978_g1_i1	0	1	2	1	0	1	2	0	2	0	0.87	1.81	0.86	0	1	1.7	0	2.33	276	1	277	100.36	pper:18793400 probable xyloglucan galactosyltransferase GT14	pper:18793400	K20888	497	207	298	18.51	194.1	1e-47	89/92	96	90/92	97	0/92	0	+1
c79013_g1_i1	6	14	33	41	27	25	37	28	22	11.62	27.36	67.91	81.59	58.29	58.38	74.29	58.23	61.11	231	5	230	97.84	pxb:103939605 probable xyloglucan galactosyltransferase GT14	pxb:103939605	K20888	420	161	235	17.86	131.7	5e-29	60/75	80	67/75	89	0/75	0	+2
c32112_g1_i1	15	18	21	28	7	18	17	14	26	0.38	0.42	0.51	0.63	0.21	0.45	0.36	0.35	0.75	2464	217	2209	80.88	pper:18781788 xyloglucan glycosyltransferase 4	pper:18781788	K20887	664	1	664	100	1315.4	0	653/664	98	659/664	99	0/664	0	+1
c30670_g1_i5	1	1	0	18	3	7	7	5	3	0.12	0.11	0	1.86	0.41	0.81	0.68	0.57	0.4	718	635	719	11.84	pper:18768426 bifunctional riboflavin kinase/FMN phosphatase	pper:18768426	K20884	385	1	28	7.27	57.4	4e-06	28/28	100	28/28	100	0/28	0	+2
c35328_g1_i2	16	21	16	31	26	41	39	20	30	0.94	1.13	0.9	1.62	1.81	2.4	1.92	1.16	2	1195	2	1031	86.19	pper:18778952 bifunctional riboflavin kinase/FMN phosphatase	pper:18778952	K20884	393	50	393	87.53	678.7	6e-193	332/344	96	336/344	97	1/344	0	+2
c45860_g1_i4	98	143	158	184	141	226	194	163	126	2.83	3.77	4.36	4.71	4.83	6.45	4.68	4.65	4.1	2203	27	1941	86.93	pper:18768426 bifunctional riboflavin kinase/FMN phosphatase	pper:18768426	K20884	385	1	385	100	568.2	2e-159	344/641	53	356/641	55	259/641	40	+3
c72139_g1_i1	0	0	0	0	0	0	0	0	0	0	0	0	0	0	0	0	0	0	225	225	63	72.44	pper:18772477 bifunctional riboflavin kinase/FMN phosphatase isoform X1	pper:18772477	K20884	385	128	181	14.03	111.7	5e-23	54/54	100	54/54	100	0/54	0	-2
c5179_g1_i1	837	910	1190	1450	909	961	1009	942	903	21.83	21.65	29.65	33.48	28.1	24.74	21.94	24.25	26.48	2418	327	1860	63.44	pper:18772379 probable beta-1,4-xylosyltransferase IRX14H	pper:18772379	K20871	511	1	511	100	1028.1	8e-298	503/511	98	508/511	99	0/511	0	+3
c35987_g1_i1	9	7	10	8	6	8	13	9	6	0.58	0.42	0.62	0.46	0.46	0.52	0.71	0.58	0.44	1102	1	874	79.31	pper:18788731 probable beta-1,4-xylosyltransferase IRX10	pper:18788731	K20870	413	123	413	70.46	618.2	9e-175	291/291	100	291/291	100	0/291	0	+1
c38958_g1_i2	859	1082	943	885	908	988	986	896	696	28.29	32.54	29.7	25.83	35.44	32.18	27.11	29.15	25.82	1960	561	1704	58.37	pper:18777436 probable beta-1,4-xylosyltransferase IRX10L	pper:18777436	K20870	413	33	413	92.25	804.3	2e-230	380/381	99	380/381	99	0/381	0	+3
c75239_g1_i1	0	0	0	0	0	0	2	0	1	0	0	0	0	0	0	0.49	0	0.33	423	140	422	66.9	pper:18788731 probable beta-1,4-xylosyltransferase IRX10	pper:18788731	K20870	413	1	94	22.76	194.5	1e-47	91/94	96	93/94	98	0/94	0	+2
c15335_g1_i1	395	459	525	600	342	447	568	455	451	12.3	13.04	15.62	16.55	12.62	13.75	14.76	13.99	15.8	2061	354	1584	59.73	pper:18793857 probable beta-1,4-xylosyltransferase IRX9H	pper:18793857	K20869	410	1	410	100	819.3	5e-235	401/410	97	403/410	98	0/410	0	+3
c44195_g1_i2	13	25	22	49	17	24	30	16	22	0.29	0.51	0.47	0.98	0.45	0.53	0.56	0.36	0.56	2760	770	2081	47.54	pper:18793488 probable beta-1,4-xylosyltransferase IRX9H	pper:18793488	K20869	437	1	437	100	852.8	5e-245	420/437	96	426/437	97	0/437	0	+2
c22052_g1_i1	1	0	0	0	4	0	2	2	1	0.22	0	0	0	1.05	0	0.39	0.45	0.26	476	359	2	75.21	pper:18780774 probable galacturonosyltransferase 12	pper:18780774	K20867	533	142	260	22.33	235.7	5e-60	119/119	100	119/119	100	0/119	0	-2
c25109_g1_i1	741	712	730	1314	476	569	796	681	638	14.9	13.05	14.02	23.37	11.35	11.28	13.33	13.51	14.4	3071	468	2067	52.1	fve:101299885 probable galacturonosyltransferase 14	fve:101299885	K20867	533	1	533	100	1018.1	1e-294	510/533	95	529/533	99	0/533	0	+3
c37781_g1_i2	124	187	228	574	435	567	195	145	126	2.99	4.11	5.25	12.25	12.43	13.49	3.92	3.45	3.41	2598	389	1376	38.03	pper:18783897 probable galacturonosyltransferase 15	pper:18783897	K20867	523	1	329	62.91	646.4	7e-183	326/329	99	329/329	100	0/329	0	+2
c59787_g1_i1	0	0	1	0	0	0	0	1	0	0	0	0.87	0	0	0	0	0.89	0	279	199	1	71.33	pper:18780774 probable galacturonosyltransferase 12	pper:18780774	K20867	533	338	403	12.38	137.1	1e-30	65/66	98	66/66	100	0/66	0	-1
c62982_g1_i1	0	0	0	0	0	2	0	0	0	0	0	0	0	0	11.28	0	0	0	203	3	204	99.51	pper:18780774 probable galacturonosyltransferase 12	pper:18780774	K20867	533	426	492	12.57	146.4	2e-33	67/67	100	67/67	100	0/67	0	+3
c39063_g1_i1	68	90	125	136	76	139	183	121	104	2.78	3.36	4.88	4.93	3.67	5.62	6.25	4.88	4.79	1624	194	839	39.78	pper:18772923 uncharacterized protein LOC18772923	pper:18772923	K20860	258	1	213	82.56	410.6	4e-112	199/215	92	202/215	93	2/215	0	+2
c73891_g1_i1	0	2	0	0	0	0	0	0	0	0	0.6	0	0	0	0	0	0	0	399	399	192	52.13	pper:18772923 uncharacterized protein LOC18772923	pper:18772923	K20860	258	14	80	25.97	112.8	4e-23	57/69	82	57/69	82	2/69	2	-2
c23907_g1_i2	164	263	296	883	219	289	363	330	292	7.98	11.7	13.79	38.15	12.61	13.95	14.79	15.88	16.05	1398	72	744	48.14	pper:18769359 calcium uniporter protein 2, mitochondrial	pper:18769359	K20858	390	1	224	57.44	438	2e-120	220/224	98	222/224	99	0/224	0	+3
c36681_g1_i1	295	260	250	243	241	306	329	282	227	8.19	6.58	6.63	5.97	7.93	8.39	7.62	7.73	7.09	2285	673	1639	42.32	pper:18775062 calcium uniporter protein 6, mitochondrial	pper:18775062	K20858	326	1	326	100	576.6	6e-162	317/326	97	317/326	97	4/326	1	+1
c38277_g1_i4	1	0	0	1	11	1	0	11	0	0.06	0	0	0.05	0.74	0.06	0	0.62	0	1232	1231	163	86.77	pper:18769359 calcium uniporter protein 2, mitochondrial	pper:18769359	K20858	390	36	390	91.03	698.7	6e-199	348/356	97	351/356	98	1/356	0	-3
c46439_g1_i1	198	251	175	190	201	295	270	230	201	8.09	9.37	6.84	6.89	9.73	11.93	9.22	9.29	9.26	1623	122	1142	62.91	pper:18790349 calcium uniporter protein 4, mitochondrial	pper:18790349	K20858	340	1	340	100	639.4	5e-181	325/340	95	330/340	97	0/340	0	+2
c54783_g1_i1	0	0	0	0	0	0	0	0	0	0	0	0	0	0	0	0	0	0	392	393	264	33.16	pper:18790349 calcium uniporter protein 4, mitochondrial	pper:18790349	K20858	340	155	197	12.65	83.2	4e-14	40/43	93	41/43	95	0/43	0	-1
c43204_g1_i1	23	36	30	40	42	53	50	35	28	0.97	1.39	1.21	1.5	2.1	2.22	1.76	1.46	1.33	1578	162	1371	76.68	pper:18776071 beta-1,6-galactosyltransferase GALT31A	pper:18776071	K20856	403	1	403	100	820.8	1e-235	399/403	99	399/403	99	0/403	0	+3
c34940_g2_i1	150	170	295	807	539	531	294	276	255	5.92	6.13	11.14	28.25	25.2	20.75	9.7	10.77	11.35	1672	290	1511	73.09	pper:18783823 probable beta-1,3-galactosyltransferase 2 isoform X2	pper:18783823	K20855	404	1	404	100	815.8	4e-234	398/407	97	402/407	98	3/407	0	+2
c34940_g3_i1	1	0	0	0	0	0	0	1	0	0.36	0	0	0	0	0	0	0.37	0	377	307	160	39.26	gmx:100794838 probable beta-1,3-galactosyltransferase 2	gmx:100794838	K20855	407	359	407	12.04	111.7	9e-23	49/49	100	49/49	100	0/49	0	-3
c37302_g1_i1	39	27	17	18	17	32	29	23	16	4.39	2.8	1.84	1.81	2.26	3.62	2.77	2.57	2.06	729	2	371	50.75	pper:18779842 probable beta-1,3-galactosyltransferase 3	pper:18779842	K20855	402	280	402	30.6	270	4e-70	123/123	100	123/123	100	0/123	0	+2
c37640_g1_i2	3	4	5	17	3	3	13	12	13	0.3	0.37	0.48	1.51	0.35	0.3	1.1	1.19	1.48	795	82	796	89.94	pper:18779842 probable beta-1,3-galactosyltransferase 3	pper:18779842	K20855	402	1	238	59.2	466.1	4e-129	231/238	97	233/238	97	0/238	0	+1
c39120_g1_i2	900	1021	994	1140	424	503	805	611	611	30.04	31.11	31.72	33.73	16.77	16.6	22.43	20.15	22.97	1937	2	1343	69.28	pper:18794058 beta-1,3-galactosyltransferase 7 isoform X4	pper:18794058	K20855	447	1	447	100	904.4	1e-260	443/447	99	444/447	99	0/447	0	+2
c44250_g1_i1	178	159	242	297	153	146	204	152	152	5.62	4.58	7.31	8.31	5.73	4.56	5.38	4.74	5.4	2035	399	1611	59.61	pper:18781258 probable beta-1,3-galactosyltransferase 2 isoform X1	pper:18781258	K20855	404	1	404	100	827.8	1e-237	401/404	99	403/404	99	0/404	0	+3
c47236_g1_i1	0	3	1	4	0	1	0	3	1	0	0.47	0.16	0.61	0	0.17	0	0.51	0.2	557	10	487	85.82	mdm:103419637 probable beta-1,3-galactosyltransferase 1	mdm:103419637	K20855	621	4	162	25.6	223.8	2e-56	101/159	63	135/159	84	0/159	0	+1
c56809_g1_i1	0	0	0	1	0	0	0	0	0	0	0	0	0.23	0	0	0	0	0	444	444	252	43.47	mdm:103419637 probable beta-1,3-galactosyltransferase 1	mdm:103419637	K20855	621	105	172	10.95	68.6	1e-09	32/68	47	50/68	73	4/68	5	-2
c30834_g1_i1	0	2	3	2	4	1	4	6	2	0	0.17	0.27	0.17	0.45	0.09	0.32	0.56	0.22	826	368	254	13.92	pper:18785442 hydroxyproline O-galactosyltransferase HPGT1	pper:18785442	K20854	342	1	38	11.11	70.9	4e-10	36/38	94	36/38	94	0/38	0	-1
c42078_g1_i1	224	280	349	537	208	317	505	386	283	7.11	8.12	10.59	15.11	7.83	9.95	13.38	12.11	10.12	2025	430	1456	50.72	pper:18785442 hydroxyproline O-galactosyltransferase HPGT1	pper:18785442	K20854	342	1	342	100	682.6	7e-194	337/342	98	338/342	98	0/342	0	+1
c42078_g2_i1	0	0	0	0	0	1	0	0	0	0	0	0	0	0	0.21	0	0	0	502	371	236	27.09	pper:18785442 hydroxyproline O-galactosyltransferase HPGT1	pper:18785442	K20854	342	298	342	13.16	99	8e-19	44/45	97	44/45	97	0/45	0	-1
c43052_g2_i1	177	215	246	380	163	205	373	271	248	6.29	6.97	8.35	11.96	6.86	7.2	11.06	9.51	9.92	1834	778	1330	30.15	pper:18776410 hydroxyproline O-galactosyltransferase HPGT1	pper:18776410	K20854	342	159	342	53.8	372.1	2e-100	178/184	96	179/184	97	0/184	0	+1
c43052_g3_i1	392	460	490	635	346	393	649	459	401	14.81	15.87	17.71	21.28	15.49	14.7	20.49	17.14	17.08	1737	203	1232	59.3	pper:18792189 hydroxyproline O-galactosyltransferase HPGT3	pper:18792189	K20854	343	1	343	100	693.3	3e-197	341/343	99	342/343	99	0/343	0	+2
c29469_g1_i1	68	64	42	38	74	77	83	73	46	12.85	11.23	7.69	6.5	16.43	14.86	13.49	13.8	10.12	523	2	134	25.43	pper:18788411 hydroxyproline O-galactosyltransferase GALT6	pper:18788411	K20843	668	625	668	6.59	107.1	3e-21	44/44	100	44/44	100	0/44	0	+2
c39159_g1_i2	185	213	442	798	222	244	540	453	441	4.82	5.07	11.01	18.42	6.86	6.28	11.74	11.66	12.93	2418	525	2418	78.33	pper:18788411 hydroxyproline O-galactosyltransferase GALT6	pper:18788411	K20843	668	1	631	94.46	1268.1	0	615/631	97	618/631	97	0/631	0	+3
c44864_g3_i1	445	546	842	1114	407	512	955	696	670	8.34	9.33	15.08	18.48	9.05	9.46	14.91	12.88	14.1	3277	584	2543	59.81	pper:18778054 hydroxyproline O-galactosyltransferase GALT6	pper:18778054	K20843	653	1	653	100	1314.3	0	641/653	98	648/653	99	0/653	0	+2
c45021_g1_i6	32	42	67	98	51	49	111	76	67	0.72	0.86	1.44	1.95	1.36	1.09	2.08	1.69	1.69	2766	513	2415	68.8	pper:18790390 hydroxyproline O-galactosyltransferase GALT3	pper:18790390	K20843	634	1	634	100	1269.6	0	620/634	97	632/634	99	0/634	0	+3
c45021_g2_i3	2	4	6	3	0	0	0	0	0	0.12	0.23	0.36	0.17	0	0	0	0	0	1143	1065	162	79.09	pper:18790390 hydroxyproline O-galactosyltransferase GALT3	pper:18790390	K20843	634	1	473	74.61	517.3	2e-144	286/473	60	298/473	63	172/473	36	-2
c52783_g1_i1	396	433	753	1029	571	590	883	741	584	8.61	8.58	15.63	19.79	14.72	12.65	15.99	15.9	14.26	2857	521	2573	71.86	pper:18778347 hydroxyproline O-galactosyltransferase GALT2	pper:18778347	K20843	684	1	684	100	1387.9	0	676/684	98	680/684	99	0/684	0	+2
c45052_g2_i1	336	479	611	861	374	455	726	668	597	7.17	9.32	12.46	16.26	9.47	9.58	12.91	14.07	14.32	2905	94	2227	73.46	pper:18775303 putative RNA polymerase II subunit B1 CTD phosphatase RPAP2 homolog	pper:18775303	K20827	711	1	711	100	1158.3	0	663/711	93	668/711	93	0/711	0	+1
c1918_g1_i2	0	0	0	2	0	0	0	0	0	0	0	0	0.86	0	0	0	0	0	342	342	3	99.42	crb:CARUB_v10007341mg hypothetical protein	crb:CARUB_v10007341mg	K20826	2088	36	130	4.55	139.8	3e-31	75/117	64	81/117	69	26/117	22	-2
c17902_g1_i1	139	172	289	739	137	245	389	305	311	1.79	2.02	3.56	8.42	2.09	3.11	4.17	3.88	4.49	4667	37	4615	98.11	pper:18767645 transcriptional elongation regulator MINIYO	pper:18767645	K20826	1526	1	1526	100	2936	0	1481/1526	97	1497/1526	98	0/1526	0	+1
c29712_g1_i1	0	1	2	1	0	0	1	0	0	0	0.08	0.17	0.08	0	0	0.07	0	0	874	503	158	39.59	pper:18778430 uncharacterized protein LOC18778430	pper:18778430	K20824	115	1	115	100	230.3	4e-58	115/115	100	115/115	100	0/115	0	-1
c34731_g1_i1	4	0	0	0	0	1	0	0	1	0.35	0	0	0	0	0.09	0	0	0.1	869	176	521	39.82	pper:18778430 uncharacterized protein LOC18778430	pper:18778430	K20824	115	1	115	100	230.3	4e-58	115/115	100	115/115	100	0/115	0	+2
c23916_g1_i1	141	152	227	391	65	125	335	314	253	3.19	3.14	4.9	7.83	1.74	2.79	6.31	7.01	6.43	2754	320	2504	79.34	pper:18769017 N-alpha-acetyltransferase 35, NatC auxiliary subunit	pper:18769017	K20823	728	1	728	100	1441	0	714/728	98	721/728	99	0/728	0	+2
c58269_g1_i1	0	0	0	0	0	0	2	0	0	0	0	0	0	0	0	2.12	0	0	262	4	262	98.85	mgl:MGL_2069 hypothetical protein	mgl:MGL_2069	K20823	684	121	210	13.16	84.3	1e-14	38/90	42	57/90	63	4/90	4	+1
c74167_g1_i1	0	0	0	0	0	0	0	0	1	0	0	0	0	0	0	0	0	0.22	525	276	39	45.33	pper:18769017 N-alpha-acetyltransferase 35, NatC auxiliary subunit	pper:18769017	K20823	728	650	728	10.85	154.5	2e-35	76/79	96	77/79	97	0/79	0	-2
c33263_g1_i2	111	237	185	120	140	177	236	229	140	10.18	19.96	16.3	9.83	15.16	16.24	18.27	20.84	14.63	845	122	491	43.79	pper:18779597 kxDL motif-containing protein 1	pper:18779597	K20818	123	1	123	100	243.8	3e-62	123/123	100	123/123	100	0/123	0	+2
c36783_g1_i1	1220	1400	1399	1177	1357	1486	1392	1233	1014	35.51	37.19	38.92	30.35	46.81	42.74	33.8	35.44	33.21	2189	137	1085	43.35	pper:18775468 uncharacterized protein LOC18775468	pper:18775468	K20799	316	1	316	100	611.3	2e-172	309/316	97	313/316	99	0/316	0	+2
c41204_g1_i1	21	14	21	48	7	14	37	37	37	0.5	0.3	0.48	1.01	0.2	0.33	0.73	0.87	0.99	2638	3	2067	78.28	pper:18778317 small RNA 2'-O-methyltransferase	pper:18778317	K20798	942	239	942	74.73	1318.9	0	671/704	95	675/704	95	16/704	2	+3
c62381_g1_i1	0	0	0	3	0	0	2	2	0	0	0	0	0.36	0	0	0.23	0.27	0	647	15	648	97.99	pper:18778317 small RNA 2'-O-methyltransferase	pper:18778317	K20798	942	1	211	22.4	409.1	5e-112	206/211	97	207/211	98	0/211	0	+3
c42504_g3_i1	35	64	63	98	72	102	80	67	47	2.19	3.67	3.78	5.46	5.33	6.36	4.21	4.16	3.34	1135	46	829	69.07	pper:18776082 N-alpha-acetyltransferase 40	pper:18776082	K20794	264	1	264	100	482.6	6e-134	251/264	95	254/264	96	3/264	1	+1
c78999_g1_i1	382	806	623	494	631	870	700	633	505	29.15	56.41	45.62	33.6	56.92	66.22	44.96	47.88	43.79	971	147	633	50.15	pper:18789044 N-alpha-acetyltransferase 50	pper:18789044	K20793	162	1	162	100	328.6	1e-87	162/162	100	162/162	100	0/162	0	+3
c42424_g1_i1	1289	1185	1462	2599	826	953	1777	1615	1326	22.38	18.75	24.24	39.91	17.01	16.31	25.68	27.67	25.84	3521	222	2913	76.46	pper:18783773 N-alpha-acetyltransferase 16, NatA auxiliary subunit	pper:18783773	K20792	897	1	897	100	1728.8	0	888/897	98	894/897	99	0/897	0	+3
c5183_g1_i1	1569	1904	1432	1146	1673	2111	1258	1119	976	168.36	188	147.86	110.05	211.85	227.41	114.3	119.33	119.79	754	222	693	62.6	pper:18787673 N-alpha-acetyltransferase daf-31	pper:18787673	K20791	213	1	157	73.71	322.4	7e-86	157/157	100	157/157	100	0/157	0	+3
c32818_g2_i1	0	0	0	0	0	0	1	0	0	0	0	0	0	0	0	0.23	0	0	441	54	129	17.23	pper:18787673 N-alpha-acetyltransferase daf-31	pper:18787673	K20791	213	189	213	11.74	51.6	0.0001	25/25	100	25/25	100	0/25	0	+3
c35107_g1_i1	63	85	80	63	46	50	110	73	64	4.03	4.99	4.91	3.59	3.48	3.19	5.91	4.63	4.64	1115	130	673	48.79	pper:18783086 probable nucleoside diphosphate kinase 5	pper:18783086	K20790	181	1	181	100	349	1e-93	175/181	96	178/181	98	0/181	0	+1
c10139_g1_i1	0	0	0	0	0	0	1	1	0	0	0	0	0	0	0	1.43	1.51	0	246	247	157	36.99	pper:18777290 arabinosyltransferase XEG113 isoform X2	pper:18777290	K20784	630	225	254	4.76	64.3	1e-08	30/30	100	30/30	100	0/30	0	-1
c40416_g4_i1	0	0	1	0	0	0	4	0	0	0	0	0.21	0	0	0	0.74	0	0	489	180	27	31.49	pper:18777290 arabinosyltransferase XEG113 isoform X2	pper:18777290	K20784	630	1	51	8.1	104	2e-20	51/51	100	51/51	100	0/51	0	-2
c46104_g3_i1	317	359	566	964	404	553	635	551	509	6.71	6.93	11.44	18.05	10.14	11.55	11.19	11.51	12.1	2928	669	2559	64.58	pper:18777290 arabinosyltransferase XEG113 isoform X2	pper:18777290	K20784	630	1	630	100	1302.3	0	625/630	99	629/630	99	0/630	0	+3
c61012_g1_i1	0	1	2	3	1	0	2	0	2	0	0.08	0.16	0.22	0.1	0	0.14	0	0.19	920	667	364	33.04	pper:18777290 arabinosyltransferase XEG113 isoform X2	pper:18777290	K20784	630	53	153	16.03	195.3	2e-47	96/101	95	99/101	98	0/101	0	-3
c63759_g1_i1	0	0	1	1	0	0	0	0	1	0	0	0.34	0.32	0	0	0	0	0.42	384	255	3	65.89	pper:18777290 arabinosyltransferase XEG113 isoform X2	pper:18777290	K20784	630	255	338	13.33	181	1e-43	84/84	100	84/84	100	0/84	0	-2
c41220_g1_i1	460	616	656	839	435	678	895	698	603	17.13	20.95	23.37	27.71	19.19	24.99	27.85	25.69	25.31	1759	53	1340	73.22	pper:18767341 arabinosyltransferase RRA2	pper:18767341	K20783	429	1	429	100	848.2	8e-244	422/429	98	426/429	99	0/429	0	+2
c41220_g2_i1	260	327	397	514	265	315	376	303	318	8.1	9.3	11.83	14.19	9.79	9.7	9.78	9.33	11.16	2059	352	1651	63.14	pper:18789707 arabinosyltransferase RRA3	pper:18789707	K20783	433	1	433	100	870.9	1e-250	430/433	99	432/433	99	0/433	0	+1
c34760_g1_i1	883	912	1335	1817	1015	1188	1670	1436	1350	26.21	24.7	37.87	47.78	35.7	34.84	41.35	42.09	45.09	2151	194	1286	50.81	pper:18792882 hydroxyproline O-arabinosyltransferase 1	pper:18792882	K20782	364	1	364	100	754.2	2e-215	360/364	98	363/364	99	0/364	0	+2
c39294_g1_i1	18	10	26	62	11	5	36	32	29	1.03	0.52	1.43	3.16	0.75	0.28	1.73	1.81	1.88	1221	477	1221	61.02	pper:18780658 hydroxyproline O-arabinosyltransferase 3	pper:18780658	K20782	363	1	217	59.78	428.3	1e-117	211/248	85	214/248	86	31/248	12	+3
c42280_g1_i2	428	474	424	449	351	544	458	355	310	13.02	13.16	12.33	12.1	12.65	16.35	11.63	10.67	10.61	2104	327	1431	52.52	pper:18785031 hydroxyproline O-arabinosyltransferase 3	pper:18785031	K20782	368	1	368	100	760.8	2e-217	360/368	97	365/368	99	0/368	0	+3
c60640_g1_i1	66	96	85	64	29	44	128	72	69	6.65	8.89	8.23	5.76	3.45	4.44	10.9	7.2	7.94	789	17	341	41.19	pper:18780658 hydroxyproline O-arabinosyltransferase 3	pper:18780658	K20782	363	256	363	29.75	229.2	8e-58	106/108	98	108/108	100	0/108	0	+2
c9477_g1_i1	436	458	641	1256	311	414	901	694	728	7.72	7.39	10.84	19.67	6.53	7.23	13.28	12.12	14.47	3457	398	2891	72.14	pper:18782787 peptidyl serine alpha-galactosyltransferase	pper:18782787	K20781	831	1	831	100	1724.9	0	818/831	98	821/831	98	0/831	0	+2
c1429_g1_i1	1	2	1	2	1	2	2	0	0	0.11	0.2	0.1	0.19	0.13	0.22	0.18	0	0	750	1	628	83.73	pper:18779148 Werner Syndrome-like exonuclease	pper:18779148	K20777	213	4	212	98.12	414.5	1e-113	198/209	94	205/209	98	0/209	0	+1
c41657_g1_i1	230	298	197	191	269	325	379	297	185	26.1	31.13	21.52	19.41	36.01	37.07	36.45	33.51	24.04	725	128	509	52.69	pper:18789899 uncharacterized protein LOC18789899	pper:18789899	K20776	269	143	269	47.21	263.1	5e-68	125/127	98	127/127	100	0/127	0	+2
c46415_g1_i1	755	903	1281	1145	797	1152	1609	1282	1046	21.76	23.74	35.28	29.22	27.22	32.8	38.68	36.48	33.91	2209	920	116	36.44	pper:18789899 uncharacterized protein LOC18789899	pper:18789899	K20776	269	1	269	100	501.1	3e-139	256/269	95	259/269	96	1/269	0	-1
c38523_g1_i1	20209	23178	31588	32527	1827	2101	56841	45624	46152	601.38	629.46	898.49	857.48	64.43	61.78	1411.23	1340.85	1545.51	2146	222	1698	68.83	pper:18787058 1-aminocyclopropane-1-carboxylate synthase 1	pper:18787058	K20772	492	1	492	100	978.8	5e-283	481/492	97	487/492	98	0/492	0	+3
c52228_g1_i1	0	1	1	0	0	0	0	4	0	0	0.12	0.13	0	0	0	0	0.54	0	646	1	478	73.99	pper:18775762 1-aminocyclopropane-1-carboxylate synthase	pper:18775762	K20772	483	325	483	32.92	316.6	3e-84	152/159	95	156/159	98	0/159	0	+1
c32842_g1_i1	16	4	10	14	0	2	9	7	4	0.57	0.13	0.34	0.44	0	0.07	0.27	0.25	0.16	1836	3	1434	78	pper:18791455 cytochrome P450 711A1	pper:18791455	K20771	538	62	538	88.66	931.4	8e-269	465/477	97	470/477	98	0/477	0	+3
c45974_g1_i1	19	25	38	50	42	62	39	38	38	0.64	0.77	1.22	1.49	1.68	2.06	1.1	1.26	1.44	1922	154	1681	79.5	pper:18766385 cytochrome P450 94A1	pper:18766385	K20769	509	1	509	100	991.9	5e-287	495/509	97	501/509	98	0/509	0	+1
c46566_g1_i1	118	126	38	18	55	77	34	22	19	13.15	12.93	4.08	1.8	7.23	8.63	3.21	2.44	2.42	734	203	305	14.03	pxb:103946020 cytochrome P450 94A1-like	pxb:103946020	K20769	508	142	175	6.69	50.4	0.0005	26/34	76	28/34	82	0/34	0	+2
c29961_g1_i3	0	0	0	0	89	0	0	19	0	0	0	0	0	3.41	0	0	0.61	0	1993	51	1773	86.45	mmu:93695 Gpnmb, DC-HIL, Dchil, ipd; glycoprotein (transmembrane) nmb	mmu:93695	K20732	574	1	574	100	1062.4	3e-308	573/574	99	573/574	99	0/574	0	+3
c27576_g1_i1	419	374	403	324	358	436	527	409	325	19.15	15.63	17.63	13.15	19.37	19.75	20.16	18.48	16.77	1474	444	1134	46.88	pper:18769801 protein RTE1-HOMOLOG	pper:18769801	K20726	230	1	230	100	478	2e-132	227/230	98	227/230	98	0/230	0	+3
c41998_g1_i4	204	191	139	142	40	30	161	145	113	5.2	4.44	3.39	3.21	1.21	0.76	3.42	3.65	3.24	2467	1093	1516	17.19	pper:18792235 protein REVERSION-TO-ETHYLENE SENSITIVITY1	pper:18792235	K20726	243	103	243	58.02	290.4	9e-76	135/141	95	139/141	98	0/141	0	+1
c25973_g1_i1	35	38	15	12	24	39	14	11	10	6.7	6.76	2.78	2.08	5.4	7.63	2.31	2.11	2.23	519	3	168	31.98	pper:18786231 protein MKS1	pper:18786231	K20725	230	176	230	23.91	121.7	1e-25	53/55	96	54/55	98	0/55	0	+3
c72565_g1_i1	6	6	13	9	10	15	6	16	10	1.74	1.63	3.68	2.39	3.39	4.53	1.52	4.67	3.44	417	45	417	89.45	pper:18786231 protein MKS1	pper:18786231	K20725	230	58	181	53.91	251.9	6e-65	123/124	99	123/124	99	0/124	0	+3
c74966_g1_i1	1	2	6	2	2	9	0	3	0	0.06	0.11	0.35	0.11	0.14	0.54	0	0.18	0	1169	76	727	55.77	pper:18767858 protein MKS1	pper:18767858	K20725	217	1	217	100	320.1	5e-85	210/217	96	213/217	98	0/217	0	+1
c22939_g1_i1	1719	1817	1944	2049	1505	1790	2241	1686	1848	60.07	57.98	64.97	63.48	62.32	61.88	65.4	58.21	72.75	1860	384	1401	54.73	pper:18782167 uncharacterized protein LOC18782167	pper:18782167	K20724	339	1	339	100	615.5	9e-174	332/339	97	335/339	98	0/339	0	+3
c84857_g1_i1	0	0	0	0	0	0	1	0	0	0	0	0	0	0	0	0.66	0	0	295	6	294	97.97	pfj:MYCFIDRAFT_54071 hypothetical protein	pfj:MYCFIDRAFT_54071	K20724	280	144	239	34.29	140.2	2e-31	66/96	68	81/96	84	0/96	0	+3
c26415_g1_i1	3016	3972	3762	4906	2916	3907	5118	4009	3823	132.56	159.56	158.23	191.37	151.77	170.17	188.17	174.21	189.64	1524	392	1160	50.46	pper:18784752 reticulon-like protein B1	pper:18784752	K20721	265	10	265	96.6	429.9	6e-118	237/256	92	240/256	93	0/256	0	+2
c40818_g1_i1	2620	3430	2427	1732	3546	4600	3028	2518	1685	63.82	76.2	56.48	37.35	102.4	110.6	61.47	60.55	46.14	2573	249	1020	30	pper:18777886 reticulon-like protein B2	pper:18777886	K20721	257	1	257	100	493.8	6e-137	250/257	97	254/257	98	0/257	0	+3
c51009_g1_i1	0	0	0	0	0	0	0	0	0	0	0	0	0	0	0	0	0	0	227	2	95	41.41	pper:18768549 reticulon-like protein B11	pper:18768549	K20721	207	118	148	14.98	53.9	1e-05	26/31	83	26/31	83	0/31	0	+2
c78535_g1_i1	9647	11683	9590	7930	7658	8950	13168	10598	9499	424.64	470.04	403.99	309.81	399.19	390.42	484.9	461.25	471.93	1522	279	1050	50.72	pper:18787472 reticulon-like protein B6	pper:18787472	K20721	257	1	257	100	463.4	5e-128	257/257	100	257/257	100	0/257	0	+3
c78648_g1_i1	1716	2485	2041	2022	1623	2475	2341	1742	1800	61.58	81.44	70.05	64.34	69.01	87.88	70.18	61.77	72.79	1817	210	831	34.23	pper:18768549 reticulon-like protein B11	pper:18768549	K20721	207	1	207	100	403.7	5e-110	204/207	98	205/207	99	0/207	0	+3
c67839_g1_i1	0	0	0	0	0	0	0	0	0	0	0	0	0	0	0	0	0	0	229	2	230	100	mmu:68585 Rtn4, 1110020G17Rik, AA407876, AA409940, AA960376, ASY, C130026I10Rik, NOGO, NSP-CL, NgA, Nogo-A, Nogo-B, Nogo-C, mKIAA0886, mKIAA4153; reticulon 4	mmu:68585	K20720	1162	1071	1146	6.54	149.4	2e-34	76/76	100	76/76	100	0/76	0	+2
c645_g1_i1	0	1	1	3	3	0	3	1	4	0	0.06	0.06	0.16	0.22	0	0.15	0.06	0.28	1158	1	859	74.18	pper:18787401 LRR receptor-like serine/threonine-protein kinase ERL1	pper:18787401	K20718	986	701	986	29.01	510.4	3e-142	277/286	96	279/286	97	0/286	0	+1
c44119_g1_i1	235	227	370	705	473	402	389	328	331	4.28	3.77	6.44	11.37	10.23	7.22	5.9	5.9	6.77	3364	1389	2796	41.85	pper:18791862 LRR receptor-like serine/threonine-protein kinase ERECTA isoform X2	pper:18791862	K20718	991	523	991	47.33	934.1	2e-269	462/469	98	464/469	98	0/469	0	+3
c49417_g1_i1	0	2	0	0	0	0	0	0	0	0	0.83	0	0	0	0	0	0	0	349	47	350	87.11	pper:18787401 LRR receptor-like serine/threonine-protein kinase ERL1	pper:18787401	K20718	986	543	643	10.24	204.1	1e-50	100/101	99	100/101	99	0/101	0	+2
c78162_g1_i1	0	0	0	0	5	0	0	0	0	0	0	0	0	8.15	0	0	0	0	245	2	224	91.02	vvi:100259283 LRR receptor-like serine/threonine-protein kinase ERECTA	vvi:100259283	K20718	994	860	933	7.44	114.4	9e-24	55/74	74	62/74	83	0/74	0	+2
c43539_g2_i1	558	765	1004	1582	558	622	1076	943	838	9.02	11.27	15.5	22.63	10.7	9.91	14.48	15.05	15.21	3764	411	3081	70.96	pper:18777655 mitogen-activated protein kinase kinase kinase YODA	pper:18777655	K20717	890	1	890	100	1686.4	0	853/890	95	860/890	96	0/890	0	+3
c43539_g3_i1	743	801	873	1580	364	434	1051	842	750	11.21	11.01	12.57	21.07	6.51	6.45	13.19	12.53	12.69	4020	531	3240	67.41	pper:18784921 mitogen-activated protein kinase kinase kinase YODA	pper:18784921	K20717	902	1	902	100	1772.7	0	894/903	99	899/903	99	1/903	0	+3
c39572_g1_i1	10	2	5	4	10	6	6	4	4	0.53	0.1	0.25	0.19	0.62	0.31	0.27	0.21	0.24	1306	23	1304	98.16	pper:18778337 mitogen-activated protein kinase kinase kinase 2	pper:18778337	K20716	457	1	427	93.44	820.5	1e-235	396/427	92	403/427	94	0/427	0	+2
c45330_g1_i1	617	928	1084	1002	610	760	833	609	617	20.27	27.83	34.04	29.17	23.74	24.68	22.84	19.76	22.82	1965	77	1400	67.38	pper:18781947 mitogen-activated protein kinase kinase kinase 2	pper:18781947	K20716	444	1	444	100	848.2	9e-244	421/444	94	427/444	96	3/444	0	+2
c65327_g1_i1	0	0	1	0	0	0	0	0	0	0	0	0.63	0	0	0	0	0	0	306	69	3	21.9	pper:18778337 mitogen-activated protein kinase kinase kinase 2	pper:18778337	K20716	457	1	22	4.81	49.3	0.0004	22/22	100	22/22	100	0/22	0	-2
c30771_g1_i1	286	334	567	1537	420	439	678	581	598	4.8	5.11	9.09	22.83	8.37	7.27	9.48	9.63	11.27	3632	195	3216	83.2	pper:18772061 phototropin-1	pper:18772061	K20715	1007	1	1007	100	1952.9	0	968/1007	96	975/1007	96	0/1007	0	+3
c38949_g1_i4	9	7	12	23	0	5	20	13	14	0.26	0.18	0.33	0.58	0	0.14	0.48	0.37	0.45	2216	664	1861	54.06	pper:18766634 phototropin-2 isoform X1	pper:18766634	K20715	1000	602	1000	39.9	799.7	4e-229	389/399	97	394/399	98	0/399	0	+1
c44450_g1_i8	0	4	0	3	0	0	12	5	9	0	0.2	0	0.15	0	0	0.56	0.27	0.57	1252	783	624	12.78	pper:18772061 phototropin-1	pper:18772061	K20715	1007	925	977	5.26	102.1	2e-19	47/53	88	49/53	92	0/53	0	-3
c47770_g1_i1	0	0	0	2	0	0	0	0	1	0	0	0	1.97	0	0	0	0	1.34	267	203	116	32.96	egr:104422540 phototropin-1	egr:104422540	K20715	1017	663	691	2.85	58.2	8e-07	26/29	89	28/29	96	0/29	0	-3
c56047_g1_i1	0	0	0	1	0	0	1	0	0	0	0	0	1.85	0	0	1.86	0	0	234	170	44	54.27	pper:18772061 phototropin-1	pper:18772061	K20715	1007	830	871	4.17	88.2	7e-16	42/42	100	42/42	100	0/42	0	-3
c61092_g1_i1	0	0	0	0	0	0	0	0	0	0	0	0	0	0	0	0	0	0	259	259	109	58.3	pper:18772061 phototropin-1	pper:18772061	K20715	1007	564	613	4.97	104	1e-20	48/50	96	49/50	98	0/50	0	-2
c65084_g1_i1	0	0	0	0	0	0	0	2	0	0	0	0	0	0	0	0	4.16	0	231	199	1	86.15	pper:18772061 phototropin-1	pper:18772061	K20715	1007	613	652	3.97	71.6	6e-11	38/66	57	39/66	59	26/66	39	-1
c79182_g1_i1	0	0	0	2	0	0	0	0	1	0	0	0	1.31	0	0	0	0	0.87	298	1	298	100	pper:18766634 phototropin-2 isoform X1	pper:18766634	K20715	1000	274	372	9.9	199.5	2e-49	99/99	100	99/99	100	0/99	0	+1
c26298_g1_i1	80	96	63	87	156	245	30	27	28	3.7	4.06	2.79	3.57	8.54	11.24	1.16	1.24	1.46	1459	53	1328	87.46	pper:18768645 serine/threonine-protein kinase OXI1	pper:18768645	K20714	425	1	425	100	768.5	7e-220	404/425	95	413/425	97	0/425	0	+2
c74525_g1_i1	0	0	0	0	0	0	0	3	0	0	0	0	0	0	0	0	4.7	0	244	6	243	97.54	nle:100581423 ECT2; epithelial cell transforming 2	nle:100581423	K20704	883	1	79	8.95	146.4	2e-33	77/79	97	78/79	98	0/79	0	+3
c76806_g1_i1	0	0	0	0	4	0	0	0	0	0	0	0	0	18.26	0	0	0	0	204	3	204	99.02	hsa:9828 ARHGEF17, P164RHOGEF, RHOGEF17, TEM4, p164-RhoGEF; Rho guanine nucleotide exchange factor 17	hsa:9828	K20689	2063	1423	1489	3.25	142.1	3e-32	67/67	100	67/67	100	0/67	0	+3
c32342_g1_i1	49	63	81	201	423	551	51	42	45	1.77	2.08	2.8	6.45	18.14	19.74	1.54	1.5	1.84	1803	98	1544	80.26	pper:18791516 beta-amyrin 28-oxidase	pper:18791516	K20667	482	1	482	100	971.8	5e-281	479/482	99	482/482	100	0/482	0	+2
c45896_g1_i1	62	74	125	379	442	549	57	51	43	2.4	2.62	4.64	13.03	20.3	21.07	1.85	1.95	1.88	1698	61	1507	85.22	pper:18778487 beta-amyrin 28-oxidase	pper:18778487	K20667	482	1	482	100	945.3	5e-273	472/482	97	477/482	98	0/482	0	+1
c79626_g1_i1	0	0	0	0	3	0	0	0	1	0	0	0	0	11.96	0	0	0	5.64	208	207	3	98.56	fve:101306240 beta-amyrin 28-oxidase-like	fve:101306240	K20667	142	38	105	47.89	124	1e-26	57/68	83	60/68	88	0/68	0	-3
c17389_g1_i1	2	1	2	0	0	1	0	2	0	0.37	0.17	0.36	0	0	0.19	0	0.37	0	532	92	341	46.99	vvi:100263117 cytochrome P450 714C2	vvi:100263117	K20661	519	261	340	15.41	57.4	3e-06	28/83	33	48/83	57	3/83	3	+2
c19208_g1_i1	1	3	7	10	2	1	5	3	9	0.06	0.17	0.42	0.56	0.15	0.06	0.26	0.19	0.64	1133	1	973	85.88	pper:18774452 cytochrome P450 714A1	pper:18774452	K20661	533	210	533	60.79	634	2e-179	317/324	97	319/324	98	0/324	0	+1
c24597_g1_i2	1	0	0	0	0	0	0	0	0	0.24	0	0	0	0	0	0	0	0	461	432	174	56.18	pper:18786250 cytochrome P450 714A1	pper:18786250	K20661	554	41	126	15.52	173.7	2e-41	84/86	97	84/86	97	0/86	0	-1
c28122_g1_i1	26	28	33	18	2	1	72	56	47	1.01	0.99	1.23	0.62	0.09	0.04	2.34	2.15	2.06	1695	30	1572	91.03	pper:18786250 cytochrome P450 714A1	pper:18786250	K20661	554	41	554	92.78	1027.7	7e-298	509/514	99	511/514	99	0/514	0	+3
c52254_g1_i1	0	0	0	1	0	0	0	0	1	0	0	0	0.38	0	0	0	0	0.5	358	2	359	100	pper:18774452 cytochrome P450 714A1	pper:18774452	K20661	533	84	202	22.33	241.5	7e-62	117/119	98	118/119	99	0/119	0	+2
c82865_g1_i1	0	0	2	0	0	0	1	0	0	0	0	1.33	0	0	0	0.62	0	0	301	190	4	62.13	pper:18786250 cytochrome P450 714A1	pper:18786250	K20661	554	410	471	11.19	131.7	7e-29	62/62	100	62/62	100	0/62	0	-2
c31329_g1_i3	158	190	271	468	175	268	344	304	245	3.34	3.66	5.47	8.76	4.39	5.59	6.06	6.34	5.82	2931	209	2492	77.93	tcc:18589606 lupeol synthase	tcc:18589606	K20659	755	1	753	99.74	1331.2	0	614/761	80	684/761	89	8/761	1	+2
c26958_g1_i1	0	2	2	1	0	2	5	8	3	0	0.14	0.14	0.07	0	0.15	0.31	0.58	0.25	997	2	566	56.67	pper:18768296 rho GTPase-activating protein 2	pper:18768296	K20642	472	285	472	39.83	285	2e-74	170/188	90	171/188	90	0/188	0	+2
c37264_g1_i1	584	645	852	903	638	858	1179	924	864	22.89	23.1	31.95	31.4	29.63	33.3	38.63	35.8	38.19	1682	67	1387	78.54	pper:18769797 rho GTPase-activating protein 5	pper:18769797	K20642	530	91	530	83.02	823.2	3e-236	433/440	98	434/440	98	0/440	0	+1
c55498_g1_i1	0	1	0	0	0	1	0	0	1	0	0.4	0	0	0	0.44	0	0	0.51	355	1	355	100	pper:18768296 rho GTPase-activating protein 2	pper:18768296	K20642	472	121	238	25	238	8e-61	117/118	99	118/118	100	0/118	0	+1
c79303_g1_i1	0	0	0	0	0	1	0	0	1	0	0	0	0	0	0.71	0	0	0.82	303	4	304	99.34	pper:18768296 rho GTPase-activating protein 2	pper:18768296	K20642	472	19	118	21.19	196.1	3e-48	98/100	98	98/100	98	0/100	0	+1
c66086_g1_i1	0	0	0	0	0	0	0	1	0	0	0	0	0	0	0	0	1.51	0	246	2	245	99.19	mmu:70497 Arhgap17, 5730403H17Rik, Nadrin, Nadrin2, Rich1, Wbp15; Rho GTPase activating protein 17	mmu:70497	K20638	846	448	528	9.57	167.9	7e-40	81/81	100	81/81	100	0/81	0	+2
c57206_g1_i1	0	0	0	0	0	0	0	6	0	0	0	0	0	0	0	0	7.94	0	253	2	155	60.87	hsa:29 ABR, MDB; active BCR-related	hsa:29	K20629	859	809	859	5.94	105.9	3e-21	51/51	100	51/51	100	0/51	0	+2
c20074_g1_i1	82240	60014	31413	39126	56815	73871	31150	27450	25655	2971.9	1980.55	1085.63	1253.58	2432.38	2641.19	940.29	980.16	1044.66	1806	483	1239	41.92	pper:18793978 expansin-A1	pper:18793978	K20628	252	1	252	100	534.3	3e-149	247/252	98	250/252	99	0/252	0	+3
c39700_g3_i1	212471	210226	112088	108178	162516	210303	107334	86059	81156	9679.7	8755.16	4887.59	4374.95	8766.96	9497.63	4091.89	3876.98	4174.37	1478	291	1047	51.22	pper:18785430 expansin-A8	pper:18785430	K20628	252	1	252	100	535.8	7e-150	250/252	99	252/252	100	0/252	0	+3
c41550_g2_i1	1017	1205	942	979	1283	1578	465	423	333	29.65	32.06	26.25	25.28	44.33	45.45	11.31	12.18	10.92	2186	123	1626	68.8	pper:18774517 cytochrome P450 94C1	pper:18774517	K20624	501	1	501	100	981.5	8e-284	488/501	97	492/501	98	0/501	0	+3
c32172_g1_i1	229	228	175	143	171	180	150	108	87	8.4	7.64	6.14	4.65	7.43	6.53	4.59	3.91	3.6	1783	38	1571	86.03	pper:18783701 cytochrome P450 71A1	pper:18783701	K20623	511	1	511	100	1013.4	2e-293	497/511	97	505/511	98	0/511	0	+2
c32722_g1_i1	7	6	1	1	2	6	0	1	0	0.39	0.3	0.05	0.05	0.13	0.33	0	0.05	0	1257	976	70	72.16	pper:18783701 cytochrome P450 71A1	pper:18783701	K20623	511	1	302	59.1	592.8	4e-167	293/302	97	297/302	98	0/302	0	-1
c45705_g3_i3	151	176	118	175	86	109	104	116	70	3.26	3.46	2.43	3.34	2.2	2.32	1.87	2.47	1.7	2875	1769	971	27.79	pper:18768607 cytochrome P450 78A7	pper:18768607	K20619	543	17	282	48.99	485.3	2e-134	242/266	90	251/266	94	0/266	0	-1
c20548_g1_i1	32	32	29	41	87	73	66	25	30	1.19	1.08	1.03	1.35	3.83	2.68	2.05	0.92	1.26	1764	84	1617	86.96	pper:18776019 cytochrome P450 71A9	pper:18776019	K20617	511	1	511	100	993.8	1e-287	492/511	96	498/511	97	0/511	0	+3
c59602_g1_i1	91	119	159	301	94	98	301	226	206	3.16	3.77	5.27	9.25	3.86	3.36	8.72	7.74	8.05	1873	98	1652	83.02	pper:18783565 mitogen-activated protein kinase kinase 3 isoform X1	pper:18783565	K20607	518	1	518	100	1037.7	8e-301	515/518	99	516/518	99	0/518	0	+2
c10958_g1_i1	0	0	1	0	2	1	0	0	0	0	0	0.48	0	1.12	0.52	0	0	0	336	161	62	29.76	pper:18775570 mitogen-activated protein kinase kinase kinase ANP1 isoform X2	pper:18775570	K20606	673	640	672	4.9	68.9	6e-10	33/33	100	33/33	100	0/33	0	-3
c26261_g1_i1	0	1	1	3	0	0	1	2	3	0	0.08	0.09	0.25	0	0	0.08	0.18	0.31	845	204	846	76.09	pper:18789173 mitogen-activated protein kinase kinase kinase NPK1 isoform X1	pper:18789173	K20606	685	1	216	31.53	377.9	1e-102	212/217	97	212/217	97	4/217	1	+3
c27332_g2_i4	0	4	5	9	0	0	2	0	2	0	0.38	0.5	0.84	0	0	0.18	0	0.24	770	28	361	43.38	pper:18775570 mitogen-activated protein kinase kinase kinase ANP1 isoform X2	pper:18775570	K20606	673	1	111	16.49	208	2e-51	106/111	95	107/111	96	0/111	0	+1
c41452_g1_i1	14	12	15	14	7	4	22	20	20	0.53	0.42	0.54	0.47	0.31	0.15	0.7	0.75	0.86	1730	1	1291	74.62	pper:18775570 mitogen-activated protein kinase kinase kinase ANP1 isoform X2	pper:18775570	K20606	673	246	672	63.45	852	5e-245	418/430	97	420/430	97	3/430	0	+1
c42107_g1_i1	25	28	30	27	14	24	49	22	13	0.94	0.96	1.07	0.9	0.62	0.89	1.53	0.81	0.55	1752	3	1419	80.88	pper:18789173 mitogen-activated protein kinase kinase kinase NPK1 isoform X1	pper:18789173	K20606	685	214	685	68.91	941.4	7e-272	458/472	97	460/472	97	0/472	0	+3
c56692_g1_i1	0	0	1	0	0	0	0	0	0	0	0	2.33	0	0	0	0	0	0	226	215	95	53.54	jre:109008054 mitogen-activated protein kinase kinase kinase NPK1-like	jre:109008054	K20606	653	615	653	5.97	52	5e-05	27/40	67	31/40	77	1/40	2	-1
c42019_g1_i1	15	20	12	19	30	27	12	14	7	0.56	0.69	0.43	0.63	1.33	1	0.38	0.52	0.3	1748	1178	209	55.49	pper:18776040 mitogen-activated protein kinase kinase 9	pper:18776040	K20604	324	1	323	99.69	626.7	4e-177	321/323	99	322/323	99	0/323	0	-2
c3501_g1_i2	383	415	469	600	322	378	595	517	481	14.79	14.64	17.33	20.55	14.73	14.45	19.2	19.73	20.94	1704	139	1201	62.38	pper:18769103 mitogen-activated protein kinase kinase 2 isoform X1	pper:18769103	K20603	354	1	354	100	694.5	1e-197	342/354	96	348/354	98	0/354	0	+1
c36093_g1_i1	723	788	827	1140	552	743	1156	871	795	24.01	23.89	26.26	33.55	21.72	24.4	32.05	28.57	29.73	1946	212	1331	57.55	pper:18785815 mitogen-activated protein kinase homolog MMK2	pper:18785815	K20600	373	1	373	100	765.8	6e-219	370/373	99	371/373	99	0/373	0	+2
c32619_g1_i1	10	7	2	18	18	13	9	7	10	0.35	0.23	0.07	0.56	0.75	0.45	0.27	0.24	0.4	1840	148	1642	81.25	pper:18773299 cytochrome P450 CYP736A12	pper:18773299	K20562	498	1	498	100	989.2	3e-286	491/498	98	495/498	99	0/498	0	+1
c41767_g1_i1	0	2	2	1	0	7	3	0	2	0	0.19	0.2	0.09	0	0.72	0.26	0	0.24	776	2	716	92.14	pper:18780809 cytochrome P450 CYP736A12	pper:18780809	K20562	497	260	497	47.89	478.4	7e-133	236/238	99	236/238	99	0/238	0	+2
c41767_g2_i1	0	2	0	0	4	0	0	0	0	0	1.17	0	0	2.82	0	0	0	0	309	2	236	76.05	mdm:103428491 cytochrome P450 CYP736A12-like	mdm:103428491	K20562	499	420	497	15.63	137.5	1e-30	64/78	82	69/78	88	0/78	0	+2
c60279_g1_i1	0	0	1	1	0	0	0	0	0	0	0	0.61	0.58	0	0	0	0	0	309	2	308	99.35	pper:18780809 cytochrome P450 CYP736A12	pper:18780809	K20562	497	41	142	20.52	212.6	3e-53	102/102	100	102/102	100	0/102	0	+2
c72313_g1_i1	507	553	593	494	582	685	549	505	382	20.19	20.12	22.59	17.45	27.46	27.01	18.28	19.88	17.16	1659	286	1312	61.9	pper:18767906 transcription factor VIP1	pper:18767906	K20557	346	1	346	100	582	1e-163	328/346	94	330/346	95	4/346	1	+1
c41079_g2_i1	1	2	0	1	0	0	1	0	0	0.28	0.52	0	0.25	0	0	0.24	0	0	425	1	295	69.41	pper:18792655 geraniol 8-hydroxylase	pper:18792655	K20556	519	422	519	18.88	199.5	4e-49	94/98	95	95/98	96	0/98	0	+1
c76415_g1_i1	0	1	1	0	0	0	0	0	0	0	1.24	1.3	0	0	0	0	0	0	253	2	254	100	pper:18792655 geraniol 8-hydroxylase	pper:18792655	K20556	519	225	308	16.18	168.7	4e-40	83/84	98	83/84	98	0/84	0	+2
c78897_g1_i1	0	0	0	0	0	0	0	2	1	0	0	0	0	0	0	0	0.74	0.44	375	277	1	73.87	mdm:103452418 geraniol 8-hydroxylase-like	mdm:103452418	K20556	517	17	108	17.79	154.8	9e-36	77/92	83	80/92	86	0/92	0	-1
c41942_g1_i1	484	632	868	1370	536	687	894	747	717	8.12	9.66	13.9	20.32	10.66	11.36	12.48	12.36	13.5	3637	123	3030	79.96	pper:18773196 5'-3' exoribonuclease 4	pper:18773196	K20553	972	1	972	100	1874.4	0	941/972	96	949/972	97	3/972	0	+3
c2653_g1_i1	11	8	8	5	0	0	4	1	3	0.73	0.49	0.51	0.3	0	0	0.22	0.07	0.23	1081	1	991	91.67	pper:18768537 endochitinase 2	pper:18768537	K20547	366	37	366	90.16	685.6	4e-195	324/330	98	325/330	98	0/330	0	+1
c26520_g2_i2	5	2	0	0	2	2	0	0	1	1.07	0.4	0	0	0.5	0.44	0	0	0.25	487	313	76	48.87	pper:18792187 mitogen-activated protein kinase 13 isoform X2	pper:18792187	K20538	587	1	79	13.46	72	1e-10	78/79	98	79/79	100	0/79	0	-2
c34067_g1_i1	1804	1817	2774	3808	1571	1574	4251	3547	3185	50.76	46.65	74.59	94.9	52.39	43.75	99.76	98.55	100.81	2257	144	1905	78.07	pper:18792187 mitogen-activated protein kinase 13 isoform X2	pper:18792187	K20538	587	1	587	100	1082	0	584/587	99	585/587	99	0/587	0	+3
c32888_g1_i1	227	318	243	209	178	305	349	288	199	53.89	70.41	56.13	45.16	49.52	74.64	71.92	68.65	55.55	461	2	170	36.66	pper:18770152 mitogen-activated protein kinase 7	pper:18770152	K20537	368	313	368	15.22	125.6	7e-27	56/56	100	56/56	100	0/56	0	+2
c32888_g3_i1	230	270	565	990	229	252	669	616	517	13.19	14.18	31.05	50.49	15.55	14.37	32.19	34.98	33.57	1219	263	1220	78.59	pper:18770152 mitogen-activated protein kinase 7	pper:18770152	K20537	368	1	319	86.68	652.9	3e-185	317/319	99	318/319	99	0/319	0	+2
c40604_g1_i1	900	1589	1647	1975	904	1277	1723	1283	1375	26.58	42.82	46.48	51.66	31.64	37.26	42.45	37.41	45.69	2161	316	1426	51.41	pper:18772726 mitogen-activated protein kinase 3	pper:18772726	K20536	370	1	370	100	758.8	8e-217	369/370	99	370/370	100	0/370	0	+1
c40604_g2_i1	5	0	2	4	0	7	3	0	0	0.27	0	0.1	0.19	0	0.37	0.13	0	0	1301	426	3	32.59	pper:18772726 mitogen-activated protein kinase 3	pper:18772726	K20536	370	50	190	38.11	279.6	8e-73	138/141	97	138/141	97	0/141	0	-1
c13029_g1_i1	648	743	1054	1438	1261	1377	976	874	639	17.4	18.2	27.04	34.18	40.13	36.51	21.85	23.17	19.29	2355	449	1565	47.43	pper:18790031 mitogen-activated protein kinase homolog NTF3	pper:18790031	K20535	372	1	372	100	724.2	2e-206	368/372	98	370/372	99	0/372	0	+2
c2720_g1_i1	0	0	0	0	1	0	0	0	0	0	0	0	0	0.13	0	0	0	0	725	724	238	67.17	pper:18778426 uncharacterized protein LOC18778426	pper:18778426	K20523	516	397	516	23.26	210.7	3e-52	116/162	71	119/162	73	42/162	25	-3
c20247_g1_i2	604	856	1098	1261	640	882	1356	1156	1001	19.98	25.84	34.72	36.96	25.08	28.84	37.44	37.77	37.28	1953	246	1701	74.55	pper:18769886 uncharacterized protein LOC18769886	pper:18769886	K20523	485	1	485	100	988.8	4e-286	481/485	99	484/485	99	0/485	0	+3
c59547_g1_i1	572	677	1108	1500	627	875	1175	919	913	15.61	16.86	28.9	36.26	20.28	23.59	26.74	24.77	28.03	2320	304	1855	66.9	pper:18778426 uncharacterized protein LOC18778426	pper:18778426	K20523	516	1	516	100	1044.3	1e-302	508/517	98	512/517	99	1/517	0	+1
c83434_g1_i1	0	0	0	0	4	0	0	0	0	0	0	0	0	16.48	0	0	0	0	207	21	201	87.44	atr:18427181 cytochrome P450 703A2	atr:18427181	K20496	516	413	476	12.4	106.7	2e-21	50/64	78	55/64	85	4/64	6	+3
c70957_g1_i1	0	0	0	0	0	0	0	2	0	0	0	0	0	0	0	0	10.1	0	202	200	2	98.51	csab:103231091 WHAMM; WAS protein homolog associated with actin, golgi membranes and microtubules	csab:103231091	K20479	830	8	73	7.95	135.2	4e-30	64/66	96	64/66	96	0/66	0	-1
c194_g1_i1	0	1	7	20	0	0	0	0	1	0	0.18	1.33	3.55	0	0	0	0	0.23	512	2	509	99.22	pper:18781677 LOW QUALITY PROTEIN: uncharacterized protein LOC18781677	pper:18781677	K20478	3523	1811	2018	5.9	281.2	1e-73	152/209	72	161/209	77	41/209	19	+2
c39500_g1_i2	0	0	2	1	0	0	0	0	0	0	0	3.58	1.73	0	0	0	0	0	237	3	237	99.16	pper:18781677 LOW QUALITY PROTEIN: uncharacterized protein LOC18781677	pper:18781677	K20478	3523	775	852	2.21	150.2	1e-34	74/78	94	77/78	98	0/78	0	+3
c45796_g1_i1	7	12	52	75	7	9	8	0	2	0.15	0.23	1.05	1.4	0.18	0.19	0.14	0	0.05	2932	1345	2932	54.16	pper:18781677 LOW QUALITY PROTEIN: uncharacterized protein LOC18781677	pper:18781677	K20478	3523	13	543	15.07	800.8	3e-229	444/531	83	451/531	84	2/531	0	+1
c45796_g2_i1	0	0	0	0	0	0	0	0	0	0	0	0	0	0	0	0	0	0	212	3	210	98.11	pper:18781677 LOW QUALITY PROTEIN: uncharacterized protein LOC18781677	pper:18781677	K20478	3523	1766	1834	1.96	116.3	2e-24	58/69	84	63/69	91	0/69	0	+3
c45796_g3_i1	0	0	0	1	0	0	0	0	0	0	0	0	4.96	0	0	0	0	0	202	3	201	98.51	pper:18781677 LOW QUALITY PROTEIN: uncharacterized protein LOC18781677	pper:18781677	K20478	3523	1567	1632	1.87	132.1	3e-29	64/66	96	66/66	100	0/66	0	+3
c45796_g4_i3	0	1	0	0	0	0	0	0	0	0	0.39	0	0	0	0	0	0	0	356	3	357	99.72	pper:18781677 LOW QUALITY PROTEIN: uncharacterized protein LOC18781677	pper:18781677	K20478	3523	1424	1550	3.6	180.3	2e-43	99/127	77	106/127	83	9/127	7	+3
c53156_g1_i1	36	11	100	486	5	10	24	33	36	0.59	0.16	1.56	7	0.1	0.16	0.33	0.53	0.66	3737	870	3738	76.77	pper:18781677 LOW QUALITY PROTEIN: uncharacterized protein LOC18781677	pper:18781677	K20478	3523	1784	2728	26.82	1143.3	0	722/969	74	769/969	79	37/969	3	+3
c63130_g1_i1	0	2	1	4	0	0	0	0	0	0	1.6	0.83	3.18	0	0	0	0	0	282	3	282	99.29	pper:18781677 LOW QUALITY PROTEIN: uncharacterized protein LOC18781677	pper:18781677	K20478	3523	847	939	2.64	171.4	7e-41	87/93	93	88/93	94	0/93	0	+3
c72329_g1_i1	1133	968	1274	1798	443	536	1647	1324	1232	20.78	16.18	22.31	29.17	9.64	9.69	25.15	23.96	25.37	3345	395	3065	79.85	pper:18781677 LOW QUALITY PROTEIN: uncharacterized protein LOC18781677	pper:18781677	K20478	3523	2629	3523	25.4	1135.6	0	761/905	84	790/905	87	25/905	2	+2
c45614_g2_i1	240	286	355	565	207	268	374	287	313	6.29	6.84	8.89	13.12	6.43	6.94	8.18	7.43	9.23	2406	166	1768	66.63	pper:18787077 uncharacterized protein LOC18787077	pper:18787077	K20477	534	1	534	100	1053.5	2e-305	528/534	98	532/534	99	0/534	0	+1
c13374_g1_i1	0	5	20	244	12	4	11	18	20	0	0.19	0.81	9.16	0.6	0.17	0.39	0.75	0.95	1575	217	1576	86.35	pper:18785103 RAB6A-GEF complex partner protein 1	pper:18785103	K20476	1122	1	453	40.37	891.3	7e-257	446/453	98	448/453	98	0/453	0	+1
c43894_g1_i1	3285	3919	4754	4512	2194	2665	3395	3028	2753	37.7	40.97	52.07	45.77	29.87	30.11	32.4	34.27	35.42	5214	2695	4726	38.97	pper:18785103 RAB6A-GEF complex partner protein 1	pper:18785103	K20476	1122	446	1122	60.34	1358.2	0	674/677	99	675/677	99	0/677	0	+1
c38493_g1_i2	265	254	258	434	148	198	419	317	282	5.97	5.22	5.55	8.65	3.95	4.4	7.86	7.05	7.14	2765	778	2614	66.44	pper:18777446 RINT1-like protein MAG2L	pper:18777446	K20474	786	175	786	77.86	1158.3	0	587/612	95	595/612	97	0/612	0	+1
c42583_g1_i1	129	148	178	306	94	140	226	162	170	2.84	2.97	3.74	5.96	2.45	3.04	4.14	3.52	4.2	2824	124	2524	85.02	pper:18775992 RINT1-like protein MAG2	pper:18775992	K20474	800	1	800	100	1562	0	788/800	98	792/800	99	0/800	0	+1
c28815_g1_i1	270	402	510	1412	297	472	832	624	595	2.11	2.86	3.8	9.73	2.75	3.62	5.39	4.8	5.2	7565	948	7254	83.37	pper:18785852 MAG2-interacting protein 2 isoform X1	pper:18785852	K20473	2414	313	2413	87.03	4016.1	0	2041/2102	97	2065/2102	98	1/2102	0	+3
c17875_g1_i1	574	726	870	929	514	810	1462	1090	935	46.33	53.77	67.41	66.87	49.03	65.28	99.41	87.24	85.84	930	67	598	57.2	pper:18778343 coatomer subunit zeta-2	pper:18778343	K20472	177	1	177	100	343.6	3e-92	177/177	100	177/177	100	0/177	0	+1
c26340_g1_i1	1063	1141	880	567	584	813	1014	841	765	74.29	73.08	58.99	35.29	48.26	56.6	59.58	58.24	60.67	1040	2	653	62.69	pper:18781630 coatomer subunit zeta-2	pper:18781630	K20472	224	8	224	96.88	431.4	1e-118	214/217	98	216/217	99	0/217	0	+2
c49234_g1_i1	0	0	0	0	2	0	0	0	0	0	0	0	0	5.77	0	0	0	0	219	1	220	100.46	hsa:22818 COPZ1, CGI-120, COPZ, HSPC181, zeta-COP, zeta1-COP; coatomer protein complex subunit zeta 1	hsa:22818	K20472	177	48	120	41.24	144.4	7e-33	73/73	100	73/73	100	0/73	0	+1
c34851_g2_i1	2783	3613	4779	5328	2967	3382	5233	4192	4112	83.69	99.15	137.36	141.94	105.74	100.5	131.29	124.5	139.15	2126	190	1783	74.98	pper:18788030 coatomer subunit delta	pper:18788030	K20471	531	1	531	100	925.6	5e-267	529/531	99	529/531	99	0/531	0	+1
c75436_g1_i1	0	0	0	0	3	0	0	0	0	0	0	0	0	2.04	0	0	0	0	313	13	313	96.17	gga:770561 ARCN1; archain 1	gga:770561	K20471	510	203	305	20.2	61.6	9e-08	38/104	36	56/104	53	5/104	4	+1
c76576_g1_i1	0	0	0	0	0	0	0	2	0	0	0	0	0	0	0	0	2.35	0	260	24	261	91.54	cvr:CHLNCDRAFT_141341 hypothetical protein	cvr:CHLNCDRAFT_141341	K20471	356	1	79	22.19	129.8	2e-28	61/79	77	76/79	96	0/79	0	+3
c52593_g1_i1	0	0	0	0	2	0	0	0	0	0	0	0	0	3.65	0	0	0	0	239	1	238	99.58	mmu:71720 Osbpl3, 1200014M06Rik, 6720421I08Rik, A530055M08, ORP-3, ORP3, OSBP3; oxysterol binding protein-like 3	mmu:71720	K20463	855	116	194	9.24	164.5	7e-39	79/79	100	79/79	100	0/79	0	+1
c38158_g1_i1	63	50	57	107	50	43	91	80	86	2.01	1.46	1.74	3.03	1.9	1.36	2.43	2.53	3.1	2012	3	1719	85.34	pper:18785518 dihydrofolate synthetase	pper:18785518	K20457	578	6	577	98.96	1072.8	0	551/572	96	561/572	98	0/572	0	+3
c27070_g1_i1	1123	1321	1997	2354	954	1021	2204	1851	1712	23.9	25.64	40.6	44.33	24.07	21.44	39.07	38.88	40.93	2913	314	2729	82.94	pper:18788311 oxysterol-binding protein-related protein 1C	pper:18788311	K20456	805	1	805	100	1561.6	0	794/805	98	798/805	99	0/805	0	+2
c36776_g1_i1	40	36	60	100	60	118	55	34	44	1.91	1.57	2.74	4.24	3.39	5.59	2.2	1.61	2.37	1420	3	972	68.31	pper:18777679 oxysterol-binding protein-related protein 2A isoform X7	pper:18777679	K20456	766	456	766	40.6	625.9	5e-177	297/323	91	297/323	91	12/323	3	+3
c43665_g1_i2	4	6	11	59	7	16	12	10	5	0.21	0.29	0.56	2.8	0.44	0.85	0.54	0.53	0.3	1293	331	1294	74.56	pper:18777679 oxysterol-binding protein-related protein 2A isoform X7	pper:18777679	K20456	766	142	462	41.91	622.1	7e-176	308/321	95	315/321	98	0/321	0	+1
c43812_g1_i1	2252	2384	3365	7194	6993	7666	3641	2931	2824	43.34	41.83	61.85	122.49	159.6	145.48	58.35	55.66	61.03	3198	420	2877	76.86	pper:18788926 oxysterol-binding protein-related protein 1D	pper:18788926	K20456	819	1	819	100	1637.1	0	814/819	99	817/819	99	0/819	0	+3
c41706_g1_i2	22	19	21	12	12	22	7	7	10	1.25	0.99	1.15	0.61	0.81	1.25	0.33	0.4	0.65	1225	33	957	75.51	pper:18779734 fatty acid desaturase 4, chloroplastic	pper:18779734	K20417	310	1	310	100	594	2e-167	300/310	96	303/310	97	2/310	0	+3
c75084_g1_i1	0	0	1	0	0	1	0	0	0	0	0	0.64	0	0	0.7	0	0	0	305	2	305	99.67	pxb:103967035 fatty acid desaturase 4, chloroplastic-like	pxb:103967035	K20417	309	157	258	33.01	167.2	1e-39	81/102	79	88/102	86	1/102	0	+2
c4601_g1_i1	0	0	1	0	0	0	0	0	0	0	0	1.3	0	0	0	0	0	0	253	2	254	100	pper:18783148 palmitoyl-monogalactosyldiacylglycerol delta-7 desaturase, chloroplastic	pper:18783148	K20416	308	158	241	27.27	184.5	7e-45	82/84	97	82/84	97	0/84	0	+2
c9708_g1_i1	0	1	0	0	0	0	0	0	0	0	1.7	0	0	0	0	0	0	0	237	2	221	92.83	pper:18783148 palmitoyl-monogalactosyldiacylglycerol delta-7 desaturase, chloroplastic	pper:18783148	K20416	308	236	308	23.7	137.9	7e-31	63/73	86	68/73	93	0/73	0	+2
c22277_g1_i1	0	1	0	0	0	0	1	0	1	0	0.3	0	0	0	0	0.29	0	0.39	396	1	397	100.25	pper:18779213 palmitoyl-monogalactosyldiacylglycerol delta-7 desaturase, chloroplastic	pper:18779213	K20416	299	64	195	44.15	283.1	2e-74	131/132	99	132/132	100	0/132	0	+1
c22277_g2_i1	0	0	0	0	0	0	2	0	0	0	0	0	0	0	0	0.91	0	0	331	2	260	78.25	pper:18779213 palmitoyl-monogalactosyldiacylglycerol delta-7 desaturase, chloroplastic	pper:18779213	K20416	299	214	299	28.76	181	1e-43	82/86	95	84/86	97	0/86	0	+2
c41152_g1_i1	35	17	13	26	41	58	11	13	21	1.51	0.67	0.54	1	2.09	2.48	0.4	0.55	1.02	1549	185	1364	76.18	pper:18782662 palmitoyl-monogalactosyldiacylglycerol delta-7 desaturase, chloroplastic	pper:18782662	K20416	393	1	393	100	827	2e-237	387/393	98	389/393	98	0/393	0	+2
c47858_g1_i1	0	0	0	0	0	1	2	0	2	0	0	0	0	0	0.26	0.43	0	0.58	451	1	451	100	pper:18783148 palmitoyl-monogalactosyldiacylglycerol delta-7 desaturase, chloroplastic	pper:18783148	K20416	308	3	152	48.7	318.2	7e-85	145/150	96	147/150	98	0/150	0	+1
c54634_g1_i1	0	0	0	0	3	0	0	0	0	0	0	0	0	5.17	0	0	0	0	242	21	231	87.19	myi:110456316 peptidase inhibitor 16-like	myi:110456316	K20412	213	103	164	29.11	50.1	0.0002	26/71	36	39/71	54	10/71	14	+3
c5601_g1_i1	0	1	0	0	0	1	0	0	0	0	0.66	0	0	0	0.75	0	0	0	298	2	164	54.7	npa:UCRNP2_9635 putative bap31 domain protein	npa:UCRNP2_9635	K20405	798	160	212	6.64	84	2e-14	43/54	79	47/54	87	1/54	1	+2
c5274_g1_i1	0	0	2	13	0	1	1	1	0	0	0	0.32	1.96	0	0.17	0.14	0.17	0	563	40	562	92.9	pper:18778936 uncharacterized protein LOC18778936	pper:18778936	K20403	1354	1	174	12.85	321.2	1e-85	163/174	93	169/174	97	0/174	0	+1
c41808_g1_i3	0	4	3	3	1	3	7	1	0	0	0.29	0.23	0.21	0.09	0.24	0.47	0.08	0	935	841	688	16.47	cmax:111468424 uncharacterized protein LOC111468424 isoform X1	cmax:111468424	K20403	1362	1264	1314	3.74	83.2	8e-14	37/51	72	46/51	90	0/51	0	-3
c41808_g3_i1	0	2	0	0	0	0	0	0	0	0	2.03	0	0	0	0	0	0	0	265	181	4	67.17	zju:107403735 uncharacterized protein LOC107403735	zju:107403735	K20403	1389	1301	1359	4.25	75.5	5e-12	36/59	61	41/59	69	0/59	0	-2
c45824_g2_i1	160	156	138	208	80	92	159	139	131	2.45	2.18	2.02	2.82	1.45	1.39	2.03	2.1	2.25	3964	1	3490	88.04	pper:18778936 uncharacterized protein LOC18778936	pper:18778936	K20403	1354	192	1354	85.89	2175.2	0	1106/1163	95	1124/1163	96	0/1163	0	+1
c65464_g1_i1	0	0	0	0	2	0	0	0	0	0	0	0	0	4.96	0	0	0	0	225	37	226	84.44	hsa:28956 LAMTOR2, ENDAP, HSPC003, MAPBPIP, MAPKSP1AP, ROBLD3, Ragulator2, p14; late endosomal/lysosomal adaptor, MAPK and MTOR activator 2	hsa:28956	K20398	125	1	63	50.4	126.3	2e-27	63/63	100	63/63	100	0/63	0	+1
c37712_g1_i1	4068	4931	3676	3620	4017	4656	4120	3318	3187	152.78	169.15	132.05	120.57	178.72	173.07	129.29	123.15	134.92	1746	354	981	35.97	pper:18774472 PRA1 family protein A1	pper:18774472	K20393	209	1	209	100	386.7	7e-105	200/209	95	201/209	96	0/209	0	+3
c9408_g1_i1	712	812	599	405	508	640	730	595	550	44.89	46.89	36.2	22.72	37.89	40.14	38.64	37.15	39.29	1129	319	727	36.23	pper:18776313 protein cornichon homolog 4	pper:18776313	K20368	136	1	136	100	242.7	1e-61	136/136	100	136/136	100	0/136	0	+1
c28166_g1_i1	312	377	309	297	268	347	485	416	338	20.53	22.72	19.49	17.39	20.86	22.73	26.81	27.11	25.22	1091	259	646	35.56	pper:18784955 protein cornichon homolog 4	pper:18784955	K20368	136	8	136	94.85	264.6	2e-68	128/129	99	129/129	100	0/129	0	+1
c37053_g1_i1	130	202	179	174	156	209	193	152	125	9.28	13.21	12.25	11.06	13.16	14.86	11.58	10.75	10.13	1023	149	605	44.67	pper:18771902 protein cornichon homolog 1 isoform X1	pper:18771902	K20368	152	1	152	100	306.2	7e-81	151/152	99	152/152	100	0/152	0	+2
c16966_g1_i1	387	531	607	1061	348	715	929	641	646	15.15	18.99	22.73	36.84	16.14	27.71	30.4	24.8	28.51	1684	141	1299	68.82	pper:18766310 endoplasmic reticulum-Golgi intermediate compartment protein 3 isoform X1	pper:18766310	K20367	386	1	386	100	786.2	4e-225	382/386	98	384/386	99	0/386	0	+3
c37740_g1_i1	802	803	1020	1317	610	769	1620	1220	1102	23.97	21.9	29.13	34.86	21.6	22.71	40.39	36	37.06	2138	517	1675	54.21	pper:18792436 endoplasmic reticulum-Golgi intermediate compartment protein 3	pper:18792436	K20367	386	1	386	100	788.9	7e-226	384/386	99	386/386	100	0/386	0	+1
c51733_g1_i1	0	0	0	0	3	0	0	0	0	0	0	0	0	11.59	0	0	0	0	209	1	208	99.52	dzi:111293583 endoplasmic reticulum-Golgi intermediate compartment protein 3-like	dzi:111293583	K20367	405	75	143	17.04	136.3	2e-30	64/69	92	68/69	98	0/69	0	+1
c52906_g1_i1	0	0	0	0	0	0	2	0	0	0	0	0	0	0	0	8.74	0	0	206	5	158	74.76	ztr:MYCGRDRAFT_66006 hypothetical protein	ztr:MYCGRDRAFT_66006	K20366	407	333	383	12.53	79	3e-13	35/51	68	43/51	84	0/51	0	+2
c41597_g1_i1	2241	2450	1483	1116	1616	1802	1573	1648	1114	105.45	105.4	66.8	46.62	90.03	84.08	61.95	76.69	59.2	1438	345	1110	53.27	pper:18771063 protein YIPF5 homolog	pper:18771063	K20363	254	1	254	100	461.8	1e-127	244/255	95	246/255	96	1/255	0	+3
c14338_g1_i1	10	24	33	37	36	15	47	37	29	4.12	9.37	13.42	14.16	17.24	6.57	17.35	15.49	14.54	357	243	357	32.21	pxb:103934616 protein YIF1B-like isoform X1	pxb:103934616	K20362	269	1	38	14.13	72.8	4e-11	32/38	84	34/38	89	0/38	0	+3
c42901_g1_i1	520	526	460	421	469	633	504	443	348	14.69	13.56	12.42	10.53	15.7	17.66	11.87	12.36	11.06	2249	264	1071	35.93	pper:18782528 protein YIF1B	pper:18782528	K20362	269	1	269	100	557.4	4e-156	268/269	99	269/269	100	0/269	0	+3
c45193_g2_i1	571	499	417	552	351	433	602	482	425	19.22	15.33	13.42	16.47	14	14.41	16.92	16.03	16.11	1923	165	1539	71.5	pper:18790979 GTPase-activating protein GYP1 isoform X1	pper:18790979	K20360	457	1	457	100	836.6	3e-240	431/458	94	442/458	96	1/458	0	+3
c45193_g3_i1	2	1	8	24	5	2	9	12	10	0.6	0.28	2.35	6.61	1.75	0.63	2.37	3.63	3.58	410	138	411	66.83	pper:18778254 GTPase-activating protein GYP1	pper:18778254	K20360	458	1	91	19.87	177.6	1e-42	88/91	96	89/91	97	0/91	0	+3
c84850_g1_i1	0	0	0	0	2	0	0	0	0	0	0	0	0	6.09	0	0	0	0	217	3	216	98.62	hsa:25771 TBC1D22A, C22orf4, HSC79E021; TBC1 domain family member 22A	hsa:25771	K20360	517	112	182	13.73	146.7	1e-33	71/71	100	71/71	100	0/71	0	+3
c2930_g1_i1	784	760	359	227	353	477	344	328	242	80.51	71.78	35.46	20.85	42.79	49.13	29.88	33.46	28.4	778	2	347	44.47	pper:18787142 PRA1 family protein B1	pper:18787142	K20359	212	98	212	54.25	219.9	5e-55	114/115	99	115/115	100	0/115	0	+2
c19293_g1_i2	7	3	11	11	15	9	3	13	2	0.35	0.14	0.52	0.48	0.88	0.44	0.12	0.64	0.11	1376	887	242	46.95	pper:18772072 PRA1 family protein B1	pper:18772072	K20359	218	1	218	100	393.3	5e-107	205/218	94	208/218	95	3/218	1	-2
c19998_g1_i1	0	0	3	1	1	7	2	3	2	0	0	0.37	0.12	0.15	0.91	0.22	0.38	0.3	666	27	609	87.54	pper:18785523 PRA1 family protein F2	pper:18785523	K20359	194	1	194	100	367.9	1e-99	188/194	96	190/194	97	0/194	0	+3
c23214_g1_i1	267	257	98	65	99	136	66	61	37	18.8	16.58	6.62	4.08	8.24	9.54	3.91	4.26	2.96	1034	154	721	54.93	pper:18775023 PRA1 family protein G2	pper:18775023	K20359	189	1	189	100	376.7	4e-102	186/189	98	187/189	98	0/189	0	+1
c34912_g2_i1	726	910	486	555	875	972	491	406	392	22.1	25.28	14.14	14.97	31.56	29.24	12.47	12.21	13.43	2103	124	712	28.01	pper:18767187 PRA1 family protein F2 isoform X2	pper:18767187	K20359	196	1	196	100	386.3	1e-104	193/196	98	194/196	98	0/196	0	+1
c36882_g1_i2	0	0	1	0	4	0	0	1	1	0	0	0.06	0	0.32	0	0	0.07	0.08	1080	843	309	49.54	pper:18791032 PRA1 family protein D	pper:18791032	K20359	178	1	178	100	323.9	3e-86	165/178	92	169/178	94	0/178	0	-2
c37651_g1_i1	2653	3187	3287	2297	2803	2863	2711	2941	2191	84.76	92.94	100.39	65.03	106.12	90.42	72.29	92.81	78.8	2014	320	989	33.27	pper:18773147 PRA1 family protein B1	pper:18773147	K20359	223	1	223	100	429.9	8e-118	219/223	98	222/223	99	0/223	0	+2
c37868_g1_i1	1889	1510	617	714	1327	1506	732	697	532	100.99	73.86	31.59	33.92	83.97	79.94	32.8	36.87	32.16	1292	212	767	43.03	pxb:103934100 PRA1 family protein F3-like	pxb:103934100	K20359	186	1	186	100	287.7	3e-75	146/186	78	158/186	84	1/186	0	+2
c42038_g2_i1	189	156	57	42	62	90	80	62	61	7.56	5.7	2.18	1.49	2.94	3.56	2.67	2.45	2.75	1653	291	825	32.37	pper:18791032 PRA1 family protein D	pper:18791032	K20359	178	1	178	100	323.9	5e-86	165/178	92	169/178	94	0/178	0	+3
c53653_g1_i1	307	312	252	193	248	284	200	252	172	46.9	44.07	37.19	26.55	44.6	43.97	26.1	38.4	30.35	595	292	595	51.09	pper:18787142 PRA1 family protein B1	pper:18787142	K20359	212	3	103	47.64	200.3	3e-49	100/101	99	101/101	100	0/101	0	+1
c67024_g1_i1	0	0	0	0	3	0	0	0	0	0	0	0	0	3.7	0	0	0	0	262	3	261	98.85	lco:104925190 golga2; golgin A2	lco:104925190	K20358	1135	607	692	7.58	163.7	1e-38	81/86	94	85/86	98	0/86	0	+3
c5871_g1_i1	496	474	704	1500	476	482	633	637	606	6.03	5.25	8.17	16.12	6.87	5.77	6.4	7.64	8.26	4934	379	4636	86.3	pper:18775848 protein transport protein SEC16B homolog	pper:18775848	K20353	1419	1	1419	100	2716.8	0	1398/1419	98	1408/1419	99	0/1419	0	+1
c43786_g1_i1	573	469	676	1025	509	469	758	767	676	13.38	9.99	15.08	21.19	14.09	10.81	14.75	17.68	17.74	2674	2	2072	77.45	pper:18785850 protein transport protein SEC16B homolog	pper:18785850	K20353	1430	765	1430	46.57	1233.8	0	643/690	93	646/690	93	24/690	3	+2
c45049_g1_i1	6	15	40	413	14	12	35	35	62	0.14	0.32	0.9	8.65	0.39	0.28	0.69	0.82	1.65	2641	290	2642	89.1	pper:18785850 protein transport protein SEC16B homolog	pper:18785850	K20353	1430	1	771	53.92	1360.9	0	741/784	94	750/784	95	13/784	1	+2
c16705_g1_i1	0	2	1	1	0	0	0	0	2	0	0.74	0.38	0.36	0	0	0	0	0.95	365	1	229	62.74	pper:18792183 transmembrane emp24 domain-containing protein p24delta3	pper:18792183	K20352	260	185	260	29.23	150.2	2e-34	75/76	98	76/76	100	0/76	0	+1
c30842_g1_i1	310	341	369	283	207	214	315	229	210	17.73	17.85	20.22	14.39	14.01	12.16	15.11	12.96	13.59	1222	154	646	40.34	pper:18783853 transmembrane emp24 domain-containing protein p24delta9	pper:18783853	K20352	211	1	164	77.73	337	4e-90	163/164	99	164/164	100	0/164	0	+1
c32210_g2_i1	765	878	1020	1033	832	961	1493	1174	953	39.53	41.5	50.48	47.43	50.89	49.29	64.64	60.02	55.68	1329	125	761	47.93	pper:18789824 transmembrane emp24 domain-containing protein p24delta9	pper:18789824	K20352	212	1	212	100	426.4	6e-117	208/212	98	211/212	99	0/212	0	+2
c67126_g1_i1	1	1	0	0	0	0	0	0	0	0.79	0.77	0	0	0	0	0	0	0	285	73	286	75.09	pper:18792183 transmembrane emp24 domain-containing protein p24delta3	pper:18792183	K20352	260	67	137	27.31	149.1	4e-34	71/71	100	71/71	100	0/71	0	+1
c78640_g1_i1	1034	1232	1664	1613	1095	1460	2004	1457	1543	59.08	64.43	91.09	81.94	74.04	82.89	96.03	82.4	99.78	1223	309	885	47.18	pper:18792356 transmembrane emp24 domain-containing protein p24delta3	pper:18792356	K20352	213	21	213	90.61	382.9	7e-104	189/193	97	191/193	98	1/193	0	+3
c82143_g1_i1	0	0	0	0	1	0	0	0	0	0	0	0	0	0.22	0	0	0	0	528	527	242	54.17	pper:18783853 transmembrane emp24 domain-containing protein p24delta9	pper:18783853	K20352	211	117	211	45.02	192.2	7e-47	95/95	100	95/95	100	0/95	0	-3
c34721_g2_i1	982	1194	1288	1348	875	1065	2112	1600	1586	60.32	67.16	75.83	73.66	63.59	65.06	108.88	97.31	110.36	1153	169	817	56.29	pper:18792662 transmembrane emp24 domain-containing protein p24beta3	pper:18792662	K20347	216	1	216	100	432.6	7e-119	211/216	97	214/216	99	0/216	0	+1
c35662_g1_i1	1124	1560	1842	1624	1143	1609	2378	2013	1509	68.53	87.09	107.63	88.07	82.44	97.55	121.67	121.51	104.21	1160	188	836	55.95	pper:18782820 transmembrane emp24 domain-containing protein p24beta2	pper:18782820	K20347	216	1	216	100	433.3	4e-119	212/216	98	214/216	99	0/216	0	+2
c61511_g1_i1	1	1	0	1	0	0	0	0	0	0.21	0.2	0	0.19	0	0	0	0	0	493	3	492	99.39	pper:18767428 transmembrane emp24 domain-containing protein p24beta3	pper:18767428	K20347	218	80	211	60.55	245	9e-63	130/163	79	130/163	79	31/163	19	+3
c41953_g1_i1	660	871	707	845	588	743	797	634	598	23.78	28.65	24.36	26.99	25.09	26.48	23.98	22.57	24.27	1811	719	1292	31.7	mdm:103417146 protein SYS1 homolog	mdm:103417146	K20318	181	1	181	100	311.6	3e-82	152/191	79	171/191	89	10/191	5	+2
c47026_g1_i1	0	0	0	0	2	0	0	0	0	0	0	0	0	10.18	0	0	0	0	201	1	202	100.5	xla:108701159 C-Jun-amino-terminal kinase-interacting protein 4-like	xla:108701159	K20317	1317	123	162	3.04	63.9	1e-08	38/67	56	39/67	58	27/67	40	+1
c37249_g1_i1	341	411	534	746	334	465	570	466	438	12.38	13.62	18.54	24.01	14.36	16.7	17.28	16.71	17.91	1799	34	1438	78.1	pper:18781280 trafficking protein particle complex subunit 13	pper:18781280	K20310	474	7	474	98.73	919.1	4e-265	459/468	98	464/468	99	0/468	0	+1
c34790_g2_i1	516	655	691	682	545	808	637	513	581	13.71	15.88	17.55	16.05	17.17	21.2	14.11	13.46	17.36	2377	172	1147	41.06	pper:18782101 trafficking protein particle complex subunit 12	pper:18782101	K20309	398	74	398	81.66	633.3	6e-179	320/325	98	321/325	98	0/325	0	+1
c3390_g1_i1	315	367	434	637	215	362	472	342	410	6.78	7.2	8.92	12.13	5.48	7.68	8.46	7.26	9.91	2884	1	1879	65.15	pper:18771864 trafficking protein particle complex subunit 11	pper:18771864	K20308	1190	565	1190	52.61	1223.4	0	619/626	98	620/626	99	0/626	0	+1
c28205_g1_i2	7	5	13	128	2	3	8	4	14	0.25	0.17	0.45	4.11	0.09	0.11	0.24	0.14	0.57	1803	92	1802	94.9	pper:18771864 trafficking protein particle complex subunit 11	pper:18771864	K20308	1190	2	571	47.9	1122.8	0	565/570	99	567/570	99	0/570	0	+2
c57838_g1_i1	0	2	0	0	0	0	0	0	0	0	0.92	0	0	0	0	0	0	0	336	337	163	52.08	pper:18771864 trafficking protein particle complex subunit 11	pper:18771864	K20308	1190	81	138	4.87	118.2	8e-25	58/58	100	58/58	100	0/58	0	-1
c36056_g1_i1	538	801	936	2410	661	965	1162	845	957	7.43	10.07	12.33	29.41	10.82	13.12	13.34	11.51	14.82	4372	114	3891	86.41	pper:18778388 trafficking protein particle complex II-specific subunit 130 homolog	pper:18778388	K20307	1259	1	1259	100	2497.2	0	1242/1259	98	1247/1259	99	0/1259	0	+3
c42031_g2_i1	726	953	1097	2278	712	892	1422	1224	1048	9	10.76	12.98	24.96	10.47	10.89	14.66	14.97	14.57	4843	2487	4536	42.33	pper:18791309 trafficking protein particle complex II-specific subunit 120 homolog isoform X1	pper:18791309	K20306	1200	518	1200	56.92	1350.9	0	677/683	99	678/683	99	0/683	0	+3
c45433_g1_i1	233	351	436	1056	222	320	598	419	520	3.2	4.39	5.71	12.82	3.62	4.33	6.83	5.67	8.01	4395	222	4089	88.01	pper:18769311 trafficking protein particle complex subunit 8 isoform X1	pper:18769311	K20305	1288	1	1288	100	2518.4	0	1269/1289	98	1273/1289	98	1/1289	0	+3
c31516_g1_i1	1103	1390	1221	869	1221	1376	1156	964	806	66.47	76.69	70.52	46.58	87.06	82.45	58.46	57.51	55.01	1171	163	691	45.18	pper:18774395 trafficking protein particle complex subunit 6B	pper:18774395	K20304	176	1	176	100	360.9	3e-97	176/176	100	176/176	100	0/176	0	+1
c67641_g1_i1	0	0	0	0	4	0	0	0	0	0	0	0	0	5.08	0	0	0	0	260	6	261	98.46	han:110885642 trafficking protein particle complex subunit 6B-like	han:110885642	K20304	164	47	131	51.83	86.7	2e-15	40/85	47	54/85	63	0/85	0	+3
c17661_g1_i1	511	790	613	437	542	776	744	539	480	33.09	46.86	38.06	25.18	41.51	50.01	40.46	34.57	35.24	1105	231	654	38.37	pper:18775162 trafficking protein particle complex subunit 4	pper:18775162	K20303	141	1	141	100	290.8	3e-76	141/141	100	141/141	100	0/141	0	+3
c20584_g1_i1	902	1133	1265	990	844	1162	1866	1334	1142	51.64	59.37	69.39	50.39	57.18	66.11	89.6	75.6	74	1221	253	811	45.78	pper:18781206 trafficking protein particle complex subunit 3	pper:18781206	K20302	186	1	186	100	375.6	1e-101	186/186	100	186/186	100	0/186	0	+1
c66612_g1_i1	659	862	868	802	693	951	1142	821	687	47.15	56.53	59.57	51.11	58.62	67.81	68.71	58.21	55.8	1021	114	543	42.12	pper:18768347 trafficking protein particle complex subunit 2-like protein	pper:18768347	K20301	143	1	143	100	292.7	8e-77	143/143	100	143/143	100	0/143	0	+3
c79511_g1_i1	448	537	377	354	308	519	495	405	348	34.74	38.2	28.06	24.47	28.23	40.16	32.32	31.14	30.67	959	114	519	42.34	pper:18792852 trafficking protein particle complex subunit 2	pper:18792852	K20301	135	1	135	100	268.9	1e-69	135/135	100	135/135	100	0/135	0	+3
c35819_g2_i1	0	0	0	1	0	1	0	0	0	0	0	0	0.05	0	0.05	0	0	0	1270	912	405	40	pxb:103964342 trafficking protein particle complex subunit 1-like	pxb:103964342	K20300	169	1	169	100	353.2	6e-95	169/169	100	169/169	100	0/169	0	-3
c39195_g1_i2	665	710	987	1568	722	756	1229	1176	1099	13.8	13.43	19.56	28.79	17.77	15.47	21.24	24.08	25.62	2982	180	2643	82.63	pper:18782216 vacuolar protein sorting-associated protein 53 A isoform X1	pper:18782216	K20299	821	1	821	100	1545.4	0	818/821	99	821/821	100	0/821	0	+3
c51465_g1_i1	0	0	0	0	5	0	0	0	0	0	0	0	0	8.46	0	0	0	0	243	2	242	99.18	mze:101486180 vps53; VPS53, GARP complex subunit	mze:101486180	K20299	830	184	263	9.64	159.8	2e-37	79/80	98	80/80	100	0/80	0	+2
c46166_g1_i1	820	977	1068	1929	518	743	1486	1171	1147	17.06	18.53	21.22	35.51	12.78	15.25	25.75	24.04	26.8	2975	201	2322	71.33	pper:18793825 vacuolar protein sorting-associated protein 52 A	pper:18793825	K20298	707	1	707	100	1373.6	0	702/707	99	705/707	99	0/707	0	+3
c44913_g2_i1	687	889	1182	2109	567	749	1656	1328	1304	11.92	14.06	19.58	32.36	11.67	12.81	23.91	22.73	25.39	3524	1616	3152	43.62	pper:18777631 vacuolar protein sorting-associated protein 51 homolog	pper:18777631	K20296	778	267	778	65.81	927.9	2e-267	483/512	94	489/512	95	0/512	0	+2
c32908_g1_i1	109	128	257	505	126	168	236	210	235	4.08	4.37	9.19	16.74	5.58	6.22	7.37	7.76	9.9	1753	174	1743	89.56	pper:18792847 conserved oligomeric Golgi complex subunit 8	pper:18792847	K20295	590	1	523	88.64	1035.4	4e-300	522/523	99	523/523	100	0/523	0	+3
c40018_g1_i1	370	525	787	1186	483	573	853	674	699	7.88	10.19	16	22.34	12.19	12.03	15.13	14.16	16.72	2912	212	2729	86.47	pper:18784820 conserved oligomeric Golgi complex subunit 7	pper:18784820	K20294	839	1	839	100	1597.8	0	830/839	98	834/839	99	0/839	0	+2
c20069_g1_i1	563	707	1006	1136	645	798	1054	894	744	13.22	15.15	22.58	23.62	17.96	18.5	20.63	20.73	19.64	2660	317	2387	77.86	pper:18779525 conserved oligomeric Golgi complex subunit 6	pper:18779525	K20293	690	1	690	100	1334.3	0	681/690	98	684/690	99	0/690	0	+2
c25439_g1_i1	0	2	1	0	2	0	0	2	0	0	0.2	0.1	0	0.26	0	0	0.22	0	746	745	10	98.66	pper:18784063 conserved oligomeric Golgi complex subunit 5	pper:18784063	K20292	829	116	360	29.55	452.2	5e-125	235/245	95	238/245	97	0/245	0	-3
c38663_g1_i1	14	11	56	118	38	12	26	27	28	1.05	0.76	4.04	7.9	3.37	0.9	1.64	2.01	2.39	983	123	984	87.69	pper:18784063 conserved oligomeric Golgi complex subunit 5	pper:18784063	K20292	829	1	287	34.62	384.8	1e-104	260/287	90	263/287	91	0/287	0	+3
c40942_g1_i1	421	409	670	695	526	532	565	560	441	13.8	12.24	20.99	20.18	20.42	17.24	15.46	18.13	16.27	1969	1	1582	80.35	pper:18784063 conserved oligomeric Golgi complex subunit 5	pper:18784063	K20292	829	302	829	63.69	1020	2e-295	524/528	99	526/528	99	1/528	0	+1
c44344_g1_i2	11	10	22	27	11	7	9	8	9	0.42	0.34	0.79	0.9	0.49	0.26	0.28	0.3	0.38	1739	21	642	35.77	pper:18784551 pentatricopeptide repeat-containing protein At4g01400, mitochondrial	pper:18784551	K20291	463	1	209	45.14	360.9	4e-97	190/209	90	191/209	91	2/209	0	+3
c46164_g1_i2	810	1068	1486	1770	1000	1457	1528	1186	1114	9.92	11.91	17.37	19.16	14.53	17.57	15.56	14.32	15.3	4900	2401	4597	44.84	pper:18785812 conserved oligomeric Golgi complex subunit 4	pper:18785812	K20291	732	1	732	100	1412.9	0	727/732	99	729/732	99	0/732	0	+1
c66180_g1_i1	0	0	0	0	0	0	0	3	0	0	0	0	0	0	0	0	8.54	0	219	3	216	97.72	sly:101254812 conserved oligomeric Golgi complex subunit 4	sly:101254812	K20291	736	654	725	9.78	63.5	2e-08	29/72	40	50/72	69	1/72	1	+3
c31080_g1_i1	387	445	619	1302	312	445	842	653	653	8.55	8.96	13.06	25.45	8.17	9.7	15.49	14.24	16.2	2815	697	2476	63.23	pper:18769417 conserved oligomeric Golgi complex subunit 3 isoform X2	pper:18769417	K20290	780	189	780	75.9	1123.6	0	585/593	98	588/593	99	1/593	0	+1
c36130_g2_i1	0	1	1	2	0	3	1	1	0	0	0.06	0.07	0.12	0	0.21	0.06	0.07	0	1050	675	216	43.81	pper:18777722 conserved oligomeric Golgi complex subunit 2	pper:18777722	K20289	755	1	153	20.26	302	1e-79	153/153	100	153/153	100	0/153	0	-2
c40576_g1_i2	491	677	798	1095	476	622	1055	798	720	10.76	13.53	16.7	21.23	12.37	13.44	19.26	17.26	17.72	2836	144	1932	63.08	pper:18777722 conserved oligomeric Golgi complex subunit 2	pper:18777722	K20289	755	1	596	78.94	1175.6	0	592/596	99	596/596	100	0/596	0	+3
c30673_g1_i2	470	661	841	1577	512	665	687	583	670	5.83	7.47	9.95	17.29	7.53	8.12	7.08	7.13	9.32	4842	234	3351	64.39	pper:18790957 conserved oligomeric Golgi complex subunit 1	pper:18790957	K20288	1039	1	1039	100	2002.3	0	1018/1039	97	1020/1039	98	0/1039	0	+3
c39746_g1_i1	1095	1235	1845	3915	875	1151	2437	1931	2056	19.28	19.82	31.02	60.97	18.27	19.98	35.72	33.55	40.64	3475	168	3129	85.24	pper:18784508 golgin candidate 5	pper:18784508	K20286	985	1	985	100	1365.5	0	910/989	92	917/989	92	6/989	0	+3
c42950_g1_i1	2469	2454	3312	8620	2325	2781	5507	4527	4167	31.19	28.24	39.93	96.26	34.84	34.6	57.86	56.4	59.03	4757	162	4290	86.8	pper:18781799 myosin-9	pper:18781799	K20283	1376	1	1376	100	743	1e-211	1227/1376	89	1232/1376	89	0/1376	0	+3
c53241_g1_i1	652	919	1129	1106	717	1059	1408	1182	977	40.35	52.08	66.97	60.89	52.5	65.19	73.14	72.43	68.5	1146	174	756	50.87	pper:18771690 trafficking protein particle complex subunit 5	pper:18771690	K20280	194	1	194	100	382.5	8e-104	194/194	100	194/194	100	0/194	0	+3
c61763_g1_i1	1	1	0	1	0	0	0	0	0	0.36	0.34	0	0.33	0	0	0	0	0	378	261	63	52.65	pper:18771051 embryonic protein DC-8 isoform X1	pper:18771051	K20254	598	1	66	11.04	135.6	6e-30	65/66	98	65/66	98	0/66	0	-2
c37367_g1_i1	573	715	1225	1884	372	538	1075	861	852	10.77	12.25	21.98	31.32	8.29	9.97	16.82	15.97	17.98	3270	255	2883	80.4	pper:18779099 WD repeat-containing protein 44	pper:18779099	K20241	876	1	876	100	1664	0	868/876	99	872/876	99	0/876	0	+3
c72438_g1_i1	0	0	0	0	6	0	0	0	0	0	0	0	0	18.8	0	0	0	0	216	2	215	99.07	ehx:EMIHUDRAFT_365614 hypothetical protein	ehx:EMIHUDRAFT_365614	K20238	454	290	361	15.86	114.8	6e-24	51/72	70	63/72	87	1/72	1	+2
c42318_g1_i4	127	153	176	484	134	174	307	272	272	2.03	2.23	2.68	6.84	2.54	2.74	4.08	4.29	4.88	3808	242	3014	72.82	pper:18791129 importin-9 isoform X1	pper:18791129	K20224	1031	1	924	89.62	1771.5	0	914/924	98	919/924	99	0/924	0	+2
c49408_g1_i1	0	0	0	0	0	0	0	2	0	0	0	0	0	0	0	0	7.8	0	209	1	208	99.52	cvr:CHLNCDRAFT_143822 hypothetical protein	cvr:CHLNCDRAFT_143822	K20224	796	108	173	8.29	48.5	0.0005	24/69	34	38/69	55	3/69	4	+1
c82166_g1_i1	0	0	0	0	0	0	0	2	0	0	0	0	0	0	0	0	9.35	0	204	1	205	100.49	hsa:55705 IPO9, Imp9; importin 9	hsa:55705	K20224	1041	19	86	6.53	129	3e-28	68/68	100	68/68	100	0/68	0	+1
c44408_g1_i1	2461	1968	1919	3613	1381	1457	2236	1945	1686	36.9	26.89	27.47	47.89	24.56	21.52	27.89	28.76	28.36	4043	182	3281	76.68	pper:18791987 importin beta-like SAD2	pper:18791987	K20223	1033	1	1033	100	1944.1	0	1032/1033	99	1033/1033	100	0/1033	0	+2
c81484_g1_i1	0	0	0	0	3	0	0	0	0	0	0	0	0	3.81	0	0	0	0	260	2	260	99.62	vvi:100259995 importin beta-like SAD2	vvi:100259995	K20223	1034	37	122	8.32	144.1	1e-32	67/86	77	77/86	89	0/86	0	+2
c13629_g1_i1	0	0	0	0	3	0	0	0	3	0	0	0	0	0.28	0	0	0	0.27	954	953	77	91.93	pper:18772811 importin-5	pper:18772811	K20222	1115	121	412	26.19	563.5	2e-158	289/292	98	291/292	99	0/292	0	-3
c21957_g1_i1	1	1	0	0	0	1	0	0	1	0.62	0.6	0	0	0	0.68	0	0	0.79	307	203	308	34.53	pper:18772811 importin-5	pper:18772811	K20222	1115	231	265	3.14	61.2	1e-07	30/35	85	32/35	91	0/35	0	+2
c29788_g1_i1	5	9	28	143	3	10	12	16	26	0.33	0.54	1.77	8.4	0.23	0.66	0.67	1.05	1.95	1088	144	1089	86.95	pper:18772811 importin-5	pper:18772811	K20222	1115	1	315	28.25	605.9	4e-171	312/315	99	314/315	99	0/315	0	+3
c29788_g2_i1	70	63	19	10	16	30	17	11	6	10.58	8.8	2.77	1.36	2.85	4.59	2.19	1.66	1.05	599	30	330	50.25	pper:18772811 importin-5	pper:18772811	K20222	1115	91	223	11.93	110.5	3e-22	74/136	54	80/136	58	39/136	28	+3
c44561_g1_i1	1062	1288	1371	2412	783	1060	1616	1297	1234	14.56	16.08	17.94	29.22	12.73	14.31	18.42	17.53	18.97	4402	183	3528	76.01	pper:18769941 importin-5	pper:18769941	K20222	1117	1	1117	100	2127.8	0	1106/1117	99	1108/1117	99	2/1117	0	+3
c44561_g2_i1	601	698	1044	1649	503	602	1212	951	881	8.84	9.35	14.65	21.44	8.77	8.72	14.83	13.79	14.53	4118	183	3531	81.33	pper:18772811 importin-5	pper:18772811	K20222	1115	1	1115	100	2034.6	0	1037/1116	92	1069/1116	95	1/1116	0	+3
c80121_g1_i1	1	0	1	0	0	0	0	0	0	0.46	0	0.45	0	0	0	0	0	0	343	129	3	37.03	pper:18772811 importin-5	pper:18772811	K20222	1115	1	42	3.77	85.1	8e-15	42/42	100	42/42	100	0/42	0	-3
c447_g1_i1	336	398	305	735	212	274	359	313	338	5.42	5.85	4.69	10.48	4.05	4.35	4.82	4.98	6.11	3776	64	3208	83.29	pper:18790745 importin-4	pper:18790745	K20221	1048	1	1048	100	1714.1	0	1043/1048	99	1045/1048	99	0/1048	0	+1
c46611_g1_i1	946	1451	1842	1379	1743	2084	2017	2011	1379	55.04	77.28	102.69	71.34	120	120.51	98.44	115.82	90.83	1205	156	705	45.64	pper:18775225 constitutive photomorphogenesis protein 10	pper:18775225	K20217	183	1	183	100	320.5	4e-85	176/183	96	176/183	96	0/183	0	+3
c75249_g1_i1	0	0	0	0	3	0	0	0	0	0	0	0	0	5.94	0	0	0	0	235	2	209	88.51	lcf:108893223 prospero homeobox protein 1-like isoform X1	lcf:108893223	K20211	800	79	147	8.63	112.8	3e-23	54/69	78	61/69	88	0/69	0	+2
c64164_g1_i1	0	0	0	0	0	0	0	2	0	0	0	0	0	0	0	0	7.54	0	210	3	156	73.33	sasa:106608375 kinesin-like protein KIF3B	sasa:106608375	K20197	594	342	391	8.42	59.3	3e-07	31/51	60	38/51	74	1/51	1	+3
c47945_g1_i1	0	0	0	0	0	0	0	4	0	0	0	0	0	0	0	0	8.52	0	230	3	231	99.57	hsa:9371 KIF3B, FLA8, HH0048, KLP-11; kinesin family member 3B	hsa:9371	K20196	747	190	265	10.17	152.9	2e-35	76/76	100	76/76	100	0/76	0	+3
c36472_g1_i1	377	603	808	1277	416	634	972	786	835	10.91	15.92	22.34	32.73	14.26	18.12	23.46	22.46	27.18	2201	305	1925	73.65	pper:18775611 vacuolar fusion protein MON1 homolog	pper:18775611	K20195	610	71	610	88.52	1025.4	5e-297	533/540	98	534/540	98	0/540	0	+2
c30346_g1_i1	1714	1738	615	353	707	957	545	512	354	111.12	103.21	38.22	20.37	54.21	61.74	29.67	32.87	26.02	1104	71	524	41.12	pper:18773394 biogenesis of lysosome-related organelles complex 1 subunit 1	pper:18773394	K20185	151	1	151	100	297.7	2e-78	150/151	99	151/151	100	0/151	0	+2
c33218_g1_i3	1	0	1	1	0	0	1	1	0	0.06	0	0.06	0.06	0	0	0.05	0.06	0	1110	644	377	24.14	pper:18772624 biogenesis of lysosome-related organelles complex 1 subunit 1 isoform X2	pper:18772624	K20185	147	59	147	60.54	154.1	5e-35	80/89	89	80/89	89	0/89	0	-3
c30998_g1_i1	1129	1326	1105	2144	722	1128	1530	1083	1191	21.68	23.21	20.26	36.42	16.44	21.36	24.46	20.52	25.68	3205	43	2797	85.96	pper:18771955 vacuolar protein sorting-associated protein 41 homolog	pper:18771955	K20184	955	46	955	95.29	1783.5	0	887/918	96	892/918	97	8/918	0	+1
c52752_g1_i1	433	568	916	1624	491	619	1103	995	865	7.74	9.25	15.63	25.66	10.4	10.9	16.4	17.54	17.35	3428	143	3170	88.33	pper:18769752 vam6/Vps39-like protein	pper:18769752	K20183	1009	1	1009	100	1951.4	0	989/1009	98	1002/1009	99	0/1009	0	+2
c34139_g1_i2	169	236	236	401	162	213	331	263	223	4.87	6.21	6.5	10.24	5.53	6.06	7.96	7.48	7.23	2209	71	974	40.92	pper:18785417 vacuolar protein-sorting-associated protein 33 homolog	pper:18785417	K20182	594	1	301	50.67	589	1e-165	299/301	99	300/301	99	0/301	0	+2
c53221_g1_i1	820	906	1238	2308	736	949	1485	1215	1162	14.01	14.11	20.19	34.87	14.91	15.98	21.12	20.48	22.28	3575	301	3262	82.85	pper:18783969 vacuolar protein sorting-associated protein 18 homolog	pper:18783969	K20181	987	1	987	100	1961.8	0	982/987	99	984/987	99	0/987	0	+1
c40268_g1_i2	469	675	849	1548	444	686	1058	855	833	8.89	11.66	15.37	25.96	9.98	12.82	16.7	15.99	17.73	3244	1374	2718	41.46	pper:18783359 protein VACUOLELESS1	pper:18783359	K20180	844	397	844	53.08	864.8	2e-248	437/448	97	440/448	98	0/448	0	+3
c42219_g1_i1	266	293	385	751	340	334	551	492	424	4.74	4.76	6.55	11.83	7.18	5.86	8.17	8.65	8.48	3438	262	3115	83.01	pper:18782025 vacuolar protein-sorting-associated protein 11 homolog	pper:18782025	K20179	951	1	951	100	1894.4	0	943/951	99	948/951	99	0/951	0	+1
c45842_g1_i2	0	2	8	105	1	4	2	0	1	0	0.1	0.41	4.96	0.06	0.21	0.09	0	0.06	1297	295	1180	68.31	pper:18785420 vacuolar protein sorting-associated protein 8 homolog isoform X1	pper:18785420	K20178	1920	1	294	15.31	494.6	2e-137	262/295	88	266/295	90	1/295	0	+1
c46301_g2_i1	385	414	707	1875	313	358	970	794	856	4.44	4.35	7.78	19.1	4.28	4.06	9.3	9.03	11.06	5192	74	4847	91.95	pper:18785420 vacuolar protein sorting-associated protein 8 homolog isoform X1	pper:18785420	K20178	1920	332	1920	82.76	3016.1	0	1568/1591	98	1576/1591	99	2/1591	0	+2
c46301_g3_i2	0	0	0	0	0	0	0	0	2	0	0	0	0	0	0	0	0	3.17	257	2	185	71.6	pper:18785420 vacuolar protein sorting-associated protein 8 homolog isoform X1	pper:18785420	K20178	1920	1296	1356	3.18	109	4e-22	50/61	81	55/61	90	0/61	0	+2
c41792_g1_i2	172	204	271	588	181	220	422	299	328	2.51	2.71	3.78	7.59	3.14	3.16	5.13	4.31	5.37	4145	292	2056	42.58	pper:18778761 transforming growth factor-beta receptor-associated protein 1 isoform X1	pper:18778761	K20177	1009	1	588	58.28	1124.4	0	578/588	98	580/588	98	0/588	0	+1
c32473_g1_i1	457	551	660	778	435	540	842	678	577	13.29	14.62	18.34	20.04	14.99	15.51	20.42	19.47	18.88	2191	224	1592	62.48	pper:18775587 oxysterol-binding protein-related protein 3C isoform X1	pper:18775587	K20174	456	1	456	100	912.1	6e-263	454/456	99	455/456	99	0/456	0	+2
c27006_g1_i1	0	0	2	0	0	3	0	2	0	0	0	0.11	0	0	0.17	0	0.12	0	1198	1192	145	87.48	pper:18771568 TBC1 domain family member 15 isoform X1	pper:18771568	K20168	662	314	662	52.72	718.4	7e-205	345/349	98	346/349	99	0/349	0	-2
c31767_g2_i1	261	370	767	1910	372	407	670	437	555	6.07	7.85	17.05	39.34	10.26	9.35	12.99	10.04	14.51	2683	57	1341	47.89	pper:18771568 TBC1 domain family member 15 isoform X1	pper:18771568	K20168	662	1	429	64.8	840.5	3e-241	425/429	99	425/429	99	1/429	0	+3
c43181_g1_i1	287	432	607	760	493	747	466	351	318	7.54	10.36	15.24	17.68	15.36	19.38	10.21	9.11	9.4	2401	751	1624	36.4	pper:18783613 TBC1 domain family member 2B	pper:18783613	K20165	395	1	291	73.67	589	1e-165	290/291	99	290/291	99	0/291	0	+1
c64664_g1_i1	0	2	0	0	0	0	0	0	0	0	8.81	0	0	0	0	0	0	0	204	3	204	99.02	hsa:10260 DENND4A, IRLB, MYCPBP; DENN domain containing 4A	hsa:10260	K20163	1863	202	268	3.6	143.3	2e-32	67/67	100	67/67	100	0/67	0	+3
c75345_g1_i1	0	0	0	0	2	0	0	0	0	0	0	0	0	2.75	0	0	0	0	255	2	254	99.22	mmu:329877 Dennd4c, 1700065A05Rik, AA420392; DENN/MADD domain containing 4C	mmu:329877	K20163	1906	881	964	4.41	172.9	2e-41	84/84	100	84/84	100	0/84	0	+2
c40853_g1_i3	177	136	234	292	160	153	282	284	240	2.91	2.04	3.68	4.25	3.12	2.48	3.86	4.61	4.43	3704	206	1340	30.64	pper:18767083 vacuolar protein sorting-associated protein 9A	pper:18767083	K20131	378	1	378	100	741.1	3e-211	374/378	98	375/378	99	0/378	0	+2
c42839_g1_i2	231	189	191	270	117	131	238	185	155	4.47	3.34	3.53	4.63	2.69	2.5	3.84	3.54	3.37	3179	201	1677	46.46	pper:18792729 vacuolar protein sorting-associated protein 9A	pper:18792729	K20131	493	1	492	99.8	909.4	5e-262	479/492	97	483/492	98	0/492	0	+3
c78575_g1_i1	519	701	873	1008	872	1230	821	645	604	20.28	25.02	32.63	34.93	40.35	47.57	26.81	24.91	26.61	1687	9	1209	71.19	pper:18780113 probable pyruvate, phosphate dikinase regulatory protein, chloroplastic	pper:18780113	K20115	400	1	400	100	773.1	3e-221	389/400	97	391/400	97	0/400	0	+3
c84822_g1_i1	0	0	0	0	6	0	0	0	0	0	0	0	0	21.12	0	0	0	0	212	9	213	96.7	ecu:ECU05_0940 putative RNA HELICASE OF THE SKI2 SUBFAMILY	ecu:ECU05_0940	K20103	1337	983	1050	5.09	107.5	9e-22	48/68	70	61/68	89	0/68	0	+3
c6581_g1_i1	1398	1442	1237	2452	908	1342	1638	1234	1353	37.87	35.64	32.02	58.82	29.15	35.9	37	33	41.22	2336	307	2005	72.73	pper:18791072 uncharacterized protein LOC18791072 isoform X2	pper:18791072	K20102	566	1	566	100	1144.8	0	556/566	98	561/566	99	0/566	0	+1
c24560_g1_i1	119	109	116	199	62	67	151	141	114	2.7	2.26	2.52	4	1.67	1.5	2.86	3.16	2.91	2745	263	2219	71.29	pper:18790863 uncharacterized protein LOC18790863 isoform X1	pper:18790863	K20102	652	1	652	100	1214.9	0	641/652	98	643/652	98	0/652	0	+2
c35006_g2_i1	646	665	1039	1391	487	602	1000	851	797	14.44	13.56	22.19	27.52	12.91	13.28	18.62	18.78	20.02	2784	435	2109	60.17	pper:18778630 YTH domain-containing family protein 2 isoform X1	pper:18778630	K20102	558	1	558	100	1137.5	0	547/558	98	551/558	98	0/558	0	+3
c44150_g1_i1	3161	2918	2733	3951	1891	2465	3314	2715	2551	65.86	55.43	54.38	72.84	46.72	50.66	57.51	55.82	59.7	2971	204	2316	71.12	pper:18774098 YTH domain-containing family protein 1 isoform X1	pper:18774098	K20102	704	1	704	100	1451	0	695/704	98	697/704	99	0/704	0	+3
c58556_g1_i1	0	0	0	0	0	0	0	3	0	0	0	0	0	0	0	0	2.89	0	273	2	272	99.27	gtt:GUITHDRAFT_166262 hypothetical protein	gtt:GUITHDRAFT_166262	K20101	1476	601	691	6.17	126.3	3e-27	63/91	69	79/91	86	1/91	1	+2
c69376_g1_i1	0	0	0	0	0	0	0	2	0	0	0	0	0	0	0	0	4.37	0	229	1	229	100	hsa:9704 DHX34, DDX34, HRH1; DExH-box helicase 34	hsa:9704	K20101	1143	518	593	6.65	149.1	3e-34	76/76	100	76/76	100	0/76	0	+1
c34364_g1_i3	93	123	131	216	126	175	181	158	127	2.22	2.68	2.99	4.57	3.57	4.13	3.61	3.73	3.41	2617	201	1242	39.82	mdm:103400259 30-kDa cleavage and polyadenylation specificity factor 30	mdm:103400259	K20100	375	1	335	89.33	511.1	4e-142	268/367	73	284/367	77	52/367	14	+3
c46029_g1_i1	108	127	185	415	102	126	255	189	206	2.25	2.41	3.68	7.65	2.52	2.59	4.42	3.88	4.82	2972	48	2700	89.27	pper:18766106 switch 2	pper:18766106	K20098	884	1	884	100	1668.3	0	843/884	95	848/884	95	0/884	0	+3
c44525_g1_i3	24	31	50	110	11	29	94	76	76	0.38	0.44	0.75	1.53	0.2	0.45	1.23	1.18	1.34	3872	166	3580	88.2	pper:18780758 protein CHROMATIN REMODELING 24	pper:18780758	K20093	1138	1	1138	100	2214.1	0	1114/1138	97	1125/1138	98	0/1138	0	+1
c45416_g1_i1	41	45	64	154	54	58	118	73	78	0.72	0.72	1.08	2.4	1.13	1.01	1.73	1.27	1.54	3474	571	3160	74.55	pper:18786255 probable helicase CHR10 isoform X1	pper:18786255	K20092	877	145	877	83.58	1380.5	0	720/863	83	724/863	83	130/863	15	+1
c59758_g1_i1	0	0	0	0	0	0	0	3	0	0	0	0	0	0	0	0	1.98	0	304	304	142	53.62	pper:18786255 probable helicase CHR10 isoform X1	pper:18786255	K20092	877	499	552	6.16	104.4	1e-20	53/54	98	53/54	98	0/54	0	-2
c20294_g1_i1	6397	6009	1800	1367	1976	2601	2120	1895	1477	244.91	210.14	65.92	46.41	89.62	98.57	67.83	71.7	63.75	1717	351	1179	48.28	pper:18768646 uncharacterized protein At1g03900	pper:18768646	K20069	276	1	276	100	502.3	1e-139	274/276	99	274/276	99	0/276	0	+3
c37844_g1_i1	651	752	987	1045	709	836	1219	1157	798	33.02	34.88	47.93	47.08	42.57	42.08	51.79	58.05	45.74	1350	261	1098	62.07	pper:18786848 uncharacterized protein At1g03900	pper:18786848	K20069	279	1	279	100	532.7	6e-149	272/279	97	274/279	98	0/279	0	+3
c46002_g2_i2	0	0	4	19	4	0	4	2	0	0	0	0.23	1	0.28	0	0.2	0.12	0	1189	995	1190	16.48	pxb:103947978 uncharacterized protein At1g03900-like	pxb:103947978	K20069	275	54	115	22.55	55.8	2e-05	33/65	50	35/65	53	3/65	4	+2
c52297_g1_i1	0	0	0	0	0	0	0	2	0	0	0	0	0	0	0	0	5.09	0	223	13	121	48.88	lco:109139308 lrp10; LDL receptor related protein 10	lco:109139308	K20050	795	647	682	4.53	67.4	1e-09	32/36	88	34/36	94	0/36	0	+1
c8972_g1_i1	0	0	0	0	5	0	0	0	0	0	0	0	0	22.04	0	0	0	0	205	162	24	67.8	hsa:8301 PICALM, CALM, CLTH, LAP; phosphatidylinositol binding clathrin assembly protein	hsa:8301	K20044	652	339	384	7.06	89.7	2e-16	45/46	97	46/46	100	0/46	0	-3
c64811_g1_i1	0	0	0	0	6	0	0	0	0	0	0	0	0	9.27	0	0	0	0	248	3	249	99.6	hsa:8301 PICALM, CALM, CLTH, LAP; phosphatidylinositol binding clathrin assembly protein	hsa:8301	K20044	652	189	270	12.58	164.5	7e-39	82/82	100	82/82	100	0/82	0	+3
c45639_g1_i1	43	39	65	128	58	67	60	66	66	1.26	1.05	1.82	3.33	2.02	1.94	1.47	1.91	2.18	2172	157	1858	78.36	pper:18793502 putative clathrin assembly protein At5g35200 isoform X1	pper:18793502	K20043	567	1	567	100	1102.8	0	556/567	98	558/567	98	0/567	0	+1
c14211_g1_i1	814	1172	1197	1523	968	1090	1474	1297	1019	18.3	24.02	25.7	30.3	25.8	24.17	27.6	28.77	25.73	2770	244	1864	58.52	pper:18768727 probable protein S-acyltransferase 23 isoform X1	pper:18768727	K20032	540	1	540	100	622.1	1e-175	533/540	98	534/540	98	0/540	0	+1
c41821_g1_i1	735	979	1375	1795	1064	1376	1560	1256	1248	17.76	21.58	31.74	38.4	30.48	32.82	31.42	29.96	33.9	2592	359	2099	67.17	pper:18769626 protein S-acyltransferase 24	pper:18769626	K20032	639	1	580	90.77	981.9	7e-284	569/580	98	571/580	98	0/580	0	+2
c42081_g1_i1	52	56	85	104	59	93	88	94	43	1.45	1.43	2.27	2.57	1.95	2.57	2.05	2.59	1.35	2272	156	1866	75.31	pper:18774350 palmitoyltransferase ZDHHC17 isoform X1	pper:18774350	K20032	373	1	373	100	329.3	2e-87	249/570	43	276/570	48	197/570	34	+3
c13753_g1_i1	0	0	1	0	3	0	0	0	0	0	0	0.13	0	0.49	0	0	0	0	635	416	143	43.15	pper:18772867 probable protein S-acyltransferase 16	pper:18772867	K20029	284	1	91	32.04	162.5	7e-38	79/91	86	80/91	87	0/91	0	-2
c29037_g1_i2	171	201	176	173	138	168	244	157	146	6	6.44	5.91	5.38	5.74	5.83	7.15	5.44	5.77	1853	228	1278	56.72	pper:18772867 probable protein S-acyltransferase 16	pper:18772867	K20029	284	1	284	100	473.8	4e-131	271/350	77	273/350	78	66/350	18	+3
c44900_g3_i1	0	0	0	0	2	1	0	2	0	0	0	0	0	0.3	0.13	0	0.25	0	670	671	74	89.25	pper:18787649 probable protein S-acyltransferase 15	pper:18787649	K20029	276	78	276	72.1	416.8	2e-114	194/199	97	197/199	98	0/199	0	-1
c41107_g2_i1	481	692	775	944	500	731	970	770	728	17.57	23.09	27.08	30.57	21.64	26.42	29.6	27.79	29.97	1789	385	1306	51.54	pper:18785012 probable protein S-acyltransferase 14	pper:18785012	K20028	307	1	307	100	567.4	3e-159	307/307	100	307/307	100	0/307	0	+1
c43076_g2_i1	301	309	270	348	235	299	301	262	269	9.41	8.81	8.07	9.64	8.7	9.24	7.85	8.09	9.46	2054	253	1177	45.03	pper:18784976 probable protein S-acyltransferase 12	pper:18784976	K20028	308	1	308	100	431.8	2e-118	299/308	97	300/308	97	0/308	0	+1
c44174_g2_i2	285	416	566	600	242	340	695	519	521	11.04	14.72	20.97	20.61	11.1	13.03	22.49	19.86	22.75	1700	234	1137	53.18	pper:18776129 probable protein S-acyltransferase 14	pper:18776129	K20028	301	1	301	100	532.7	7e-149	259/301	86	261/301	86	0/301	0	+3
c34796_g1_i1	65	83	103	103	50	65	126	116	102	2.48	2.9	3.76	3.49	2.26	2.46	4.02	4.38	4.39	1720	2	1463	85	pper:18777916 protein S-acyltransferase 21	pper:18777916	K20027	638	152	638	76.33	901	1e-259	467/487	95	470/487	96	0/487	0	+2
c38484_g1_i1	267	271	336	488	156	213	464	359	340	5.27	4.87	6.33	8.52	3.65	4.14	7.62	6.99	7.53	3125	502	2674	69.54	pper:18783842 probable protein S-acyltransferase 19	pper:18783842	K20027	724	1	724	100	1371.3	0	717/724	99	718/724	99	0/724	0	+1
c39936_g2_i1	0	0	1	1	0	0	1	0	1	0	0	0.11	0.11	0	0	0.1	0	0.14	703	335	26	44.1	adu:107469004 probable protein S-acyltransferase 22	adu:107469004	K20027	591	9	84	12.86	104	3e-20	55/103	53	65/103	63	27/103	26	-1
c42971_g1_i1	2	3	10	33	1	3	12	5	13	0.13	0.18	0.64	1.98	0.08	0.2	0.68	0.33	0.99	1072	602	1073	44.03	pper:18777916 protein S-acyltransferase 21	pper:18777916	K20027	638	1	157	24.61	314.7	2e-83	153/157	97	153/157	97	0/157	0	+2
c45516_g1_i3	32	34	41	57	18	22	42	39	26	0.76	0.74	0.94	1.2	0.51	0.52	0.84	0.92	0.7	2620	467	2336	71.37	pper:18791390 probable protein S-acyltransferase 22	pper:18791390	K20027	623	1	623	100	1158.3	0	617/623	99	619/623	99	0/623	0	+2
c69944_g1_i1	0	0	0	0	6	0	0	1	0	0	0	0	0	2.67	0	0	0.39	0	368	2	368	99.73	isc:IscW_ISCW015321 thioredoxin-dependent peroxide reductase	isc:IscW_ISCW015321	K20011	233	105	226	52.36	198.7	5e-49	91/122	74	108/122	88	0/122	0	+2
c37604_g1_i1	581	622	689	774	429	652	910	828	625	12.45	12.15	14.1	14.68	10.9	13.78	16.24	17.51	15.04	2895	164	1343	40.76	pper:18772473 probable protein S-acyltransferase 17	pper:18772473	K20003	393	1	393	100	793.9	3e-227	384/393	97	389/393	98	0/393	0	+2
c14367_g1_i1	3	4	2	1	0	3	1	0	1	0.38	0.47	0.24	0.11	0	0.38	0.11	0	0.14	674	536	674	20.62	pper:9978689 matK, PrpeC_p002; maturase K	pper:9978689	K20000	506	1	46	9.09	99.4	8e-19	45/46	97	46/46	100	0/46	0	+2
c30531_g1_i1	0	0	0	1	1	0	0	0	0	0	0	0	0.45	0.56	0	0	0	0	336	255	159	28.87	pper:9978689 matK, PrpeC_p002; maturase K	pper:9978689	K20000	506	4	36	6.52	66.2	4e-09	31/33	93	31/33	93	1/33	3	-2
c50227_g1_i1	0	0	0	0	0	1	0	0	0	0	0	0	0	0	0.38	0	0	0	378	379	22	94.71	pper:9978689 matK, PrpeC_p002; maturase K	pper:9978689	K20000	506	388	506	23.52	241.5	7e-62	118/119	99	118/119	99	0/119	0	-1
c69837_g1_i1	1	0	1	1	1	5	2	1	0	0.16	0	0.15	0.14	0.18	0.79	0.27	0.16	0	588	1	199	33.84	pper:9978689 matK, PrpeC_p002; maturase K	pper:9978689	K20000	506	441	506	13.04	132.9	6e-29	63/66	95	64/66	96	0/66	0	+1
c70090_g1_i1	0	1	0	0	2	0	0	0	0	0	0.3	0	0	0.75	0	0	0	0	398	2	398	99.75	pper:9978689 matK, PrpeC_p002; maturase K	pper:9978689	K20000	506	285	416	26.09	276.2	3e-72	132/132	100	132/132	100	0/132	0	+2
c73014_g1_i1	1	1	0	0	0	0	0	0	0	0.15	0.14	0	0	0	0	0	0	0	592	1	592	100	pper:9978689 matK, PrpeC_p002; maturase K	pper:9978689	K20000	506	63	259	38.93	393.3	2e-107	194/197	98	194/197	98	0/197	0	+1
c76152_g1_i1	1	2	1	0	3	0	0	1	0	0.1	0.19	0.1	0	0.36	0	0	0.1	0	781	780	3	99.62	pper:9978689 matK, PrpeC_p002; maturase K	pper:9978689	K20000	506	86	344	51.19	533.9	2e-149	259/259	100	259/259	100	0/259	0	-3
c72482_g1_i1	776	869	1400	1888	834	976	1546	1182	1345	18.45	18.85	31.81	39.75	23.51	22.91	30.64	27.75	35.95	2630	125	1988	70.87	pper:18768964 SEC1 family transport protein SLY1	pper:18768964	K19998	621	1	621	100	1211.8	0	619/621	99	620/621	99	0/621	0	+2
c26329_g1_i2	30	33	34	50	11	25	50	52	27	1.01	1.01	1.09	1.49	0.44	0.83	1.4	1.73	1.02	1923	293	1721	74.31	pper:18768133 patellin-6	pper:18768133	K19996	476	1	476	100	848.6	7e-244	466/476	97	471/476	98	0/476	0	+2
c23050_g1_i1	5074	7025	4611	3661	5806	7364	4902	3796	3636	220.64	279.19	191.88	141.28	298.98	317.3	178.3	163.2	178.43	1538	263	1130	56.44	pper:18778947 secretory carrier-associated membrane protein 3	pper:18778947	K19995	289	1	289	100	538.9	9e-151	289/289	100	289/289	100	0/289	0	+2
c40876_g2_i1	4081	4733	2713	2414	2810	4233	3012	2318	2126	157.93	167.31	100.43	82.85	128.81	162.16	97.41	88.66	92.76	1701	237	1056	48.21	pper:18777326 secretory carrier-associated membrane protein 4	pper:18777326	K19995	273	1	273	100	534.6	2e-149	271/273	99	271/273	99	0/273	0	+3
c84661_g1_i1	0	0	0	0	7	0	0	0	0	0	0	0	0	9.62	0	0	0	0	255	1	256	100.39	mmu:56193 Plek, 2010300B13Rik; pleckstrin	mmu:56193	K19993	350	107	191	24.29	169.9	2e-40	85/85	100	85/85	100	0/85	0	+1
c6131_g1_i1	2	0	2	5	0	0	0	1	1	0.21	0	0.2	0.46	0	0	0	0.1	0.12	778	1	589	75.71	pper:18766448 exocyst complex component EXO84B	pper:18766448	K19986	1031	559	754	19.01	377.1	2e-102	191/196	97	191/196	97	0/196	0	+1
c38195_g1_i1	504	914	1006	1521	705	895	1068	846	909	10.63	17.57	20.26	28.38	17.63	18.62	18.76	17.61	21.53	2938	269	2561	78.05	pper:18781933 exocyst complex component EXO84B	pper:18781933	K19986	764	1	764	100	1464.1	0	755/764	98	760/764	99	0/764	0	+2
c44135_g2_i2	244	363	477	734	279	363	697	592	490	5.56	7.54	10.38	14.8	7.54	8.16	13.24	13.32	12.55	2735	151	2479	85.16	pper:18778243 exocyst complex component EXO84C	pper:18778243	K19986	773	1	773	100	1411.7	0	740/779	94	745/779	95	9/779	1	+1
c81567_g1_i1	0	0	0	0	0	0	0	0	0	0	0	0	0	0	0	0	0	0	244	202	4	81.56	mdm:103413839 exocyst complex component EXO84C-like	mdm:103413839	K19986	773	580	645	8.54	126.7	2e-27	63/66	95	64/66	96	0/66	0	-2
c42115_g2_i1	1782	2462	2703	3561	1921	2403	1976	1632	1627	31.75	39.98	45.98	56.12	40.59	42.2	29.31	28.69	32.54	3437	288	2691	69.94	pper:18768633 exocyst complex component SEC15B	pper:18768633	K19985	801	1	801	100	1559.3	0	798/801	99	798/801	99	0/801	0	+3
c43098_g1_i1	346	368	484	849	201	272	910	724	668	6.42	6.23	8.58	13.94	4.42	4.98	14.06	13.26	13.92	3308	277	2644	71.58	pper:18789767 exocyst complex component SEC15A	pper:18789767	K19985	789	1	789	100	1516.9	0	775/789	98	782/789	99	0/789	0	+1
c40961_g1_i2	1405	2160	2933	5459	1447	1858	3864	3107	3049	27.05	37.91	53.93	92.98	33.04	35.27	61.94	59.03	65.91	3197	274	2794	78.86	pper:18787099 exocyst complex component SEC10b isoform X1	pper:18787099	K19984	840	1	840	100	1568.1	0	838/840	99	839/840	99	0/840	0	+1
c32649_g1_i1	677	863	1157	2319	584	839	1682	1416	1229	13.91	16.17	22.71	42.17	14.23	17.01	28.79	28.72	28.37	3009	145	2791	87.97	pper:18793773 exocyst complex component SEC3A	pper:18793773	K19983	882	1	882	100	1732.2	0	880/882	99	882/882	100	0/882	0	+1
c59849_g1_i1	0	0	0	0	4	0	0	0	0	0	0	0	0	7.76	0	0	0	0	236	2	236	99.58	lco:104928537 5'-nucleotidase-like	lco:104928537	K19970	581	440	517	13.43	127.5	1e-27	58/78	74	70/78	89	0/78	0	+2
c41970_g1_i1	474	606	881	1056	406	626	1048	823	766	16.13	18.83	28.67	31.86	16.37	21.07	29.78	27.67	29.36	1904	352	1420	56.14	pper:18784265 EVI5-like protein	pper:18784265	K19944	356	1	356	100	721.1	2e-205	354/356	99	355/356	99	0/356	0	+1
c20059_g1_i1	564	749	823	930	623	705	1046	786	687	22.29	27.05	31.12	32.61	29.17	27.59	34.56	30.71	30.62	1670	79	1441	81.62	pper:18781141 rab3 GTPase-activating protein non-catalytic subunit	pper:18781141	K19937	454	1	454	100	904.8	7e-261	451/454	99	453/454	99	0/454	0	+1
c67544_g1_i1	0	0	0	0	6	0	0	0	0	0	0	0	0	2.33	0	0	0	0	391	3	390	99.23	hsa:51150 SDF4, Cab45, SDF-4; stromal cell derived factor 4	hsa:51150	K19934	362	228	356	35.64	263.5	2e-68	129/129	100	129/129	100	0/129	0	+3
c58549_g1_i1	0	0	0	0	3	0	0	0	0	0	0	0	0	8.43	0	0	0	0	220	1	220	100	tru:105417845 calcium-dependent secretion activator 1-like	tru:105417845	K19933	1103	335	407	6.62	147.5	9e-34	73/73	100	73/73	100	0/73	0	+1
c42634_g1_i1	135	208	212	389	253	428	245	183	175	5.18	7.28	7.77	13.23	11.49	16.24	7.85	6.93	7.56	1715	408	1536	65.83	pper:18789912 glucan endo-1,3-beta-glucosidase 5	pper:18789912	K19893	490	115	490	76.73	760.8	2e-217	372/376	98	375/376	99	0/376	0	+3
c78533_g1_i1	4419	4891	7162	8842	2844	3310	8547	7312	6869	97.71	98.62	151.28	173.03	74.56	72.21	157.45	159.58	170.65	2812	757	2203	51.46	pper:18789713 glucan endo-1,3-beta-glucosidase 6	pper:18789713	K19893	483	1	483	100	967.2	2e-279	476/483	98	479/483	99	1/483	0	+1
c79031_g1_i1	48	98	104	169	132	133	181	161	130	1.54	2.87	3.19	4.8	5.02	4.22	4.85	5.1	4.69	2007	194	1676	73.89	pper:18772909 glucan endo-1,3-beta-glucosidase 4	pper:18772909	K19892	494	1	494	100	993.4	2e-287	486/494	98	491/494	99	0/494	0	+2
c15215_g1_i1	0	0	1	0	0	0	0	0	0	0	0	0.35	0	0	0	0	0	0	378	212	377	43.92	cit:102622811 glucan endo-1,3-beta-glucosidase 3	cit:102622811	K19891	499	15	69	11.02	98.2	1e-18	50/55	90	52/55	94	0/55	0	+2
c34396_g1_i1	3	6	6	4	9	7	4	2	5	0.13	0.23	0.24	0.15	0.45	0.29	0.14	0.08	0.24	1575	2	1214	77.02	pper:18790109 glucan endo-1,3-beta-glucosidase 3 isoform X1	pper:18790109	K19891	498	72	475	81.12	818.5	6e-235	402/404	99	402/404	99	0/404	0	+2
c38430_g1_i1	86	112	108	161	156	136	162	117	110	3.19	3.8	3.83	5.3	6.86	5	5.02	4.29	4.6	1764	61	1573	85.77	pper:18782651 glucan endo-1,3-beta-glucosidase 2	pper:18782651	K19891	504	1	504	100	984.6	7e-285	493/504	97	495/504	98	0/504	0	+1
c43702_g1_i1	132	159	216	260	258	233	171	192	182	4.55	5	7.12	7.94	10.54	7.94	4.92	6.54	7.07	1883	385	1846	77.64	pper:18779060 glucan endo-1,3-beta-glucosidase 1	pper:18779060	K19891	546	60	546	89.19	964.5	8e-279	481/487	98	484/487	99	0/487	0	+1
c47546_g1_i1	0	0	0	0	0	0	0	2	0	0	0	0	0	0	0	0	1.88	0	275	3	276	99.64	ath:AT1G66250 O-Glycosyl hydrolases family 17 protein	ath:AT1G66250	K19891	505	388	478	18.02	199.5	2e-49	91/91	100	91/91	100	0/91	0	+3
c55861_g1_i1	1	2	1	3	0	1	1	0	0	0.08	0.14	0.08	0.21	0	0.08	0.07	0	0	947	562	1	59.35	pper:18790109 glucan endo-1,3-beta-glucosidase 3 isoform X1	pper:18790109	K19891	498	20	206	37.55	365.9	7e-99	187/187	100	187/187	100	0/187	0	-3
c25121_g1_i1	67	121	128	188	98	124	226	217	142	2.57	4.24	4.7	6.4	4.45	4.71	7.25	8.23	6.14	1714	106	1417	76.55	pper:18773445 pectin acetylesterase 5	pper:18773445	K19882	437	1	437	100	898.7	5e-259	421/437	96	428/437	97	0/437	0	+1
c28574_g1_i1	0	0	0	0	0	0	0	1	1	0	0	0	0	0	0	0	0.05	0.06	1262	1263	75	94.22	pper:18773833 pectin acetylesterase 12 isoform X1	pper:18773833	K19882	426	31	426	92.96	807	2e-231	389/396	98	389/396	98	0/396	0	-1
c30328_g1_i1	0	1	2	6	4	3	2	3	4	0	0.05	0.11	0.29	0.26	0.16	0.09	0.16	0.25	1260	2	1001	79.37	pper:18777013 pectin acetylesterase 8	pper:18777013	K19882	400	68	400	83.25	691.4	9e-197	325/333	97	327/333	98	0/333	0	+2
c35303_g1_i1	167	178	274	439	272	282	154	134	134	5.96	5.8	9.35	13.89	11.5	9.96	4.59	4.73	5.39	1826	393	1551	63.47	pper:18786850 pectin acetylesterase 9	pper:18786850	K19882	411	26	411	93.92	801.2	1e-229	377/386	97	382/386	98	0/386	0	+3
c36749_g1_i3	6	7	14	11	11	8	12	19	10	0.32	0.35	0.73	0.53	0.7	0.43	0.54	1.02	0.61	1279	362	932	44.64	pper:18774280 pectin acetylesterase 5 isoform X1	pper:18774280	K19882	441	252	441	43.08	396.7	5e-108	182/190	95	186/190	97	0/190	0	+2
c37649_g1_i2	368	359	353	466	321	374	423	429	326	11	9.79	10.08	12.34	11.37	11.04	10.55	12.66	10.96	2138	821	1484	31.06	pper:18773833 pectin acetylesterase 12 isoform X1	pper:18773833	K19882	426	206	426	51.88	454.1	4e-125	217/221	98	217/221	98	0/221	0	+2
c38549_g1_i1	98	169	190	252	218	268	223	200	150	3.8	5.99	7.05	8.67	10.01	10.29	7.23	7.66	6.56	1698	183	1476	76.21	pper:18788082 pectin acetylesterase 3 isoform X3	pper:18788082	K19882	431	1	431	100	834.3	1e-239	423/431	98	425/431	98	0/431	0	+3
c38549_g2_i2	6	3	3	2	6	5	2	2	2	1.62	0.76	0.79	0.49	1.89	1.4	0.47	0.54	0.64	432	105	234	30.09	pxb:103936666 pectin acetylesterase 3-like isoform X2	pxb:103936666	K19882	461	416	457	9.11	68.2	1e-09	35/43	81	40/43	93	1/43	2	+3
c38549_g3_i1	0	0	0	0	0	0	1	0	0	0	0	0	0	0	0	0.27	0	0	407	408	3	99.75	pxb:103953063 LOW QUALITY PROTEIN: pectin acetylesterase 3	pxb:103953063	K19882	461	318	451	29.07	252.7	3e-65	121/135	89	127/135	94	1/135	0	-1
c44117_g1_i2	111	172	271	304	134	188	448	346	291	3.77	5.34	8.81	9.16	5.4	6.32	12.72	11.62	11.14	1906	361	1696	70.09	pper:18776617 pectin acetylesterase 8	pper:18776617	K19882	398	1	398	100	774.6	1e-221	383/445	86	390/445	87	47/445	10	+1
c51468_g1_i1	0	0	0	0	0	0	0	0	0	0	0	0	0	0	0	0	0	0	265	3	264	98.87	pper:18789954 pectin acetylesterase 10 isoform X3	pper:18789954	K19882	419	228	314	20.76	180.6	1e-43	87/87	100	87/87	100	0/87	0	+3
c56450_g1_i1	0	0	0	1	0	0	0	0	0	0	0	0	1.07	0	0	0	0	0	262	131	263	50.76	pper:18777013 pectin acetylesterase 8	pper:18777013	K19882	400	1	44	11	89.4	3e-16	43/44	97	44/44	100	0/44	0	+2
c72919_g1_i1	1	1	1	0	0	2	1	0	0	0.15	0.14	0.15	0	0	0.31	0.13	0	0	594	12	189	29.97	pper:18773445 pectin acetylesterase 5	pper:18773445	K19882	437	341	397	13.04	103.6	4e-20	49/59	83	51/59	86	2/59	3	+3
c82439_g1_i1	0	0	1	3	0	0	1	1	2	0	0	0.24	0.67	0	0	0.21	0.25	0.58	453	96	453	79.03	pper:18774280 pectin acetylesterase 5 isoform X1	pper:18774280	K19882	441	1	119	26.98	244.6	1e-62	113/119	94	116/119	97	0/119	0	+3
c46361_g1_i1	0	0	0	0	3	0	0	0	0	0	0	0	0	11.59	0	0	0	0	209	1	208	99.52	xma:102228896 spag1; sperm-associated antigen 1	xma:102228896	K19870	937	572	640	7.36	120.2	1e-25	58/69	84	65/69	94	0/69	0	+1
c20425_g1_i1	176	147	150	282	160	192	207	197	174	6.17	4.71	5.03	8.77	6.65	6.66	6.06	6.83	6.88	1854	3	1062	57.17	pper:18776970 methanol O-anthraniloyltransferase	pper:18776970	K19861	460	103	460	77.83	681	2e-193	336/358	93	342/358	95	5/358	1	+3
c21569_g1_i1	0	2	9	25	0	2	7	8	12	0	0.37	1.75	4.53	0	0.41	1.21	1.6	2.8	506	327	507	35.77	pper:18776292 methanol O-anthraniloyltransferase	pper:18776292	K19861	460	1	60	13.04	117.1	3e-24	58/60	96	58/60	96	0/60	0	+3
c33009_g1_i1	24	19	22	10	25	17	16	28	8	1.1	0.79	0.96	0.41	1.35	0.77	0.61	1.26	0.41	1476	2	1301	88.08	mdm:103423207 benzyl alcohol O-benzoyltransferase-like	mdm:103423207	K19861	461	29	461	93.93	765	7e-219	370/433	85	405/433	93	0/433	0	+2
c34318_g1_i2	3	2	2	2	1	4	6	0	2	0.38	0.24	0.25	0.23	0.15	0.52	0.65	0	0.29	668	251	518	40.12	mdm:103419256 methanol O-anthraniloyltransferase-like	mdm:103419256	K19861	454	364	454	20.04	95.5	1e-17	55/96	57	68/96	70	12/96	12	+2
c37670_g1_i1	9432	12417	13492	13226	3718	4884	14192	11308	12013	298.17	358.3	407.75	370.48	139.28	152.62	374.44	353.1	427.52	2033	289	1630	66.01	pper:18775995 methanol O-anthraniloyltransferase	pper:18775995	K19861	450	1	447	99.33	891.3	1e-256	433/447	96	439/447	98	0/447	0	+1
c55472_g1_i1	2	0	0	0	0	0	0	0	0	2.42	0	0	0	0	0	0	0	0	255	1	256	100.39	cmt:CCM_02629 protein kinase Chm1, putative	cmt:CCM_02629	K19833	844	530	614	10.07	158.3	6e-37	80/85	94	84/85	98	0/85	0	+1
c84888_g1_i1	0	0	0	0	0	0	0	0	1	0	0	0	0	0	0	0	0	2.24	240	3	240	99.17	nvl:108566515 nitric oxide-associated protein 1	nvl:108566515	K19832	716	608	687	11.17	100.9	1e-19	46/80	57	61/80	76	1/80	1	+3
c5422_g1_i1	92	138	137	159	125	158	176	153	141	4.23	5.8	6.03	6.49	6.81	7.2	6.77	6.96	7.32	1466	111	1248	77.63	pper:18771835 short integuments 2, mitochondrial	pper:18771835	K19828	379	1	379	100	738	1e-210	375/379	98	377/379	99	0/379	0	+3
c24410_g1_i2	71	68	132	223	102	177	174	106	107	2.65	2.32	4.71	7.38	4.51	6.54	5.43	3.91	4.5	1755	122	1118	56.81	pper:18768528 DAR GTPase 3, chloroplastic isoform X1	pper:18768528	K19828	376	1	332	88.3	673.3	4e-191	331/332	99	331/332	99	0/332	0	+2
c27542_g1_i1	27	37	55	50	29	28	61	53	61	1.11	1.39	2.17	1.83	1.42	1.14	2.1	2.16	2.84	1609	327	1440	69.24	pper:18786052 DAR GTPase 2, mitochondrial	pper:18786052	K19828	370	1	370	100	696.8	3e-198	353/371	95	361/371	97	1/371	0	+3
c73553_g1_i1	0	0	0	0	0	0	0	3	0	0	0	0	0	0	0	0	5.69	0	235	1	235	100	mmu:11426 Macf1, ABP620, Acf7, Aclp7, MACF, R74989, mKIAA0465; microtubule-actin crosslinking factor 1	mmu:11426	K19827	7355	6201	6278	1.06	154.5	7e-36	78/78	100	78/78	100	0/78	0	+1
c80451_g1_i1	0	0	0	0	4	0	0	0	0	0	0	0	0	7.03	0	0	0	0	241	1	241	100	hsa:23499 MACF1, ABP620, ACF7, MACF, OFC4; microtubule-actin crosslinking factor 1	hsa:23499	K19827	5430	4164	4243	1.47	164.5	7e-39	80/80	100	80/80	100	0/80	0	+1
c8817_g1_i2	0	0	0	0	1	0	0	0	0	0	0	0	0	0.22	0	0	0	0	527	349	1	66.22	pper:18783207 phosphatidylinositol 4-kinase beta 1 isoform X1	pper:18783207	K19801	1090	853	968	10.64	237.3	2e-60	116/116	100	116/116	100	0/116	0	-3
c42995_g1_i1	1272	1470	1373	2856	857	1124	1641	1318	1335	17.28	18.19	17.8	34.3	13.81	15.04	18.54	17.66	20.34	4439	165	3435	73.69	pper:18783207 phosphatidylinositol 4-kinase beta 1 isoform X1	pper:18783207	K19801	1090	1	1090	100	1753.4	0	1082/1090	99	1086/1090	99	0/1090	0	+3
c62817_g1_i1	0	0	0	0	0	0	0	0	0	0	0	0	0	0	0	0	0	0	235	3	234	98.72	ath:AT5G09350 PI-4KBETA2; phosphatidylinositol 4-OH kinase beta2	ath:AT5G09350	K19801	1116	550	626	6.9	159.1	3e-37	77/77	100	77/77	100	0/77	0	+3
c77920_g1_i1	0	2	0	1	0	1	0	0	0	0	0.56	0	0.27	0	0.31	0	0	0	412	102	207	25.73	mdm:103405983 phosphatidylinositol 4-kinase beta 1-like	mdm:103405983	K19801	409	93	144	12.71	57	3e-06	29/52	55	32/52	61	17/52	32	+3
c34987_g1_i1	1143	1427	1935	2477	1381	1569	2375	1974	1961	44.69	50.96	72.37	85.89	63.95	60.73	77.6	76.27	86.44	1686	212	1394	70.17	pper:18781024 obg-like ATPase 1	pper:18781024	K19788	394	1	394	100	795.4	6e-228	392/394	99	394/394	100	0/394	0	+2
c42695_g1_i1	20	46	56	84	9	21	102	69	80	0.72	1.51	1.93	2.68	0.38	0.75	3.07	2.46	3.25	1810	63	1320	69.5	pper:18779765 uncharacterized protein LOC18779765 isoform X1	pper:18779765	K19788	419	1	419	100	802	7e-230	414/419	98	418/419	99	0/419	0	+3
c46957_g1_i1	0	0	1	0	0	1	0	0	0	0	0	0.99	0	0	1.09	0	0	0	270	2	269	99.26	ure:UREG_03460 GTP-binding protein YchF	ure:UREG_03460	K19788	381	144	232	23.36	152.1	4e-35	76/89	85	81/89	91	0/89	0	+2
c20862_g1_i1	3	1	0	0	0	0	0	0	0	0.47	0.15	0	0	0	0	0	0	0	585	154	16	23.76	pper:18783696 carnosine N-methyltransferase isoform X2	pper:18783696	K19787	462	1	46	9.96	67.8	2e-09	43/46	93	43/46	93	0/46	0	-1
c35685_g1_i2	94	109	226	284	100	170	297	179	168	3.07	3.25	7.06	8.22	3.87	5.49	8.1	5.78	6.18	1974	382	1885	76.19	pper:18783696 carnosine N-methyltransferase isoform X2	pper:18783696	K19787	462	1	462	100	885.2	7e-255	452/501	90	455/501	90	39/501	7	+1
c42373_g1_i1	6	6	2	1	0	3	5	8	6	0.42	0.38	0.13	0.06	0	0.21	0.29	0.55	0.48	1040	503	608	10.19	pper:18787064 NADPH:quinone oxidoreductase	pper:18787064	K19784	235	165	199	14.89	62	2e-07	29/35	82	31/35	88	0/35	0	+2
c44132_g1_i1	280	284	280	162	158	100	321	402	236	19.19	17.84	18.41	9.89	12.81	6.83	18.49	27.3	18.35	1056	251	845	56.34	pper:18786155 NADPH:quinone oxidoreductase	pper:18786155	K19784	198	1	198	100	349.4	7e-94	178/198	89	185/198	93	0/198	0	+2
c44337_g1_i6	53	55	35	58	40	84	37	39	30	1.53	1.45	0.97	1.49	1.37	2.4	0.89	1.12	0.98	2199	65	659	27.06	pper:18786642 NADPH:quinone oxidoreductase isoform X1	pper:18786642	K19784	198	1	198	100	381.3	4e-103	193/198	97	196/198	98	0/198	0	+2
c69331_g1_i1	0	0	0	0	0	0	0	0	0	0	0	0	0	0	0	0	0	0	245	191	2	77.55	pper:18786642 NADPH:quinone oxidoreductase isoform X1	pper:18786642	K19784	198	34	96	31.82	126.3	2e-27	63/63	100	63/63	100	0/63	0	-2
c17165_g1_i1	240	361	183	106	254	312	195	198	109	24.91	34.47	18.27	9.84	31.12	32.49	17.13	20.42	12.93	772	209	476	34.72	pper:18767126 heat shock factor-binding protein 1	pper:18767126	K19765	89	1	89	100	94.7	2e-17	89/89	100	89/89	100	0/89	0	+2
c24561_g1_i1	575	698	696	638	654	771	1048	911	636	48.1	53.6	55.91	47.62	64.65	64.44	73.9	75.6	60.55	905	291	561	29.94	pper:18790453 heat shock factor-binding protein 1	pper:18790453	K19765	90	1	90	100	100.5	5e-19	90/90	100	90/90	100	0/90	0	+3
c66792_g1_i1	176	272	139	129	165	228	186	125	95	17.09	24.28	12.98	11.2	18.92	22.18	15.27	12.06	10.53	810	110	635	64.94	pper:18776401 putative gamma-glutamylcyclotransferase At3g02910	pper:18776401	K19761	175	1	175	100	358.6	9e-97	171/175	97	174/175	99	0/175	0	+2
c73501_g1_i1	16	10	5	7	6	5	8	5	5	1.88	1.08	0.57	0.74	0.83	0.59	0.8	0.59	0.67	707	105	591	68.88	pper:18785564 putative gamma-glutamylcyclotransferase At3g02910	pper:18785564	K19761	176	1	165	93.75	325.5	7e-87	160/165	96	160/165	96	3/165	1	+3
c73998_g1_i1	0	0	0	0	0	0	0	2	0	0	0	0	0	0	0	0	3.26	0	242	2	242	99.59	gtt:GUITHDRAFT_88019 hypothetical protein	gtt:GUITHDRAFT_88019	K19760	416	52	131	19.23	131.3	7e-29	59/80	73	70/80	87	0/80	0	+2
c42856_g1_i1	33	34	38	27	9	42	22	20	17	1.1	1.03	1.21	0.79	0.35	1.38	0.61	0.66	0.64	1946	118	1450	68.5	pper:18785452 BAHD acyltransferase DCR	pper:18785452	K19747	444	1	444	100	868.2	8e-250	430/444	96	438/444	98	0/444	0	+1
c75088_g1_i1	0	0	0	1	0	0	1	0	0	0	0	0	0.13	0	0	0.12	0	0	614	286	1	46.58	pper:18785452 BAHD acyltransferase DCR	pper:18785452	K19747	444	1	95	21.4	188.7	9e-46	93/95	97	95/95	100	0/95	0	-3
c30401_g1_i1	764	747	660	743	648	789	1187	1095	692	47.85	42.85	39.62	41.4	48.01	49.16	62.41	67.91	49.11	1135	184	841	57.97	pper:18769302 autophagy-related protein 101	pper:18769302	K19730	219	1	219	100	441	2e-121	214/219	97	215/219	98	0/219	0	+1
c45006_g1_i4	626	728	649	732	404	457	934	711	531	10.85	11.5	10.74	11.22	8.3	7.8	13.47	12.15	10.33	3528	2179	3349	33.19	pper:18789621 guanine nucleotide-binding protein alpha-1 subunit	pper:18789621	K19729	390	1	390	100	729.6	8e-208	389/390	99	389/390	99	0/390	0	+1
c72838_g1_i1	0	0	0	0	0	0	0	3	0	0	0	0	0	0	0	0	3.16	0	267	268	154	43.07	ptr:462584 AGER; advanced glycosylation end-product specific receptor	ptr:462584	K19722	451	12	49	8.43	78.2	8e-13	38/38	100	38/38	100	0/38	0	-1
c15876_g1_i1	0	0	0	0	0	0	0	0	0	0	0	0	0	0	0	0	0	0	216	187	19	78.24	chx:108635078 basic proline-rich protein-like	chx:108635078	K19720	752	1	56	7.45	72.4	3e-11	42/58	72	42/58	72	4/58	6	-1
c37586_g1_i1	0	2	0	0	11	0	2	5	0	0	0.34	0	0	2.37	0	0.32	0.92	0	532	383	149	44.17	chx:108634845 basic proline-rich protein-like	chx:108634845	K19720	813	49	126	9.59	164.5	2e-38	77/78	98	78/78	100	0/78	0	-1
c23658_g1_i1	1600	2133	2124	1889	1784	1885	2585	2133	1774	71.81	87.5	91.23	75.25	94.81	83.85	97.07	94.66	89.88	1497	411	1122	47.56	pper:18779884 dihydroceramide fatty acyl 2-hydroxylase FAH1	pper:18779884	K19706	237	1	237	100	511.1	2e-142	236/237	99	236/237	99	0/237	0	+3
c78978_g1_i1	0	0	0	0	3	0	0	0	0	0	0	0	0	5.82	0	0	0	0	236	9	234	95.76	mbr:MONBRDRAFT_37859 hypothetical protein	mbr:MONBRDRAFT_37859	K19673	1269	1133	1207	5.91	112.5	3e-23	52/75	69	65/75	86	0/75	0	+3
c55700_g1_i1	2	0	0	0	0	0	0	0	0	9.12	0	0	0	0	0	0	0	0	202	1	199	98.51	ani:AN5282.2 hypothetical protein	ani:AN5282	K19668	450	374	439	14.67	135.6	3e-30	60/66	90	65/66	98	0/66	0	+1
c35339_g1_i1	1542	1717	2050	2180	1225	1768	3231	2794	2341	82.67	84.22	105.26	103.86	77.73	94.11	145.17	148.22	141.94	1289	173	1100	71.99	pper:18792035 enoyl-CoA hydratase 2, peroxisomal isoform X2	pper:18792035	K19658	309	1	309	100	629	6e-178	308/309	99	309/309	100	0/309	0	+2
c60174_g1_i1	0	0	0	0	4	0	0	0	0	0	0	0	0	4.86	0	0	0	0	263	3	138	51.71	brp:103832064 enoyl-CoA hydratase 2, peroxisomal	brp:103832064	K19658	309	265	309	14.56	91.3	9e-17	45/45	100	45/45	100	0/45	0	+3
c404_g1_i1	2	3	13	19	4	15	8	2	0	0.84	1.2	5.4	7.43	1.96	6.72	3.02	0.86	0	354	85	355	76.55	mdm:103403490 D-galacturonate reductase-like	mdm:103403490	K19642	318	1	89	27.99	147.5	1e-33	73/90	81	80/90	88	1/90	1	+1
c29014_g1_i1	0	0	1	3	1	0	1	0	0	0	0	0.21	0.57	0.25	0	0.18	0	0	491	129	492	74.13	pper:18792656 D-galacturonate reductase	pper:18792656	K19642	318	1	121	38.05	233.4	3e-59	117/121	96	120/121	99	0/121	0	+3
c29655_g1_i1	11	2	5	9	12	14	5	10	5	1.62	0.27	0.71	1.19	2.08	2.09	0.63	1.47	0.85	609	2	242	39.57	pper:18792656 D-galacturonate reductase	pper:18792656	K19642	318	239	318	25.16	162.2	9e-38	80/80	100	80/80	100	0/80	0	+2
c29655_g2_i1	0	0	0	0	0	0	0	0	1	0	0	0	0	0	0	0	0	4.01	218	2	218	99.54	pper:18792656 D-galacturonate reductase	pper:18792656	K19642	318	172	243	22.64	147.9	6e-34	72/72	100	72/72	100	0/72	0	+2
c39553_g1_i1	57	77	55	89	60	119	41	42	27	2.11	2.6	1.95	2.92	2.63	4.35	1.27	1.53	1.13	1770	3	711	40.06	ag:AAB97005 GALUR; D-galacturonate reductase (EC:1.1.1.365)	ag:AAB97005	K19642	319	84	319	73.98	402.1	2e-109	187/236	79	223/236	94	0/236	0	+3
c30362_g1_i1	31	33	31	33	19	29	42	23	34	1.14	1.11	1.09	1.08	0.83	1.06	1.29	0.84	1.41	1778	75	1500	80.2	pper:18779101 uncharacterized protein LOC18779101 isoform X1	pper:18779101	K19619	498	1	498	100	797.3	2e-228	441/498	88	442/498	88	23/498	4	+3
c36462_g1_i2	0	1	0	3	0	0	0	3	1	0	0.35	0	1.04	0	0	0	1.14	0.45	371	16	370	95.69	mdm:103400759 putative disease resistance protein RGA3	mdm:103400759	K19613	979	748	866	12.16	57.4	2e-06	78/119	65	92/119	77	1/119	0	+1
c39668_g3_i1	0	0	7	49	8	1	8	2	7	0	0	0.57	3.68	0.8	0.08	0.57	0.17	0.67	900	3	699	77.44	pper:18775297 putative disease resistance protein RGA3	pper:18775297	K19613	804	323	545	27.74	318.2	2e-84	161/232	69	182/232	78	9/232	3	+3
c45128_g1_i1	10	9	12	6	8	7	5	8	3	0.47	0.39	0.54	0.25	0.45	0.33	0.2	0.37	0.16	1432	1430	2	99.79	pper:18775297 putative disease resistance protein RGA3	pper:18775297	K19613	804	292	767	59.2	570.5	3e-160	418/476	87	430/476	90	0/476	0	-1
c45780_g4_i7	25	39	52	160	24	79	75	51	46	0.99	1.41	1.96	5.61	1.12	3.09	2.48	1.99	2.05	1671	62	494	25.91	pper:18775297 putative disease resistance protein RGA3	pper:18775297	K19613	804	658	798	17.54	162.2	2e-37	113/144	78	122/144	84	3/144	2	+2
c46172_g4_i2	2	3	3	13	6	5	4	6	6	0.29	0.4	0.42	1.69	1.02	0.73	0.49	0.86	1	617	277	616	55.11	pper:18787539 putative disease resistance RPP13-like protein 1	pper:18787539	K19613	927	640	784	15.64	103.6	4e-20	65/145	44	78/145	53	32/145	22	+1
c46172_g6_i2	0	3	2	3	0	0	0	1	0	0	0.41	0.29	0.4	0	0	0	0.15	0	606	1	505	83.33	pper:18787539 putative disease resistance RPP13-like protein 1	pper:18787539	K19613	927	639	836	21.36	201.8	1e-49	121/200	60	136/200	68	34/200	17	+1
c46172_g7_i1	5	8	15	43	4	9	17	10	14	0.4	0.59	1.15	3.07	0.38	0.72	1.15	0.79	1.28	935	3	936	99.89	pper:18787539 putative disease resistance RPP13-like protein 1	pper:18787539	K19613	927	478	788	33.55	597	2e-168	293/311	94	298/311	95	0/311	0	+3
c46172_g8_i1	0	1	1	3	0	2	1	1	2	0	0.43	0.45	1.27	0	0.97	0.41	0.46	1.11	344	1	343	99.71	pper:18787539 putative disease resistance RPP13-like protein 1	pper:18787539	K19613	927	791	907	12.62	92	7e-17	93/117	79	94/117	80	3/117	2	+1
c46218_g3_i1	0	0	0	0	0	0	0	0	0	0	0	0	0	0	0	0	0	0	271	2	215	78.97	pper:18775297 putative disease resistance protein RGA3	pper:18775297	K19613	804	120	189	8.71	114.4	1e-23	63/71	88	64/71	90	1/71	1	+2
c46218_g4_i1	21	11	10	39	11	13	21	21	11	2.49	1.2	1.14	4.15	1.54	1.55	2.11	2.48	1.5	703	2	635	90.18	pper:18775297 putative disease resistance protein RGA3	pper:18775297	K19613	804	348	545	24.63	248.1	1e-63	133/211	63	154/211	72	13/211	6	+2
c46253_g6_i2	52	56	62	100	48	52	61	43	32	1.86	1.83	2.12	3.17	2.03	1.84	1.82	1.52	1.29	1822	228	600	20.47	pper:18787539 putative disease resistance RPP13-like protein 1	pper:18787539	K19613	927	1	124	13.38	214.2	6e-53	106/124	85	114/124	91	0/124	0	+3
c50407_g1_i1	0	0	0	0	0	0	1	0	0	0	0	0	0	0	0	1.13	0	0	258	2	257	99.22	pper:18775297 putative disease resistance protein RGA3	pper:18775297	K19613	804	31	115	10.57	176	3e-42	84/85	98	84/85	98	0/85	0	+2
c50493_g1_i1	0	0	0	1	0	0	0	0	0	0	0	0	0.24	0	0	0	0	0	435	434	2	99.54	pper:18785144 LRR receptor-like serine/threonine-protein kinase EFR	pper:18785144	K19613	798	651	794	18.05	283.5	2e-74	140/144	97	142/144	98	0/144	0	-3
c73022_g1_i1	0	0	1	1	0	0	0	2	0	0	0	0.24	0.23	0	0	0	0.5	0	448	3	363	80.58	pper:18785144 LRR receptor-like serine/threonine-protein kinase EFR	pper:18785144	K19613	798	678	797	15.04	234.2	1e-59	116/120	96	118/120	98	0/120	0	+3
c20633_g1_i1	105	151	179	215	136	184	235	185	173	3.39	4.45	5.52	6.15	5.2	5.87	6.33	5.9	6.29	1996	911	1667	37.93	pper:18780546 hemK methyltransferase family member 2	pper:18780546	K19589	252	1	252	100	493.8	4e-137	248/252	98	249/252	98	0/252	0	+2
c81781_g1_i1	0	0	0	0	0	0	0	2	0	0	0	0	0	0	0	0	3.47	0	239	3	240	99.58	mze:101470624 plppr3; phospholipid phosphatase related 3	mze:101470624	K19582	748	453	531	10.56	136.7	2e-30	65/79	82	70/79	88	0/79	0	+3
c44960_g1_i3	44	35	55	75	52	50	46	38	32	0.93	0.68	1.11	1.4	1.3	1.04	0.81	0.79	0.76	2928	1280	2600	45.12	pper:18789985 bifunctional dethiobiotin synthetase/7,8-diamino-pelargonic acid aminotransferase, mitochondrial	pper:18789985	K19562	854	415	854	51.52	886.7	3e-255	436/440	99	437/440	99	0/440	0	+2
c44360_g1_i1	1003	1164	1616	4900	877	1174	2471	2028	1965	4.41	4.66	6.78	19.02	4.58	5.07	9.02	8.79	9.67	13259	166	12604	93.82	pper:18789557 LOW QUALITY PROTEIN: uncharacterized protein LOC18789557	pper:18789557	K19525	4148	1	4148	100	8152	0	4092/4148	98	4118/4148	99	2/4148	0	+1
c45760_g1_i1	1096	1117	1620	4955	953	1261	2668	2267	1971	4.66	4.33	6.58	18.62	4.81	5.28	9.43	9.51	9.39	13689	119	13136	95.1	pper:18777913 uncharacterized protein LOC18777913	pper:18777913	K19525	4340	1	4339	99.98	8434.3	0	4201/4339	96	4262/4339	98	0/4339	0	+2
c3495_g1_i1	220	299	366	365	266	358	317	286	241	5.89	7.3	9.36	8.65	8.44	9.46	7.07	7.56	7.25	2362	835	1987	48.81	pper:18774215 inositol 3-kinase	pper:18774215	K19517	384	1	384	100	763.5	3e-218	377/384	98	380/384	98	0/384	0	+1
c125_g1_i1	0	0	0	0	3	0	0	1	0	0	0	0	0	0.66	0	0	0.19	0	527	226	442	41.18	tsp:Tsp_01622 putative C2 domain protein	tsp:Tsp_01622	K19513	1392	923	994	5.17	84.3	2e-14	38/72	52	52/72	72	0/72	0	+1
c44735_g1_i1	688	805	735	1126	547	702	911	689	578	12.36	13.18	12.61	17.89	11.65	12.43	13.62	12.21	11.65	3411	279	2877	76.19	pper:18791202 uncharacterized protein LOC18791202 isoform X1	pper:18791202	K19513	883	1	883	100	1581.6	0	843/883	95	857/883	97	17/883	1	+3
c45270_g1_i6	223	270	351	773	152	206	599	452	467	4.7	5.19	7.07	14.43	3.8	4.29	10.53	9.41	11.07	2937	170	2594	82.57	pper:18770824 uncharacterized protein LOC18770824 isoform X1	pper:18770824	K19513	776	1	776	100	1492.2	0	764/808	94	769/808	95	32/808	3	+2
c2220_g1_i1	1	0	0	0	0	0	1	0	1	0.27	0	0	0	0	0	0.24	0	0.32	430	21	429	95.12	pper:18767208 IST1-like protein	pper:18767208	K19476	199	2	137	68.34	252.7	4e-65	126/136	92	132/136	97	0/136	0	+3
c9705_g1_i1	20	10	20	27	18	9	21	20	24	7.23	3.41	7.11	9.02	7.58	3.43	6.74	7.33	10.46	377	1	376	99.73	pper:18770926 uncharacterized protein LOC18770926	pper:18770926	K19476	1438	1155	1279	8.69	205.3	6e-51	103/125	82	104/125	83	0/125	0	+1
c10899_g1_i1	0	0	0	0	0	0	0	1	0	0	0	0	0	0	0	0	0.16	0	576	577	76	87.15	pper:18770926 uncharacterized protein LOC18770926	pper:18770926	K19476	1438	1272	1438	11.61	182.2	8e-44	156/167	93	158/167	94	0/167	0	-1
c19485_g1_i1	0	0	1	0	0	0	1	0	0	0	0	0.53	0	0	0	0.49	0	0	323	3	222	68.11	pper:18767208 IST1-like protein	pper:18767208	K19476	199	127	199	36.68	148.7	6e-34	70/73	95	72/73	98	0/73	0	+3
c25682_g1_i1	2	4	8	8	3	1	7	5	11	5.39	11.04	23.35	22.7	8.9	3.34	20.22	14.66	44.14	218	7	217	96.79	pper:18770926 uncharacterized protein LOC18770926	pper:18770926	K19476	1438	1096	1165	4.87	132.5	3e-29	66/70	94	66/70	94	0/70	0	+1
c29457_g1_i1	346	477	673	778	443	516	862	718	651	13.18	16.6	24.53	26.29	20	19.46	27.45	27.04	27.97	1724	315	1263	55.05	pper:18791255 IST1 homolog isoform X1	pper:18791255	K19476	316	1	316	100	605.1	1e-170	312/316	98	314/316	99	0/316	0	+3
c37643_g1_i1	15	14	43	48	30	11	34	34	42	6.31	5.58	17.86	18.78	14.67	4.93	12.84	14.55	21.54	354	2	353	99.44	pper:18770926 uncharacterized protein LOC18770926	pper:18770926	K19476	1438	1182	1298	8.14	208.4	7e-52	103/117	88	107/117	91	0/117	0	+2
c37643_g2_i1	13	27	14	15	10	22	25	26	9	1.3	2.48	1.34	1.34	1.18	2.2	2.11	2.58	1.03	794	2	419	52.64	pper:18770926 uncharacterized protein LOC18770926	pper:18770926	K19476	1438	1300	1438	9.67	125.2	2e-26	129/139	92	131/139	94	0/139	0	+2
c41747_g1_i1	34	40	38	64	6	25	62	46	45	1.05	1.13	1.12	1.75	0.22	0.76	1.6	1.4	1.56	2077	539	1883	64.76	pper:18784131 uncharacterized protein LOC18784131	pper:18784131	K19476	447	1	447	100	886.7	2e-255	438/448	97	443/448	98	1/448	0	+2
c43137_g1_i2	20	12	34	47	20	28	26	18	13	0.56	0.31	0.91	1.16	0.66	0.77	0.61	0.5	0.41	2273	44	1967	84.65	pper:18782520 uncharacterized protein LOC18782520	pper:18782520	K19476	640	1	640	100	1243	0	611/641	95	620/641	96	1/641	0	+2
c43451_g1_i1	1886	2369	2462	2916	2786	3231	2796	2420	2178	32.28	36.95	40.23	44.14	56.55	54.5	39.83	40.86	41.84	3569	320	1934	45.25	pper:18767375 uncharacterized protein LOC18767375	pper:18767375	K19476	538	1	538	100	904	3e-260	496/538	92	502/538	93	0/538	0	+2
c43896_g1_i2	9	30	36	30	5	17	30	18	23	0.33	0.99	1.25	0.96	0.21	0.61	0.91	0.64	0.94	1801	268	1579	72.85	pper:18790238 suppressor protein SRP40	pper:18790238	K19476	408	1	408	100	681.8	1e-193	383/437	87	387/437	88	29/437	6	+1
c44399_g1_i1	0	1	2	0	3	0	3	1	1	0	0.09	0.18	0	0.33	0	0.24	0.09	0.11	829	828	429	48.25	pper:18767375 uncharacterized protein LOC18767375	pper:18767375	K19476	538	114	200	16.17	153.3	6e-35	87/133	65	87/133	65	46/133	34	-3
c45716_g1_i1	118	94	299	1048	84	40	257	192	350	2.26	1.64	5.46	17.73	1.91	0.75	4.09	3.62	7.52	3217	218	3122	90.3	pper:18770926 uncharacterized protein LOC18770926	pper:18770926	K19476	1438	1	1068	74.27	1476.5	0	905/1068	84	913/1068	85	100/1068	9	+2
c48054_g1_i1	0	0	1	0	0	1	0	0	0	0	0	0.62	0	0	0.68	0	0	0	307	307	25	92.18	pxb:103943956 filaggrin isoform X1	pxb:103943956	K19476	1269	891	985	7.49	63.5	2e-08	42/97	43	62/97	63	5/97	5	-2
c49871_g1_i1	0	0	1	3	0	1	2	0	1	0	0	0.16	0.44	0	0.16	0.28	0	0.19	576	3	387	66.84	pper:18770337 uncharacterized protein LOC18770337	pper:18770337	K19476	456	329	456	28.07	236.5	4e-60	123/128	96	126/128	98	0/128	0	+3
c79304_g1_i1	238	283	397	472	205	258	493	398	369	6.65	7.22	10.61	11.69	6.79	7.12	11.5	10.99	11.61	2270	407	2018	71.01	pper:18784336 DEAD-box ATP-dependent RNA helicase 41	pper:18784336	K19466	540	1	538	99.63	1036.2	3e-300	526/538	97	533/538	99	1/538	0	+2
c28913_g2_i1	0	0	0	0	0	0	0	0	0	0	0	0	0	0	0	0	0	0	272	218	125	34.56	pper:18770484 dnaJ homolog subfamily C member 28	pper:18770484	K19373	230	63	93	13.48	63.9	1e-08	31/31	100	31/31	100	0/31	0	-2
c54434_g1_i1	0	0	0	0	0	0	0	0	0	0	0	0	0	0	0	0	0	0	221	116	35	37.1	pper:18770484 dnaJ homolog subfamily C member 28	pper:18770484	K19373	230	1	27	11.74	48.5	0.0005	25/27	92	26/27	96	0/27	0	-2
c72401_g1_i1	313	425	518	428	203	291	622	476	398	14.58	18.1	23.1	17.71	11.2	13.44	24.26	21.93	20.94	1450	122	1022	62.14	pper:18780349 chaperone protein dnaJ 50	pper:18780349	K19371	300	1	300	100	583.2	4e-164	283/300	94	284/300	94	0/300	0	+2
c36199_g1_i1	1118	1684	1877	2103	1420	1794	2479	1927	1673	39.09	53.77	62.77	65.19	58.83	62.05	72.4	66.58	65.91	1859	232	1468	66.54	pper:18776144 maspardin	pper:18776144	K19367	412	1	412	100	765.8	6e-219	408/412	99	409/412	99	0/412	0	+1
c44569_g1_i1	1	7	13	24	0	7	15	6	9	0.11	0.74	1.43	2.46	0	0.81	1.46	0.68	1.18	720	3	96	13.06	pxb:103955503 maspardin-like	pxb:103955503	K19367	184	141	171	16.85	52.8	9e-05	24/31	77	27/31	87	0/31	0	+3
c52816_g1_i1	4688	5005	4191	4041	4254	5336	4725	3810	3304	104.47	101.71	89.21	79.7	112.4	117.32	87.72	83.8	82.73	2792	296	1544	44.73	pper:18768661 protein EARLY-RESPONSIVE TO DEHYDRATION 7, chloroplastic	pper:18768661	K19366	419	1	419	100	794.3	2e-227	407/419	97	414/419	98	3/419	0	+2
c78734_g1_i1	165	271	327	290	196	232	257	221	165	5.57	8.36	10.56	8.68	7.84	7.75	7.25	7.37	6.28	1917	118	1642	79.55	pper:18770453 protein EARLY-RESPONSIVE TO DEHYDRATION 7, chloroplastic	pper:18770453	K19366	500	1	500	100	840.9	1e-241	474/508	93	478/508	94	8/508	1	+1
c27854_g1_i1	5	6	7	3	15	9	14	3	3	0.95	1.06	1.29	0.51	3.34	1.74	2.28	0.57	0.66	522	484	1	92.72	pper:18774310 seipin-1	pper:18774310	K19365	447	1	161	36.02	331.6	7e-89	161/161	100	161/161	100	0/161	0	-1
c66421_g1_i1	0	0	3	0	0	0	1	0	1	0	0	0.83	0	0	0	0.25	0	0.34	421	135	327	45.84	pper:18774310 seipin-1	pper:18774310	K19365	447	384	447	14.32	122.5	6e-26	63/64	98	63/64	98	0/64	0	+3
c29833_g1_i1	3762	3268	3425	2602	2803	2611	3215	3038	2323	164.59	130.67	143.4	101.03	145.22	113.2	117.66	131.41	114.7	1530	306	708	26.34	pper:18793547 uncharacterized protein LOC18793547	pper:18793547	K19363	134	1	134	100	302	2e-79	134/134	100	134/134	100	0/134	0	+3
c30922_g1_i1	59	96	106	585	885	1075	110	81	84	2.15	3.19	3.69	18.89	38.18	38.73	3.35	2.91	3.45	1794	187	1486	72.46	pper:18771386 mannan endo-1,4-beta-mannosidase 7	pper:18771386	K19355	433	1	433	100	885.6	5e-255	426/433	98	432/433	99	0/433	0	+1
c53638_g1_i1	104	124	163	163	95	142	153	82	89	2.88	3.14	4.32	4	3.12	3.89	3.54	2.24	2.77	2288	192	1485	56.56	pper:18789012 mannan endo-1,4-beta-mannosidase 7	pper:18789012	K19355	431	1	431	100	850.1	3e-244	416/431	96	424/431	98	0/431	0	+3
c67360_g1_i1	0	0	1	1	0	0	1	0	0	0	0	0.59	0.56	0	0	0.55	0	0	312	2	311	99.36	pper:18773667 mannan endo-1,4-beta-mannosidase 6	pper:18773667	K19355	469	317	419	21.96	205.3	5e-51	98/103	95	101/103	98	0/103	0	+2
c78651_g1_i1	147	199	299	461	218	319	342	321	305	4.25	5.25	8.26	11.81	7.47	9.11	8.25	9.17	9.92	2202	412	1744	60.54	pper:18766001 mannan endo-1,4-beta-mannosidase 2	pper:18766001	K19355	444	1	444	100	920.2	2e-265	440/444	99	443/444	99	0/444	0	+1
c33040_g1_i1	260	285	314	404	312	348	321	260	234	8.89	8.9	10.27	12.25	12.64	11.77	9.17	8.78	9.01	1896	218	1589	72.36	pper:18785252 protein SAD1/UNC-84 domain protein 1	pper:18785252	K19347	457	1	457	100	882.5	4e-254	447/457	97	453/457	99	0/457	0	+2
c57083_g1_i1	0	0	0	0	0	0	0	2	0	0	0	0	0	0	0	0	10.1	0	202	161	47	56.93	hsa:23353 SUN1, UNC84A; Sad1 and UNC84 domain containing 1	hsa:23353	K19347	785	748	785	4.84	87.4	1e-15	38/38	100	38/38	100	0/38	0	-1
c29678_g1_i2	34	64	66	101	101	101	103	90	67	1.79	3.09	3.33	4.73	6.3	5.29	4.55	4.69	3.99	1307	228	1167	71.92	pper:18785285 short-chain dehydrogenase TIC 32, chloroplastic	pper:18785285	K19329	313	1	313	100	597.8	1e-168	307/313	98	308/313	98	0/313	0	+3
c42167_g1_i1	1346	1583	2431	4044	3155	3122	2914	2690	2349	77.14	83.04	133.48	206.05	213.96	177.79	140.06	152.59	152.37	1220	100	1045	77.54	pper:18776294 short-chain dehydrogenase TIC 32, chloroplastic	pper:18776294	K19329	315	1	315	100	602.8	4e-170	308/315	97	311/315	98	0/315	0	+1
c42311_g2_i1	105	87	106	230	48	83	200	184	118	2.57	1.94	2.48	4.99	1.39	2.01	4.08	4.45	3.25	2561	2102	1457	25.22	pper:18782627 anoctamin-like protein At1g73020 isoform X1	pper:18782627	K19327	834	30	236	24.82	350.9	6e-94	180/215	83	189/215	87	8/215	3	-2
c49133_g1_i1	1	1	1	0	1	1	0	0	0	0.3	0.28	0.29	0	0.35	0.31	0	0	0	410	8	401	96.1	pper:18782627 anoctamin-like protein At1g73020 isoform X1	pper:18782627	K19327	834	704	834	15.71	263.5	2e-68	130/131	99	131/131	100	0/131	0	+2
c43956_g2_i1	56	69	78	97	48	92	155	116	114	1.79	2.02	2.39	2.75	1.82	2.91	4.14	3.67	4.11	2011	142	1621	73.6	pper:18785462 ataxin-10	pper:18785462	K19323	492	1	492	100	940.6	1e-271	474/493	96	483/493	97	1/493	0	+1
c5264_g1_i1	1	0	0	2	2	2	0	0	0	0.14	0	0	0.26	0.34	0.29	0	0	0	621	1	487	78.42	pper:18781096 uncharacterized protein LOC18781096 isoform X1	pper:18781096	K19307	470	300	461	34.47	322.4	5e-86	155/162	95	158/162	97	0/162	0	+1
c27432_g1_i1	220	240	233	207	195	202	265	200	182	17.86	17.88	18.16	14.99	18.71	16.37	18.12	16.1	16.8	926	116	647	57.45	pper:18778770 uncharacterized protein At4g26485	pper:18778770	K19307	238	62	238	74.37	365.9	6e-99	174/177	98	175/177	98	0/177	0	+2
c29487_g2_i1	115	200	144	144	186	158	227	204	141	5.18	8.24	6.21	5.76	9.92	7.06	8.56	9.09	7.17	1492	336	1062	48.73	pper:18781525 uncharacterized protein At4g26485	pper:18781525	K19307	243	1	242	99.59	495.4	1e-137	237/242	97	241/242	99	0/242	0	+3
c35694_g1_i1	8	8	5	16	3	13	3	1	3	0.52	0.47	0.31	0.92	0.23	0.84	0.16	0.06	0.22	1105	446	1106	59.82	pper:18784173 uncharacterized protein At4g26485 isoform X3	pper:18784173	K19307	381	1	220	57.74	447.2	3e-123	213/220	96	216/220	98	0/220	0	+2
c82072_g1_i1	1	0	0	0	1	0	0	0	0	0.28	0	0	0	0.33	0	0	0	0	424	398	107	68.87	pper:18781096 uncharacterized protein LOC18781096 isoform X1	pper:18781096	K19307	470	371	465	20.21	149.8	3e-34	74/97	76	82/97	84	2/97	2	-1
c41042_g1_i3	39	35	16	27	16	55	18	7	5	3.17	2.61	1.25	1.95	1.53	4.46	1.23	0.56	0.46	926	55	241	20.19	pper:18781282 probable 18S rRNA (guanine-N(7))-methyltransferase	pper:18781282	K19306	289	140	201	21.45	95.1	2e-17	48/62	77	52/62	83	0/62	0	+1
c41042_g2_i1	57	52	95	99	42	37	144	122	95	3.32	2.78	5.31	5.13	2.9	2.14	7.04	7.04	6.27	1203	58	925	72.15	pper:18781282 probable 18S rRNA (guanine-N(7))-methyltransferase	pper:18781282	K19306	289	1	289	100	459.5	6e-127	287/289	99	288/289	99	0/289	0	+1
c38145_g1_i2	227	242	338	309	211	324	458	357	306	9.6	9.35	13.68	11.6	10.57	13.58	16.2	14.93	14.6	1575	202	1108	57.59	pper:18778328 phosphoglycolate phosphatase 2 isoform X1	pper:18778328	K19269	302	1	302	100	605.1	1e-170	298/302	98	301/302	99	0/302	0	+1
c44986_g1_i5	498	554	772	1073	587	679	1166	924	818	20.61	20.95	30.57	39.39	28.77	27.83	40.34	37.8	38.18	1605	255	1380	70.16	pper:18775585 phosphoglycolate phosphatase 1B, chloroplastic	pper:18775585	K19269	375	1	375	100	733	3e-209	368/375	98	369/375	98	0/375	0	+3
c45811_g2_i1	13	22	48	82	32	45	43	40	50	0.46	0.71	1.62	2.57	1.34	1.58	1.27	1.4	1.99	1839	279	1224	51.44	pper:18778913 jmjC domain-containing protein 7	pper:18778913	K19219	342	1	315	92.11	576.6	5e-162	280/316	88	290/316	91	2/316	0	+3
c41014_g1_i5	47	58	79	89	92	73	101	65	55	1.82	2.05	2.92	3.05	4.21	2.79	3.26	2.48	2.4	1702	702	1401	41.13	pper:18776444 uncharacterized protein LOC18776444 isoform X1	pper:18776444	K19202	233	1	233	100	473	7e-131	233/233	100	233/233	100	0/233	0	+3
c42361_g1_i1	95	143	139	190	191	343	153	118	115	3.29	4.52	4.6	5.83	7.83	11.74	4.42	4.03	4.48	1876	100	1357	67.06	pper:18792216 divinyl chlorophyllide a 8-vinyl-reductase, chloroplastic	pper:18792216	K19073	419	1	419	100	814.3	1e-233	415/419	99	415/419	99	0/419	0	+1
c3996_g1_i1	480	766	494	389	360	567	593	421	365	26.07	38.07	25.7	18.78	23.15	30.59	27	22.63	22.43	1275	251	821	44.78	pper:18782465 frataxin, mitochondrial	pper:18782465	K19054	190	1	190	100	374.8	2e-101	184/190	96	185/190	97	0/190	0	+2
c5371_g1_i1	3	5	4	2	0	0	8	11	5	0.28	0.43	0.36	0.17	0	0	0.63	1.02	0.53	831	143	782	77.02	pper:18789897 E3 ubiquitin ligase BIG BROTHER-related	pper:18789897	K19045	229	17	229	93.01	285.8	8e-75	180/213	84	183/213	85	0/213	0	+2
c52914_g1_i1	0	1	0	1	0	2	1	0	4	0	0.19	0	0.19	0	0.42	0.18	0	0.96	500	1	298	59.6	pper:18786401 E3 ubiquitin ligase BIG BROTHER isoform X1	pper:18786401	K19045	245	147	245	40.41	208.4	9e-52	98/99	98	98/99	98	0/99	0	+1
c53039_g1_i1	51	74	102	148	51	82	120	102	104	2.5	3.32	4.79	6.44	2.96	3.99	4.93	4.95	5.76	1389	376	1132	54.5	pper:18781001 E3 ubiquitin ligase BIG BROTHER	pper:18781001	K19045	252	1	252	100	506.9	4e-141	249/252	98	251/252	99	0/252	0	+1
c72273_g1_i1	1588	1842	2227	2574	1566	1940	2849	2337	2108	72.98	77.39	97.97	105.02	85.22	88.39	109.58	106.21	109.39	1467	221	1169	64.69	pper:18769170 E3 ubiquitin ligase BIG BROTHER-related	pper:18769170	K19045	316	1	316	100	514.2	2e-143	309/316	97	309/316	97	0/316	0	+2
c36698_g1_i1	180	235	324	271	203	232	441	343	275	5.96	7.1	10.25	7.95	7.96	7.59	12.18	11.21	10.25	1952	39	1575	78.74	pper:18785247 E3 ubiquitin-protein ligase XBAT33 isoform X1	pper:18785247	K19044	512	1	512	100	1004.6	7e-291	507/512	99	508/512	99	0/512	0	+3
c42399_g1_i1	130	206	206	288	281	351	140	174	122	3.25	4.7	4.92	6.37	8.33	8.66	2.92	4.29	3.43	2513	806	2330	60.68	pper:18790965 probable E3 ubiquitin-protein ligase XBOS32	pper:18790965	K19044	508	1	508	100	959.5	3e-277	503/508	99	504/508	99	0/508	0	+2
c34198_g1_i1	528	780	842	988	661	943	753	725	668	23.17	31.28	35.36	38.48	34.35	41.01	27.64	31.46	33.09	1526	140	1307	76.54	pper:18774781 E3 ubiquitin-protein ligase RHF2A isoform X1	pper:18774781	K19043	389	1	389	100	648.3	1e-183	343/389	88	346/389	88	0/389	0	+2
c38141_g1_i1	652	652	931	960	662	747	888	880	778	22.63	20.67	30.9	29.54	27.23	25.65	25.74	30.18	30.42	1871	316	1474	61.95	pper:18789908 E3 ubiquitin-protein ligase RHF1A	pper:18789908	K19043	386	1	386	100	763.1	4e-218	378/386	97	380/386	98	0/386	0	+1
c38446_g1_i1	419	686	825	865	735	876	848	683	608	14.71	22	27.71	26.93	30.58	30.43	24.87	23.7	24.05	1852	188	1355	63.07	pper:18771742 E3 ubiquitin-protein ligase RHF2A isoform X1	pper:18771742	K19043	389	1	389	100	782.3	6e-224	387/389	99	387/389	99	0/389	0	+2
c3428_g1_i1	515	696	527	425	734	903	316	240	219	22.62	27.94	22.15	16.57	38.17	39.3	11.61	10.42	10.86	1525	83	701	40.59	pxb:103961075 E3 ubiquitin-protein ligase BOI	pxb:103961075	K19042	340	136	340	60.29	334.7	3e-89	170/206	82	188/206	91	1/206	0	+2
c14117_g1_i1	1	0	2	0	0	2	0	0	0	1.66	0	3.5	0	0	3.96	0	0	0	238	97	4	39.5	mdm:103446046 BOI-related E3 ubiquitin-protein ligase 1-like	mdm:103446046	K19042	323	37	67	9.6	60.8	1e-07	28/31	90	29/31	93	0/31	0	-2
c22821_g1_i1	327	269	299	250	127	104	669	579	503	16.31	12.27	14.28	11.08	7.5	5.15	27.95	28.57	28.35	1369	252	1203	69.54	pper:18778781 BOI-related E3 ubiquitin-protein ligase 1	pper:18778781	K19042	329	13	329	96.35	504.2	2e-140	313/317	98	316/317	99	0/317	0	+3
c27319_g1_i1	1010	1032	1119	987	385	536	1472	1177	1009	46.87	43.78	49.71	40.66	21.15	24.66	57.17	54.02	52.88	1455	85	1102	69.97	pper:18792835 probable BOI-related E3 ubiquitin-protein ligase 2	pper:18792835	K19042	338	1	338	100	645.6	7e-183	335/339	98	336/339	99	1/339	0	+1
c30995_g1_i1	1017	1076	1447	1210	588	765	1775	1423	1281	38.15	36.86	51.91	40.25	26.13	28.4	55.63	52.75	54.16	1748	510	1536	58.75	pper:18788944 E3 ubiquitin-protein ligase BOI	pper:18788944	K19042	342	1	342	100	684.5	1e-194	340/342	99	341/342	99	0/342	0	+3
c31761_g2_i1	17	19	24	18	17	19	12	12	4	1.08	1.1	1.46	1.02	1.28	1.2	0.64	0.75	0.29	1123	76	739	59.13	pper:18768309 probable BOI-related E3 ubiquitin-protein ligase 3	pper:18768309	K19042	226	6	226	97.79	444.1	2e-122	219/221	99	220/221	99	0/221	0	+1
c32518_g1_i1	1406	1640	1871	2035	2532	2664	1525	1484	1381	26	27.64	33.03	33.28	55.52	48.56	23.47	27.07	28.67	3320	260	1313	31.75	pper:18778267 probable BOI-related E3 ubiquitin-protein ligase 3	pper:18778267	K19042	352	1	352	100	650.6	5e-184	344/352	97	346/352	98	1/352	0	+2
c69065_g1_i1	0	0	1	2	0	2	0	0	3	0	0	0.1	0.19	0	0.21	0	0	0.36	770	559	688	16.88	mdm:103440804 probable BOI-related E3 ubiquitin-protein ligase 2	mdm:103440804	K19042	284	1	42	14.79	67.8	3e-09	33/43	76	35/43	81	1/43	2	+1
c25299_g1_i1	3	0	0	0	0	0	0	0	0	9.67	0	0	0	0	0	0	0	0	212	3	141	65.57	pper:18777769 RING-H2 finger protein ATL22 isoform X1	pper:18777769	K19041	377	332	377	12.2	102.8	2e-20	42/46	91	45/46	97	0/46	0	+3
c42132_g1_i1	595	558	362	303	225	324	432	379	357	18.03	15.44	10.49	8.14	8.08	9.7	10.93	11.35	12.18	2111	245	1523	60.59	pper:18788882 RING-H2 finger protein ATL43	pper:18788882	K19041	458	29	458	93.89	732.6	6e-209	384/430	89	388/430	90	4/430	0	+2
c56720_g1_i1	1	0	1	0	3	1	0	0	0	0.29	0	0.28	0	1.02	0.3	0	0	0	416	1	340	81.73	pper:18779491 RING-H2 finger protein ATL78	pper:18779491	K19040	218	106	218	51.83	236.1	3e-60	112/113	99	112/113	99	0/113	0	+1
c24626_g1_i1	192	191	221	259	226	250	232	169	206	7.28	6.62	8.02	8.71	10.15	9.39	7.35	6.33	8.81	1731	324	1071	43.21	pper:18768571 RING-H2 finger protein ATL7	pper:18768571	K19039	249	1	249	100	461.1	3e-127	244/249	97	245/249	98	0/249	0	+3
c32462_g1_i1	5	5	4	2	5	3	5	1	2	0.42	0.39	0.32	0.15	0.5	0.25	0.35	0.08	0.19	902	74	836	84.59	pper:18779920 E3 ubiquitin-protein ligase ATL41	pper:18779920	K19038	256	1	256	100	312.4	8e-83	232/256	90	238/256	92	2/256	0	+2
c28525_g1_i1	852	993	922	495	660	631	1121	1063	676	36.88	39.28	38.19	19.02	33.83	27.06	40.59	45.49	33.02	1544	417	828	26.68	pper:18788327 E3 ubiquitin-protein ligase ATL23	pper:18788327	K19037	137	1	137	100	274.6	3e-71	132/137	96	134/137	97	0/137	0	+3
c37845_g1_i3	135	154	221	377	131	185	357	290	270	2.72	2.82	4.25	6.71	3.13	3.67	5.98	5.76	6.1	3069	162	2760	84.69	pavi:110771490 DNA-binding protein SMUBP-2	pavi:110771490	K19036	641	1	641	100	1141.7	0	638/866	73	641/866	74	225/866	25	+3
c45693_g4_i2	2914	1427	415	279	982	1079	364	306	299	333.28	150.29	45.7	28.58	132.49	124.07	35.3	34.8	39.17	721	107	443	46.74	pper:18788681 50S ribosomal protein 6, chloroplastic	pper:18788681	K19035	112	1	112	100	229.2	7e-58	110/112	98	111/112	99	0/112	0	+2
c3537_g1_i1	224	273	291	273	291	385	389	269	293	19.19	21.47	23.94	20.87	29.45	32.96	28.1	22.86	28.58	889	375	729	39.93	pper:18785659 50S ribosomal protein 5, chloroplastic	pper:18785659	K19034	152	35	152	77.63	155.6	1e-35	113/118	95	114/118	96	0/118	0	+3
c271_g1_i1	149	128	77	101	227	244	102	72	76	23.2	18.43	11.58	14.16	41.59	38.52	13.57	11.18	13.67	588	49	400	59.86	pper:18774031 30S ribosomal protein S31, chloroplastic	pper:18774031	K19033	117	1	117	100	112.8	6e-23	113/117	96	114/117	97	0/117	0	+1
c79054_g1_i1	801	765	437	273	585	577	557	446	355	81.82	71.86	42.93	24.94	70.53	59.11	48.12	45.26	41.43	781	252	549	38.16	pper:18768110 30S ribosomal protein S31, mitochondrial	pper:18768110	K19033	99	1	99	100	142.9	7e-32	98/99	98	98/99	98	0/99	0	+3
c32179_g1_i1	1041	1089	900	675	1137	1333	1181	1167	724	74.76	71.69	62	43.18	96.54	95.41	71.33	83.05	59.03	1018	147	723	56.68	pper:18782204 30S ribosomal protein 3, chloroplastic	pper:18782204	K19032	192	1	192	100	375.9	7e-102	189/192	98	190/192	98	0/192	0	+3
c1768_g1_i1	1	0	1	0	0	0	0	0	0	0.23	0	0.22	0	0	0	0	0	0	468	429	261	36.11	pper:18793494 uncharacterized protein LOC18793494 isoform X1	pper:18793494	K19027	2540	510	567	2.28	86.7	4e-15	46/58	79	47/58	81	2/58	3	-2
c41932_g1_i4	0	12	6	107	0	3	2	11	2	0	0.38	0.2	3.29	0	0.1	0.06	0.38	0.08	1873	276	1872	85.26	pper:18793494 uncharacterized protein LOC18793494 isoform X1	pper:18793494	K19027	2540	1	521	20.51	995.7	3e-288	506/532	95	513/532	96	11/532	2	+3
c45922_g2_i1	253	376	506	1474	277	461	653	503	495	2.19	2.96	4.17	11.26	2.84	3.92	4.69	4.29	4.79	6850	2	5993	87.47	pper:18793494 uncharacterized protein LOC18793494 isoform X1	pper:18793494	K19027	2540	546	2540	78.54	3835.8	0	1970/1997	98	1979/1997	99	2/1997	0	+2
c44586_g1_i1	255	316	607	1721	235	347	772	606	660	1.43	1.62	3.26	8.55	1.57	1.92	3.61	3.36	4.16	10406	201	9858	92.81	pper:18772520 uncharacterized protein LOC18772520 isoform X1	pper:18772520	K19026	3212	1	3212	100	6265.3	0	3157/3219	98	3177/3219	98	7/3219	0	+3
c3458_g1_i1	1002	1349	1258	1715	1215	1897	1471	1168	1103	28.59	35.12	34.3	43.34	41.08	53.46	35	32.91	35.4	2229	145	1846	76.36	pper:18781392 AP-5 complex subunit zeta-1	pper:18781392	K19025	568	1	567	99.82	1071.6	0	549/567	96	553/567	97	0/567	0	+1
c44908_g1_i2	175	187	195	313	150	171	296	205	223	3.72	3.63	3.96	5.89	3.79	3.59	5.25	4.31	5.33	2913	108	2121	69.14	pper:18791331 AP-5 complex subunit mu	pper:18791331	K19023	626	1	626	100	1143.3	0	612/672	91	613/672	91	47/672	6	+3
c42324_g1_i1	42	90	128	234	82	104	122	76	131	0.65	1.26	1.88	3.18	1.5	1.58	1.56	1.15	2.26	3948	205	3613	86.35	pper:18784884 uncharacterized protein LOC18784884	pper:18784884	K19022	1136	1	1136	100	2186.4	0	1109/1136	97	1113/1136	97	0/1136	0	+1
c1541_g1_i1	0	0	0	0	0	0	0	0	0	0	0	0	0	0	0	0	0	0	272	3	273	99.63	ncc:104943998 stabilin-1-like	ncc:104943998	K19020	515	349	438	17.48	166	3e-39	79/90	87	83/90	92	0/90	0	+3
c53097_g1_i1	0	0	0	0	4	0	0	1	0	0	0	0	0	1.49	0	0	0.32	0	399	3	399	99.5	lco:104930703 stab1; stabilin-1	lco:104930703	K19020	2545	1460	1591	5.19	128.3	1e-27	98/132	74	102/132	77	0/132	0	+3
c53907_g1_i1	0	0	0	0	3	0	0	1	0	0	0	0	0	2.08	0	0	0.62	0	311	2	305	97.75	lcf:108889773 stab1; LOW QUALITY PROTEIN: stabilin-1	lcf:108889773	K19020	2552	1815	1915	3.96	158.7	5e-37	71/101	70	81/101	80	0/101	0	+2
c59567_g1_i1	0	0	0	0	0	0	0	4	0	0	0	0	0	0	0	0	1.21	0	411	2	410	99.51	lcf:108889773 stab1; LOW QUALITY PROTEIN: stabilin-1	lcf:108889773	K19020	2552	1311	1446	5.33	234.6	1e-59	129/136	94	132/136	97	0/136	0	+2
c73677_g1_i1	0	0	0	0	4	0	0	2	0	0	0	0	0	1.18	0	0	0.51	0	447	2	446	99.55	lcf:108889773 stab1; LOW QUALITY PROTEIN: stabilin-1	lcf:108889773	K19020	2552	1669	1815	5.76	243.8	2e-62	112/148	75	135/148	91	1/148	0	+2
c76397_g1_i1	0	0	0	0	3	0	0	0	0	0	0	0	0	3.13	0	0	0	0	274	2	272	98.91	lcf:108889773 stab1; LOW QUALITY PROTEIN: stabilin-1	lcf:108889773	K19020	2552	2046	2135	3.53	151	1e-34	82/90	91	86/90	95	0/90	0	+2
c80886_g1_i1	0	0	0	0	2	0	0	0	0	0	0	0	0	8.82	0	0	0	0	205	6	204	97.07	lcf:108889773 stab1; LOW QUALITY PROTEIN: stabilin-1	lcf:108889773	K19020	2552	1055	1120	2.59	117.1	1e-24	52/66	78	62/66	93	0/66	0	+3
c48759_g1_i1	0	0	0	0	3	0	0	0	0	0	0	0	0	12.78	0	0	0	0	206	51	207	76.21	ncc:104962969 lyve1; lymphatic vessel endothelial hyaluronic acid receptor 1	ncc:104962969	K19012	301	1	52	17.28	77.4	1e-12	36/52	69	45/52	86	0/52	0	+3
c51111_g1_i1	0	0	0	0	0	0	2	0	0	0	0	0	0	0	0	5.44	0	0	220	2	221	100	pper:18769108 ATP-dependent DNA helicase DDM1	pper:18769108	K19001	763	403	475	9.57	144.4	7e-33	71/73	97	72/73	98	0/73	0	+2
c56277_g1_i1	1	0	0	0	0	0	0	0	2	0.41	0	0	0	0	0	0	0	0.99	359	1	235	65.46	pper:18769108 ATP-dependent DNA helicase DDM1	pper:18769108	K19001	763	686	763	10.22	151.4	1e-34	75/78	96	77/78	98	0/78	0	+1
c38395_g2_i2	129	141	174	207	107	192	208	156	145	3.58	3.57	4.61	5.09	3.52	5.26	4.81	4.27	4.52	2286	249	1536	56.34	pper:18783627 uncharacterized protein LOC18783627	pper:18783627	K18999	429	1	429	100	896.7	3e-258	420/429	97	422/429	98	0/429	0	+3
c44164_g1_i1	216	182	318	501	133	154	364	277	289	2.56	1.97	3.6	5.25	1.87	1.8	3.59	3.24	3.84	5055	324	3912	71	pper:18793108 RNA polymerase II C-terminal domain phosphatase-like 3	pper:18793108	K18999	1196	1	1196	100	2019.6	0	1066/1196	89	1075/1196	89	0/1196	0	+3
c44607_g1_i2	110	128	166	216	102	139	204	133	143	3.45	3.66	4.98	6	3.79	4.31	5.34	4.12	5.05	2048	185	1532	65.82	pper:18771894 RNA polymerase II C-terminal domain phosphatase-like 4 isoform X1	pper:18771894	K18999	449	1	449	100	893.3	2e-257	441/449	98	445/449	99	0/449	0	+2
c44978_g1_i1	239	348	428	766	251	324	556	456	394	3.64	4.83	6.22	10.32	4.53	4.86	7.05	6.85	6.73	3983	403	3280	72.26	pper:18781340 RNA polymerase II C-terminal domain phosphatase-like 1	pper:18781340	K18998	958	1	958	100	1852.8	0	944/959	98	944/959	98	1/959	0	+1
c45142_g2_i2	181	184	262	510	163	234	371	278	232	2.9	2.68	4	7.22	3.09	3.69	4.94	4.39	4.17	3801	189	3111	76.9	pper:18772338 RNA polymerase II C-terminal domain phosphatase-like 2 isoform X1	pper:18772338	K18998	893	1	893	100	1605.9	0	840/1011	83	843/1011	83	155/1011	15	+3
c34850_g2_i1	289	337	319	782	187	251	428	313	354	3.42	3.64	3.61	8.19	2.63	2.93	4.22	3.66	4.7	5057	47	4349	85.09	pper:18792385 DExH-box ATP-dependent RNA helicase DExH7, chloroplastic isoform X1	pper:18792385	K18995	1433	1	1433	100	2801.2	0	1419/1434	98	1423/1434	99	1/1434	0	+2
c4558_g1_i1	48	41	49	27	59	47	44	34	17	10.86	8.64	10.78	5.55	15.65	10.94	8.62	7.72	4.51	473	3	135	28.12	pper:18782358 2-methylene-furan-3-one reductase isoform X1	pper:18782358	K18980	324	282	324	13.27	70.9	2e-10	35/44	79	39/44	88	1/44	2	+3
c18074_g1_i1	16	22	20	30	10	28	16	8	18	6.46	8.41	7.96	11.24	4.69	12	5.78	3.28	8.83	360	1	361	100.28	pxb:103926919 2-methylene-furan-3-one reductase	pxb:103926919	K18980	326	168	290	37.73	200.7	1e-49	101/123	82	111/123	90	3/123	2	+1
c30850_g1_i1	68	112	129	193	356	386	124	84	81	4.13	6.23	7.51	10.43	25.6	23.33	6.32	5.05	5.58	1163	87	1164	92.69	pper:18792497 2-methylene-furan-3-one reductase	pper:18792497	K18980	393	1	359	91.35	682.9	3e-194	356/359	99	357/359	99	0/359	0	+3
c30879_g1_i1	25	13	5	4	19	25	11	5	4	14.42	7.19	2.88	2.18	12.66	15.71	5.84	2.96	2.89	315	2	125	39.37	pper:18792497 2-methylene-furan-3-one reductase	pper:18792497	K18980	393	353	393	10.43	85.5	6e-15	41/41	100	41/41	100	0/41	0	+2
c44834_g1_i1	25765	28940	29342	22626	21199	25802	43010	34165	31060	1148.24	1178.88	1251.5	895.01	1118.75	1139.66	1603.67	1505.52	1562.51	1506	242	1208	64.21	pper:18782356 2-methylene-furan-3-one reductase	pper:18782356	K18980	322	1	322	100	624	2e-176	319/322	99	321/322	99	0/322	0	+2
c80095_g1_i1	5	2	11	9	7	7	9	8	9	4.11	1.6	9.18	7.15	6.6	6.45	7.03	6.83	9.61	282	64	283	78.01	mdm:103411337 2-methylene-furan-3-one reductase-like	mdm:103411337	K18980	198	64	136	36.87	108.2	7e-22	56/73	76	62/73	84	0/73	0	+1
c45519_g1_i2	417	443	250	268	361	464	250	216	162	18.44	17.91	10.58	10.52	18.9	20.34	9.25	9.44	8.09	1516	132	1221	71.9	pper:18792703 protein S-acyltransferase 11	pper:18792703	K18932	363	1	363	100	696.4	3e-198	359/363	98	361/363	99	0/363	0	+3
c66362_g1_i1	864	973	816	1018	556	661	1038	867	818	32.54	33.47	29.39	33.99	24.8	24.63	32.66	32.26	34.72	1742	385	1435	60.33	pper:18771203 protein S-acyltransferase 10	pper:18771203	K18932	350	1	350	100	658.3	1e-186	340/350	97	343/350	98	0/350	0	+1
c35950_g1_i3	94	92	108	142	91	78	148	126	110	3.16	2.82	3.47	4.23	3.62	2.59	4.15	4.18	4.16	1926	434	1664	63.91	pper:18770919 NADPH:adrenodoxin oxidoreductase, mitochondrial	pper:18770919	K18914	485	76	485	84.54	793.5	3e-227	394/410	96	404/410	98	0/410	0	+2
c8366_g1_i1	0	0	0	0	0	0	0	0	0	0	0	0	0	0	0	0	0	0	316	285	3	89.56	pper:109947823 protein DJ-1 homolog D-like isoform X1	pper:109947823	K18881	390	1	94	24.1	192.6	3e-47	93/94	98	93/94	98	0/94	0	-3
c29358_g1_i1	0	2	1	1	0	0	1	0	0	0	3.26	1.71	1.65	0	0	1.66	0	0	239	46	238	80.75	mdm:103444254 protein DJ-1 homolog D-like	mdm:103444254	K18881	392	1	64	16.33	115.5	4e-24	52/64	81	58/64	90	0/64	0	+1
c30776_g1_i1	0	2	2	2	0	1	2	4	1	0	0.91	0.95	0.89	0	0.51	0.87	1.95	0.59	337	2	338	100	pxb:103933884 protein DJ-1 homolog D-like	pxb:103933884	K18881	392	120	231	28.57	204.1	1e-50	95/112	84	104/112	92	0/112	0	+2
c46030_g3_i1	0	0	1	0	7	2	0	3	0	0	0	0.09	0	0.77	0.19	0	0.28	0	839	839	2	99.88	pper:109947823 protein DJ-1 homolog D-like isoform X1	pper:109947823	K18881	390	103	381	71.54	565.8	4e-159	278/279	99	278/279	99	0/279	0	-2
c46111_g2_i5	975	1268	1662	3641	4598	6436	1604	1119	1219	40.97	48.69	66.82	135.74	228.81	267.88	56.36	46.48	57.79	1584	159	1326	73.74	pper:109948158 protein DJ-1 homolog D-like	pper:109948158	K18881	395	7	395	98.48	761.9	7e-218	379/389	97	384/389	98	0/389	0	+3
c43279_g1_i1	0	0	0	0	0	0	3	0	0	0	0	0	0	0	0	0.56	0	0	484	387	3	79.55	pper:18776030 LOW QUALITY PROTEIN: protein EDS1L	pper:18776030	K18875	617	120	247	20.75	260.8	2e-67	126/128	98	127/128	99	0/128	0	-3
c43279_g2_i1	0	0	0	1	0	0	0	0	0	0	0	0	4.96	0	0	0	0	0	202	202	1	100	pper:18776030 LOW QUALITY PROTEIN: protein EDS1L	pper:18776030	K18875	617	34	100	10.86	142.9	2e-32	66/67	98	66/67	98	0/67	0	-2
c43279_g4_i1	1038	1288	1701	2285	1255	1354	2131	1815	1516	30.29	34.3	47.44	59.07	43.41	39.04	51.88	52.31	49.78	2184	266	1910	75.32	pper:18777503 protein EDS1L	pper:18777503	K18875	546	1	546	100	949.9	2e-274	479/548	87	489/548	89	2/548	0	+2
c43279_g5_i1	0	1	2	5	0	2	0	0	2	0	0.45	0.93	2.2	0	1.01	0	0	1.16	339	190	337	43.66	pper:18776030 LOW QUALITY PROTEIN: protein EDS1L	pper:18776030	K18875	617	1	49	7.94	99.4	4e-19	48/49	97	48/49	97	0/49	0	+1
c69196_g1_i1	0	0	1	1	1	0	0	0	1	0	0	0.14	0.13	0.17	0	0	0	0.17	618	619	85	86.57	pper:18776030 LOW QUALITY PROTEIN: protein EDS1L	pper:18776030	K18875	617	440	617	28.85	293.1	4e-77	150/181	82	155/181	85	6/181	3	-1
c16993_g1_i2	0	0	0	2	0	0	0	0	0	0	0	0	0.42	0	0	0	0	0	467	225	6	47.11	pper:18767052 alcohol dehydrogenase	pper:18767052	K18857	380	182	254	19.21	144.8	1e-32	72/73	98	73/73	100	0/73	0	-1
c29307_g1_i3	18	17	13	36	28	23	27	15	8	0.83	0.72	0.57	1.47	1.53	1.05	1.04	0.68	0.42	1463	360	1347	67.53	pper:18766820 alcohol dehydrogenase	pper:18766820	K18857	382	54	382	86.13	666.4	4e-189	325/329	98	326/329	99	0/329	0	+3
c43883_g1_i1	12644	12928	12467	11661	6814	8721	17256	12497	12941	412.92	385.42	389.26	337.49	263.69	281.59	470.42	403.15	475.87	1975	395	1532	57.62	pper:18767780 alcohol dehydrogenase 1	pper:18767780	K18857	379	1	379	100	771.2	1e-220	376/379	99	378/379	99	0/379	0	+2
c79131_g1_i1	560	814	1118	1377	1292	1581	1119	856	776	23.04	30.6	44.01	50.26	62.96	64.42	38.49	34.81	36.01	1613	211	1351	70.74	pper:18767052 alcohol dehydrogenase	pper:18767052	K18857	380	1	380	100	762.7	4e-218	374/380	98	378/380	99	0/380	0	+1
c1023_g1_i1	5	0	4	7	13	9	2	2	0	0.22	0	0.17	0.28	0.69	0.4	0.07	0.09	0	1499	40	1195	77.12	pper:18780650 indole-3-acetate O-methyltransferase 1	pper:18780650	K18848	385	1	385	100	752.3	5e-215	378/385	98	383/385	99	0/385	0	+1
c8977_g1_i1	15	25	62	81	25	32	55	36	63	1.77	2.72	7.04	8.56	3.48	3.8	5.5	4.22	8.52	706	2	707	100	pper:18775010 probable WRKY transcription factor 2	pper:18775010	K18835	740	317	551	31.76	492.7	3e-137	235/235	100	235/235	100	0/235	0	+2
c39377_g1_i1	20	15	30	42	27	34	27	20	15	0.71	0.49	1.02	1.33	1.14	1.2	0.8	0.71	0.6	1826	2	1682	92.06	pper:18774256 probable WRKY transcription factor 2	pper:18774256	K18835	739	179	739	75.91	1086.2	0	548/562	97	551/562	98	3/562	0	+2
c40725_g1_i1	23	9	33	79	10	6	17	26	26	0.94	0.34	1.3	2.88	0.49	0.24	0.58	1.05	1.2	1617	649	1618	59.99	pper:18775010 probable WRKY transcription factor 2	pper:18775010	K18835	740	1	323	43.65	634.8	1e-179	318/323	98	320/323	99	0/323	0	+1
c54390_g1_i1	0	0	0	1	0	1	0	0	0	0	0	0	4.77	0	5.64	0	0	0	203	1	202	99.51	pper:18774256 probable WRKY transcription factor 2	pper:18774256	K18835	739	113	179	9.07	142.1	3e-32	66/67	98	67/67	100	0/67	0	+1
c54573_g1_i1	0	0	2	9	0	0	0	1	0	0	0	0.26	1.07	0	0	0	0.13	0	652	296	653	54.91	pper:18774256 probable WRKY transcription factor 2	pper:18774256	K18835	739	1	119	16.1	204.5	2e-50	102/119	85	104/119	87	0/119	0	+2
c64781_g1_i1	0	0	1	0	0	0	0	0	0	0	0	0.54	0	0	0	0	0	0	322	323	47	86.02	mdm:103451420 WRKY transcription factor SUSIBA2-like	mdm:103451420	K18835	728	545	645	13.87	128.6	6e-28	66/104	63	75/104	72	15/104	14	-1
c72660_g1_i1	116	77	118	122	62	103	142	111	107	9.03	5.5	8.82	8.47	5.71	8	9.31	8.57	9.47	956	3	585	60.98	pper:18775010 probable WRKY transcription factor 2	pper:18775010	K18835	740	547	740	26.22	403.7	3e-110	193/194	99	193/194	99	0/194	0	+3
c41434_g1_i1	424	487	738	1057	373	449	868	738	724	11.27	11.81	18.74	24.87	11.75	11.78	19.23	19.36	21.63	2377	404	1862	61.38	pper:18782207 WRKY transcription factor 1	pper:18782207	K18834	486	1	486	100	862.1	7e-248	478/486	98	481/486	98	0/486	0	+2
c28115_g1_i2	101	116	110	172	82	138	137	117	117	3.67	3.85	3.82	5.54	3.53	4.96	4.16	4.2	4.79	1797	79	586	28.27	pper:18769369 calmodulin-lysine N-methyltransferase isoform X1	pper:18769369	K18826	302	1	167	55.3	319.3	1e-84	161/170	94	164/170	96	4/170	2	+1
c20316_g1_i1	0	0	1	3	8	1	0	1	3	0	0	0.11	0.3	1.06	0.11	0	0.11	0.39	731	3	570	77.7	pper:18792278 galactinol synthase 2	pper:18792278	K18819	328	142	328	57.01	366.3	4e-99	173/189	91	176/189	93	2/189	1	+3
c32490_g1_i1	58	48	26	27	70	81	67	55	48	2.85	2.16	1.22	1.18	4.08	3.95	2.76	2.68	2.67	1385	196	1165	70.04	pper:18775384 galactinol synthase 2	pper:18775384	K18819	338	16	338	95.56	668.7	7e-190	321/323	99	322/323	99	0/323	0	+1
c48939_g1_i1	0	0	0	1	0	2	0	2	0	0	0	0	0.22	0	0.49	0	0.48	0	459	63	459	86.49	pper:18792278 galactinol synthase 2	pper:18792278	K18819	328	1	132	40.24	270	2e-70	130/132	98	130/132	98	0/132	0	+3
c79101_g1_i1	0	1	2	0	0	6	0	0	0	0	0.09	0.18	0	0	0.56	0	0	0	833	154	832	81.51	pper:18788009 galactinol synthase 1	pper:18788009	K18819	349	1	226	64.76	471.1	1e-130	222/226	98	223/226	98	0/226	0	+1
c30897_g1_i2	0	0	2	0	0	0	1	0	3	0	0	0.54	0	0	0	0.24	0	0.98	427	260	347	20.61	pper:18779343 putative cyclin-D6-1	pper:18779343	K18812	366	107	135	7.92	58.2	1e-06	26/29	89	28/29	96	0/29	0	+2
c46226_g2_i1	10	16	12	13	14	12	18	18	11	0.71	1.04	0.82	0.82	1.18	0.85	1.08	1.27	0.89	1025	690	468	21.76	pper:18779343 putative cyclin-D6-1	pper:18779343	K18812	366	1	89	24.32	77.8	4e-12	48/91	52	57/91	62	19/91	20	-1
c31921_g1_i1	63	70	71	110	35	93	69	57	41	2.2	2.23	2.37	3.4	1.45	3.21	2.01	1.96	1.61	1863	160	1159	53.68	pper:18773249 cyclin-D5-1	pper:18773249	K18811	333	1	333	100	651.4	1e-184	324/333	97	327/333	98	0/333	0	+1
c37900_g1_i2	5	11	7	8	0	5	7	7	5	0.22	0.44	0.29	0.31	0	0.22	0.26	0.3	0.25	1528	112	901	51.7	pper:18791781 cyclin-D5-1	pper:18791781	K18811	263	1	263	100	501.1	2e-139	251/263	95	258/263	98	0/263	0	+1
c35857_g1_i1	83	123	149	237	91	117	237	193	198	4.08	5.52	7.01	10.34	5.29	5.7	9.75	9.38	10.99	1387	188	1271	78.15	pper:18775347 cyclin-D2-1	pper:18775347	K18810	361	1	361	100	713.4	2e-203	356/361	98	357/361	98	0/361	0	+2
c44127_g2_i1	71	99	89	120	76	111	122	119	93	2.79	3.56	3.35	4.19	3.54	4.33	4.01	4.63	4.13	1676	73	1144	63.96	pper:18789955 cyclin-D2-1	pper:18789955	K18810	356	1	356	100	682.9	4e-194	346/357	96	351/357	98	1/357	0	+1
c50533_g1_i1	2	4	1	0	0	1	1	0	1	0.62	1.17	0.3	0	0	0.33	0.27	0	0.37	403	5	242	59.06	pper:18768259 cyclin-D2-1 isoform X1	pper:18768259	K18810	345	267	345	22.9	163.3	3e-38	78/79	98	79/79	100	0/79	0	+2
c67459_g1_i1	1	0	2	0	0	0	0	0	0	0.57	0	1.14	0	0	0	0	0	0	316	1	316	100	pper:18768259 cyclin-D2-1 isoform X1	pper:18768259	K18810	345	51	155	30.43	217.6	1e-54	105/105	100	105/105	100	0/105	0	+1
c80138_g1_i1	0	1	0	0	0	0	0	2	0	0	0.79	0	0	0	0	0	1.69	0	283	2	98	34.28	pper:18768259 cyclin-D2-1 isoform X1	pper:18768259	K18810	345	232	264	9.57	53.1	3e-05	28/33	84	30/33	90	1/33	3	+2
c13440_g1_i1	5	3	2	5	13	12	0	2	2	0.36	0.2	0.14	0.32	1.11	0.86	0	0.14	0.16	1015	33	945	89.95	pper:18793082 glucuronoxylan 4-O-methyltransferase 3	pper:18793082	K18801	304	1	304	100	587	2e-165	287/304	94	288/304	94	0/304	0	+3
c63172_g1_i1	0	1	0	0	0	0	0	0	0	0	4.41	0	0	0	0	0	0	0	204	204	3	99.02	pper:18791579 glucuronoxylan 4-O-methyltransferase 1	pper:18791579	K18801	302	100	166	22.19	140.2	1e-31	66/67	98	67/67	100	0/67	0	-2
c44104_g2_i1	396	546	752	1001	450	559	1374	996	857	11.52	14.5	20.91	25.8	15.52	16.07	33.35	28.62	28.05	2190	264	1779	69.22	pavi:110760843 AFG1-like ATPase isoform X1	pavi:110760843	K18798	505	1	505	100	996.1	3e-288	493/505	97	500/505	99	0/505	0	+3
c50184_g1_i1	0	0	1	1	0	0	0	2	0	0	0	0.77	0.74	0	0	0	1.59	0	288	1	289	100.35	pper:18772799 probable glycosyltransferase At5g20260 isoform X1	pper:18772799	K18789	493	274	369	19.47	198.4	6e-49	93/96	96	95/96	98	0/96	0	+1
c59904_g1_i1	1	1	2	2	0	2	3	1	0	0.14	0.13	0.27	0.25	0	0.28	0.36	0.14	0	627	1	610	97.29	pper:18772107 probable glycosyltransferase At5g20260	pper:18772107	K18789	470	268	470	43.19	424.5	1e-116	200/203	98	202/203	99	0/203	0	+1
c33504_g1_i1	1	2	5	2	4	2	13	4	11	0.06	0.12	0.3	0.11	0.3	0.13	0.69	0.25	0.79	1129	28	1066	92.03	pper:18789648 thermospermine synthase ACAULIS5	pper:18789648	K18787	346	1	346	100	706.8	2e-201	345/346	99	346/346	100	0/346	0	+1
c79453_g1_i1	1	3	1	4	0	5	5	9	2	0.08	0.21	0.07	0.28	0	0.39	0.33	0.7	0.18	954	49	715	69.92	pper:18769504 thermospermine synthase ACAULIS5 isoform X1	pper:18769504	K18787	354	168	354	52.82	325.5	1e-86	171/222	77	179/222	80	35/222	15	+1
c83589_g1_i1	0	0	0	0	1	0	0	0	2	0	0	0	0	0.19	0	0	0	0.37	582	62	581	89.35	pper:18769504 thermospermine synthase ACAULIS5 isoform X1	pper:18769504	K18787	354	19	191	48.87	350.9	1e-94	169/173	97	170/173	98	0/173	0	+2
c73574_g1_i1	0	0	0	0	8	0	0	0	0	0	0	0	0	29.93	0	0	0	0	210	43	196	73.33	pif:PITG_18100 hypothetical protein	pif:PITG_18100	K18763	569	95	145	8.96	56.2	3e-06	23/51	45	34/51	66	0/51	0	+1
c40353_g1_i1	236	194	169	455	102	143	192	170	173	3.16	2.37	2.16	5.39	1.62	1.89	2.14	2.25	2.6	4499	626	3821	71.04	pper:18792556 DIS3-like exonuclease 2 isoform X1	pper:18792556	K18758	1112	50	1112	95.59	2076.6	0	1027/1065	96	1045/1065	98	2/1065	0	+2
c440_g1_i1	2051	1958	1814	1938	882	1166	1885	1463	1506	44.54	38.78	37.63	37.25	22.71	24.98	34.1	31.36	36.75	2859	345	1977	57.12	pper:18770005 la-related protein 1C	pper:18770005	K18757	544	1	544	100	713	7e-203	537/544	98	540/544	99	0/544	0	+3
c42037_g1_i4	1036	974	1261	2916	683	801	1594	1319	1366	16.1	13.79	18.7	40.06	12.59	12.26	20.61	20.22	23.81	3909	632	3395	70.71	pper:18774203 la-related protein 1A isoform X1	pper:18774203	K18757	921	1	921	100	1659.8	0	900/921	97	906/921	98	0/921	0	+2
c42037_g2_i2	45	84	59	120	62	51	93	107	73	1.67	2.85	2.09	3.95	2.72	1.87	2.88	3.92	3.05	1765	2	176	9.92	pper:18774203 la-related protein 1A isoform X1	pper:18774203	K18757	921	772	829	6.3	128.6	3e-27	58/58	100	58/58	100	0/58	0	+2
c46402_g1_i1	508	610	749	1025	563	660	791	659	627	12.03	13.17	16.94	21.48	15.8	15.42	15.61	15.4	16.68	2641	346	2002	62.74	pper:18790554 la-related protein 1C	pper:18790554	K18757	552	1	552	100	913.7	2e-263	520/552	94	523/552	94	0/552	0	+1
c53864_g1_i1	0	0	0	0	2	0	0	0	0	0	0	0	0	0.95	0	0	0	0	359	38	356	88.86	oor:101286572 LARP1; LOW QUALITY PROTEIN: la-related protein 1	oor:101286572	K18757	1068	957	1062	9.93	147.9	1e-33	72/106	67	74/106	69	0/106	0	+2
c53104_g1_i1	298	381	524	595	413	552	622	540	484	10.93	12.76	18.38	19.35	17.94	20.03	19.05	19.57	20	1783	367	1300	52.38	pper:18781840 ankyrin repeat and SAM domain-containing protein 6	pper:18781840	K18756	310	1	310	100	563.5	4e-158	300/311	96	302/311	97	1/311	0	+1
c6683_g1_i1	0	0	0	0	11	0	0	0	0	0	0	0	0	31.76	0	0	0	0	219	9	219	96.35	gra:105795396 glycine-rich protein 2	gra:105795396	K18754	162	3	69	41.36	79	4e-13	41/70	58	53/70	75	3/70	4	+3
c451_g1_i1	0	0	0	0	0	0	0	3	0	0	0	0	0	0	0	0	1.42	0	341	28	121	27.57	bdi:100842734 zinc finger CCCH domain-containing protein 39-like	bdi:100842734	K18753	340	264	294	9.12	54.3	2e-05	21/31	67	25/31	80	0/31	0	+1
c66903_g1_i1	1	2	2	3	2	0	1	0	0	0.13	0.25	0.26	0.36	0.32	0	0.11	0	0	645	646	517	20.16	soe:110775399 zinc finger CCCH domain-containing protein 14-like isoform X1	soe:110775399	K18753	171	84	129	26.9	50.8	0.0003	22/46	47	29/46	63	3/46	6	-1
c46385_g1_i1	830	1126	1294	2505	697	1021	1721	1330	1209	14.63	18.09	21.78	39.06	14.57	17.74	25.26	23.13	23.93	3471	139	2818	77.21	pper:18768065 transportin-1 isoform X1	pper:18768065	K18752	895	1	895	100	1761.1	0	887/895	99	890/895	99	2/895	0	+1
c30723_g1_i1	0	0	0	0	10	0	0	4	0	0	0	0	0	1.48	0	0	0.5	0	676	3	165	24.11	acan:ACA1_289760 FFD and TFG box motifscontaining protein	acan:ACA1_289760	K18749	549	47	101	10.02	63.9	4e-08	31/55	56	41/55	74	1/55	1	+3
c33652_g1_i4	2564	2670	4202	4149	3146	3299	3742	3075	3269	55.71	52.9	87.2	79.77	81.04	70.71	67.73	65.94	79.79	2858	364	2011	57.66	pper:18793421 protein decapping 5 isoform X1	pper:18793421	K18749	599	1	549	91.65	873.2	4e-251	535/549	97	536/549	97	0/549	0	+1
c46235_g1_i1	38	45	64	91	40	52	59	39	53	1.14	1.24	1.84	2.43	1.43	1.55	1.48	1.16	1.8	2124	154	1783	76.74	pper:18777637 protein decapping 5 isoform X1	pper:18777637	K18749	543	1	543	100	1048.9	4e-304	532/543	97	533/543	98	0/543	0	+1
c46235_g2_i3	22	20	31	127	8	13	43	37	32	0.43	0.36	0.58	2.21	0.19	0.25	0.71	0.72	0.71	3128	3121	880	71.68	pper:18777637 protein decapping 5 isoform X1	pper:18777637	K18749	543	73	460	71.45	612.8	1e-172	376/747	50	378/747	50	359/747	48	-3
c54266_g1_i1	0	0	0	0	3	0	0	3	1	0	0	0	0	1.26	0	0	1.1	0.44	377	323	197	33.69	pper:18777637 protein decapping 5 isoform X1	pper:18777637	K18749	543	1	42	7.73	82.8	4e-14	42/42	100	42/42	100	0/42	0	-2
c56019_g1_i1	0	0	0	0	0	0	0	3	0	0	0	0	0	0	0	0	4.43	0	247	248	131	47.77	xla:734709 lsm14b.S, RAP55B-B, fam61b, lsm14b, lsm14b-b, rap42, rap46, rap55b, xRAP42; LSM family member 14B S homeolog	xla:734709	K18749	380	342	380	10.26	78.2	7e-13	36/39	92	38/39	97	0/39	0	-1
c30886_g1_i1	1467	1615	1733	1475	1510	1708	2050	1808	1300	67.15	67.58	75.93	59.94	81.85	77.51	78.53	81.84	67.19	1472	188	1214	69.77	pper:18788512 exosome component 10 isoform X2	pper:18788512	K18740	342	1	342	100	697.6	2e-198	340/342	99	341/342	99	0/342	0	+2
c17817_g1_i2	135	201	177	214	92	194	246	176	176	5.04	6.85	6.32	7.09	4.07	7.17	7.67	6.49	7.41	1755	878	1535	37.49	pper:109946989 protein SMG9-like	pper:109946989	K18735	410	192	410	53.41	410.2	6e-112	214/219	97	215/219	98	0/219	0	+2
c45674_g1_i1	163	130	146	282	110	151	167	149	139	2.24	1.62	1.91	3.42	1.79	2.04	1.91	2.02	2.14	4399	125	3626	79.61	pper:18773205 uncharacterized protein LOC18773205	pper:18773205	K18734	1213	47	1213	96.21	2150.2	0	1130/1167	96	1141/1167	97	0/1167	0	+2
c38404_g1_i1	0	0	0	1	1	1	0	0	0	0	0	0	0.37	0.46	0.42	0	0	0	362	319	1	88.12	pper:18772351 protein MODIFIER OF SNC1 11 isoform X1	pper:18772351	K18732	220	1	106	48.18	177.6	1e-42	98/106	92	100/106	94	0/106	0	-3
c31215_g1_i2	80	68	87	93	51	69	144	105	84	2.71	2.11	2.82	2.8	2.05	2.32	4.08	3.52	3.21	1909	140	1469	69.67	pper:18775880 carbon catabolite repressor protein 4 homolog 5 isoform X1	pper:18775880	K18729	458	1	440	96.07	865.1	7e-249	429/443	96	432/443	97	3/443	0	+2
c28492_g1_i1	2201	3083	3108	3298	2544	3447	3334	2673	2472	34.02	43.43	45.86	45.08	46.64	52.5	42.88	40.76	42.87	3928	64	1489	36.3	pper:18776069 plant UBX domain-containing protein 10	pper:18776069	K18726	475	1	475	100	723.8	5e-206	467/475	98	469/475	98	0/475	0	+1
c42712_g1_i2	28	54	73	137	108	99	86	73	64	0.78	1.37	1.95	3.38	3.57	2.73	2	2.01	2.01	2275	204	1707	66.11	pper:18787075 plant UBX domain-containing protein 9	pper:18787075	K18726	501	1	501	100	916	4e-264	492/501	98	497/501	99	0/501	0	+3
c50695_g1_i1	2	0	0	0	3	0	0	0	0	2.51	0	0	0	4.26	0	0	0	0	253	108	252	57.31	pper:18776667 plant UBX domain-containing protein 10	pper:18776667	K18726	387	1	48	12.4	95.9	3e-18	48/48	100	48/48	100	0/48	0	+3
c69257_g1_i1	0	2	0	0	1	1	0	0	0	0	5.36	0	0	2.89	3.24	0	0	0	219	2	218	99.09	pper:18776667 plant UBX domain-containing protein 10	pper:18776667	K18726	387	316	387	18.6	150.2	1e-34	72/72	100	72/72	100	0/72	0	+2
c73562_g1_i1	0	0	0	0	2	4	1	0	0	0	0	0	0	1.01	1.86	0.39	0	0	349	3	348	99.14	pper:18776667 plant UBX domain-containing protein 10	pper:18776667	K18726	387	164	278	29.72	220.3	2e-55	112/115	97	112/115	97	0/115	0	+3
c37283_g2_i1	174	216	249	415	156	183	387	355	288	4.34	4.91	5.93	9.16	4.61	4.5	8.04	8.73	8.07	2520	337	2221	74.8	pper:18789751 protein GLE1 isoform X1	pper:18789751	K18723	651	1	651	100	1050	2e-304	614/651	94	616/651	94	23/651	3	+1
c20015_g1_i1	516	755	771	1098	1160	1417	995	828	706	17.71	23.66	25.3	33.4	47.17	48.1	28.51	28.07	27.29	1890	275	1301	54.34	pper:18793307 lipid phosphate phosphatase 2 isoform X2	pper:18793307	K18693	342	1	342	100	694.9	1e-197	333/342	97	336/342	98	0/342	0	+2
c36771_g1_i2	19	42	33	46	37	67	57	42	32	0.82	1.65	1.36	1.76	1.88	2.85	2.05	1.79	1.55	1553	61	1249	76.56	pper:18794037 lipid phosphate phosphatase 2	pper:18794037	K18693	324	1	324	100	630.9	2e-178	321/396	81	321/396	81	72/396	18	+1
c39222_g1_i2	177	292	300	358	359	356	361	252	270	7.88	11.89	12.79	14.15	18.93	15.71	13.45	11.1	13.57	1507	150	1269	74.32	pper:18782849 lipid phosphate phosphatase 2 isoform X2	pper:18782849	K18693	342	1	342	100	672.2	7e-191	331/373	88	338/373	90	31/373	8	+3
c67720_g1_i1	0	0	0	0	0	0	0	2	0	0	0	0	0	0	0	0	5.54	0	220	212	2	95.91	nve:NEMVE_v1g224114 hypothetical protein	nve:NEMVE_v1g224114	K18682	520	399	468	13.46	81.3	7e-14	35/70	50	55/70	78	0/70	0	-1
c42921_g1_i2	154	197	220	154	185	260	279	254	187	7.2	8.42	9.84	6.39	10.24	12.05	10.92	11.74	9.87	1446	7	931	63.97	pper:18785863 probable phytol kinase 1, chloroplastic	pper:18785863	K18678	308	1	308	100	582.4	7e-164	297/308	96	301/308	97	0/308	0	+1
c59673_g1_i1	0	0	1	0	0	1	1	0	0	0	0	0.15	0	0	0.16	0.13	0	0	591	391	1	66.16	pper:18785863 probable phytol kinase 1, chloroplastic	pper:18785863	K18678	308	1	130	42.21	240.7	2e-61	123/130	94	124/130	95	0/130	0	-1
c29300_g1_i1	102	140	170	246	154	194	208	195	133	4.11	5.15	6.55	8.79	7.35	7.74	7	7.76	6.04	1643	151	1444	78.76	pper:18793197 galacturonokinase isoform X1	pper:18793197	K18677	431	1	431	100	859	4e-247	425/431	98	427/431	99	0/431	0	+1
c26898_g1_i1	2820	3418	4001	4770	2890	3723	4440	3740	3519	88.46	97.87	119.99	132.59	107.44	115.44	116.24	115.89	124.27	2047	210	1716	73.62	pper:18790144 galactokinase	pper:18790144	K18674	502	1	502	100	987.6	1e-285	494/502	98	500/502	99	0/502	0	+3
c39350_g1_i1	953	1112	1737	3305	1205	1266	2067	1920	1796	14.19	15.09	24.69	43.51	21.28	18.57	25.61	28.2	30	4069	769	3625	70.21	pper:18786910 dual specificity protein kinase YAK1 isoform X1	pper:18786910	K18670	952	1	952	100	1895.9	0	945/952	99	946/952	99	0/952	0	+1
c13244_g1_i1	180	214	414	725	141	150	409	339	396	3.29	3.57	7.23	11.74	3.06	2.71	6.23	6.12	8.14	3352	422	3083	79.42	pper:18792006 LOW QUALITY PROTEIN: uncharacterized protein LOC18792006	pper:18792006	K18667	2094	1207	2093	42.36	1492.2	0	833/887	93	840/887	94	0/887	0	+2
c31808_g1_i1	303	238	321	461	266	247	337	343	294	6.16	4.41	6.24	8.3	6.42	4.95	5.71	6.88	6.72	3038	2	2621	86.24	pper:18792006 LOW QUALITY PROTEIN: uncharacterized protein LOC18792006	pper:18792006	K18667	2094	331	1203	41.69	1624.4	0	858/873	98	866/873	99	0/873	0	+2
c31808_g2_i1	1	4	7	29	0	2	1	9	12	0.07	0.27	0.49	1.89	0	0.15	0.06	0.65	1	1002	128	998	86.93	pper:18792006 LOW QUALITY PROTEIN: uncharacterized protein LOC18792006	pper:18792006	K18667	2094	39	328	13.85	570.1	2e-160	287/290	98	289/290	99	0/290	0	+2
c42412_g1_i1	258	344	318	577	281	292	536	423	368	7.34	8.93	8.64	14.54	9.47	8.2	12.72	11.88	11.78	2235	279	1344	47.7	pper:18782557 uncharacterized protein LOC18782557 isoform X1	pper:18782557	K18666	505	1	358	70.89	618.2	2e-174	339/358	94	342/358	95	3/358	0	+3
c23799_g1_i1	6	6	5	2	3	8	6	9	6	2.06	1.94	1.68	0.63	1.2	2.88	1.82	3.12	2.47	386	387	174	55.44	pper:18781386 DExH-box ATP-dependent RNA helicase DExH14	pper:18781386	K18663	2089	1843	1913	3.4	127.9	1e-27	62/71	87	65/71	91	0/71	0	-1
c45338_g1_i1	358	391	621	1313	300	371	990	846	746	5.47	5.44	9.06	17.74	5.44	5.58	12.58	12.75	12.79	3972	3	3207	80.69	pper:18781386 DExH-box ATP-dependent RNA helicase DExH14	pper:18781386	K18663	2089	1022	2089	51.12	2142.5	0	1061/1068	99	1065/1068	99	0/1068	0	+3
c46170_g1_i3	14	18	33	284	3	12	28	35	38	0.26	0.3	0.58	4.59	0.06	0.22	0.43	0.63	0.78	3358	105	1353	37.19	pper:18781386 DExH-box ATP-dependent RNA helicase DExH14	pper:18781386	K18663	2089	1	417	19.96	781.6	2e-223	404/417	96	408/417	97	1/417	0	+3
c29471_g1_i1	275	337	523	886	235	325	970	808	709	7.4	8.27	13.44	21.1	7.49	8.63	21.75	21.46	21.45	2351	279	2130	78.77	pper:18782111 malonate--CoA ligase	pper:18782111	K18660	617	1	617	100	1191	0	597/617	96	603/617	97	0/617	0	+3
c8124_g1_i1	1587	2275	2748	3559	1190	1923	3795	2928	3104	51.36	67.21	85.02	102.07	45.63	61.53	102.52	93.6	113.1	1991	75	1614	77.35	pper:18770901 DEAD-box ATP-dependent RNA helicase 38	pper:18770901	K18655	513	1	513	100	895.2	7e-258	500/513	97	504/513	98	0/513	0	+3
c5037_g1_i1	60	92	79	73	82	99	128	101	103	2.76	3.87	3.48	2.98	4.47	4.52	4.93	4.6	5.35	1465	138	1149	69.08	pper:18768639 bifunctional phosphatase IMPL2, chloroplastic	pper:18768639	K18649	337	1	337	100	606.7	3e-171	303/337	89	308/337	91	0/337	0	+3
c43900_g1_i1	305	396	468	897	265	312	730	672	536	5.74	6.79	8.41	14.94	5.92	5.79	11.44	12.48	11.33	3265	284	2873	79.33	pper:18778846 katanin p80 WD40 repeat-containing subunit B1 homolog isoform X2	pper:18778846	K18643	839	1	839	100	1042.7	4e-302	816/863	94	821/863	95	24/863	2	+2
c45275_g1_i2	131	188	239	511	123	165	366	275	310	2.24	2.93	3.91	7.74	2.5	2.78	5.22	4.65	5.96	3567	693	3078	66.89	pper:18789419 katanin p80 WD40 repeat-containing subunit B1 homolog isoform X1	pper:18789419	K18643	803	1	803	100	1117.1	0	784/803	97	787/803	98	8/803	0	+3
c31776_g1_i1	9041	8859	5730	4150	10537	11005	5119	4451	3657	839.69	755.93	511.44	344.29	1155.76	1023.06	401.43	410.35	387.31	837	178	535	42.77	pper:18789484 protein SPIRAL1-like 1	pper:18789484	K18635	119	1	119	100	219.5	7e-55	119/119	100	119/119	100	0/119	0	+1
c31776_g2_i1	10110	11921	5334	3821	9637	11253	5810	5093	3894	895.44	969.61	453.86	302.13	1008.28	996.74	434.14	447.62	392.93	867	3	423	48.56	mdm:103437900 protein SPIRAL1-like 3	mdm:103437900	K18635	166	21	161	84.94	203.4	5e-50	102/142	71	112/142	78	3/142	2	+3
c34785_g1_i2	15	16	4	5	2	11	9	7	1	1.6	1.57	0.41	0.48	0.25	1.18	0.81	0.74	0.12	758	211	571	47.63	pper:18782158 protein SPIRAL1-like 2	pper:18782158	K18635	122	1	122	100	215.7	9e-54	107/122	87	107/122	87	2/122	1	+1
c58813_g1_i1	0	0	0	0	0	0	0	0	0	0	0	0	0	0	0	0	0	0	241	1	97	40.25	pper:18777943 protein SPIRAL1-like 5	pper:18777943	K18635	104	73	104	30.77	70.1	2e-10	32/32	100	32/32	100	0/32	0	+1
c43689_g1_i1	29	24	78	145	25	38	93	62	59	0.98	0.74	2.52	4.34	1	1.27	2.62	2.07	2.25	1916	186	1917	90.4	pmum:103340114 auxilin-like protein 1	pmum:103340114	K18626	1555	866	1442	37.11	762.7	5e-218	562/577	97	567/577	98	0/577	0	+3
c33583_g1_i1	1038	1253	1549	2060	1074	1450	1970	1667	1396	37.49	41.32	53.5	65.96	45.95	51.81	59.43	59.49	56.81	1807	119	1355	68.46	pper:18786818 macrophage erythroblast attacher	pper:18786818	K18624	412	1	412	100	790.4	2e-226	403/412	97	404/412	98	0/412	0	+2
c32231_g1_i1	999	1012	1536	1660	532	556	1841	1526	1420	22.08	20.4	32.43	32.47	13.94	12.12	33.9	33.29	35.26	2813	32	1886	65.94	pper:18771318 gamma-glutamyltranspeptidase 3	pper:18771318	K18592	623	1	623	100	1171.4	0	591/623	94	598/623	95	5/623	0	+2
c39950_g2_i1	106	123	131	208	177	202	125	97	71	2.72	2.88	3.21	4.72	5.38	5.11	2.67	2.45	2.05	2456	339	1341	40.84	pper:18772755 gamma-glutamyltranspeptidase 1	pper:18772755	K18592	583	49	382	57.29	631.7	2e-178	315/334	94	319/334	95	0/334	0	+3
c30905_g2_i1	0	0	0	0	2	0	0	0	0	0	0	0	0	1.45	0	0	0	0	306	307	130	58.17	pper:18793883 coenzyme Q-binding protein COQ10 homolog, mitochondrial isoform X2	pper:18793883	K18588	242	35	93	24.38	124.4	1e-26	58/59	98	58/59	98	0/59	0	-1
c35022_g1_i1	747	979	887	764	495	666	969	766	708	32.81	39.3	37.28	29.78	25.74	28.98	35.6	33.26	35.09	1525	305	1031	47.67	pper:18793883 coenzyme Q-binding protein COQ10 homolog, mitochondrial isoform X2	pper:18793883	K18588	242	1	242	100	501.5	2e-139	241/242	99	242/242	100	0/242	0	+2
c55621_g1_i1	0	2	0	0	0	0	0	0	0	0	5.52	0	0	0	0	0	0	0	218	100	217	54.13	hsa:80219 COQ10B; coenzyme Q10B	hsa:80219	K18588	238	165	203	16.39	69.7	2e-10	32/39	82	34/39	87	0/39	0	+1
c44169_g2_i2	697	738	812	851	636	804	1002	819	677	26.19	25.33	29.19	28.36	28.32	29.9	31.46	30.42	28.68	1745	161	1067	51.98	pper:18778550 ubiquinone biosynthesis protein COQ9, mitochondrial	pper:18778550	K18587	302	1	302	100	548.1	2e-153	300/302	99	300/302	99	0/302	0	+2
c44064_g1_i4	100	148	133	120	146	165	164	147	115	4.47	6.04	5.69	4.76	7.72	7.31	6.13	6.49	5.8	1503	503	1190	45.78	pper:18792294 ubiquinone biosynthesis protein COQ4 homolog, mitochondrial	pper:18792294	K18586	230	1	229	99.57	466.8	4e-129	226/229	98	229/229	100	0/229	0	+2
c24286_g1_i1	0	0	0	0	0	0	0	1	0	0	0	0	0	0	0	0	0.63	0	309	3	285	91.59	hsa:10096 ACTR3, ARP3; ARP3 actin related protein 3 homolog	hsa:10096	K18584	418	325	418	22.49	198	8e-49	94/94	100	94/94	100	0/94	0	+3
c41463_g1_i1	249	363	498	963	376	482	534	445	444	6.58	8.75	12.58	22.54	11.78	12.58	11.77	11.62	13.2	2388	510	1791	53.69	pper:18792059 actin-related protein 3	pper:18792059	K18584	427	1	427	100	834.7	1e-239	427/427	100	427/427	100	0/427	0	+3
c48001_g1_i1	0	0	0	0	0	0	0	2	0	0	0	0	0	0	0	0	8.08	0	208	1	208	100	hsa:10096 ACTR3, ARP3; ARP3 actin related protein 3 homolog	hsa:10096	K18584	418	172	240	16.51	143.3	2e-32	69/69	100	69/69	100	0/69	0	+1
c64916_g1_i1	0	0	0	0	2	0	0	0	0	0	0	0	0	2.84	0	0	0	0	253	145	250	41.9	aaf:AURANDRAFT_53141 hypothetical protein	aaf:AURANDRAFT_53141	K18584	416	79	113	8.41	73.2	2e-11	27/35	77	34/35	97	0/35	0	+1
c26041_g1_i1	0	1	1	5	1	0	2	3	4	0	0.67	0.7	3.34	0.8	0	1.31	2.16	3.57	296	1	295	99.66	pper:18775253 mannosylglycoprotein endo-beta-mannosidase	pper:18775253	K18577	972	786	883	10.08	201.1	9e-50	95/98	96	97/98	98	0/98	0	+1
c43824_g1_i1	294	312	445	787	410	452	646	560	536	5.58	5.4	8.07	13.21	9.23	8.46	10.21	10.49	11.42	3240	167	3074	89.75	pper:18775314 mannosylglycoprotein endo-beta-mannosidase isoform X1	pper:18775314	K18577	974	1	974	100	1993.8	0	949/974	97	958/974	98	5/974	0	+2
c75035_g1_i1	0	0	1	0	0	0	0	0	0	0	0	1.87	0	0	0	0	0	0	235	2	236	100	pper:18775253 mannosylglycoprotein endo-beta-mannosidase	pper:18775253	K18577	972	434	511	8.02	161.8	5e-38	77/78	98	77/78	98	0/78	0	+2
c82038_g1_i1	0	0	0	1	0	0	0	0	0	0	0	0	0.32	0	0	0	0	0	385	32	386	92.21	pper:18775253 mannosylglycoprotein endo-beta-mannosidase	pper:18775253	K18577	972	1	118	12.14	248.8	5e-64	118/118	100	118/118	100	0/118	0	+2
c59588_g1_i1	0	1	0	0	0	0	0	0	0	0	0.56	0	0	0	0	0	0	0	314	314	50	84.39	pper:18788033 uncharacterized protein C24B11.05 isoform X2	pper:18788033	K18551	274	183	224	15.33	60.5	2e-07	42/88	47	42/88	47	46/88	52	-2
c65226_g1_i1	0	0	0	0	0	0	0	1	0	0	0	0	0	0	0	0	2.77	0	220	86	2	38.64	jcu:105643319 uncharacterized protein C24B11.05	jcu:105643319	K18551	158	3	30	17.72	58.9	4e-07	24/28	85	26/28	92	0/28	0	-1
c83756_g1_i1	0	0	0	0	0	1	0	0	0	0	0	0	0	0	1.38	0	0	0	256	255	165	35.55	pper:18788033 uncharacterized protein C24B11.05 isoform X2	pper:18788033	K18551	274	43	72	10.95	65.9	4e-09	30/30	100	30/30	100	0/30	0	-3
c45671_g1_i1	341	362	364	315	111	157	505	360	309	18.9	18.36	19.33	15.52	7.28	8.64	23.47	19.75	19.38	1254	244	760	41.23	pper:18790322 adenylate kinase isoenzyme 6 homolog	pper:18790322	K18532	172	1	172	100	349.7	6e-94	168/172	97	170/172	98	0/172	0	+1
c7148_g1_i1	0	0	0	0	0	0	0	0	0	0	0	0	0	0	0	0	0	0	329	238	1	72.34	pper:18778942 D-amino-acid transaminase, chloroplastic	pper:18778942	K18482	349	7	85	22.64	155.2	6e-36	73/79	92	74/79	93	0/79	0	-3
c9995_g1_i1	341	409	593	697	463	548	784	620	566	12.21	13.38	20.31	22.14	19.65	19.42	23.46	21.94	22.84	1820	323	1370	57.58	pper:18778942 D-amino-acid transaminase, chloroplastic	pper:18778942	K18482	349	1	349	100	684.1	2e-194	342/349	97	347/349	99	0/349	0	+2
c43170_g1_i1	159	178	234	332	298	321	284	236	193	5.98	6.11	8.41	11.06	13.27	11.94	8.92	8.76	8.18	1745	210	1401	68.31	pper:18791580 D-amino-acid transaminase, chloroplastic isoform X1	pper:18791580	K18482	399	1	399	100	768.5	8e-220	383/399	95	391/399	97	2/399	0	+3
c20756_g1_i1	216	279	208	227	118	259	274	219	187	9.54	11.26	8.79	8.9	6.17	11.33	10.12	9.56	9.32	1518	79	1060	64.69	pper:18791164 protein arginine N-methyltransferase 2	pper:18791164	K18477	327	1	327	100	539.3	7e-151	322/327	98	323/327	98	0/327	0	+1
c5095_g1_i1	385	418	607	1016	326	372	868	679	630	7.12	7.05	10.72	16.62	7.15	6.78	13.37	12.39	13.08	3319	241	2725	74.87	pper:18778482 uncharacterized protein LOC18778482	pper:18778482	K18469	828	1	828	100	1532.3	0	809/828	97	814/828	98	0/828	0	+1
c2998_g1_i1	0	1	7	41	0	1	5	4	2	0	0.11	0.78	4.25	0	0.12	0.49	0.46	0.27	715	392	716	45.45	pper:18792643 vacuolar protein sorting-associated protein 35B isoform X1	pper:18792643	K18468	790	65	172	13.67	217.6	2e-54	108/108	100	108/108	100	0/108	0	+2
c46288_g1_i4	34	73	131	375	49	54	175	122	141	1.2	2.36	4.43	11.77	2.06	1.89	5.17	4.27	5.62	1839	305	1838	83.41	pper:18792643 vacuolar protein sorting-associated protein 35B isoform X1	pper:18792643	K18468	790	210	720	64.68	986.9	2e-285	507/511	99	508/511	99	0/511	0	+2
c59416_g1_i1	2270	1844	2349	3904	1250	1702	3243	2737	2405	43.28	32.05	42.77	65.85	28.26	32	51.49	51.5	51.49	3226	43	2413	73.5	pper:18769600 vacuolar protein sorting-associated protein 35A	pper:18769600	K18468	790	1	790	100	1531.2	0	783/790	99	784/790	99	0/790	0	+1
c76545_g1_i1	0	0	0	0	0	0	0	2	0	0	0	0	0	0	0	0	2.79	0	250	1	250	100	hsa:55737 VPS35, MEM3, PARK17; VPS35, retromer complex component	hsa:55737	K18468	796	5	87	10.43	166.4	2e-39	83/83	100	83/83	100	0/83	0	+1
c20445_g1_i1	2371	3036	3245	2740	3057	3403	3784	2964	2588	137.39	161.03	180.17	141.18	209.61	195.97	183.92	170.01	169.76	1209	360	930	47.23	pper:18777575 vacuolar protein sorting-associated protein 29	pper:18777575	K18467	190	1	190	100	392.9	6e-107	190/190	100	190/190	100	0/190	0	+3
c74447_g1_i1	0	0	0	0	0	0	0	3	0	0	0	0	0	0	0	0	5.1	0	240	3	216	89.17	lma:LMJF_36_3420 vacuolar protein sorting-associated protein-like protein	lma:LMJF_36_3420	K18466	361	264	334	19.67	105.1	5e-21	50/71	70	60/71	84	0/71	0	+3
c78521_g1_i1	1560	1732	1868	2297	1162	1502	2642	2031	1947	64.65	65.58	74.07	84.45	57.03	61.65	91.55	83.2	91.02	1603	244	1147	56.39	pper:18785403 vacuolar protein sorting-associated protein 26A	pper:18785403	K18466	301	1	301	100	602.4	7e-170	300/301	99	301/301	100	0/301	0	+1
c26361_g1_i1	543	652	830	1665	355	535	1046	756	833	8.06	8.81	11.76	21.84	6.25	7.82	12.91	11.06	13.87	4083	235	3388	77.25	pper:18787388 exportin-7 isoform X2	pper:18787388	K18460	1051	1	1051	100	2071.2	0	1051/1051	100	1051/1051	100	0/1051	0	+1
c2665_g1_i1	0	0	0	1	0	0	2	3	0	0	0	0	0.91	0	0	1.8	2.94	0	272	221	128	34.56	pper:18771727 nudix hydrolase 23, chloroplastic	pper:18771727	K18453	300	69	99	10.33	64.7	9e-09	30/31	96	30/31	96	0/31	0	-2
c3613_g1_i1	222	326	311	419	205	301	408	329	296	10.88	14.62	14.6	18.24	11.9	14.64	16.75	15.95	16.4	1389	171	1071	64.87	pper:18771727 nudix hydrolase 23, chloroplastic	pper:18771727	K18453	300	1	300	100	544.7	1e-152	294/300	98	297/300	99	0/300	0	+3
c20874_g1_i1	933	975	889	780	869	961	1063	828	664	46.46	44.4	42.38	34.5	51.22	47.48	44.33	40.78	37.36	1371	48	966	67.03	pper:18776759 nudix hydrolase 14, chloroplastic	pper:18776759	K18447	306	1	306	100	583.9	2e-164	299/306	97	303/306	99	0/306	0	+3
c14016_g1_i1	6	3	9	17	12	2	7	8	3	4.38	2.12	6.63	11.9	10.07	1.62	4.8	6.04	2.81	292	2	293	100	pper:18784935 ARF guanine-nucleotide exchange factor GNOM	pper:18784935	K18443	1473	950	1046	6.59	192.2	4e-47	96/97	98	96/97	98	0/97	0	+2
c15723_g1_i1	0	0	1	0	0	0	0	0	0	0	0	2.83	0	0	0	0	0	0	219	1	220	100.46	pper:18784935 ARF guanine-nucleotide exchange factor GNOM	pper:18784935	K18443	1473	505	577	4.96	155.2	4e-36	73/73	100	73/73	100	0/73	0	+1
c25676_g1_i1	2	0	0	0	0	0	0	2	0	2.07	0	0	0	0	0	0	2.17	0	265	266	2	100	pper:18784935 ARF guanine-nucleotide exchange factor GNOM	pper:18784935	K18443	1473	1364	1451	5.97	170.6	1e-40	85/88	96	87/88	98	0/88	0	-1
c25676_g2_i1	1	9	4	16	3	2	13	3	7	0.85	7.49	3.47	13.24	2.93	1.92	10.59	2.67	7.79	279	1	280	100.36	pper:18784935 ARF guanine-nucleotide exchange factor GNOM	pper:18784935	K18443	1473	1328	1420	6.31	180.3	2e-43	90/93	96	92/93	98	0/93	0	+1
c25676_g3_i1	199	230	145	164	140	179	217	210	143	20.11	21.37	14.09	14.82	16.7	18.14	18.55	21.08	16.51	787	3	183	23	pper:18784935 ARF guanine-nucleotide exchange factor GNOM	pper:18784935	K18443	1473	1414	1473	4.07	114.4	3e-23	56/60	93	57/60	95	0/60	0	+3
c45911_g1_i1	502	512	641	981	503	521	771	612	574	5.71	5.3	6.96	9.86	6.79	5.83	7.29	6.86	7.32	5259	325	4726	83.7	pper:18785443 ARF guanine-nucleotide exchange factor GNOM	pper:18785443	K18443	1467	1	1467	100	2902.8	0	1459/1467	99	1463/1467	99	0/1467	0	+1
c48609_g1_i1	0	1	0	1	0	0	0	2	3	0	3.32	0	3.43	0	0	0	7.06	14.67	212	3	213	99.53	mdm:103435347 ARF guanine-nucleotide exchange factor GNOM-like	mdm:103435347	K18443	1471	1220	1289	4.76	135.6	3e-30	61/70	87	68/70	97	0/70	0	+3
c58820_g1_i1	0	0	0	1	0	0	0	1	0	0	0	0	0.85	0	0	0	0.91	0	277	2	278	100	pper:18770144 ARF guanine-nucleotide exchange factor GNL2	pper:18770144	K18443	1384	1238	1329	6.65	188.3	5e-46	92/92	100	92/92	100	0/92	0	+2
c29365_g1_i1	293	353	609	1269	299	334	848	689	719	4.06	4.46	8.05	15.54	4.91	4.56	9.77	9.42	11.17	4357	1	4111	94.35	pper:18767659 brefeldin A-inhibited guanine nucleotide-exchange protein 1 isoform X1	pper:18767659	K18442	1717	348	1717	79.79	2662.5	0	1358/1370	99	1365/1370	99	0/1370	0	+1
c29365_g2_i1	12	30	30	125	8	11	20	3	16	0.52	1.19	1.24	4.81	0.41	0.47	0.72	0.13	0.78	1543	181	1222	67.53	pper:18767659 brefeldin A-inhibited guanine nucleotide-exchange protein 1 isoform X1	pper:18767659	K18442	1717	1	347	20.21	619.4	5e-175	337/347	97	341/347	98	0/347	0	+1
c42942_g1_i1	1552	1768	2028	4064	1427	1890	2847	2374	2261	15.01	15.57	18.72	34.73	16.38	17.99	22.89	22.64	24.51	6146	319	5644	86.66	pper:18786921 brefeldin A-inhibited guanine nucleotide-exchange protein 2	pper:18786921	K18442	1775	1	1775	100	3465.2	0	1764/1775	99	1769/1775	99	0/1775	0	+1
c81964_g1_i1	0	0	0	0	0	0	0	0	1	0	0	0	0	0	0	0	0	1.25	271	3	270	98.89	nvl:108569357 brefeldin A-inhibited guanine nucleotide-exchange protein 1	nvl:108569357	K18442	1621	342	430	5.49	162.5	3e-38	83/89	93	86/89	96	0/89	0	+3
c76602_g1_i1	0	0	0	0	0	0	0	2	0	0	0	0	0	0	0	0	5.09	0	223	1	223	100	hro:HELRODRAFT_156254 hypothetical protein	hro:HELRODRAFT_156254	K18441	396	209	282	18.69	119.4	2e-25	53/74	71	62/74	83	0/74	0	+1
c76985_g1_i1	0	0	0	0	0	0	0	2	0	0	0	0	0	0	0	0	5.7	0	219	5	176	78.54	obi:106869668 probable 3',5'-cyclic phosphodiesterase pde-5	obi:106869668	K18438	475	348	404	12	64.3	9e-09	26/57	45	40/57	70	0/57	0	+2
c29011_g1_i1	413	502	564	933	360	470	706	563	547	7.11	7.87	9.27	14.2	7.35	7.97	10.11	9.56	10.57	3550	187	3103	82.17	pper:18786291 exportin-2	pper:18786291	K18423	972	1	972	100	1889.4	0	960/972	98	964/972	99	0/972	0	+1
c37788_g1_i2	0	0	0	2	0	0	0	0	0	0	0	0	1.49	0	0	0	0	0	287	109	286	62.02	pper:18793154 probable RNA helicase SDE3	pper:18793154	K18422	693	1	59	8.51	122.9	3e-26	54/59	91	55/59	93	0/59	0	+1
c39580_g1_i1	127	156	180	420	185	258	321	256	239	2.26	2.53	3.05	6.6	3.9	4.52	4.75	4.49	4.77	3445	385	3079	78.23	pper:18791306 probable RNA helicase SDE3	pper:18791306	K18422	898	1	898	100	1776.5	0	888/898	98	892/898	99	0/898	0	+1
c45753_g1_i1	60	52	92	163	82	114	93	93	93	1.5	1.19	2.2	3.62	2.44	2.82	1.94	2.3	2.62	2507	124	2173	81.77	pper:18793154 probable RNA helicase SDE3	pper:18793154	K18422	693	1	693	100	859.8	4e-247	613/693	88	629/693	90	10/693	1	+1
c46150_g4_i1	0	0	0	2	0	0	0	0	0	0	0	0	0.97	0	0	0	0	0	328	3	318	96.34	pper:18788426 probable RNA helicase SDE3	pper:18788426	K18422	688	46	151	15.41	58.5	8e-07	92/106	86	92/106	86	1/106	0	+3
c46150_g8_i5	1	0	1	10	2	4	6	11	5	0.06	0	0.06	0.53	0.14	0.24	0.3	0.65	0.34	1180	631	1	53.47	pper:18788426 probable RNA helicase SDE3	pper:18788426	K18422	688	425	634	30.52	407.1	3e-111	203/210	96	206/210	98	0/210	0	-2
c46150_g9_i1	2	0	0	5	0	0	1	2	2	0.44	0	0	1	0	0	0.19	0.44	0.52	480	479	335	30.21	pper:18788605 probable RNA helicase SDE3	pper:18788605	K18422	699	652	699	6.87	96.3	5e-18	45/48	93	46/48	95	0/48	0	-3
c75654_g1_i1	0	0	0	0	0	0	0	2	0	0	0	0	0	0	0	0	2.74	0	251	2	251	99.6	mus:103978825 probable RNA helicase SDE3 isoform X1	mus:103978825	K18422	956	721	798	8.16	51.6	7e-05	31/83	37	49/83	59	5/83	6	+2
c71601_g1_i1	0	0	0	0	2	0	0	0	0	0	0	0	0	4.84	0	0	0	0	226	3	171	74.78	ats:109763994 LOC109763994; ERI1 exoribonuclease 2-like	ats:109763994	K18417	315	180	232	16.83	67	1e-09	36/58	62	41/58	70	7/58	12	+3
c72402_g1_i1	5521	6520	9019	11410	6474	7785	12485	10931	8574	176.68	190.46	275.93	323.56	245.5	246.28	333.48	345.53	308.9	2011	142	1387	61.96	pper:18785415 cell death-related nuclease 4	pper:18785415	K18417	415	1	415	100	850.1	2e-244	415/415	100	415/415	100	0/415	0	+1
c24051_g1_i1	62	60	87	94	34	85	91	100	88	3.51	3.11	4.72	4.73	2.28	4.78	4.32	5.6	5.63	1233	138	1125	80.13	pper:18781441 uncharacterized exonuclease domain-containing protein At3g15140	pper:18781441	K18416	329	1	329	100	647.1	2e-183	313/329	95	318/329	96	0/329	0	+3
c34295_g1_i1	0	0	0	0	0	3	0	1	0	0	0	0	0	0	0.62	0	0.2	0	502	429	153	55.18	pper:18769588 tudor domain-containing protein 3	pper:18769588	K18404	442	294	385	20.81	183.3	3e-44	90/92	97	91/92	98	0/92	0	-3
c72425_g1_i1	886	1111	1567	1776	787	1198	1513	1216	1221	15.4	17.6	26	27.3	16.22	20.52	21.89	20.85	23.82	3518	86	1292	34.31	pper:18769588 tudor domain-containing protein 3	pper:18769588	K18404	442	1	402	90.95	731.1	3e-208	391/402	97	396/402	98	0/402	0	+2
c80237_g1_i1	2	1	2	1	0	0	0	1	0	0.23	0.11	0.23	0.1	0	0	0	0.12	0	710	301	46	36.06	pper:18769588 tudor domain-containing protein 3	pper:18769588	K18404	442	1	85	19.23	162.2	1e-37	81/85	95	84/85	98	0/85	0	-3
c32497_g2_i1	7917	8567	6783	4197	3347	3915	6314	5444	4793	275.33	272.05	225.58	129.39	137.91	134.67	183.38	187.06	187.77	1868	428	1379	50.96	pper:18777009 caffeoylshikimate esterase	pper:18777009	K18368	317	1	317	100	657.9	2e-186	315/317	99	316/317	99	0/317	0	+2
c39376_g1_i2	19	19	12	9	6	25	8	6	8	1.44	1.32	0.87	0.61	0.54	1.89	0.51	0.45	0.69	977	452	770	32.65	pper:109949994 OTU domain-containing protein At3g57810-like isoform X1	pper:109949994	K18342	165	60	165	64.24	219.5	8e-55	103/106	97	106/106	100	0/106	0	+2
c39570_g1_i1	0	2	0	0	0	0	1	2	0	0	0.38	0	0	0	0	0.18	0.41	0	497	498	3	99.8	pper:18766348 OTU domain-containing protein 6B isoform X1	pper:18766348	K18342	340	117	281	48.53	275.4	6e-72	162/165	98	162/165	98	0/165	0	-1
c45095_g1_i2	166	203	192	251	191	290	329	249	221	12.31	13.8	13.66	16.58	16.74	21.44	20.52	18.3	18.61	993	1	544	54.78	pper:18785511 OTU domain-containing protein 6B	pper:18785511	K18342	320	140	320	56.56	356.3	5e-96	176/181	97	176/181	97	0/181	0	+1
c45095_g3_i1	59	61	126	249	55	71	135	131	146	3.9	3.69	7.98	14.63	4.29	4.67	7.49	8.57	10.93	1088	597	1089	45.31	pper:18785511 OTU domain-containing protein 6B	pper:18785511	K18342	320	1	164	51.25	224.2	3e-56	149/164	90	150/164	91	0/164	0	+3
c33302_g1_i1	80	91	87	111	71	85	120	96	105	2.96	3.08	3.08	3.65	3.12	3.12	3.71	3.51	4.38	1767	106	1372	71.7	pper:18789517 lariat debranching enzyme isoform X1	pper:18789517	K18328	422	1	422	100	833.9	2e-239	415/422	98	418/422	99	0/422	0	+1
c4228_g1_i1	1	1	5	0	0	1	2	1	1	0.15	0.14	0.72	0	0	0.15	0.26	0.15	0.17	603	604	505	16.58	pxb:103937250 RNA exonuclease 4-like isoform X3	pxb:103937250	K18327	96	9	41	34.38	63.5	4e-08	28/33	84	31/33	93	0/33	0	-1
c16186_g1_i2	3	1	3	16	0	3	0	4	1	0.13	0.04	0.13	0.63	0	0.13	0	0.17	0.05	1517	1327	982	22.81	pper:18780583 RNA exonuclease 4	pper:18780583	K18327	261	1	62	23.75	106.7	1e-20	60/115	52	61/115	53	53/115	46	-3
c23649_g1_i2	1	3	4	1	0	5	5	11	5	0.06	0.15	0.21	0.05	0	0.28	0.24	0.61	0.32	1242	1	1030	82.93	pper:18767874 apoptosis-enhancing nuclease	pper:18767874	K18327	358	16	358	95.81	709.9	2e-202	333/343	97	338/343	98	0/343	0	+1
c40715_g1_i1	80	60	118	113	55	64	152	125	116	4.07	2.79	5.75	5.11	3.31	3.23	6.48	6.29	6.67	1346	122	920	59.36	pper:18780583 RNA exonuclease 4	pper:18780583	K18327	261	1	261	100	475.7	8e-132	258/266	96	260/266	97	5/266	1	+2
c83649_g1_i1	2	0	0	6	0	0	0	0	0	0.34	0	0	0.92	0	0	0	0	0	558	268	31	42.65	pper:18780583 RNA exonuclease 4	pper:18780583	K18327	261	124	178	21.07	92.4	8e-17	53/79	67	53/79	67	24/79	30	-1
c73111_g1_i1	0	0	1	0	0	0	0	0	0	0	0	2.92	0	0	0	0	0	0	218	2	218	99.54	tmn:UCRPA7_4536 putative thiamine biosynthesis protein	tmn:UCRPA7_4536	K18278	345	33	104	20.87	136.3	2e-30	67/72	93	69/72	95	0/72	0	+2
c76894_g1_i1	0	0	0	0	0	1	0	0	0	0	0	0	0	0	0.97	0	0	0	278	2	230	82.37	ela:UCREL1_1445 putative thiamine biosynthesis protein	ela:UCREL1_1445	K18278	348	275	348	21.26	107.1	2e-21	51/76	67	58/76	76	2/76	2	+2
c30691_g1_i1	607	800	1025	1830	568	801	1326	1152	909	11.62	13.96	18.73	30.98	12.89	15.11	21.13	21.75	19.53	3215	202	1723	47.34	pper:18774901 rab3 GTPase-activating protein catalytic subunit isoform X2	pper:18774901	K18270	950	24	530	53.37	1030	3e-298	501/507	98	503/507	99	0/507	0	+1
c43959_g1_i2	529	587	873	1229	448	573	1311	993	833	13.71	13.88	21.62	28.21	13.77	14.67	28.33	25.41	24.28	2431	15	2199	89.88	pper:18781248 rab3 GTPase-activating protein catalytic subunit	pper:18781248	K18270	736	21	736	97.28	1337.8	0	681/728	93	686/728	94	12/728	1	+3
c58903_g1_i1	0	0	0	0	4	0	0	1	0	0	0	0	0	5.32	0	0	1.24	0	257	2	188	72.76	csem:103377190 nebl; nebulette isoform X1	csem:103377190	K18267	2079	2018	2079	2.98	123.6	2e-26	57/62	91	60/62	96	0/62	0	+2
c81180_g1_i1	0	0	0	0	4	0	0	0	0	0	0	0	0	4.28	0	0	0	0	272	1	271	99.63	mmu:16432 Itm2b, AI256040, Bri, Bri2, Bricd2b, D14Sel6, E25BMM, imBRI2; integral membrane protein 2B	mmu:16432	K18264	266	38	127	33.83	195.7	3e-48	90/90	100	90/90	100	0/90	0	+1
c23205_g1_i2	0	3	1	2	5	1	5	8	3	0	0.16	0.06	0.1	0.35	0.06	0.25	0.46	0.2	1201	316	868	46.04	pper:18769487 proteinaceous RNase P 1, chloroplastic/mitochondrial isoform X1	pper:18769487	K18213	871	688	871	21.13	382.5	9e-104	180/184	97	181/184	98	0/184	0	+1
c43641_g1_i1	274	292	341	399	210	341	488	342	402	8.48	8.25	10.09	10.94	7.7	10.43	12.6	10.45	14	2072	189	1884	81.85	pper:18792480 proteinaceous RNase P 1, chloroplastic/mitochondrial	pper:18792480	K18213	565	1	565	100	1130.5	0	554/565	98	557/565	98	0/565	0	+3
c46096_g7_i1	1066	1201	1037	913	766	985	1036	910	705	23.57	24.22	21.9	17.87	20.08	21.49	19.09	19.86	17.51	2812	272	2039	62.87	pper:18772046 proteinaceous RNase P 2	pper:18772046	K18213	552	1	552	100	1090.5	0	539/590	91	544/590	92	39/590	6	+2
c45167_g3_i1	526	654	902	769	379	499	1113	905	705	29.47	33.53	48.41	38.3	25.13	27.77	52.28	50.18	44.69	1243	195	1047	68.62	pper:18776628 SNAP25 homologous protein SNAP33	pper:18776628	K18211	281	1	281	100	552.4	6e-155	279/284	98	280/284	98	3/284	1	+3
c45397_g1_i1	133	103	158	334	126	151	322	227	219	3.47	2.45	3.94	7.72	3.9	3.89	7.01	5.85	6.43	2416	25	1756	71.69	pper:18771746 D-2-hydroxyglutarate dehydrogenase, mitochondrial isoform X1	pper:18771746	K18204	577	1	577	100	1141.3	0	566/577	98	571/577	98	0/577	0	+1
c9437_g1_i1	345	478	720	1317	493	622	887	635	659	8.83	11.16	17.6	29.84	14.95	15.71	18.92	16.04	18.96	2460	389	2303	77.85	pper:18792883 probable rhamnogalacturonate lyase B	pper:18792883	K18195	638	1	638	100	1329.3	0	629/638	98	632/638	99	0/638	0	+2
c57563_g1_i1	0	0	0	0	0	0	0	2	0	0	0	0	0	0	0	0	5.09	0	223	178	37	63.68	pper:18780635 probable rhamnogalacturonate lyase B	pper:18780635	K18195	603	428	474	7.79	91.7	6e-17	40/47	85	41/47	87	0/47	0	-2
c60351_g1_i1	0	0	0	0	0	0	1	0	2	0	0	0	0	0	0	0.48	0	1.31	325	1	88	27.08	pper:18774666 probable rhamnogalacturonate lyase B isoform X1	pper:18774666	K18195	678	650	678	4.28	64.7	1e-08	28/29	96	29/29	100	0/29	0	+1
c67880_g1_i1	0	0	0	1	0	1	0	0	0	0	0	0	1.16	0	1.35	0	0	0	257	3	255	98.44	pper:18791541 probable rhamnogalacturonate lyase B isoform X1	pper:18791541	K18195	660	453	536	12.73	186.8	2e-45	84/84	100	84/84	100	0/84	0	+3
c71098_g1_i1	0	1	0	0	0	0	2	0	0	0	0.32	0	0	0	0	0.6	0	0	387	1	388	100.26	pper:18774666 probable rhamnogalacturonate lyase B isoform X1	pper:18774666	K18195	678	371	499	19.03	264.6	8e-69	126/129	97	127/129	98	0/129	0	+1
c74524_g1_i1	0	0	0	0	2	0	0	0	0	0	0	0	0	4.05	0	0	0	0	234	2	173	73.5	mmu:70257 2010107E04Rik, 9430003J03Rik, AU043134, AV124504, Mp68; RIKEN cDNA 2010107E04 gene	mmu:70257	K18193	58	2	58	98.28	119.8	2e-25	56/57	98	56/57	98	0/57	0	+2
c5118_g1_i1	242	358	376	391	184	289	466	526	364	13.66	18.5	20.34	19.63	12.29	16.21	22.06	29.39	23.26	1235	146	947	64.94	pper:18774782 uncharacterized protein LOC18774782 isoform X1	pper:18774782	K18192	267	1	267	100	515	1e-143	259/267	97	261/267	97	0/267	0	+2
c20801_g1_i1	443	671	530	278	357	492	792	628	349	27.54	38.19	31.58	15.37	26.25	30.42	41.32	38.65	24.58	1142	191	404	18.74	pper:18785837 cytochrome c oxidase-assembly factor COX23, mitochondrial	pper:18785837	K18185	71	1	71	100	146.7	8e-33	69/71	97	70/71	98	0/71	0	+2
c36710_g1_i2	18	23	21	11	24	12	16	13	15	1.24	1.45	1.39	0.67	1.95	0.82	0.93	0.89	1.17	1053	725	836	10.64	pper:18782302 cytochrome c oxidase assembly protein cox19, mitochondrial	pper:18782302	K18183	98	59	98	40.82	67.4	5e-09	35/40	87	35/40	87	3/40	7	+2
c36710_g2_i1	0	1	0	1	0	0	0	0	0	0	0.72	0	0.71	0	0	0	0	0	291	218	122	33.33	pper:18782302 cytochrome c oxidase assembly protein cox19, mitochondrial	pper:18782302	K18183	98	67	98	32.65	65.1	7e-09	32/32	100	32/32	100	0/32	0	-3
c24429_g1_i1	366	435	365	287	276	393	482	352	351	33.19	36.23	31.8	23.24	29.56	35.65	36.89	31.68	36.27	852	144	510	43.08	pper:18785218 uncharacterized protein LOC18785218	pper:18785218	K18182	122	1	122	100	245	2e-62	121/122	99	121/122	99	0/122	0	+3
c41951_g1_i2	0	0	0	0	2	0	0	0	0	0	0	0	0	0.37	0	0	0	0	585	543	222	55.04	pper:18771348 cytochrome c oxidase assembly factor 6 isoform X1	pper:18771348	K18179	116	1	107	92.24	207.6	2e-51	101/107	94	102/107	95	0/107	0	-2
c41951_g2_i1	169	183	172	115	98	155	252	177	129	21.19	21.15	20.78	12.93	14.49	19.58	26.84	22.09	18.57	677	110	458	51.55	pper:18771348 cytochrome c oxidase assembly factor 6 isoform X1	pper:18771348	K18179	116	1	116	100	240	4e-61	115/116	99	116/116	100	0/116	0	+2
c20462_g1_i1	0	0	0	0	2	0	0	0	0	0	0	0	0	0.91	0	0	0	0	364	364	238	34.89	pper:18792992 cytochrome c oxidase assembly factor 5	pper:18792992	K18178	71	30	71	59.15	91.7	9e-17	42/42	100	42/42	100	0/42	0	-2
c36315_g1_i2	96	127	93	55	45	75	143	97	71	8.44	10.25	7.85	4.32	4.67	6.59	10.6	8.46	7.11	872	391	604	24.54	pper:18792992 cytochrome c oxidase assembly factor 5	pper:18792992	K18178	71	1	71	100	151	3e-34	71/71	100	71/71	100	0/71	0	+1
c15393_g1_i1	19	31	24	17	12	26	31	20	18	4.72	7.2	5.81	3.85	3.49	6.68	6.71	5	5.27	450	49	292	54.22	pper:18791730 uncharacterized protein LOC18791730	pper:18791730	K18177	81	1	81	100	158.3	1e-36	81/81	100	81/81	100	0/81	0	+1
c9577_g1_i1	159	171	178	159	132	165	299	271	190	8.05	7.92	8.63	7.15	7.91	8.29	12.68	13.57	10.87	1352	471	732	19.38	pper:18791562 COX assembly mitochondrial protein 2 homolog	pper:18791562	K18172	87	1	87	100	179.1	2e-42	85/87	97	85/87	97	0/87	0	+3
c39448_g1_i1	131	162	171	146	138	155	239	209	134	15.26	17.38	19.18	15.24	18.96	18.16	23.61	24.21	17.89	712	131	407	38.9	pper:18782353 uncharacterized protein DDB_G0275933	pper:18782353	K18171	93	1	92	98.92	188.7	1e-45	91/92	98	92/92	100	0/92	0	+2
c66811_g1_i1	126	228	232	237	140	207	398	319	220	13.35	22.22	23.64	22.46	17.5	22	35.68	33.58	26.65	761	227	521	38.76	pper:18768369 succinate dehydrogenase assembly factor 1, mitochondrial	pper:18768369	K18167	98	1	98	100	186	7e-45	96/98	97	96/98	97	0/98	0	+2
c39020_g1_i2	94	140	167	220	106	177	284	215	183	3.35	4.55	5.69	6.94	4.47	6.23	8.44	7.56	7.34	1830	120	1581	79.89	pper:18783965 protein arginine methyltransferase NDUFAF7 homolog, mitochondrial	pper:18783965	K18164	487	1	487	100	973.4	2e-281	480/487	98	481/487	98	0/487	0	+3
c23173_g1_i1	0	2	0	3	0	0	1	4	1	0	1.35	0	2	0	0	0.65	2.89	0.89	296	164	68	32.77	pper:18791205 putative methyltransferase At1g22800	pper:18791205	K18162	344	24	55	9.3	64.7	1e-08	30/32	93	31/32	96	0/32	0	-2
c38434_g1_i1	733	875	666	723	561	754	799	759	590	34.18	37.3	29.73	29.93	30.98	34.86	31.19	35	31.07	1449	120	1152	71.29	pper:18791205 putative methyltransferase At1g22800	pper:18791205	K18162	344	1	344	100	674.1	2e-191	341/344	99	342/344	99	0/344	0	+3
c42641_g1_i2	233	230	299	305	174	207	397	303	287	9.63	8.69	11.83	11.19	8.52	8.48	13.73	12.39	13.39	1606	598	1147	34.25	pper:18778704 mimitin, mitochondrial	pper:18778704	K18160	183	1	183	100	363.6	5e-98	177/183	96	180/183	98	0/183	0	+1
c33893_g1_i1	244	274	301	372	199	275	489	397	292	9.49	9.74	11.2	12.84	9.17	10.59	15.9	15.27	12.81	1693	560	1235	39.93	pper:18784470 probable complex I intermediate-associated protein 30	pper:18784470	K18159	225	1	225	100	468.4	2e-129	225/225	100	225/225	100	0/225	0	+2
c43175_g1_i1	75	126	145	242	65	102	185	165	172	2.35	3.61	4.35	6.73	2.42	3.16	4.85	5.12	6.08	2046	81	1866	87.29	pper:18778963 protein DGS1, mitochondrial isoform X1	pper:18778963	K18158	595	1	595	100	1179.5	0	591/595	99	594/595	99	0/595	0	+3
c52766_g1_i1	393	552	475	436	293	452	536	503	371	29.48	37.97	34.19	29.14	25.98	33.81	33.83	37.4	31.61	984	96	681	59.55	pper:18782238 mitochondrial inner membrane protease ATP23	pper:18782238	K18156	195	1	195	100	409.8	4e-112	194/195	99	194/195	99	0/195	0	+3
c46349_g1_i1	2305	2456	3766	5885	3557	4222	4930	4029	4047	80.85	78.66	126.32	182.99	147.82	146.49	144.42	139.63	159.92	1854	138	1551	76.27	pper:18789197 ureidoglycolate hydrolase	pper:18789197	K18151	471	1	471	100	905.6	5e-261	464/471	98	467/471	99	0/471	0	+3
c38728_g1_i1	923	1227	1238	1145	1365	1579	1500	1153	1008	57.37	69.84	73.76	63.32	100.37	97.62	78.27	70.96	70.99	1142	18	900	77.32	pper:18769728 glyoxylate/succinic semialdehyde reductase 1	pper:18769728	K18121	294	1	294	100	565.1	9e-159	290/294	98	291/294	98	0/294	0	+3
c45062_g2_i2	335	448	584	683	491	606	731	558	479	5.09	6.2	8.47	9.18	8.85	9.07	9.24	8.36	8.17	3992	2516	3584	26.78	pper:18782190 glyoxylate/succinic semialdehyde reductase 2, chloroplastic	pper:18782190	K18121	356	1	356	100	684.9	3e-194	347/356	97	353/356	99	0/356	0	+2
c71819_g1_i1	0	0	0	0	0	0	0	3	0	0	0	0	0	0	0	0	9.93	0	214	22	214	90.19	srx:107745942 myotubularin-related protein 4-like	srx:107745942	K18082	580	329	407	13.62	64.3	9e-09	33/79	41	44/79	55	15/79	18	+1
c43103_g1_i1	295	413	475	905	239	315	636	537	466	5.82	7.42	8.94	15.79	5.59	6.12	10.44	10.45	10.32	3127	20	2630	83.5	pper:18785424 phosphatidylinositol-3-phosphatase myotubularin-1	pper:18785424	K18081	912	43	912	95.39	1704.5	0	853/870	98	861/870	98	0/870	0	+2
c51954_g1_i1	0	0	0	0	0	0	0	2	0	0	0	0	0	0	0	0	2.85	0	249	3	249	99.2	tru:101063603 tns2; tensin 2	tru:101063603	K18080	1409	162	243	5.82	162.9	2e-38	78/82	95	81/82	98	0/82	0	+3
c72388_g1_i1	1792	1647	1656	985	1032	1202	2235	1904	1493	136.74	115.26	121.27	66.99	93.09	91.5	143.55	144.03	129.46	971	357	753	40.89	pper:18769845 dual specificity phosphatase Cdc25	pper:18769845	K18065	132	1	132	100	266.2	7e-69	129/132	97	130/132	98	0/132	0	+3
c39246_g1_i1	1861	2711	3796	5081	1067	1283	4221	3516	3285	38.56	51.22	75.13	93.16	26.22	26.22	72.85	71.9	76.46	2986	576	2658	69.76	pxb:103948367 probable sulfate transporter 4.2	pxb:103948367	K18059	691	1	691	100	1237.6	0	638/694	91	662/694	95	3/694	0	+3
c1119_g1_i1	11	5	3	1	4	3	3	1	4	1.09	0.46	0.29	0.09	0.47	0.3	0.25	0.1	0.45	797	623	383	30.24	thj:104801010 probable tyrosine-protein phosphatase At1g05000 isoform X1	thj:104801010	K18045	253	174	253	31.62	122.1	1e-25	57/80	71	67/80	83	0/80	0	-2
c37614_g1_i1	25	21	28	38	29	26	42	46	26	0.84	0.65	0.9	1.14	1.16	0.87	1.18	1.53	0.99	1919	59	1730	87.13	pper:18778180 probable tyrosine-protein phosphatase At1g05000	pper:18778180	K18045	197	1	197	100	245.4	3e-62	188/557	33	192/557	34	360/557	64	+2
c38340_g1_i1	2463	3112	2426	1699	1930	2252	3170	2701	2164	86.13	99.37	81.12	52.67	79.96	77.9	92.57	93.32	85.25	1859	350	986	34.27	pper:18783703 probable tyrosine-protein phosphatase At1g05000	pper:18783703	K18045	212	1	212	100	439.1	1e-120	211/212	99	212/212	100	0/212	0	+2
c39466_g1_i1	45	47	22	44	35	55	27	23	31	2	1.91	0.94	1.74	1.84	2.42	1	1.01	1.56	1509	295	958	44	pper:18772816 probable tyrosine-protein phosphatase At1g05000	pper:18772816	K18045	219	1	219	100	442.2	1e-121	216/221	97	218/221	98	2/221	0	+1
c75949_g1_i1	0	0	0	0	0	0	0	3	0	0	0	0	0	0	0	0	12.12	0	208	1	97	46.63	hsa:25930 PTPN23, HD-PTP, HDPTP, PTP-TD14; protein tyrosine phosphatase, non-receptor type 23	hsa:25930	K18040	1636	1411	1442	1.96	62.8	3e-08	29/32	90	31/32	96	0/32	0	+1
c61616_g1_i1	0	0	0	0	0	0	0	2	0	0	0	0	0	0	0	0	5.09	0	223	4	193	85.2	shr:100930729 PTPN9; tyrosine-protein phosphatase non-receptor type 9	shr:100930729	K18038	542	421	481	11.25	53.1	2e-05	27/63	42	39/63	61	2/63	3	+1
c45717_g1_i6	29	55	81	189	212	189	132	84	67	1	1.74	2.68	5.8	8.7	6.47	3.82	2.87	2.61	1875	46	1441	74.45	pper:18793873 7-hydroxymethyl chlorophyll a reductase, chloroplastic isoform X1	pper:18793873	K18010	467	38	467	92.08	855.5	5e-246	426/465	91	429/465	92	35/465	7	+1
c3521_g1_i2	1	0	0	0	0	0	0	1	0	0.12	0	0	0	0	0	0	0.12	0	702	702	240	65.95	pper:18789647 probable peroxygenase 4	pper:18789647	K17991	199	46	199	77.39	305.8	6e-81	147/154	95	151/154	98	0/154	0	-2
c18277_g1_i1	18	24	15	35	33	56	28	28	19	1.23	1.51	0.99	2.14	2.68	3.82	1.61	1.9	1.48	1056	19	742	68.56	pper:18772192 peroxygenase	pper:18772192	K17991	241	1	241	100	494.2	2e-137	237/241	98	238/241	98	0/241	0	+1
c36747_g1_i2	445	699	497	301	104	175	346	274	272	17.75	25.47	18.96	10.65	4.91	6.91	11.54	10.8	12.23	1657	386	977	35.73	pper:18789647 probable peroxygenase 4	pper:18789647	K17991	199	1	197	98.99	396.7	6e-108	189/197	95	194/197	98	0/197	0	+2
c38182_g1_i2	193	213	187	134	81	73	350	310	237	11.46	11.58	10.64	7.08	5.69	4.31	17.44	18.23	15.94	1185	127	724	50.46	pper:18793097 peroxygenase	pper:18793097	K17991	239	1	196	82.01	388.7	1e-105	186/199	93	191/199	95	3/199	1	+1
c47802_g1_i1	1008	711	190	102	285	333	203	183	141	33.86	21.81	6.1	3.04	11.34	11.06	5.69	6.07	5.33	1926	1914	1044	45.22	pper:18772192 peroxygenase	pper:18772192	K17991	241	87	241	64.32	251.9	3e-64	150/290	51	152/290	52	135/290	46	-2
c64162_g1_i1	0	0	1	0	0	0	0	0	0	0	0	0.49	0	0	0	0	0	0	334	335	2	100	pper:18793097 peroxygenase	pper:18793097	K17991	239	135	213	33.05	151.8	7e-35	79/111	71	79/111	71	32/111	28	-1
c36114_g1_i1	5484	7805	12436	22019	10283	12778	16133	13198	13002	117.63	152.66	254.8	417.96	261.53	270.38	288.27	279.4	313.31	2892	341	2546	76.28	pper:18776168 protein NBR1 homolog isoform X1	pper:18776168	K17987	779	1	735	94.35	1461	0	718/735	97	726/735	98	0/735	0	+2
c39975_g1_i1	35	50	40	41	20	41	48	51	33	1.15	1.49	1.25	1.19	0.78	1.33	1.31	1.65	1.22	1971	797	1502	35.82	fve:101312926 uncharacterized LOC101312926	fve:101312926	K17987	743	6	346	45.9	157.1	1e-35	124/347	35	148/347	42	118/347	34	+2
c74809_g1_i1	0	0	0	0	0	0	0	2	0	0	0	0	0	0	0	0	1.93	0	273	8	233	82.78	smo:SELMODRAFT_236729 hypothetical protein	smo:SELMODRAFT_236729	K17987	243	158	233	31.28	82	5e-14	45/76	59	51/76	67	1/76	1	+2
c4590_g1_i1	7	16	46	171	36	10	29	34	44	0.59	1.25	3.74	12.93	3.61	0.85	2.07	2.86	4.25	896	390	897	56.7	pper:18793419 uncharacterized protein LOC18793419	pper:18793419	K17985	768	1	169	22.01	350.5	3e-94	168/169	99	168/169	99	0/169	0	+3
c29154_g1_i1	446	611	795	1290	511	618	1023	810	834	11.8	14.74	20.09	30.21	16.02	16.14	22.56	21.15	24.81	2387	2	1814	75.95	pper:18793419 uncharacterized protein LOC18793419	pper:18793419	K17985	768	165	768	78.65	1212.2	0	598/604	99	601/604	99	0/604	0	+2
c43893_g2_i1	381	506	779	1415	408	539	1028	748	726	7.72	9.35	15.08	25.38	9.81	10.78	17.36	14.97	16.53	3047	275	2651	78.01	pper:18767672 uncharacterized protein LOC18767672 isoform X1	pper:18767672	K17985	799	1	799	100	1576.2	0	779/799	97	782/799	97	7/799	0	+2
c44934_g1_i2	279	308	258	652	168	280	376	301	265	4.61	4.64	4.07	9.53	3.29	4.56	5.17	4.91	4.92	3687	273	3300	82.13	pper:18773363 phagocyte signaling-impaired protein	pper:18773363	K17973	1009	1	1009	100	1992.6	0	996/1009	98	1004/1009	99	0/1009	0	+3
c30385_g1_i1	2266	2392	2104	1596	1811	2338	2869	2376	1909	148.24	143.35	131.97	92.93	140.13	152.24	157.65	153.96	141.59	1096	191	707	47.17	pper:18780050 mitochondrial fission 1 protein A	pper:18780050	K17969	170	1	170	100	329.7	6e-88	167/172	97	170/172	98	2/172	1	+2
c27014_g1_i1	87	123	80	41	96	126	109	75	60	17.36	22.8	15.48	7.41	22.49	25.72	18.74	14.98	13.96	507	1	337	66.47	pper:18788717 uncharacterized protein At4g33100	pper:18788717	K17968	155	44	155	72.26	229.9	3e-58	109/112	97	110/112	98	0/112	0	+1
c40743_g1_i1	505	552	472	372	323	377	640	514	430	20.37	20.34	18.21	13.31	15.43	15.06	21.58	20.49	19.56	1641	633	1356	44.12	pper:18784988 uncharacterized protein LOC18784988	pper:18784988	K17966	241	1	241	100	477.6	3e-132	237/241	98	237/241	98	0/241	0	+3
c5897_g1_i1	0	1	0	4	0	2	0	0	0	0	0.31	0	1.2	0	0.69	0	0	0	394	26	395	93.91	pper:18778540 pentatricopeptide repeat-containing protein At5g57250, mitochondrial	pper:18778540	K17964	1100	29	151	11.18	246.1	3e-63	122/123	99	122/123	99	0/123	0	+2
c34268_g1_i2	2	12	14	31	18	11	24	17	16	0.05	0.25	0.31	0.64	0.49	0.25	0.46	0.39	0.42	2693	133	2437	85.59	pper:18792807 uncharacterized protein LOC18792807 isoform X1	pper:18792807	K17964	775	1	768	99.1	1481.5	0	743/768	96	752/768	97	0/768	0	+1
c39357_g1_i2	14	18	40	155	13	11	39	41	45	0.27	0.31	0.73	2.63	0.3	0.21	0.62	0.78	0.97	3210	211	772	17.51	pper:18789624 putative pentatricopeptide repeat-containing protein At1g19290	pper:18789624	K17964	893	1	187	20.94	374	8e-101	185/187	98	185/187	98	0/187	0	+1
c44915_g1_i1	21	18	14	46	10	20	32	21	20	0.41	0.32	0.26	0.79	0.23	0.38	0.52	0.4	0.44	3172	1953	2055	3.25	pper:18774296 pentatricopeptide repeat-containing protein At5g55840	pper:18774296	K17964	1140	1107	1140	2.98	67.8	1e-08	33/34	97	33/34	97	0/34	0	+3
c44937_g1_i3	13	14	13	40	10	12	38	36	43	0.32	0.31	0.3	0.86	0.29	0.29	0.77	0.87	1.18	2572	226	847	24.18	pper:18788526 pentatricopeptide repeat-containing protein At2g01740	pper:18788526	K17964	899	336	542	23.03	271.2	6e-70	195/207	94	197/207	95	0/207	0	+1
c45730_g1_i4	27	24	23	86	24	25	42	28	23	0.4	0.33	0.33	1.13	0.42	0.37	0.52	0.41	0.38	4076	2	2678	65.68	pper:18778540 pentatricopeptide repeat-containing protein At5g57250, mitochondrial	pper:18778540	K17964	1100	209	1100	81.09	856.3	7e-246	872/892	97	876/892	98	0/892	0	+2
c47952_g1_i1	0	2	0	1	0	0	0	0	0	0	0.45	0	0.22	0	0	0	0	0	457	3	456	99.34	pper:18774296 pentatricopeptide repeat-containing protein At5g55840	pper:18774296	K17964	1140	4	154	13.25	290	2e-76	145/151	96	145/151	96	0/151	0	+3
c56974_g1_i1	0	0	0	0	3	0	0	0	0	0	0	0	0	3.05	0	0	0	0	276	39	276	86.23	mze:101467257 lrpprc; leucine rich pentatricopeptide repeat containing	mze:101467257	K17964	1431	1240	1319	5.59	129	4e-28	64/80	80	73/80	91	1/80	1	+3
c66410_g1_i1	0	0	0	7	2	0	0	0	2	0	0	0	0.51	0.19	0	0	0	0.19	924	40	808	83.23	pper:18778122 pentatricopeptide repeat-containing protein At5g61990, mitochondrial	pper:18778122	K17964	1019	1	256	25.12	507.7	1e-141	247/256	96	252/256	98	0/256	0	+1
c70859_g1_i1	0	3	0	0	0	0	0	0	0	0	4.41	0	0	0	0	0	0	0	244	51	243	79.1	pper:18788526 pentatricopeptide repeat-containing protein At2g01740	pper:18788526	K17964	899	363	426	7.12	98.2	7e-19	46/64	71	52/64	81	0/64	0	+3
c81869_g1_i1	0	0	0	1	0	0	0	0	0	0	0	0	1.4	0	0	0	0	0	247	2	149	59.92	pper:18774296 pentatricopeptide repeat-containing protein At5g55840	pper:18774296	K17964	1140	180	228	4.3	104.8	7e-21	48/49	97	48/49	97	0/49	0	+2
c53584_g1_i1	32	70	76	70	150	169	56	55	59	1.12	2.24	2.55	2.18	6.24	5.87	1.64	1.91	2.33	1853	31	1636	86.67	pper:18767393 cytochrome P450 82G1	pper:18767393	K17961	535	1	535	100	1020.8	1e-295	506/535	94	521/535	97	0/535	0	+1
c27787_g1_i1	134	150	181	246	115	202	257	257	198	6.6	6.76	8.54	10.77	6.71	9.88	10.61	12.53	11.02	1383	5	746	53.65	pvu:PHAVU_001G113100g hypothetical protein	pvu:PHAVU_001G113100g	K17943	260	11	257	95	270.8	4e-70	189/247	76	209/247	84	0/247	0	+2
c33755_g1_i1	1	0	0	0	0	0	2	2	0	0.16	0	0	0	0	0	0.28	0.32	0	574	575	455	21.08	pper:18778442 pumilio homolog 6, chloroplastic isoform X2	pper:18778442	K17943	967	928	967	4.14	84	3e-14	40/40	100	40/40	100	0/40	0	-1
c43354_g1_i2	1129	1240	1939	3600	902	1179	2501	2006	1940	16.96	16.98	27.81	47.82	16.07	17.45	31.26	29.73	32.7	4035	465	3645	78.84	pper:18785602 pumilio homolog 1	pper:18785602	K17943	1062	1	1062	100	1529.2	0	1049/1062	98	1053/1062	99	2/1062	0	+3
c43628_g1_i2	13	13	61	253	7	10	50	21	51	0.3	0.28	1.35	5.2	0.19	0.23	0.97	0.48	1.33	2686	385	2530	79.9	pper:18782124 pumilio homolog 5	pper:18782124	K17943	1021	1	722	70.71	1400.2	0	696/722	96	703/722	97	7/722	0	+1
c43691_g1_i1	369	342	429	819	253	366	425	331	364	5.86	4.95	6.5	11.5	4.77	5.73	5.62	5.19	6.49	3829	290	3356	80.1	pper:18785355 pumilio homolog 4	pper:18785355	K17943	1021	1	1021	100	1478.8	0	1005/1022	98	1011/1022	98	1/1022	0	+2
c53002_g1_i1	46	67	229	1219	79	76	245	192	225	0.98	1.3	4.67	23.02	2	1.6	4.35	4.04	5.39	2906	558	2826	78.08	pper:18773001 pumilio homolog 1	pper:18773001	K17943	1062	1	754	71	1466.1	0	750/756	99	752/756	99	2/756	0	+3
c72647_g1_i1	925	1028	1130	1327	679	1050	1591	1113	1008	46.06	46.81	53.87	58.69	40.02	51.87	66.34	54.82	56.72	1371	365	863	36.4	pper:18773001 pumilio homolog 1	pper:18773001	K17943	1062	896	1061	15.63	175.3	2e-41	162/166	97	162/166	97	0/166	0	+2
c75620_g1_i1	0	0	0	1	0	0	0	0	0	0	0	0	1.49	0	0	0	0	0	244	244	4	98.77	pvu:PHAVU_001G113100g hypothetical protein	pvu:PHAVU_001G113100g	K17943	260	63	142	30.77	140.2	1e-31	67/80	83	71/80	88	0/80	0	-2
c39940_g1_i1	366	445	442	1097	242	319	879	681	638	5.44	6.03	6.27	14.42	4.27	4.67	10.87	9.99	10.64	4075	362	3734	82.77	pper:18783073 uncharacterized protein LOC18783073 isoform X1	pper:18783073	K17925	1124	1	1124	100	2154.8	0	1089/1124	96	1100/1124	97	0/1124	0	+2
c52933_g1_i1	228	250	325	652	180	259	421	367	312	3.7	3.7	5.04	9.36	3.46	4.14	5.69	5.88	5.68	3752	227	3284	81.5	pper:18768909 uncharacterized protein LOC18768909	pper:18768909	K17925	1024	1	1024	100	1994.2	0	1003/1027	97	1009/1027	98	11/1027	1	+2
c70214_g1_i1	0	0	0	0	0	0	0	0	0	0	0	0	0	0	0	0	0	0	202	118	4	56.93	pper:18783073 uncharacterized protein LOC18783073 isoform X1	pper:18783073	K17925	1124	801	838	3.38	77.8	8e-13	37/38	97	37/38	97	0/38	0	-2
c28897_g1_i1	0	1	1	1	0	1	2	0	0	0	0.14	0.15	0.14	0	0.15	0.26	0	0	600	229	1	38.17	gra:105799652 sorting nexin 1-like	gra:105799652	K17917	400	1	76	19	152.9	5e-35	73/76	96	76/76	100	0/76	0	-1
c36501_g1_i1	1001	1226	1781	2132	1099	1477	2065	1793	1542	34.01	38.03	57.86	64.2	44.24	49.63	58.58	60.18	59	1907	290	1493	63.14	pper:18771494 sorting nexin 1 isoform X1	pper:18771494	K17917	401	1	401	100	777.7	1e-222	396/401	98	399/401	99	0/401	0	+2
c71040_g1_i1	0	0	0	0	4	0	0	2	0	0	0	0	0	4.23	0	0	1.93	0	273	2	272	99.27	hsa:6643 SNX2, TRG-9; sorting nexin 2	hsa:6643	K17917	519	132	221	17.34	180.6	1e-43	90/90	100	90/90	100	0/90	0	+2
c53351_g1_i1	0	0	0	0	0	0	0	4	0	0	0	0	0	0	0	0	6.8	0	240	1	229	95.42	nai:NECAME_03696 kinesin motor domain protein	nai:NECAME_03696	K17914	1579	317	396	5.07	62	5e-08	31/80	38	52/80	65	4/80	5	+1
c4937_g1_i1	1	4	3	0	3	2	0	0	0	0.2	0.73	0.57	0	0.69	0.4	0	0	0	511	1	511	100	pper:18786914 carotenoid cleavage dioxygenase 7, chloroplastic	pper:18786914	K17912	615	1	170	27.64	351.7	7e-95	166/170	97	170/170	100	0/170	0	+1
c62612_g1_i1	0	2	0	1	2	0	0	3	0	0	0.47	0	0.23	0.58	0	0	0.75	0	449	119	17	22.94	pper:18768601 beta-carotene isomerase D27, chloroplastic	pper:18768601	K17911	272	226	259	12.5	73.9	2e-11	31/34	91	33/34	97	0/34	0	-2
c40802_g1_i2	213	204	306	507	302	370	468	382	352	8.3	7.26	11.4	17.52	13.94	14.27	15.24	14.71	15.46	1691	594	1236	38.02	pper:18792663 autophagy-related protein 18b isoform X2	pper:18792663	K17908	370	162	370	56.49	379.8	8e-103	198/214	92	202/214	94	5/214	2	+3
c55405_g1_i1	3	0	0	0	0	0	0	0	0	13.68	0	0	0	0	0	0	0	0	202	8	200	95.54	ztr:MYCGRDRAFT_75475 hypothetical protein	ztr:MYCGRDRAFT_75475	K17908	424	330	393	15.09	110.2	1e-22	51/64	79	56/64	87	0/64	0	+2
c26795_g1_i1	585	673	794	1149	491	506	959	762	724	10.92	11.45	14.16	18.98	10.87	9.31	14.91	14.04	15.18	3290	357	2961	79.18	pper:18766793 autophagy-related protein 9	pper:18766793	K17907	867	1	867	100	1730.3	0	857/868	98	860/868	99	1/868	0	+3
c44702_g1_i1	453	629	855	1949	541	663	1102	947	830	4.04	5.11	7.27	15.35	5.72	5.82	8.17	8.33	8.29	6648	249	6186	89.32	pper:18767330 autophagy-related protein 2	pper:18767330	K17906	1983	1	1983	100	3825.8	0	1934/1983	97	1949/1983	98	4/1983	0	+3
c4398_g1_i1	0	0	0	0	0	1	0	0	0	0	0	0	0	0	0.2	0	0	0	512	513	120	76.95	pper:18781255 ubiquinol oxidase 4, chloroplastic/chromoplastic	pper:18781255	K17893	354	224	354	37.01	276.2	4e-72	128/131	97	130/131	99	0/131	0	-1
c26348_g1_i1	3	0	1	1	3	6	1	2	0	0.58	0	0.19	0.17	0.68	1.18	0.17	0.38	0	518	2	332	63.9	pper:18777958 ubiquinol oxidase 2, mitochondrial	pper:18777958	K17893	366	257	366	30.05	225.7	6e-57	107/110	97	108/110	98	0/110	0	+2
c41897_g1_i2	254	380	509	574	418	425	371	339	302	8.65	11.82	16.57	17.33	16.87	14.31	10.55	11.41	11.58	1903	335	1397	55.86	pper:18781255 ubiquinol oxidase 4, chloroplastic/chromoplastic	pper:18781255	K17893	354	1	354	100	629	8e-178	328/354	92	332/354	93	0/354	0	+2
c44049_g1_i1	0	0	0	0	0	0	1	0	0	0	0	0	0	0	0	1.15	0	0	257	238	1	92.61	pper:18788949 ubiquinol oxidase, mitochondrial	pper:18788949	K17893	336	1	79	23.51	149.8	2e-34	75/79	94	76/79	96	0/79	0	-3
c44049_g2_i1	2125	2700	3242	2795	1869	2256	3424	2763	2400	79.6	92.38	116.16	92.84	82.94	83.64	107.17	102.28	101.33	1750	251	1277	58.69	pper:18789640 ubiquinol oxidase, mitochondrial	pper:18789640	K17893	341	1	341	100	684.9	1e-194	339/342	99	339/342	99	1/342	0	+2
c61272_g1_i1	0	0	0	0	0	1	0	0	0	0	0	0	0	0	1.31	0	0	0	259	258	3	98.84	pper:18788949 ubiquinol oxidase, mitochondrial	pper:18788949	K17893	336	83	167	25.3	183	2e-44	83/85	97	84/85	98	0/85	0	-3
c78930_g1_i1	0	0	0	0	0	0	0	0	0	0	0	0	0	0	0	0	0	0	217	1	217	100	pper:18777958 ubiquinol oxidase 2, mitochondrial	pper:18777958	K17893	366	192	263	19.67	149.8	2e-34	72/72	100	72/72	100	0/72	0	+1
c59584_g1_i1	505	687	591	542	765	916	765	705	530	37.58	46.88	42.2	35.94	67.31	67.98	47.9	52.01	44.81	990	273	711	44.34	pper:18783723 ferredoxin-thioredoxin reductase catalytic chain, chloroplastic	pper:18783723	K17892	146	1	146	100	304.3	2e-80	146/146	100	146/146	100	0/146	0	+3
c26981_g1_i1	545	673	882	1276	489	558	1059	879	877	16.57	18.68	25.63	34.37	17.62	16.77	26.87	26.4	30.01	2105	297	1821	72.45	pper:18776861 autophagy-related protein 16	pper:18776861	K17890	508	1	508	100	745	1e-212	507/508	99	507/508	99	0/508	0	+3
c37380_g1_i2	80	112	122	119	76	87	141	121	108	4.61	5.91	6.74	6.1	5.19	4.98	6.82	6.91	7.05	1214	110	620	42.09	pper:18768360 ubiquitin-like-conjugating enzyme ATG10	pper:18768360	K17888	237	1	170	71.73	349.7	6e-94	165/170	97	165/170	97	0/170	0	+2
c43154_g1_i2	7	13	18	19	42	33	9	7	10	0.55	0.93	1.35	1.32	3.87	2.57	0.59	0.54	0.89	955	141	888	78.32	pper:18778753 nudix hydrolase 11	pper:18778753	K17879	220	1	220	100	399.8	4e-109	206/249	82	213/249	85	29/249	11	+3
c43154_g2_i1	235	267	318	243	194	219	353	279	244	15.06	15.68	19.54	13.86	14.71	13.97	19	17.71	17.73	1114	96	786	62.03	pper:18778799 nudix hydrolase 15, mitochondrial	pper:18778799	K17879	230	1	230	100	437.2	3e-120	222/230	96	224/230	97	0/230	0	+3
c42677_g1_i1	162	239	312	412	324	317	437	405	318	5.49	7.4	10.12	12.38	13.02	10.63	12.37	13.57	12.15	1910	159	1776	84.71	pper:18777173 alternative NAD(P)H-ubiquinone oxidoreductase C1, chloroplastic/mitochondrial	pper:18777173	K17872	539	1	539	100	1024.6	7e-297	534/539	99	535/539	99	0/539	0	+3
c29174_g1_i1	466	566	711	722	188	271	982	769	723	8.74	9.68	12.74	11.98	4.18	5.01	15.34	14.24	15.23	3275	671	2321	50.41	pper:18778444 internal alternative NAD(P)H-ubiquinone oxidoreductase A1, mitochondrial	pper:18778444	K17871	550	1	550	100	1105.5	0	545/550	99	549/550	99	0/550	0	+2
c39549_g1_i1	1149	1650	1899	2178	698	957	2182	1785	1598	29.47	38.6	46.53	49.45	21.22	24.23	46.65	45.19	46.08	2455	129	1890	71.77	pper:18778565 external alternative NAD(P)H-ubiquinone oxidoreductase B3, mitochondrial	pper:18778565	K17871	587	1	587	100	1171	0	581/587	98	583/587	99	0/587	0	+3
c39549_g2_i1	401	533	731	1343	1103	1328	859	701	641	12.37	15.01	21.56	36.71	40.32	40.49	22.11	21.36	22.26	2078	10	1807	86.53	pper:18783956 external alternative NAD(P)H-ubiquinone oxidoreductase B1, mitochondrial isoform X1	pper:18783956	K17871	611	13	611	98.04	1178.3	0	583/599	97	593/599	98	0/599	0	+1
c39657_g1_i1	1536	1788	2426	2905	1748	2319	2078	1523	1595	45.88	48.74	69.26	76.86	61.87	68.44	51.78	44.92	53.61	2139	175	1678	70.31	pper:18773086 internal alternative NAD(P)H-ubiquinone oxidoreductase A1, mitochondrial	pper:18773086	K17871	501	1	501	100	1008.8	4e-292	497/501	99	500/501	99	0/501	0	+1
c61226_g1_i1	0	0	1	1	0	0	0	0	0	0	0	0.32	0.3	0	0	0	0	0	397	1	397	100	pper:18782340 external alternative NAD(P)H-ubiquinone oxidoreductase B3, mitochondrial	pper:18782340	K17871	582	237	368	22.68	262.3	4e-68	131/132	99	131/132	99	0/132	0	+1
c66405_g1_i1	0	3	1	1	4	2	0	2	1	0	0.21	0.07	0.07	0.37	0.16	0	0.15	0.09	955	2	665	69.53	pper:18782340 external alternative NAD(P)H-ubiquinone oxidoreductase B3, mitochondrial	pper:18782340	K17871	582	362	582	37.97	459.1	6e-127	221/221	100	221/221	100	0/221	0	+2
c41004_g1_i3	20	37	38	46	23	26	71	63	51	0.93	1.58	1.7	1.91	1.27	1.21	2.78	2.91	2.69	1446	117	1164	72.48	pper:18777231 diphthine methyltransferase homolog isoform X2	pper:18777231	K17868	349	1	349	100	718	1e-204	345/349	98	346/349	99	0/349	0	+3
c36840_g1_i1	230	278	331	504	175	274	447	312	309	6.5	7.17	8.94	12.61	5.86	7.65	10.53	8.7	9.82	2249	219	1731	67.27	pper:18781507 diphthamide biosynthesis protein 2	pper:18781507	K17866	504	1	504	100	1000	2e-289	498/504	98	499/504	99	0/504	0	+3
c29262_g1_i2	2	1	4	1	0	0	5	3	2	0.09	0.04	0.17	0.04	0	0	0.18	0.13	0.1	1535	1364	332	67.3	pper:18782903 probable polyamine oxidase 2	pper:18782903	K17839	494	218	494	56.07	519.6	6e-145	274/344	79	276/344	80	67/344	19	-2
c43475_g1_i3	128	206	204	306	71	88	370	257	241	3.79	5.57	5.78	8.03	2.49	2.58	9.15	7.52	8.04	2154	300	1788	69.13	pper:18782544 probable polyamine oxidase 4	pper:18782544	K17839	496	1	496	100	1003	2e-290	493/496	99	496/496	100	0/496	0	+3
c43475_g3_i1	517	545	699	1108	389	351	812	758	604	13.35	12.84	17.25	25.34	11.91	8.95	17.49	19.33	17.54	2439	540	2022	60.8	pper:18782903 probable polyamine oxidase 2	pper:18782903	K17839	494	1	494	100	946.4	3e-273	490/494	99	493/494	99	0/494	0	+3
c22839_g1_i1	1653	2252	2166	2542	1653	2538	3003	2434	2136	75.31	93.79	94.45	102.8	89.17	114.62	114.48	109.65	109.87	1478	287	920	42.9	pper:18783582 DCN1-like protein 4 isoform X1	pper:18783582	K17824	211	1	211	100	424.5	2e-116	207/211	98	208/211	98	0/211	0	+2
c41678_g2_i2	0	0	4	0	0	0	0	7	1	0	0	0.38	0	0	0	0	0.69	0.11	796	396	315	10.3	pper:18770922 DCN1-like protein 5 isoform X1	pper:18770922	K17824	231	1	27	11.69	55.5	2e-05	26/27	96	26/27	96	0/27	0	-3
c41678_g3_i1	397	527	463	503	231	294	465	421	308	19.6	23.79	21.88	22.05	13.5	14.4	19.22	20.56	17.18	1381	265	952	49.82	pper:18770922 DCN1-like protein 5 isoform X1	pper:18770922	K17824	231	1	231	100	461.1	2e-127	226/231	97	227/231	98	2/231	0	+1
c30366_g2_i1	305	447	470	496	243	293	855	684	544	17.69	23.73	26.12	25.58	16.68	16.89	41.6	39.27	35.72	1208	200	950	62.17	pper:18778252 DCN1-like protein 2	pper:18778252	K17822	250	1	250	100	516.2	5e-144	250/250	100	250/250	100	0/250	0	+2
c64046_g1_i1	0	0	0	0	3	0	0	0	0	0	0	0	0	4.26	0	0	0	0	253	1	253	100	hsa:54165 DCUN1D1, DCNL1, DCUN1L1, RP42, SCCRO, SCRO, Tes3; defective in cullin neddylation 1 domain containing 1	hsa:54165	K17822	259	67	150	32.43	174.1	1e-41	84/84	100	84/84	100	0/84	0	+1
c72395_g1_i1	619	623	747	931	499	633	994	854	766	27.89	25.66	32.21	37.23	26.62	28.27	37.47	38.05	38.96	1492	264	1236	65.21	pper:18783239 uncharacterized protein LOC18783239	pper:18783239	K17822	324	1	324	100	623.6	3e-176	320/324	98	322/324	99	0/324	0	+3
c46589_g1_i1	147	173	181	278	140	187	229	189	140	6.23	6.7	7.34	10.45	7.02	7.85	8.11	7.91	6.69	1573	82	1288	76.73	pper:18773974 exonuclease V, chloroplastic	pper:18773974	K17815	402	1	402	100	796.2	3e-228	392/402	97	396/402	98	0/402	0	+1
c63039_g1_i1	0	0	0	0	3	0	0	0	0	0	0	0	0	3.3	0	0	0	0	270	3	270	99.26	ipu:108260229 poldip2; DNA polymerase delta interacting protein 2	ipu:108260229	K17809	381	239	327	23.36	187.2	1e-45	89/89	100	89/89	100	0/89	0	+3
c33196_g1_i1	60	59	65	64	63	65	110	93	64	5.31	4.79	5.52	5.05	6.58	5.75	8.21	8.16	6.45	868	125	671	63.02	pper:18791861 uncharacterized protein LOC18791861	pper:18791861	K17808	182	1	182	100	336.3	5e-90	166/182	91	173/182	95	0/182	0	+2
c37534_g2_i1	251	262	337	222	266	328	347	288	268	21.5	20.6	27.72	16.97	26.92	28.08	25.06	24.47	26.14	889	114	684	64.23	pper:18786942 DNL-type zinc finger protein	pper:18786942	K17808	190	1	190	100	374	2e-101	185/190	97	187/190	98	0/190	0	+3
c48078_g1_i1	0	1	0	1	0	0	0	0	0	0	0.68	0	0.68	0	0	0	0	0	295	295	4	98.98	pper:18791861 uncharacterized protein LOC18791861	pper:18791861	K17808	182	30	94	35.71	101.7	7e-20	59/97	60	61/97	62	32/97	32	-2
c66314_g1_i1	1664	2216	1979	1866	2405	2901	1693	1491	1326	83.36	101.53	94.93	83.03	142.63	144.2	71.03	73.89	75.07	1364	155	746	43.4	pper:18767525 uncharacterized protein LOC18767525	pper:18767525	K17808	216	20	216	91.2	413.7	4e-113	195/197	98	197/197	100	0/197	0	+2
c43911_g2_i2	22	33	39	51	7	21	64	59	39	1.11	1.52	1.88	2.28	0.42	1.05	2.7	2.94	2.22	1358	316	1318	73.86	pper:18779109 phosphatidate cytidylyltransferase, mitochondrial isoform X1	pper:18779109	K17807	334	1	334	100	667.2	2e-189	333/334	99	334/334	100	0/334	0	+1
c32944_g1_i1	193	186	187	154	139	113	332	226	246	17.44	15.44	16.24	12.43	14.84	10.22	25.33	20.27	25.34	854	272	617	40.52	pper:18777394 mitochondrial import inner membrane translocase subunit PAM16 like 2	pper:18777394	K17805	116	1	115	99.14	219.5	7e-55	113/115	98	113/115	98	0/115	0	+2
c33448_g2_i1	312	263	239	164	120	183	391	308	253	22.63	17.49	16.63	10.6	10.29	13.23	23.86	22.14	20.84	1010	197	551	35.15	pper:18791985 mitochondrial import inner membrane translocase subunit PAM16 like 2	pper:18791985	K17805	118	1	118	100	229.6	8e-58	118/118	100	118/118	100	0/118	0	+2
c32094_g1_i1	212	269	398	578	148	224	593	458	409	7.51	8.7	13.48	18.15	6.21	7.85	17.54	16.03	16.32	1838	169	1615	78.73	pper:18768740 mitochondrial import inner membrane translocase subunit TIM44-2	pper:18768740	K17804	482	1	482	100	856.7	2e-246	445/482	92	447/482	92	0/482	0	+1
c4705_g1_i1	0	1	0	0	0	0	0	0	0	0	2.05	0	0	0	0	0	0	0	229	2	194	84.28	lang:109348264 LETM1 and EF-hand domain-containing protein 1, mitochondrial-like	lang:109348264	K17800	735	457	520	8.71	92.4	3e-17	45/64	70	55/64	85	0/64	0	+2
c41598_g1_i1	509	471	688	1198	353	436	1052	908	812	10.91	9.21	14.09	22.73	8.97	9.22	18.79	19.22	19.56	2893	293	2516	76.88	pper:18770904 LETM1 and EF-hand domain-containing protein 1, mitochondrial	pper:18770904	K17800	742	1	741	99.87	1224.2	0	738/741	99	740/741	99	0/741	0	+2
c24819_g1_i2	149	183	212	276	138	199	341	304	272	7.6	8.54	10.36	12.51	8.34	10.08	14.58	15.35	15.69	1343	84	978	66.64	pper:18766829 probable mitochondrial import inner membrane translocase subunit TIM21	pper:18766829	K17796	298	1	298	100	598.2	1e-168	294/298	98	295/298	98	0/298	0	+3
c45345_g1_i2	5647	4721	1760	1311	1656	2367	2079	1898	1371	212.23	162.06	63.27	43.69	73.73	88.04	65.28	70.49	58.08	1745	306	984	38.91	mdm:103400718 mitochondrial import inner membrane translocase subunit TIM17-2-like	mdm:103400718	K17795	228	1	228	100	412.1	2e-112	202/228	88	210/228	92	2/228	0	+3
c24464_g1_i1	7531	5931	1869	1402	1997	3141	1862	1581	1219	354.36	255.16	84.18	58.57	111.26	146.56	73.34	73.57	64.78	1438	29	596	39.5	pper:18783605 mitochondrial import inner membrane translocase subunit TIM23-2	pper:18783605	K17794	189	1	189	100	372.1	1e-100	184/189	97	188/189	99	0/189	0	+2
c435_g1_i1	2650	2652	1069	817	1674	1727	1060	1110	896	166.34	152.45	64.32	45.63	124.3	107.84	55.86	68.99	63.73	1133	235	763	46.69	pper:18781463 mitochondrial import inner membrane translocase subunit TIM22-3	pper:18781463	K17790	208	34	208	84.13	346.7	5e-93	175/176	99	175/176	99	1/176	0	+1
c9951_g1_i1	0	0	0	0	0	1	1	0	0	0	0	0	0	0	0.1	0.08	0	0	807	613	385	28.38	mdm:103408126 outer envelope pore protein 16-4, chloroplastic-like	mdm:103408126	K17790	130	53	128	58.46	150.6	4e-34	70/76	92	73/76	96	0/76	0	-1
c30525_g1_i2	151	82	21	14	58	56	39	23	24	7.11	3.53	0.95	0.58	3.23	2.61	1.54	1.07	1.28	1438	80	938	59.74	pxb:103928378 outer envelope pore protein 16-4, chloroplastic-like isoform X1	pxb:103928378	K17790	130	1	128	98.46	116.7	1e-23	97/286	33	106/286	37	158/286	55	+2
c39620_g1_i1	849	1084	999	815	437	662	1264	972	714	48.56	56.75	54.74	41.44	29.58	37.62	60.63	55.03	46.22	1222	294	792	40.83	pper:18772522 mitochondrial import inner membrane translocase subunit TIM22-4 isoform X2	pper:18772522	K17790	166	1	166	100	288.9	1e-75	166/166	100	166/166	100	0/166	0	+3
c40575_g1_i1	2164	2969	3052	2724	2296	2906	4423	3610	3122	160.22	201.56	216.81	179.71	200.98	214.53	275.52	264.92	262.55	994	171	657	48.99	pper:18770565 outer envelope pore protein 16-3, chloroplastic/mitochondrial	pper:18770565	K17790	162	1	162	100	320.1	4e-85	161/162	99	161/162	99	0/162	0	+3
c77441_g1_i1	0	0	0	0	0	0	0	0	1	0	0	0	0	0	0	0	0	1.61	256	238	166	28.52	pper:18767131 outer envelope pore protein 16-4, chloroplastic isoform X4	pper:18767131	K17790	108	1	24	22.22	52	6e-05	24/24	100	24/24	100	0/24	0	-2
c65739_g1_i1	0	0	0	0	3	0	0	0	0	0	0	0	0	10.56	0	0	0	0	212	24	213	89.62	ztr:MYCGRDRAFT_76646 hypothetical protein	ztr:MYCGRDRAFT_76646	K17786	226	3	64	27.43	70.5	1e-10	38/64	59	49/64	76	3/64	4	+3
c45272_g1_i2	205	223	368	433	206	229	531	449	412	5.48	5.43	9.39	10.24	6.52	6.04	11.83	11.84	12.37	2366	32	1895	78.78	pper:18774830 uncharacterized protein LOC18774830	pper:18774830	K17785	623	1	623	100	1079.7	0	605/623	97	611/623	98	2/623	0	+2
c68943_g1_i1	0	0	0	0	3	0	0	0	0	0	0	0	0	6.77	0	0	0	0	229	1	229	100	lcf:108875513 immt; MICOS complex subunit MIC60 isoform X1	lcf:108875513	K17785	758	403	478	10.03	134	1e-29	68/76	89	73/76	96	0/76	0	+1
c77122_g1_i1	0	0	0	0	2	0	0	0	0	0	0	0	0	2.94	0	0	0	0	251	3	252	99.6	hsa:10989 IMMT, HMP, MINOS2, Mic60, P87, P87/89, P89, PIG4, PIG52; inner membrane mitochondrial protein	hsa:10989	K17785	758	127	209	10.95	160.6	1e-37	82/83	98	82/83	98	0/83	0	+3
c72348_g1_i1	1999	1905	1288	695	1098	1248	1767	1386	1054	150.73	131.73	93.2	46.7	97.87	93.86	112.13	103.6	90.29	980	156	444	29.49	pper:18788362 uncharacterized protein LOC18788362 isoform X2	pper:18788362	K17784	96	1	96	100	200.3	5e-49	96/96	100	96/96	100	0/96	0	+3
c37995_g1_i1	42	54	68	63	56	46	89	73	58	3.07	3.62	4.77	4.1	4.84	3.35	5.47	5.29	4.81	1004	142	742	59.86	pper:18766844 FAD-linked sulfhydryl oxidase ERV1 isoform X1	pper:18766844	K17783	200	1	200	100	391	2e-106	190/200	95	193/200	96	0/200	0	+1
c35118_g1_i1	1926	2398	1666	1008	2204	2353	1931	1869	1173	120.76	137.7	100.13	56.23	163.48	146.77	101.65	116.04	83.34	1134	125	629	44.53	pper:18791612 mitochondrial intermembrane space import and assembly protein 40 homolog isoform X1	pper:18791612	K17782	168	1	168	100	322	1e-85	159/168	94	163/168	97	0/168	0	+2
c35227_g1_i1	5	11	2	0	0	0	17	4	6	0.66	1.34	0.26	0	0	0	1.91	0.53	0.91	653	96	378	43.34	dzi:111283061 uncharacterized protein LOC111283061 isoform X1	dzi:111283061	K17782	219	120	214	43.38	50.8	0.0003	36/102	35	45/102	44	15/102	14	+3
c22598_g1_i1	307	345	329	214	219	241	506	491	257	20.53	21.14	21.1	12.74	17.32	16.05	28.43	32.52	19.49	1077	155	422	24.88	pper:18776151 mitochondrial import inner membrane translocase subunit TIM13	pper:18776151	K17781	89	1	89	100	54.7	4e-05	88/89	98	88/89	98	0/89	0	+2
c29777_g2_i1	385	452	420	221	261	340	611	416	374	55.01	59.65	57.92	28.39	43.92	49.13	74.42	59.24	61.59	621	131	365	37.84	pper:18777957 mitochondrial import inner membrane translocase subunit TIM8	pper:18777957	K17780	78	1	78	100	163.3	4e-38	78/78	100	78/78	100	0/78	0	+2
c31318_g1_i1	607	603	444	302	355	425	701	512	424	51.38	46.85	36.09	22.81	35.5	35.95	50.02	42.99	40.86	897	266	524	28.87	pper:18772847 mitochondrial import inner membrane translocase subunit TIM10	pper:18772847	K17778	86	1	86	100	158.3	2e-36	86/86	100	86/86	100	0/86	0	+2
c17350_g1_i2	4	14	3	8	1	5	28	13	7	0.55	1.79	0.4	1	0.16	0.7	3.31	1.8	1.12	633	50	332	44.71	pper:18775180 mitochondrial import inner membrane translocase subunit Tim9	pper:18775180	K17777	94	1	94	100	192.2	9e-47	94/94	100	94/94	100	0/94	0	+2
c28480_g1_i1	407	412	571	518	262	279	906	807	661	32.85	30.51	44.24	37.29	24.99	22.48	61.6	64.59	60.68	930	340	619	30.11	pper:18772523 mitochondrial import inner membrane translocase subunit Tim9	pper:18772523	K17777	93	1	93	100	190.3	5e-46	93/93	100	93/93	100	0/93	0	+1
c42437_g1_i1	149	189	198	241	86	108	337	267	247	6.28	7.28	7.98	9.01	4.29	4.51	11.88	11.12	11.74	1580	129	1071	59.68	pper:18780380 mitochondrial outer membrane import complex protein METAXIN isoform X1	pper:18780380	K17776	313	1	313	100	570.9	2e-160	303/314	96	306/314	97	1/314	0	+3
c45454_g2_i1	0	0	0	0	0	0	0	0	0	0	0	0	0	0	0	0	0	0	350	228	54	50	nle:100591060 MTX3; metaxin 3	nle:100591060	K17776	315	137	190	17.14	74.7	1e-11	34/58	58	39/58	67	4/58	6	-1
c46624_g1_i1	3128	3176	1877	1190	1425	2142	2406	1681	1418	347.36	324.66	200.63	118.32	186.7	238.98	226.38	185.58	180.26	736	221	440	29.89	pper:18792194 mitochondrial import receptor subunit TOM7-1	pper:18792194	K17771	73	1	73	100	146.7	5e-33	73/73	100	73/73	100	0/73	0	+2
c58791_g1_i1	0	0	0	0	6	0	0	0	0	0	0	0	0	6.09	0	0	0	0	276	105	276	62.32	hsa:9804 TOMM20, MAS20, MOM19, TOM20; translocase of outer mitochondrial membrane 20	hsa:9804	K17770	145	1	57	39.31	117.5	1e-24	57/57	100	57/57	100	0/57	0	+3
c62682_g1_i1	0	0	0	0	0	0	0	2	0	0	0	0	0	0	0	0	2.51	0	256	3	180	69.53	hsa:9804 TOMM20, MAS20, MOM19, TOM20; translocase of outer mitochondrial membrane 20	hsa:9804	K17770	145	87	145	40.69	117.9	8e-25	59/59	100	59/59	100	0/59	0	+3
c20011_g1_i1	48	54	25	18	18	28	43	28	18	4.93	5.1	2.47	1.65	2.18	2.88	3.74	2.86	2.11	778	74	353	35.99	pxb:103927026 mitochondrial import receptor subunit TOM9-2-like	pxb:103927026	K17769	100	1	93	93	149.8	6e-34	78/93	83	85/93	91	0/93	0	+2
c20398_g1_i1	1843	1623	601	387	809	868	698	745	479	177.8	143.91	55.74	33.36	92.15	83.88	56.9	71.36	52.73	814	23	332	38.08	pper:18768490 mitochondrial import receptor subunit TOM9-2	pper:18768490	K17769	103	1	103	100	200.7	3e-49	103/103	100	103/103	100	0/103	0	+2
c49974_g1_i1	0	2	0	0	0	0	1	0	0	0	0.25	0	0	0	0	0.12	0	0	636	357	78	44.03	pxb:103927026 mitochondrial import receptor subunit TOM9-2-like	pxb:103927026	K17769	100	1	93	93	149.8	5e-34	78/93	83	85/93	91	0/93	0	-2
c18736_g1_i1	0	0	0	6	0	0	1	2	1	0	0	0	0.71	0	0	0.11	0.26	0.15	656	295	655	55.03	pper:18778265 succinate-semialdehyde dehydrogenase, mitochondrial isoform X1	pper:18778265	K17761	526	1	120	22.81	243.4	3e-62	120/120	100	120/120	100	0/120	0	+1
c39047_g1_i3	261	295	369	531	264	350	552	470	468	7.39	7.63	9.99	13.32	8.86	9.8	13.04	13.15	14.92	2243	276	1296	45.52	pper:18788705 ATP-dependent (S)-NAD(P)H-hydrate dehydratase isoform X1	pper:18788705	K17757	374	1	335	89.57	630.9	3e-178	319/340	93	326/340	95	5/340	1	+3
c42792_g1_i1	88	69	84	183	86	102	135	88	70	1.95	1.39	1.78	3.58	2.26	2.23	2.49	1.92	1.74	2810	605	854	8.9	pper:18788705 ATP-dependent (S)-NAD(P)H-hydrate dehydratase isoform X1	pper:18788705	K17757	374	1	95	25.4	60.8	1e-06	47/99	47	53/99	53	20/99	20	+2
c26663_g1_i1	0	2	2	8	3	3	1	0	1	0	0.11	0.12	0.43	0.22	0.18	0.05	0	0.07	1162	573	1095	45.01	mdm:103444957 long-chain-alcohol oxidase FAO4A	mdm:103444957	K17756	742	1	174	23.45	144.4	4e-32	74/174	42	106/174	60	0/174	0	+3
c27871_g1_i1	16	15	39	54	37	26	40	18	19	0.39	0.33	0.91	1.16	1.07	0.62	0.81	0.43	0.52	2578	15	2274	87.66	pper:18766560 long-chain-alcohol oxidase FAO2	pper:18766560	K17756	754	1	753	99.87	1448.3	0	735/753	97	743/753	98	0/753	0	+3
c69332_g1_i1	0	0	0	2	0	0	1	0	1	0	0	0	0.44	0	0	0.21	0	0.29	456	2	455	99.56	pper:18793990 long-chain-alcohol oxidase FAO1	pper:18793990	K17756	757	296	446	19.95	316.6	2e-84	149/151	98	150/151	99	0/151	0	+2
c78593_g1_i1	0	0	1	3	0	2	2	0	1	0	0	0.07	0.2	0	0.15	0.13	0	0.09	969	3	804	82.77	pper:18793990 long-chain-alcohol oxidase FAO1	pper:18793990	K17756	757	473	739	35.27	526.6	3e-147	261/267	97	265/267	99	0/267	0	+3
c3159_g1_i1	0	0	0	0	0	0	0	1	0	0	0	0	0	0	0	0	2.03	0	232	47	233	80.6	sbq:101027633 MYH7; myosin-7	sbq:101027633	K17751	1730	907	968	3.58	102.8	2e-20	53/62	85	56/62	90	0/62	0	+2
c15407_g1_i1	0	0	0	0	2	0	0	0	0	0	0	0	0	6.45	0	0	0	0	215	3	216	99.53	ncc:104942661 LOW QUALITY PROTEIN: myosin-6-like	ncc:104942661	K17751	1385	503	573	5.13	149.8	2e-34	70/71	98	71/71	100	0/71	0	+3
c22430_g1_i1	0	0	0	0	0	0	0	2	0	0	0	0	0	0	0	0	0.53	0	435	3	432	98.85	csem:103396571 LOW QUALITY PROTEIN: myosin-7-like	csem:103396571	K17751	1917	266	408	7.46	267.3	1e-69	131/143	91	136/143	95	0/143	0	+3
c36215_g1_i1	0	0	0	0	0	0	0	1	0	0	0	0	0	0	0	0	3.11	0	216	3	216	99.07	lco:104934815 myosin-7	lco:104934815	K17751	1937	1678	1748	3.67	125.6	3e-27	65/71	91	69/71	97	0/71	0	+3
c36215_g2_i1	0	0	0	0	14	0	0	4	0	0	0	0	0	1.52	0	0	0.36	0	844	1	274	32.46	tng:GSTEN00006140G001 unnamed protein product	tng:GSTEN00006140G001	K17751	2819	2196	2286	3.23	173.7	4e-41	88/91	96	91/91	100	0/91	0	+1
c61160_g1_i1	0	0	0	0	4	0	0	0	0	0	0	0	0	1.53	0	0	0	0	394	3	117	29.19	nfu:107384188 myosin-7 isoform X1	nfu:107384188	K17751	1940	1245	1282	1.96	63.2	4e-08	30/38	78	32/38	84	0/38	0	+3
c61729_g1_i1	0	0	0	0	7	0	0	0	0	0	0	0	0	4.2	0	0	0	0	327	1	85	25.99	aml:100469933 MYH7; myosin heavy chain 7	aml:100469933	K17751	1861	1470	1497	1.5	54.3	2e-05	25/28	89	27/28	96	0/28	0	+1
c70136_g1_i1	0	0	0	0	3	0	0	0	0	0	0	0	0	5.08	0	0	0	0	243	2	242	99.18	dre:100329813 myosin-7	dre:100329813	K17751	1938	643	722	4.13	169.1	3e-40	79/80	98	79/80	98	0/80	0	+2
c70646_g1_i1	0	0	0	0	0	0	0	3	0	0	0	0	0	0	0	0	3.58	0	259	2	260	100	amex:103031694 myosin-6	amex:103031694	K17751	1935	1676	1761	4.44	141.4	7e-32	71/86	82	78/86	90	0/86	0	+2
c84191_g1_i1	0	0	0	0	0	0	0	0	0	0	0	0	0	0	0	0	0	0	202	1	163	80.69	tca:659358 Mhc1; myosin heavy chain 1	tca:659358	K17751	1961	1783	1836	2.75	102.1	4e-20	52/54	96	52/54	96	0/54	0	+1
c34589_g1_i1	115	133	168	236	268	303	280	236	193	5.87	6.21	8.21	10.7	16.19	15.35	11.97	11.92	11.13	1343	110	1082	72.45	pper:18766583 L-galactose dehydrogenase	pper:18766583	K17744	324	1	324	100	625.5	6e-177	316/324	97	319/324	98	0/324	0	+2
c65909_g1_i1	2	0	0	0	0	0	0	0	0	9.12	0	0	0	0	0	0	0	0	202	2	203	100	fgr:FGSG_00863 peptidase subunit beta	fgr:FGSG_00863	K17732	474	363	429	14.14	131	8e-29	66/67	98	67/67	100	0/67	0	+2
c66394_g1_i1	3985	4692	5605	6153	3866	4676	6843	5585	5048	118.1	126.9	158.77	161.53	135.78	136.92	169.19	163.46	168.34	2154	137	1733	74.14	pper:18782435 probable mitochondrial-processing peptidase subunit beta, mitochondrial	pper:18782435	K17732	532	1	532	100	1022.3	4e-296	517/532	97	520/532	97	0/532	0	+2
c84024_g1_i1	0	0	2	0	0	0	0	0	0	0	0	2.38	0	0	0	0	0	0	258	2	257	99.22	ztr:MYCGRDRAFT_70588 hypothetical protein	ztr:MYCGRDRAFT_70588	K17732	482	136	220	17.63	156.4	2e-36	79/85	92	80/85	94	0/85	0	+2
c39845_g1_i1	1467	1976	2798	3157	2771	3051	2994	2429	2481	57.08	70.23	104.14	108.95	127.71	117.52	97.36	93.41	108.84	1693	350	1250	53.22	pper:18782019 persulfide dioxygenase ETHE1 homolog, mitochondrial isoform X2	pper:18782019	K17725	300	1	300	100	587.4	2e-165	296/300	98	298/300	99	0/300	0	+2
c6238_g1_i1	3	4	8	20	13	15	14	9	12	0.1	0.12	0.25	0.59	0.51	0.49	0.39	0.29	0.45	1951	1338	1650	16.04	pper:18769611 pentatricopeptide repeat-containing protein At5g21222 isoform X2	pper:18769611	K17710	599	496	599	17.36	208	5e-51	102/104	98	104/104	100	0/104	0	+3
c24498_g1_i1	242	243	188	435	162	258	251	186	159	4.16	3.81	3.09	6.62	3.3	4.37	3.59	3.16	3.07	3552	185	1160	27.48	pper:18783721 pentatricopeptide repeat-containing protein At2g18940, chloroplastic	pper:18783721	K17710	842	1	325	38.6	639.4	1e-180	319/325	98	322/325	99	0/325	0	+2
c40731_g1_i2	29	44	74	155	94	93	94	81	66	0.77	1.06	1.87	3.63	2.94	2.43	2.07	2.11	1.96	2389	174	2082	79.91	pper:18788948 pentatricopeptide repeat-containing protein At5g25630	pper:18788948	K17710	636	1	636	100	428.3	3e-117	598/637	93	603/637	94	2/637	0	+3
c45747_g1_i3	17	29	38	73	32	32	54	42	33	0.31	0.48	0.65	1.16	0.68	0.57	0.81	0.75	0.67	3401	101	983	25.96	pper:18788183 putative pentatricopeptide repeat-containing protein At2g02150	pper:18788183	K17710	807	1	294	36.43	573.2	1e-160	283/294	96	285/294	96	0/294	0	+2
c78206_g1_i1	0	0	1	1	0	0	0	0	0	0	0	1.1	1.05	0	0	0	0	0	263	3	237	89.35	ppp:PHYPADRAFT_177829 hypothetical protein	ppp:PHYPADRAFT_177829	K17710	527	237	314	14.8	80.1	2e-13	36/78	46	55/78	70	0/78	0	+3
c65145_g1_i1	0	0	0	0	5	0	0	0	0	0	0	0	0	8.96	0	0	0	0	240	2	203	84.17	mmu:68813 Dock5, 1110060D06Rik, AI666732, AI956923, BC016533, E130320D18, lr2, rlc; dedicator of cytokinesis 5	mmu:68813	K17707	1868	1611	1677	3.59	131	9e-29	67/67	100	67/67	100	0/67	0	+2
c58224_g1_i1	0	0	0	0	0	0	0	2	0	0	0	0	0	0	0	0	3.97	0	233	2	113	48.07	mmu:23880 Fyb, ADAP, B630013F22Rik, FYB-120/130, Fyb1, Slap130, p120/130, p120/p130; FYN binding protein	mmu:23880	K17698	819	339	375	4.52	81.3	8e-14	37/37	100	37/37	100	0/37	0	+2
c20726_g1_i2	0	0	1	4	0	0	3	2	2	0	0	0.36	1.36	0	0	0.98	0.75	0.89	374	2	374	99.73	pper:18777714 probable copper-transporting ATPase HMA5 isoform X1	pper:18777714	K17686	988	546	669	12.55	201.4	8e-50	124/124	100	124/124	100	0/124	0	+2
c21086_g1_i3	2	0	0	3	1	0	1	6	5	0.39	0	0	0.53	0.23	0	0.17	1.18	1.15	511	14	509	97.06	pper:18777714 probable copper-transporting ATPase HMA5 isoform X1	pper:18777714	K17686	988	3	167	16.7	332.4	4e-89	163/165	98	164/165	99	0/165	0	+2
c40723_g1_i1	0	2	0	0	0	0	0	0	0	0	0.55	0	0	0	0	0	0	0	416	415	229	44.95	mdm:103446006 copper-transporting ATPase RAN1-like	mdm:103446006	K17686	1002	941	1002	6.19	123.6	3e-26	62/62	100	62/62	100	0/62	0	-3
c40723_g2_i1	1174	1549	2182	2800	315	360	1983	1635	1521	20.07	24.14	35.62	42.34	6.39	6.07	28.22	27.58	29.19	3572	380	3392	84.35	pper:18778867 copper-transporting ATPase RAN1	pper:18778867	K17686	1004	1	1004	100	1857.4	0	987/1004	98	991/1004	98	0/1004	0	+2
c41978_g1_i1	1524	1566	2625	3655	1344	1566	3370	2436	2460	27.22	25.49	44.77	57.74	28.47	27.57	50.11	42.93	49.32	3429	230	3131	84.63	pper:18778394 probable copper-transporting ATPase HMA5 isoform X2	pper:18778394	K17686	967	1	967	100	1860.9	0	954/967	98	957/967	98	0/967	0	+2
c44142_g1_i1	1	4	1	6	3	1	5	3	1	0.04	0.15	0.04	0.22	0.15	0.04	0.17	0.12	0.05	1622	80	1619	94.94	pper:18775830 probable copper-transporting ATPase HMA5	pper:18775830	K17686	986	1	513	52.03	999.6	2e-289	509/513	99	511/513	99	0/513	0	+2
c44142_g3_i1	10	10	28	22	1	7	37	32	32	0.29	0.27	0.79	0.57	0.03	0.2	0.91	0.93	1.06	2165	1	1438	66.42	pper:18775830 probable copper-transporting ATPase HMA5	pper:18775830	K17686	986	508	986	48.58	818.9	6e-235	447/479	93	466/479	97	0/479	0	+1
c59253_g1_i1	0	0	2	0	0	0	0	0	0	0	0	1.59	0	0	0	0	0	0	286	2	287	100	pper:18777714 probable copper-transporting ATPase HMA5 isoform X1	pper:18777714	K17686	988	457	551	9.62	186.4	2e-45	95/95	100	95/95	100	0/95	0	+2
c71755_g1_i1	0	0	0	1	0	0	1	1	3	0	0	0	0.27	0	0	0.26	0.3	1.04	415	2	416	100	pper:18777714 probable copper-transporting ATPase HMA5 isoform X1	pper:18777714	K17686	988	165	302	13.97	269.6	3e-70	134/138	97	137/138	99	0/138	0	+2
c72834_g1_i1	0	0	0	0	0	0	0	0	1	0	0	0	0	0	0	0	0	1.45	262	1	262	100	pper:18777714 probable copper-transporting ATPase HMA5 isoform X1	pper:18777714	K17686	988	375	461	8.81	168.3	6e-40	87/87	100	87/87	100	0/87	0	+1
c74181_g1_i1	4	3	0	1	0	0	1	2	4	1.32	0.93	0	0.3	0	0	0.29	0.67	1.59	392	3	393	99.74	pper:18777714 probable copper-transporting ATPase HMA5 isoform X1	pper:18777714	K17686	988	664	793	13.16	243	3e-62	126/130	96	127/130	97	0/130	0	+3
c74909_g1_i1	0	1	0	1	0	0	0	0	0	0	1.26	0	1.27	0	0	0	0	0	252	3	252	99.21	pper:18777714 probable copper-transporting ATPase HMA5 isoform X1	pper:18777714	K17686	988	299	381	8.4	162.2	4e-38	79/83	95	82/83	98	0/83	0	+3
c24928_g1_i1	56	32	81	79	23	26	149	129	142	1.56	0.81	2.16	1.95	0.76	0.72	3.46	3.55	4.45	2277	85	2023	85.16	pper:18785112 ATPase family AAA domain-containing protein 3-B	pper:18785112	K17681	646	1	646	100	918.7	6e-265	643/646	99	643/646	99	0/646	0	+1
c31740_g1_i1	95	114	153	151	70	76	230	178	162	2.63	2.88	4.04	3.7	2.3	2.08	5.31	4.86	5.04	2292	161	2039	81.98	pper:18771038 ATPase family AAA domain-containing protein 3C	pper:18771038	K17681	626	1	626	100	1087	0	619/626	98	624/626	99	0/626	0	+2
c25125_g1_i1	52	40	71	139	26	33	126	89	107	1.22	0.85	1.59	2.88	0.72	0.76	2.46	2.06	2.81	2670	68	2162	78.46	pper:18778606 twinkle homolog protein, chloroplastic/mitochondrial	pper:18778606	K17680	699	1	699	100	1428.7	0	689/699	98	693/699	99	1/699	0	+2
c30851_g1_i1	194	230	271	303	191	278	300	252	215	7.57	8.2	10.11	10.49	8.83	10.74	9.78	9.72	9.46	1689	334	1348	60.09	pper:18780488 primase homolog protein	pper:18780488	K17680	391	54	391	86.45	683.3	3e-194	332/338	98	336/338	99	0/338	0	+1
c46035_g1_i1	253	256	369	663	220	273	592	500	457	5.81	5.36	8.09	13.47	5.99	6.18	11.32	11.33	11.79	2717	161	2549	87.93	pper:18785776 DEAD-box ATP-dependent RNA helicase 31	pper:18785776	K17679	834	39	834	95.44	1528.8	0	778/796	97	780/796	97	0/796	0	+2
c38251_g1_i1	51	55	89	137	44	42	148	105	76	1.35	1.32	2.24	3.2	1.38	1.09	3.26	2.74	2.26	2392	367	2077	71.53	pper:18788520 DExH-box ATP-dependent RNA helicase DExH16, mitochondrial isoform X1	pper:18788520	K17675	570	1	570	100	1129	0	565/570	99	567/570	99	0/570	0	+1
c42490_g1_i1	41	40	55	102	15	29	96	74	76	0.8	0.71	1.02	1.76	0.35	0.56	1.56	1.42	1.66	3164	283	2752	78.07	pper:18784258 DExH-box ATP-dependent RNA helicase DExH18, mitochondrial	pper:18784258	K17675	823	1	823	100	1647.5	0	811/823	98	815/823	99	0/823	0	+1
c84599_g1_i1	0	0	0	0	0	0	0	0	0	0	0	0	0	0	0	0	0	0	240	145	10	56.67	pon:100172451 SUPV3L1; ATP-dependent RNA helicase SUPV3L1, mitochondrial	pon:100172451	K17675	341	297	341	13.2	55.5	5e-06	26/45	57	31/45	68	0/45	0	-1
c45934_g1_i5	451	607	869	970	502	652	1189	965	899	18.46	22.7	34.04	35.23	24.34	26.43	40.7	39.05	41.51	1620	398	1268	53.77	pper:18785436 ubiquinol-cytochrome-c reductase complex assembly factor 1	pper:18785436	K17662	290	1	290	100	553.9	3e-155	279/290	96	283/290	97	0/290	0	+2
c67113_g1_i1	0	0	0	0	4	0	0	0	0	0	0	0	0	7.46	0	0	0	0	238	2	239	100	lcf:108889754 ubiquinol-cytochrome-c reductase complex assembly factor 1	lcf:108889754	K17662	285	30	108	27.72	129.8	2e-28	64/79	81	69/79	87	0/79	0	+2
c71643_g1_i1	2	0	0	0	0	0	0	0	0	4.36	0	0	0	0	0	0	0	0	226	2	227	100	mmu:66132 1110008L16Rik, Kiaa0391, Mrpp3, mKIAA0391; RIKEN cDNA 1110008L16 gene	mmu:66132	K17655	584	279	353	12.84	163.7	1e-38	75/75	100	75/75	100	0/75	0	+2
c41964_g2_i1	915	1327	1875	3033	682	1273	2219	1626	1834	14.38	19.01	28.14	42.16	12.72	19.72	29.03	25.22	32.35	3866	327	3618	85.15	pper:18787965 exocyst complex component SEC5A	pper:18787965	K17637	1108	12	1108	99.01	1914.8	0	1085/1097	98	1088/1097	99	0/1097	0	+3
c55034_g1_i1	0	0	0	0	0	0	0	2	0	0	0	0	0	0	0	0	3.71	0	236	1	235	99.58	mmu:54153 Rasa4, AA793972, AW112107, BB079060, CAPRI, GAPL; RAS p21 protein activator 4	mmu:54153	K17630	802	648	725	9.73	171	8e-41	77/78	98	77/78	98	0/78	0	+1
c29979_g1_i1	164	193	141	162	168	148	315	241	196	7.6	8.17	6.25	6.66	9.22	6.8	12.21	11.04	10.25	1457	287	1010	49.69	pper:18791504 (DL)-glycerol-3-phosphatase 2	pper:18791504	K17623	241	1	241	100	477.6	2e-132	237/241	98	240/241	99	0/241	0	+2
c3752_g1_i1	18	27	38	37	50	27	45	56	45	5.4	7.61	11.16	10.19	17.54	8.46	11.87	16.96	16.09	410	28	409	93.17	pper:18775046 magnesium-dependent phosphatase 1 isoform X1	pper:18775046	K17619	171	1	127	74.27	263.8	1e-68	126/127	99	127/127	100	0/127	0	+1
c3752_g2_i1	46	49	39	25	54	35	40	40	31	8.5	8.4	6.98	4.18	11.72	6.6	6.35	7.39	6.66	530	1	154	29.06	pper:18775046 magnesium-dependent phosphatase 1 isoform X1	pper:18775046	K17619	171	121	171	29.82	99.8	5e-19	51/51	100	51/51	100	0/51	0	+1
c52900_g1_i1	346	355	469	439	228	290	663	597	515	25.68	24.16	33.4	29.04	20.01	21.47	41.41	43.92	43.42	992	102	624	52.72	pper:18767149 magnesium-dependent phosphatase 1	pper:18767149	K17619	191	1	174	91.1	352.8	6e-95	172/174	98	174/174	100	0/174	0	+3
c78956_g1_i1	82	97	128	119	107	116	206	185	145	4.35	4.7	6.5	5.61	6.71	6.11	9.15	9.7	8.69	1301	131	1079	72.94	pper:18789743 ubiquitin-like domain-containing CTD phosphatase	pper:18789743	K17618	340	25	340	92.94	628.2	1e-177	310/316	98	313/316	99	0/316	0	+2
c37902_g1_i6	149	252	240	444	119	163	376	252	255	2.21	3.41	3.4	5.83	2.1	2.39	4.65	3.69	4.25	4077	160	1567	34.54	pper:18781286 CTD small phosphatase-like protein 2-A	pper:18781286	K17616	469	1	469	100	891	3e-256	462/469	98	464/469	98	0/469	0	+1
c39102_g1_i2	276	371	420	631	292	478	438	382	356	7.49	9.19	10.9	15.17	9.4	12.82	9.92	10.24	10.87	2331	563	1958	59.89	pper:18792894 CTD small phosphatase-like protein 2 isoform X1	pper:18792894	K17616	465	1	465	100	919.5	4e-265	455/465	97	459/465	98	0/465	0	+2
c66430_g1_i1	2	0	0	0	0	0	0	0	0	2.55	0	0	0	0	0	0	0	0	252	1	226	89.68	cne:CNE03050 hypothetical protein	cne:CNE03050	K17615	310	238	310	23.55	136	3e-30	64/75	85	68/75	90	2/75	2	+1
c45410_g1_i1	82	69	101	251	103	103	190	165	142	1.24	0.95	1.45	3.34	1.84	1.53	2.38	2.45	2.4	4024	3	3783	93.96	pper:18793878 uncharacterized protein LOC18793878	pper:18793878	K17613	1966	705	1966	64.19	2420.2	0	1241/1262	98	1246/1262	98	2/1262	0	+3
c45410_g2_i1	0	0	1	40	3	2	0	0	1	0	0	0.03	1.03	0.1	0.06	0	0	0.03	2189	80	2189	96.39	pper:18793878 uncharacterized protein LOC18793878	pper:18793878	K17613	1966	1	703	35.76	1400.2	0	699/703	99	701/703	99	0/703	0	+2
c4653_g1_i1	1366	1762	2177	2402	1617	2147	2841	2065	1839	45.49	53.57	69.32	70.9	63.81	70.7	78.99	67.94	68.97	1941	400	1537	58.63	pper:18789022 probable nucleoredoxin 3	pper:18789022	K17609	379	1	379	100	751.5	1e-214	366/379	96	373/379	98	0/379	0	+1
c27007_g1_i1	1227	1622	1975	2691	1516	1719	2225	1693	1742	32.59	39.3	50.12	63.29	47.73	45.08	49.27	44.4	52.03	2378	376	2077	71.57	pper:18789053 probable nucleoredoxin 1	pper:18789053	K17609	567	1	567	100	1138.3	0	558/567	98	561/567	98	0/567	0	+1
c35669_g1_i1	1288	1835	2239	2217	1654	2162	2662	2132	1783	41.61	54.12	69.16	63.47	63.32	69.06	71.79	68.04	64.86	1994	502	1783	64.29	pper:18788895 probable nucleoredoxin 2	pper:18788895	K17609	429	1	429	100	868.6	6e-250	418/429	97	423/429	98	2/429	0	+1
c42879_g1_i1	744	1145	1384	2161	1650	1966	1513	1172	1142	22	30.9	39.12	56.61	57.83	57.45	37.33	34.23	38	2158	220	1960	80.68	pper:18789096 probable nucleoredoxin 1	pper:18789096	K17609	579	1	579	100	1106.3	0	544/580	93	563/580	97	1/580	0	+1
c43808_g1_i1	1	2	2	1	0	1	4	0	0	0.14	0.25	0.27	0.12	0	0.14	0.47	0	0	636	377	260	18.55	pper:18790541 probable nucleoredoxin 1 isoform X1	pper:18790541	K17609	580	1	39	6.72	76.6	5e-12	37/39	94	38/39	97	0/39	0	-3
c82224_g1_i1	0	0	0	0	3	0	0	0	0	0	0	0	0	4.26	0	0	0	0	253	3	252	98.81	mmu:94186 Strn3, Gs2na, SG2NA; striatin, calmodulin binding protein 3	mmu:94186	K17608	796	531	613	10.43	178.7	4e-43	83/83	100	83/83	100	0/83	0	+3
c27610_g2_i1	751	793	796	791	732	847	1090	988	747	38.99	37.66	39.57	36.48	44.98	43.64	47.41	50.74	43.84	1324	174	1044	65.79	pper:18768106 TIP41-like protein isoform X2	pper:18768106	K17607	290	1	290	100	598.2	1e-168	290/290	100	290/290	100	0/290	0	+3
c9801_g1_i1	1	0	0	0	0	0	0	0	0	0.16	0	0	0	0	0	0	0	0	581	581	296	49.23	pper:18785474 PP2A regulatory subunit TAP46	pper:18785474	K17606	403	310	403	23.33	160.2	3e-37	90/95	94	90/95	94	1/95	1	-2
c13081_g1_i1	275	302	592	871	297	330	734	586	587	11.44	11.48	23.56	32.14	14.63	13.59	25.53	24.09	27.54	1598	186	1398	75.91	pper:18785474 PP2A regulatory subunit TAP46	pper:18785474	K17606	403	1	403	100	759.6	3e-217	394/404	97	399/404	98	1/404	0	+3
c37352_g1_i1	760	1194	1193	1041	986	1327	1184	1008	870	31.25	44.85	46.93	37.97	48.01	54.03	40.7	40.97	40.35	1614	75	1272	74.23	pper:18789595 probable serine/threonine-protein phosphatase 2A activator 1	pper:18789595	K17605	399	1	399	100	784.6	1e-224	383/399	95	383/399	95	0/399	0	+3
c13089_g1_i1	114	112	175	302	97	130	262	232	167	3.21	2.88	4.71	7.53	3.24	3.62	6.15	6.45	5.29	2255	173	2174	88.78	pper:18781732 protein FAR1-RELATED SEQUENCE 6	pper:18781732	K17604	667	1	667	100	1345.1	0	655/667	98	657/667	98	0/667	0	+2
c34752_g1_i2	18	17	20	109	10	14	35	32	34	0.42	0.36	0.45	2.26	0.28	0.32	0.68	0.74	0.9	2665	16	2248	83.79	pper:18783617 protein FAR1-RELATED SEQUENCE 8	pper:18783617	K17604	744	1	744	100	1408.7	0	733/744	98	738/744	99	0/744	0	+1
c35700_g1_i1	41	62	92	120	41	59	105	91	86	1.12	1.55	2.4	2.91	1.33	1.59	2.39	2.46	2.65	2316	249	2253	86.57	pper:18790367 protein FAR1-RELATED SEQUENCE 6	pper:18790367	K17604	668	1	668	100	1382.1	0	662/668	99	666/668	99	0/668	0	+3
c39805_g1_i2	286	284	481	729	248	256	524	451	410	5.79	5.25	9.31	13.07	5.96	5.12	8.84	9.02	9.33	3049	159	2451	75.2	pper:18774597 uncharacterized protein LOC18774597	pper:18774597	K17604	764	1	764	100	1488.4	0	756/764	98	759/764	99	0/764	0	+3
c45346_g2_i2	39	51	60	158	50	80	107	104	61	0.55	0.66	0.81	1.98	0.84	1.12	1.26	1.46	0.97	4255	89	2618	59.46	pper:18782638 protein FAR1-RELATED SEQUENCE 12	pper:18782638	K17604	843	1	843	100	1568.5	0	816/843	96	828/843	98	0/843	0	+2
c81518_g1_i1	0	0	0	0	0	0	1	2	0	0	0	0	0	0	0	0.15	0.36	0	538	1	430	79.93	pper:18790671 protein FAR1-RELATED SEQUENCE 5	pper:18790671	K17604	644	30	172	22.2	259.6	4e-67	128/143	89	130/143	90	0/143	0	+1
c9940_g1_i1	0	0	1	1	0	0	0	0	0	0	0	0.54	0.51	0	0	0	0	0	322	287	182	32.92	pper:18775960 uncharacterized protein LOC18775960	pper:18775960	K17602	804	718	750	4.1	62.4	5e-08	32/35	91	32/35	91	2/35	5	-1
c18241_g1_i1	0	0	1	0	0	1	0	0	3	0	0	0.09	0	0	0.09	0	0	0.32	827	826	271	67.23	pper:18775960 uncharacterized protein LOC18775960	pper:18775960	K17602	804	202	386	23.01	318.2	1e-84	167/185	90	172/185	92	0/185	0	-3
c45451_g3_i3	83	103	148	373	79	121	205	153	150	1.89	2.13	3.21	7.5	2.13	2.71	3.88	3.43	3.83	2742	195	2613	88.22	pper:18775960 uncharacterized protein LOC18775960	pper:18775960	K17602	804	1	804	100	1544.6	0	769/806	95	777/806	96	2/806	0	+3
c79426_g1_i1	0	2	3	4	0	0	0	0	0	0	0.2	0.31	0.38	0	0	0	0	0	755	604	481	16.42	gmx:100775851 protein PAF1 homolog	gmx:100775851	K17602	624	258	298	6.57	82.8	9e-14	39/41	95	40/41	97	0/41	0	-3
c39597_g1_i2	320	419	254	680	215	350	378	298	329	3.44	4.1	2.6	6.45	2.74	3.7	3.38	3.16	3.96	5556	250	3721	62.49	pper:18790168 protein GFS12	pper:18790168	K17601	1661	1	1150	69.24	2197.5	0	1115/1157	96	1134/1157	98	7/1157	0	+1
c40967_g1_i1	346	498	758	1559	288	480	1086	624	867	5.55	7.28	11.6	22.1	5.48	7.58	14.49	9.87	15.6	3795	310	3346	80.03	pper:18773707 vacuolar protein sorting-associated protein 54, chloroplastic	pper:18773707	K17600	1035	22	1035	97.97	1879	0	997/1014	98	1004/1014	99	2/1014	0	+1
c68471_g1_i1	0	2	0	0	0	0	0	0	0	0	2.28	0	0	0	0	0	0	0	258	84	186	39.92	pon:100445258 SPOCD1; SPOC domain-containing protein 1	pon:100445258	K17596	1203	590	623	2.83	62	6e-08	30/34	88	32/34	94	0/34	0	+3
c19211_g1_i1	65	90	185	298	109	104	143	118	150	11.18	14.34	30.79	46.27	22.05	18.2	21.09	20.28	29.92	553	2	554	100	pper:18776375 uncharacterized protein LOC18776375	pper:18776375	K17592	2314	128	311	7.95	375.2	6e-102	183/184	99	183/184	99	0/184	0	+2
c19229_g1_i1	58	96	184	291	115	85	104	103	121	6.58	10.03	20.1	29.57	15.39	9.69	10	11.62	15.72	725	329	725	54.76	pper:18776375 uncharacterized protein LOC18776375	pper:18776375	K17592	2314	1	132	5.7	211.8	1e-52	116/132	87	116/132	87	0/132	0	+2
c32957_g1_i1	612	621	744	696	618	574	763	670	596	39.14	36.38	45.62	39.61	46.76	36.53	40.98	42.44	43.21	1116	2	764	68.37	pper:18776375 uncharacterized protein LOC18776375	pper:18776375	K17592	2314	306	559	10.98	510	3e-142	251/254	98	251/254	98	0/254	0	+2
c44543_g1_i1	305	313	450	1284	355	343	594	469	424	1.6	1.49	2.25	5.93	2.2	1.76	2.58	2.42	2.48	11175	1	10663	95.42	pper:18792718 sacsin	pper:18792718	K17592	4774	1221	4774	74.44	6983.7	0	3476/3554	97	3512/3554	98	0/3554	0	+1
c45089_g1_i2	1	0	5	4	7	9	2	0	2	0.06	0	0.27	0.2	0.47	0.51	0.1	0	0.13	1222	2	1049	85.76	pper:18777725 uncharacterized protein LOC18777725	pper:18777725	K17592	1706	178	526	20.46	660.6	2e-187	327/349	93	332/349	95	0/349	0	+2
c45089_g2_i1	0	3	4	6	4	9	0	5	1	0	0.19	0.26	0.36	0.32	0.61	0	0.34	0.08	1065	3	843	78.97	pper:18777725 uncharacterized protein LOC18777725	pper:18777725	K17592	1706	1445	1706	15.36	468	1e-129	240/280	85	247/280	88	18/280	6	+3
c45110_g1_i1	14	28	25	65	9	26	31	16	15	0.22	0.4	0.38	0.91	0.17	0.4	0.41	0.25	0.27	3853	186	3852	95.17	pper:18792718 sacsin	pper:18792718	K17592	4774	1	1223	25.62	2420.2	0	1201/1223	98	1213/1223	99	1/1223	0	+3
c60487_g1_i1	2	0	1	1	0	0	0	0	0	1.32	0	0.67	0.63	0	0	0	0	0	301	2	302	100	pper:18777725 uncharacterized protein LOC18777725	pper:18777725	K17592	1706	1352	1451	5.86	216.9	2e-54	96/100	96	97/100	97	0/100	0	+2
c60686_g1_i1	0	0	0	1	0	0	0	0	1	0	0	0	0.52	0	0	0	0	0.69	319	2	320	100	pper:18776375 uncharacterized protein LOC18776375	pper:18776375	K17592	2314	1720	1825	4.58	194.1	1e-47	92/106	86	96/106	90	0/106	0	+2
c77141_g1_i1	0	0	0	2	0	0	0	0	0	0	0	0	3.03	0	0	0	0	0	243	1	244	100.41	pper:18776375 uncharacterized protein LOC18776375	pper:18776375	K17592	2314	1962	2041	3.46	157.5	9e-37	74/81	91	77/81	95	1/81	1	+1
c45383_g1_i1	52	38	40	72	57	38	54	54	49	2.3	1.54	1.7	2.83	2.99	1.67	2	2.37	2.45	1513	1	1060	70.06	pper:18777053 uncharacterized protein LOC18777053	pper:18777053	K17586	737	385	737	47.9	654.1	2e-185	330/353	93	339/353	96	0/353	0	+1
c45383_g2_i1	6	2	11	47	0	1	4	7	17	0.27	0.08	0.48	1.9	0	0.05	0.15	0.31	0.87	1481	102	1482	93.25	pper:18777053 uncharacterized protein LOC18777053	pper:18777053	K17586	737	1	458	62.14	752.3	5e-215	430/464	92	435/464	93	10/464	2	+3
c3951_g1_i1	126	147	183	347	76	97	279	216	216	2.93	3.12	4.06	7.14	2.1	2.23	5.41	4.96	5.64	2685	162	2451	85.29	pper:18790184 nucleolar MIF4G domain-containing protein 1	pper:18790184	K17583	763	1	763	100	1411	0	751/763	98	752/763	98	0/763	0	+3
c29332_g1_i1	40	54	60	72	17	50	95	74	65	2.4	2.97	3.45	3.84	1.21	2.98	4.78	4.4	4.42	1175	246	894	55.23	gra:105765538 zinc finger CCHC domain-containing protein 9	gra:105765538	K17578	272	68	265	72.79	136.3	1e-29	143/218	65	163/218	74	22/218	10	+3
c80305_g1_i1	0	0	0	0	0	0	2	0	0	0	0	0	0	0	0	1.86	0	0	270	271	160	41.48	cjc:100396866 HYDIN; HYDIN, axonemal central pair apparatus protein	cjc:100396866	K17570	5142	1629	1673	0.88	63.2	3e-08	32/45	71	33/45	73	8/45	17	-1
c44916_g1_i1	415	436	613	1058	275	411	963	723	657	9.68	9.28	13.67	21.85	7.61	9.47	18.73	16.65	17.23	2676	135	2328	81.99	pper:18771618 uncharacterized protein LOC18771618	pper:18771618	K17569	767	37	767	95.31	1307.7	0	714/731	97	719/731	98	0/731	0	+3
c45880_g1_i5	142	213	280	477	129	159	431	398	293	3.31	4.53	6.24	9.85	3.57	3.66	8.38	9.16	7.68	2677	21	2178	80.61	pper:18781067 RNA polymerase II subunit 5-mediating protein homolog isoform X1	pper:18781067	K17560	428	1	428	100	636	1e-179	409/719	56	411/719	57	291/719	40	+3
c4196_g1_i1	998	1156	1497	1816	751	952	1700	1515	1498	40.59	42.96	58.26	65.53	36.18	38.35	57.81	60.91	68.72	1629	63	1080	62.49	pper:18770814 protein phosphatase 1 regulatory subunit pprA	pper:18770814	K17550	339	1	339	100	337.4	4e-90	292/339	86	295/339	87	0/339	0	+3
c38804_g1_i1	16	12	14	25	13	4	11	12	15	0.43	0.3	0.36	0.6	0.42	0.11	0.25	0.32	0.46	2330	2	2135	91.59	pper:18790533 serine/threonine-protein kinase RUNKEL	pper:18790533	K17545	1434	724	1434	49.58	1363.2	0	705/711	99	709/711	99	0/711	0	+2
c68009_g1_i1	0	0	0	2	0	0	0	0	0	0	0	0	1.31	0	0	0	0	0	298	1	298	100	pper:18790533 serine/threonine-protein kinase RUNKEL	pper:18790533	K17545	1434	575	673	6.9	196.8	2e-48	99/99	100	99/99	100	0/99	0	+1
c71993_g1_i1	0	0	0	1	0	0	0	0	1	0	0	0	0.4	0	0	0	0	0.52	352	2	353	100	pper:18790533 serine/threonine-protein kinase RUNKEL	pper:18790533	K17545	1434	179	295	8.16	247.7	1e-63	117/117	100	117/117	100	0/117	0	+2
c72495_g1_i1	0	0	0	3	0	0	1	0	1	0	0	0	0.36	0	0	0.11	0	0.15	648	2	371	57.1	pper:18790533 serine/threonine-protein kinase RUNKEL	pper:18790533	K17545	1434	357	479	8.58	246.9	3e-63	122/123	99	122/123	99	0/123	0	+2
c42925_g1_i1	890	1105	1088	1533	893	1086	906	928	807	15.16	17.16	17.7	23.1	18.04	18.24	12.85	15.6	15.43	3584	238	3025	77.79	pper:18768218 SCY1-like protein 2	pper:18768218	K17541	923	1	923	100	1728	0	911/929	98	915/929	98	6/929	0	+1
c37674_g1_i1	167	213	265	372	377	410	270	239	182	2.68	3.12	4.06	5.28	7.18	6.48	3.61	3.78	3.28	3791	3	1281	33.74	pper:18785848 chitinase domain-containing protein 1 isoform X2	pper:18785848	K17525	448	23	448	95.09	852.4	9e-245	413/426	96	420/426	98	0/426	0	+3
c13025_g1_i2	675	869	1092	1031	794	895	1404	1250	1022	19.79	23.25	30.6	26.77	27.59	25.92	34.34	36.19	33.71	2175	443	1757	60.46	pper:18770789 probable protein phosphatase 2C 80	pper:18770789	K17508	438	1	438	100	857.1	2e-246	425/438	97	432/438	98	0/438	0	+2
c19910_g1_i1	114	118	65	51	85	111	70	63	48	14.2	13.55	7.8	5.7	12.48	13.93	7.41	7.81	6.86	680	2	506	74.26	pper:18780673 probable protein phosphatase 2C 55	pper:18780673	K17508	328	161	328	51.22	328.6	8e-88	165/168	98	166/168	98	0/168	0	+2
c19910_g2_i1	24	40	41	39	52	67	30	27	18	4.24	6.56	7.02	6.23	10.81	12.06	4.55	4.77	3.69	544	47	545	91.73	pper:18780673 probable protein phosphatase 2C 55	pper:18780673	K17508	328	1	167	50.91	325.9	4e-87	161/167	96	163/167	97	1/167	0	+2
c25136_g1_i1	584	866	1015	1105	812	828	913	734	734	14.64	19.81	24.31	24.53	24.13	20.49	19.08	18.17	20.69	2506	631	2155	60.85	pper:18789716 probable protein phosphatase 2C 55	pper:18789716	K17508	508	1	508	100	1007.3	2e-291	504/508	99	508/508	100	0/508	0	+1
c30345_g1_i2	151	145	196	258	120	149	182	161	156	4.26	3.74	5.29	6.45	4.02	4.16	4.29	4.49	4.95	2250	119	1796	74.58	pper:18790026 probable protein phosphatase 2C 71	pper:18790026	K17508	560	1	560	100	1010.7	1e-292	531/560	94	541/560	96	1/560	0	+2
c31272_g1_i2	15	20	24	24	74	75	24	13	10	0.8	0.98	1.23	1.14	4.67	3.97	1.07	0.69	0.6	1294	51	969	71.02	pper:18774367 probable protein phosphatase 2C 26 isoform X2	pper:18774367	K17508	306	1	306	100	592	8e-167	298/306	97	301/306	98	0/306	0	+3
c32086_g2_i1	13	4	3	6	1	2	5	4	1	4.33	1.25	0.98	1.84	0.39	0.7	1.47	1.35	0.4	391	252	132	30.95	pper:18778119 probable protein phosphatase 2C 55	pper:18778119	K17508	365	53	92	10.96	80.1	3e-13	36/40	90	37/40	92	0/40	0	-3
c35726_g1_i1	101	103	150	108	39	69	92	121	81	7.69	7.19	10.96	7.33	3.51	5.24	5.89	9.13	7	973	71	974	92.91	pper:18778673 probable protein phosphatase 2C 55	pper:18778673	K17508	391	1	301	76.98	574.7	1e-161	287/301	95	293/301	97	0/301	0	+2
c43869_g2_i1	596	469	158	137	417	554	125	113	115	58.99	42.67	15.04	12.12	48.72	54.95	10.46	11.11	13	799	90	504	51.94	pper:18778119 probable protein phosphatase 2C 55	pper:18778119	K17508	365	13	149	37.53	261.5	2e-67	125/138	90	131/138	94	1/138	0	+3
c49402_g1_i1	0	0	0	0	4	0	0	0	0	0	0	0	0	4.06	0	0	0	0	276	1	277	100.36	mmu:320717 Pptc7, 9130017A15Rik, AA672638, AI848390, TA-PP2C; PTC7 protein phosphatase homolog	mmu:320717	K17508	310	151	242	29.68	188.3	5e-46	92/92	100	92/92	100	0/92	0	+1
c64790_g1_i1	0	0	0	0	0	0	0	0	0	0	0	0	0	0	0	0	0	0	205	134	2	64.88	pper:18780673 probable protein phosphatase 2C 55	pper:18780673	K17508	328	1	45	13.72	89	3e-16	41/45	91	43/45	95	1/45	2	-1
c71709_g1_i1	0	0	0	0	0	0	0	0	0	0	0	0	0	0	0	0	0	0	207	3	207	99.03	pper:18780673 probable protein phosphatase 2C 55	pper:18780673	K17508	328	180	247	20.73	112.8	2e-23	52/68	76	59/68	86	0/68	0	+3
c78189_g1_i1	0	0	0	0	0	0	0	0	0	0	0	0	0	0	0	0	0	0	226	49	190	62.83	pper:18778119 probable protein phosphatase 2C 55	pper:18778119	K17508	365	1	42	11.51	52	5e-05	27/47	57	32/47	68	5/47	10	+1
c1960_g2_i1	195	235	242	184	164	254	274	243	174	26.79	29.81	32.08	22.72	26.55	35.26	32.06	33.26	27.52	637	1	130	20.41	pper:18792949 probable protein phosphatase 2C 10 isoform X2	pper:18792949	K17506	282	240	282	15.25	85.9	9e-15	43/43	100	43/43	100	0/43	0	+1
c17543_g1_i1	818	964	1021	1204	594	849	1270	1041	941	26.7	28.72	31.86	34.83	22.97	27.4	34.6	33.56	34.58	1976	591	1488	45.45	pper:18793415 probable protein phosphatase 2C 44	pper:18793415	K17506	299	1	299	100	590.1	4e-166	294/299	98	298/299	99	0/299	0	+3
c20639_g1_i1	6	4	2	0	0	0	0	0	0	1.37	0.85	0.44	0	0	0	0	0	0	471	100	313	45.44	lang:109348137 probable protein phosphatase 2C 39	lang:109348137	K17506	282	197	267	25.18	86.3	5e-15	39/71	54	54/71	76	0/71	0	+1
c26787_g1_i1	2180	3165	4081	3778	1256	1951	4645	3464	3518	89.5	118.73	160.3	137.61	61.07	79.33	159.44	140.58	162.91	1616	359	1205	52.41	pper:18779143 probable protein phosphatase 2C 39	pper:18779143	K17506	282	1	282	100	563.9	3e-158	281/282	99	282/282	100	0/282	0	+2
c36295_g1_i1	1564	2145	3269	3957	2375	2835	3874	3092	3088	62.12	77.83	124.21	139.41	111.73	111.49	128.61	121.38	138.31	1663	367	1243	52.74	pper:18791585 probable protein phosphatase 2C 59	pper:18791585	K17506	292	1	292	100	580.1	4e-163	291/292	99	292/292	100	0/292	0	+1
c38879_g1_i1	1275	1586	2071	2292	1356	1858	2208	1722	1490	49.91	56.72	77.56	79.59	62.88	72.01	72.24	66.63	65.77	1684	345	1389	62.05	pper:18784853 probable protein phosphatase 2C 76 isoform X1	pper:18784853	K17506	348	1	348	100	693	4e-197	343/348	98	346/348	99	0/348	0	+3
c41625_g3_i1	3	0	1	3	0	8	8	6	1	0.26	0	0.08	0.23	0	0.7	0.59	0.52	0.1	879	344	869	59.84	jre:109013230 probable protein phosphatase 2C 39	jre:109013230	K17506	283	21	182	57.24	140.2	5e-31	80/176	45	121/176	68	15/176	8	+2
c46501_g1_i1	661	698	693	782	460	722	1052	831	668	25.74	24.83	25.81	27.01	21.22	27.83	34.23	31.98	29.32	1692	236	1073	49.53	pper:18768129 probable protein phosphatase 2C 11 isoform X1	pper:18768129	K17506	326	48	326	85.58	548.1	2e-153	276/279	98	278/279	99	0/279	0	+2
c67102_g1_i1	23	13	8	18	8	7	24	8	19	2.25	1.17	0.75	1.57	0.92	0.68	1.98	0.78	2.12	807	447	36	51.05	sbi:8080725 probable protein phosphatase 2C 62	sbi:8080725	K17506	290	3	112	37.93	107.5	4e-21	59/137	43	81/137	59	27/137	19	-2
c70653_g1_i1	0	0	0	0	0	0	0	0	0	0	0	0	0	0	0	0	0	0	206	36	204	82.04	thj:104825553 probable protein phosphatase 2C 14	thj:104825553	K17506	430	335	402	15.81	67	1e-09	35/68	51	43/68	63	12/68	17	+3
c72380_g1_i1	4026	5595	7791	8776	4728	6499	9147	6954	6078	164.46	208.83	304.5	318.05	228.76	262.92	312.4	280.8	280.05	1623	360	1209	52.37	zju:107421560 probable protein phosphatase 2C 9	zju:107421560	K17506	283	1	283	100	515.4	1e-143	250/283	88	270/283	95	0/283	0	+3
c72807_g1_i1	88	145	230	460	128	179	349	228	270	5.03	7.59	12.6	23.39	8.66	10.17	16.74	12.91	17.48	1222	483	1221	60.47	pper:18792949 probable protein phosphatase 2C 10 isoform X2	pper:18792949	K17506	282	1	246	87.23	495	1e-137	243/246	98	245/246	99	0/246	0	+3
c42614_g1_i3	30	24	35	55	46	61	50	24	27	1.31	0.95	1.46	2.12	2.37	2.63	1.82	1.03	1.33	1537	351	1266	59.6	pper:18776103 probable protein phosphatase 2C 8	pper:18776103	K17500	356	52	356	85.67	607.1	3e-171	301/305	98	303/305	99	0/305	0	+3
c56160_g1_i1	0	0	0	0	0	0	0	2	0	0	0	0	0	0	0	0	6.04	0	217	2	218	100	hsa:80895 ILKAP, ILKAP2, ILKAP3, PP2C-DELTA, PPM1O; ILK associated serine/threonine phosphatase	hsa:80895	K17500	392	184	255	18.37	148.7	4e-34	72/72	100	72/72	100	0/72	0	+2
c1946_g1_i1	1839	2488	3883	4883	2396	3346	5191	3991	3722	60.44	74.64	122.01	142.22	93.3	108.72	142.41	129.56	137.73	1964	481	1579	55.96	pper:18793046 probable protein phosphatase 2C 60	pper:18793046	K17499	366	1	366	100	745.3	8e-213	365/366	99	366/366	100	0/366	0	+1
c24308_g1_i1	148	171	226	233	162	230	300	274	199	11.43	12.11	16.75	16.04	14.79	17.72	19.51	20.98	17.47	962	3	516	53.43	pper:18781568 probable protein phosphatase 2C 60	pper:18781568	K17499	364	194	364	46.98	337	3e-90	167/171	97	168/171	98	0/171	0	+3
c29065_g1_i1	2	2	5	19	0	4	4	0	3	0.22	0.21	0.54	1.91	0	0.45	0.38	0	0.39	731	544	730	25.58	pper:18781568 probable protein phosphatase 2C 60	pper:18781568	K17499	364	97	158	17.03	131.7	2e-28	62/62	100	62/62	100	0/62	0	+1
c4320_g1_i1	1830	1987	3054	4124	1431	2018	3633	2908	2615	46.7	46.25	74.47	93.18	43.29	50.84	77.29	73.26	75.03	2466	350	1799	58.8	pper:18777281 protein IWS1 homolog 1	pper:18777281	K17498	483	1	483	100	843.6	3e-242	481/483	99	482/483	99	0/483	0	+2
c21320_g1_i1	867	1137	1193	1396	734	1042	1558	1244	1108	50.04	60.06	65.97	71.64	50.13	59.76	75.42	71.07	72.38	1213	229	970	61.17	pper:18787652 phosphomannomutase	pper:18787652	K17497	247	1	247	100	496.9	3e-138	245/247	99	245/247	99	0/247	0	+1
c36276_g1_i1	215	294	405	463	147	197	586	466	436	7.95	9.93	14.32	15.18	6.44	7.21	18.1	17.03	18.17	1770	199	1288	61.58	pper:18778734 mitochondrial import inner membrane translocase subunit TIM50	pper:18778734	K17496	363	1	363	100	672.5	6e-191	358/363	98	361/363	99	0/363	0	+1
c56061_g1_i1	0	0	0	0	0	0	0	2	0	0	0	0	0	0	0	0	2.51	0	256	2	257	100	hsa:157922 CAMSAP1; calmodulin regulated spectrin associated protein 1	hsa:157922	K17493	1602	427	511	5.31	172.6	3e-41	85/85	100	85/85	100	0/85	0	+2
c33641_g1_i1	640	688	1050	1971	568	600	1499	1249	1025	10.9	10.68	17.08	29.69	11.47	10.07	21.25	20.99	19.59	3585	282	2901	73.08	pper:18793866 serine/threonine-protein phosphatase 4 regulatory subunit 3 isoform X1	pper:18793866	K17491	873	1	873	100	1627.8	0	873/873	100	873/873	100	0/873	0	+3
c62526_g1_i1	0	0	0	0	0	0	0	3	0	0	0	0	0	0	0	0	3.02	0	270	1	271	100.37	atr:18431218 serine/threonine-protein phosphatase 4 regulatory subunit 3 isoform X3	atr:18431218	K17491	905	213	302	9.94	140.6	1e-31	67/90	74	76/90	84	0/90	0	+1
c12958_g1_i1	37	49	45	48	49	78	56	50	33	2.55	3.09	2.97	2.94	3.99	5.34	3.24	3.41	2.58	1053	259	1000	70.47	pper:18771984 uncharacterized protein At5g39865	pper:18771984	K17479	247	1	247	100	507.7	1e-141	244/247	98	245/247	99	0/247	0	+1
c16315_g1_i1	4	3	1	0	0	3	0	1	0	0.55	0.38	0.13	0	0	0.42	0	0.14	0	635	1	625	98.43	pper:109947447 uncharacterized protein At5g39865-like	pper:109947447	K17479	236	29	236	88.14	427.9	9e-118	207/208	99	207/208	99	0/208	0	+1
c18575_g1_i1	2	3	0	2	3	1	2	2	3	0.27	0.38	0	0.25	0.48	0.14	0.23	0.27	0.47	639	1	619	96.87	pper:18777562 uncharacterized protein At3g28850	pper:18777562	K17479	327	122	327	63	416.8	2e-114	202/206	98	203/206	98	0/206	0	+1
c20268_g1_i1	3042	3449	2961	3032	3198	3942	2780	2128	1953	90.52	93.67	84.22	79.93	112.79	115.91	69.02	62.54	65.4	2146	361	1186	38.49	pper:18787295 uncharacterized protein At5g39865	pper:18787295	K17479	275	1	275	100	534.6	2e-149	270/275	98	272/275	98	0/275	0	+1
c28687_g1_i1	311	337	380	335	3	1	649	578	445	8.21	8.11	9.58	7.83	0.09	0.03	14.28	15.06	13.2	2392	403	1246	35.28	pper:18771877 uncharacterized protein At5g39865	pper:18771877	K17479	281	1	281	100	574.7	2e-161	275/281	97	277/281	98	0/281	0	+1
c29829_g1_i1	1	2	0	0	2	0	0	0	0	0.22	0.4	0	0	0.5	0	0	0	0	486	2	200	40.95	pper:18776916 uncharacterized protein LOC18776916	pper:18776916	K17479	381	316	381	17.32	149.4	5e-34	65/66	98	65/66	98	0/66	0	+2
c38800_g1_i1	5	7	12	5	4	2	15	8	4	0.2	0.25	0.45	0.17	0.19	0.08	0.49	0.31	0.18	1681	86	1352	75.37	pper:18769869 uncharacterized protein At3g28850	pper:18769869	K17479	420	1	420	100	726.9	3e-207	404/422	95	409/422	96	2/422	0	+2
c42582_g1_i1	17	10	1	6	5	14	1	6	5	0.73	0.39	0.04	0.23	0.25	0.59	0.04	0.25	0.24	1560	1134	3	72.56	pper:18776916 uncharacterized protein LOC18776916	pper:18776916	K17479	381	1	377	98.95	671	2e-190	352/377	93	358/377	94	0/377	0	-2
c63124_g1_i1	0	0	0	0	1	0	0	0	1	0	0	0	0	0.44	0	0	0	0.45	371	74	299	60.92	pper:18777562 uncharacterized protein At3g28850	pper:18777562	K17479	327	1	75	22.94	124.4	1e-26	75/75	100	75/75	100	0/75	0	+2
c78740_g1_i1	67	66	36	31	121	174	25	33	9	7.87	7.14	4.07	3.26	16.76	20.55	2.49	3.85	1.21	708	86	194	15.4	pper:18777562 uncharacterized protein At3g28850	pper:18777562	K17479	327	98	133	11.01	80.5	4e-13	36/36	100	36/36	100	0/36	0	+2
c21512_g1_i2	2	6	2	1	0	0	3	0	3	0.28	0.77	0.27	0.12	0	0	0.35	0	0.48	634	126	468	54.1	pper:18767410 sulfate transporter 3.1	pper:18767410	K17471	658	1	114	17.33	225.3	9e-57	110/114	96	111/114	97	0/114	0	+3
c33714_g1_i2	23	50	72	160	123	176	36	36	29	0.61	1.2	1.82	3.74	3.85	4.59	0.79	0.94	0.86	2390	180	2139	82.01	pper:18771335 probable sulfate transporter 3.5	pper:18771335	K17471	653	1	653	100	1249.2	0	629/653	96	644/653	98	0/653	0	+3
c35778_g1_i1	7543	7647	10437	10603	1755	2075	23048	19339	17930	154.51	142.82	204.19	192.18	42.63	41.92	393.21	390.94	412.52	3018	181	2146	65.14	pper:18781825 probable sulfate transporter 3.4	pper:18781825	K17471	655	1	655	100	1273.1	0	648/655	98	653/655	99	0/655	0	+1
c45998_g1_i2	14	20	12	19	8	12	21	13	9	0.5	0.65	0.41	0.6	0.34	0.42	0.63	0.46	0.36	1826	777	1002	12.38	pxb:103960102 sulfate transporter 3.1-like	pxb:103960102	K17471	654	380	454	11.47	131.3	5e-28	67/75	89	70/75	93	0/75	0	+3
c49607_g1_i1	0	0	2	0	0	0	0	1	0	0	0	0.57	0	0	0	0	0.3	0	415	2	416	100	pper:18789478 probable sulfate transporter 3.3	pper:18789478	K17471	691	312	449	19.97	265.8	4e-69	135/138	97	137/138	99	0/138	0	+2
c50939_g1_i1	0	0	0	1	0	0	0	0	0	0	0	0	0.23	0	0	0	0	0	445	3	444	99.33	pper:18767410 sulfate transporter 3.1	pper:18767410	K17471	658	167	313	22.34	287.7	1e-75	142/147	96	145/147	98	0/147	0	+3
c82937_g1_i1	2	1	1	4	4	1	3	2	1	0.15	0.07	0.07	0.27	0.36	0.08	0.19	0.15	0.09	972	3	726	74.49	pper:18789478 probable sulfate transporter 3.3	pper:18789478	K17471	691	450	690	34.88	469.5	4e-130	239/241	99	241/241	100	0/241	0	+3
c35585_g1_i3	2	0	4	13	1	6	6	0	1	0.09	0	0.17	0.5	0.05	0.26	0.22	0	0.05	1534	1407	585	53.65	pper:18793313 sulfate transporter 1.3 isoform X2	pper:18793313	K17470	660	1	200	30.3	351.7	2e-94	194/274	70	197/274	71	74/274	27	-3
c43134_g1_i1	1012	945	1355	1942	283	364	1882	1602	1540	20.03	17.05	25.61	34	6.64	7.1	31.02	31.29	34.23	3116	634	2614	63.58	pper:18793313 sulfate transporter 1.3 isoform X2	pper:18793313	K17470	660	1	660	100	1279.6	0	652/660	98	656/660	99	0/660	0	+1
c45010_g1_i1	0	0	0	0	0	1	0	0	0	0	0	0	0	0	0.38	0	0	0	377	247	1	65.52	pper:18793313 sulfate transporter 1.3 isoform X2	pper:18793313	K17470	660	397	478	12.42	156.4	3e-36	79/82	96	79/82	96	0/82	0	-3
c64233_g1_i1	0	0	0	1	0	0	0	0	0	0	0	0	1.9	0	0	0	0	0	233	137	20	50.64	pper:18793313 sulfate transporter 1.3 isoform X2	pper:18793313	K17470	660	319	357	5.91	81.6	6e-14	39/39	100	39/39	100	0/39	0	-2
c5921_g1_i1	0	0	0	1	3	0	0	0	0	0	0	0	3.11	9.67	0	0	0	0	215	3	216	99.53	pper:18790370 low affinity sulfate transporter 3 isoform X1	pper:18790370	K17469	663	157	227	10.71	137.9	6e-31	71/71	100	71/71	100	0/71	0	+3
c53922_g1_i1	0	2	4	9	1	8	3	0	3	0	0.11	0.22	0.46	0.07	0.46	0.15	0	0.2	1210	1	1057	87.36	pper:18790370 low affinity sulfate transporter 3 isoform X1	pper:18790370	K17469	663	312	663	53.09	672.5	4e-191	347/352	98	347/352	98	0/352	0	+1
c74596_g1_i1	0	0	0	0	0	0	0	2	0	0	0	0	0	0	0	0	6.04	0	217	1	217	100	pno:SNOG_03938 hypothetical protein	pno:SNOG_03938	K17438	317	202	273	22.71	142.5	3e-32	65/72	90	70/72	97	0/72	0	+1
c20175_g1_i1	344	491	503	443	281	417	799	642	533	17.1	22.32	23.94	19.56	16.54	20.56	33.26	31.57	29.94	1373	245	644	29.13	pper:18774691 54S ribosomal protein L37, mitochondrial	pper:18774691	K17435	133	1	133	100	262.3	2e-67	131/133	98	133/133	100	0/133	0	+2
c28117_g1_i2	1	0	1	1	1	5	5	0	3	0.35	0	0.34	0.32	0.41	1.83	1.55	0	1.26	383	264	384	31.59	pper:18790150 uncharacterized protein LOC18790150	pper:18790150	K17434	128	1	40	31.25	80.5	2e-13	39/40	97	39/40	97	0/40	0	+3
c40068_g1_i2	979	675	274	217	337	402	380	313	256	42.12	26.54	11.28	8.29	17.17	17.14	13.68	13.31	12.43	1552	161	545	24.81	pper:18790150 uncharacterized protein LOC18790150	pper:18790150	K17434	128	1	128	100	260	8e-67	127/128	99	128/128	100	0/128	0	+2
c68514_g1_i1	0	0	0	0	2	0	0	0	0	0	0	0	0	8.82	0	0	0	0	205	3	204	98.54	lco:104933207 mrpl48; mitochondrial ribosomal protein L48	lco:104933207	K17429	200	8	76	34.5	102.8	2e-20	48/69	69	58/69	84	2/69	2	+3
c36073_g1_i2	167	217	232	207	150	228	405	330	252	9.58	11.39	12.75	10.56	10.18	13	19.49	18.74	16.36	1219	310	733	34.78	pper:18777254 39S ribosomal protein L47, mitochondrial	pper:18777254	K17428	141	1	141	100	279.3	1e-72	139/141	98	139/141	98	0/141	0	+1
c33340_g1_i1	238	283	287	352	192	281	480	401	285	12.93	14.07	14.93	16.99	12.34	15.16	21.86	21.56	17.51	1275	259	958	54.9	pper:18786332 39S ribosomal protein L46, mitochondrial	pper:18786332	K17427	233	1	233	100	463.8	3e-128	229/233	98	231/233	99	0/233	0	+1
c77702_g1_i1	0	0	0	0	0	0	2	0	0	0	0	0	0	0	0	3.73	0	0	234	2	215	91.45	abe:ARB_03297 hypothetical protein	abe:ARB_03297	K17427	335	102	177	22.69	109	4e-22	51/76	67	61/76	80	5/76	6	+2
c15019_g1_i1	31	44	48	56	37	41	139	106	77	1.9	2.46	2.81	3.05	2.68	2.49	7.14	6.42	5.33	1157	80	965	76.58	pper:18775334 39S ribosomal protein L45, mitochondrial	pper:18775334	K17426	295	1	295	100	573.2	3e-161	289/295	97	291/295	98	0/295	0	+2
c29792_g1_i1	0	1	0	0	0	0	1	1	0	0	0.12	0	0	0	0	0.11	0.13	0	653	526	169	54.82	pper:18788579 54S ribosomal protein L51, mitochondrial	pper:18788579	K17424	119	1	119	100	245	1e-62	119/119	100	119/119	100	0/119	0	-3
c31879_g1_i1	232	323	360	285	166	258	543	432	310	18.06	23.07	26.9	19.78	15.28	20.05	35.6	33.35	27.44	956	264	621	37.45	pper:18788579 54S ribosomal protein L51, mitochondrial	pper:18788579	K17424	119	1	119	100	245	2e-62	119/119	100	119/119	100	0/119	0	+3
c39705_g1_i1	344	452	460	329	370	472	627	547	429	30.23	36.48	38.84	25.81	38.42	41.48	46.49	47.7	42.95	872	309	585	31.77	pper:18790955 39S ribosomal protein L41-A, mitochondrial	pper:18790955	K17422	92	1	92	100	183.3	5e-44	89/92	96	91/92	98	0/92	0	+3
c48892_g1_i1	4	6	4	1	0	5	8	4	2	1.42	2.01	1.4	0.33	0	1.87	2.52	1.44	0.85	380	1	73	19.21	pper:18772924 39S ribosomal protein L41-A, mitochondrial	pper:18772924	K17422	92	69	92	26.09	50.4	0.0002	23/24	95	23/24	95	0/24	0	+1
c26093_g1_i1	2	1	10	17	0	2	6	5	1	0.1	0.05	0.5	0.79	0	0.1	0.26	0.26	0.06	1321	955	1288	25.28	mdm:103455521 uncharacterized LOC103455521	mdm:103455521	K17413	418	84	198	27.51	180.6	5e-43	89/115	77	99/115	86	4/115	3	+1
c28514_g1_i1	181	212	275	318	154	210	446	352	315	5.54	5.92	8.05	8.63	5.59	6.35	11.39	10.64	10.85	2092	314	1571	60.13	pper:18777742 uncharacterized protein LOC18777742	pper:18777742	K17413	419	1	419	100	767.7	2e-219	409/419	97	414/419	98	0/419	0	+2
c26844_g1_i1	191	230	215	162	134	185	412	287	246	13.79	15.22	14.89	10.42	11.44	13.31	25.01	20.53	20.16	1014	482	791	30.57	pper:18790398 28S ribosomal protein S33, mitochondrial	pper:18790398	K17411	103	1	103	100	205.3	2e-50	101/103	98	103/103	100	0/103	0	+2
c58251_g1_i1	0	0	0	0	0	0	0	2	0	0	0	0	0	0	0	0	2.79	0	250	2	251	100	lco:104918992 mrps30; mitochondrial ribosomal protein S30	lco:104918992	K17409	431	106	188	19.26	117.5	1e-24	57/83	68	66/83	79	0/83	0	+2
c5191_g1_i1	246	304	395	360	214	301	462	375	355	8.27	9.34	12.7	10.73	8.53	10.01	12.97	12.46	13.45	1924	80	1451	71.31	pper:18774811 28S ribosomal protein S29, mitochondrial	pper:18774811	K17408	457	1	457	100	918.7	5e-265	451/457	98	452/457	98	0/457	0	+2
c6910_g1_i1	610	786	713	506	584	718	1068	870	686	26.69	31.43	29.85	19.65	30.26	31.13	39.09	37.63	33.87	1530	291	855	36.93	pper:18784928 uncharacterized protein LOC18784928	pper:18784928	K17402	188	1	188	100	370.9	3e-100	185/188	98	186/188	98	0/188	0	+3
c45252_g2_i1	325	361	587	986	466	391	704	616	614	4.52	4.57	7.79	12.12	7.69	5.36	8.14	8.45	9.58	4341	287	3956	84.54	pper:18775569 uncharacterized protein LOC18775569	pper:18775569	K17398	1223	1	1223	100	2021.9	0	1179/1224	96	1186/1224	96	2/1224	0	+2
c28579_g1_i1	569	519	161	112	202	276	175	133	102	56.41	47.3	15.35	9.93	23.64	27.42	14.67	13.1	11.55	798	108	612	63.28	pper:18774267 uncharacterized protein LOC18774267	pper:18774267	K17362	168	1	168	100	330.9	2e-88	166/168	98	166/168	98	0/168	0	+3
c30744_g1_i1	206	242	144	59	203	297	128	105	104	13.94	15	9.34	3.55	16.24	20.01	7.28	7.04	7.98	1067	175	652	44.8	pper:18775480 acyl-coenzyme A thioesterase 13	pper:18775480	K17362	159	1	159	100	297	4e-78	155/159	97	156/159	98	0/159	0	+1
c43402_g1_i3	2	1	1	3	0	0	4	2	1	0.19	0.09	0.09	0.25	0	0	0.32	0.19	0.11	833	754	274	57.74	pper:18778145 acyl-coenzyme A thioesterase 13 isoform X3	pper:18778145	K17362	160	1	160	100	297	3e-78	154/160	96	156/160	97	0/160	0	-3
c43402_g2_i3	706	775	641	456	485	792	847	568	463	58.13	58.56	50.67	33.49	47.19	65.13	58.77	46.38	43.37	916	156	636	52.51	pper:18778145 acyl-coenzyme A thioesterase 13 isoform X3	pper:18778145	K17362	160	1	160	100	308.5	1e-81	158/160	98	160/160	100	0/160	0	+3
c57202_g1_i1	1	0	1	1	1	1	4	2	2	0.3	0	0.3	0.28	0.35	0.31	1.06	0.61	0.72	409	2	260	63.33	pper:18775513 acyl-coenzyme A thioesterase 13 isoform X1	pper:18775513	K17362	159	74	159	54.09	162.9	4e-38	85/86	98	85/86	98	0/86	0	+2
c69054_g1_i1	0	0	4	0	0	0	1	0	0	0	0	5.82	0	0	0	1.4	0	0	247	13	247	95.14	pper:18775513 acyl-coenzyme A thioesterase 13 isoform X1	pper:18775513	K17362	159	1	78	49.06	158.3	5e-37	78/78	100	78/78	100	0/78	0	+1
c69055_g1_i1	0	0	0	0	0	0	0	0	0	0	0	0	0	0	0	0	0	0	266	1	265	99.62	pper:18773803 acyl-coenzyme A thioesterase 13	pper:18773803	K17362	161	16	103	54.66	169.5	2e-40	83/88	94	84/88	95	0/88	0	+1
c75077_g1_i1	1	0	0	2	0	0	1	0	2	0.28	0	0	0.5	0	0	0.24	0	0.65	427	97	4	22.01	pper:18778145 acyl-coenzyme A thioesterase 13 isoform X3	pper:18778145	K17362	160	94	124	19.38	54.7	2e-05	27/31	87	29/31	93	0/31	0	-2
c77272_g1_i1	0	0	0	0	0	0	0	0	0	0	0	0	0	0	0	0	0	0	230	3	192	82.61	pss:102449884 ACOT13; acyl-CoA thioesterase 13	pss:102449884	K17362	141	74	137	45.39	51.2	9e-05	26/64	40	42/64	65	1/64	1	+3
c11141_g1_i1	616	957	835	425	501	910	1007	703	543	29.94	42.54	38.86	18.35	28.83	43.88	40.99	33.8	29.82	1399	428	2	30.52	pper:18770271 acyl-coenzyme A thioesterase 9, mitochondrial	pper:18770271	K17361	572	1	142	24.83	271.9	2e-70	136/142	95	138/142	97	0/142	0	-1
c42577_g1_i2	292	302	462	686	179	248	712	526	505	7.12	6.72	10.76	14.81	5.17	5.97	14.47	12.66	13.84	2571	262	2266	77.99	pper:18770271 acyl-coenzyme A thioesterase 9, mitochondrial	pper:18770271	K17361	572	1	572	100	1075.8	0	562/668	84	566/668	84	96/668	14	+1
c78800_g1_i1	592	583	837	1012	514	574	1033	846	772	17.7	15.91	23.92	26.8	18.21	16.96	25.77	24.98	25.97	2137	276	1626	63.22	pper:18766822 acyl-coenzyme A thioesterase 9, mitochondrial	pper:18766822	K17361	450	1	450	100	877.5	1e-252	443/450	98	443/450	98	0/450	0	+3
c50501_g1_i1	0	0	0	0	0	0	0	3	0	0	0	0	0	0	0	0	5.32	0	238	2	239	100	hsa:27075 TSPAN13, NET-6, NET6, TM4SF13; tetraspanin 13	hsa:27075	K17356	204	65	143	38.73	126.3	2e-27	79/79	100	79/79	100	0/79	0	+2
c52036_g1_i1	0	0	0	0	3	0	0	0	0	0	0	0	0	1.55	0	0	0	0	346	3	345	99.13	tru:101067360 tetraspanin-8-like	tru:101067360	K17349	261	48	161	43.68	175.6	5e-42	83/114	72	97/114	85	0/114	0	+3
c78449_g1_i1	0	0	0	0	2	0	0	0	0	0	0	0	0	2.75	0	0	0	0	255	14	254	94.51	lcf:108901353 tetraspanin-8-like	lcf:108901353	K17349	264	168	248	30.68	103.2	2e-20	48/81	59	65/81	80	1/81	1	+2
c79339_g1_i1	0	0	0	0	2	0	0	0	0	0	0	0	0	3.58	0	0	0	0	240	3	240	99.17	hsa:7103 TSPAN8, CO-029, TM4SF3; tetraspanin 8	hsa:7103	K17349	237	77	155	33.33	153.7	1e-35	79/79	100	79/79	100	0/79	0	+3
c2798_g1_i1	0	0	0	0	8	0	0	0	0	0	0	0	0	13.29	0	0	0	0	244	2	245	100	fcy:FRACYDRAFT_230218 GBP-domain-containing protein	fcy:FRACYDRAFT_230218	K17339	573	179	267	15.53	95.5	4e-18	49/89	55	60/89	67	8/89	8	+2
c39602_g1_i1	1036	1583	1573	1611	1240	1381	1722	1539	1296	22.66	31.58	32.87	31.19	32.16	29.8	31.38	33.23	31.85	2840	328	1201	30.77	pper:18793950 putative HVA22-like protein g	pper:18793950	K17338	291	1	291	100	366.3	1e-98	284/291	97	284/291	97	0/291	0	+1
c48646_g1_i1	0	0	0	0	0	0	0	0	1	0	0	0	0	0	0	0	0	2.19	241	2	242	100	pper:18771350 putative HVA22-like protein g	pper:18771350	K17338	247	36	115	32.39	170.6	1e-40	80/80	100	80/80	100	0/80	0	+2
c60204_g1_i1	0	0	0	0	17	0	0	1	0	0	0	0	0	5.51	0	0	0.28	0	426	2	425	99.53	rno:687992 Saal1; serum amyloid A-like 1	rno:687992	K17310	182	40	180	77.47	259.6	3e-67	119/141	84	130/141	92	0/141	0	+2
c4267_g1_i1	0	0	0	0	3	0	1	2	2	0	0	0	0	0.37	0	0.09	0.21	0.24	775	774	3	99.61	pper:18784083 coatomer subunit beta'-2 isoform X1	pper:18784083	K17302	920	485	741	27.93	512.7	4e-143	257/257	100	257/257	100	0/257	0	-3
c27642_g1_i2	0	1	1	1	6	3	2	3	0	0	0.08	0.08	0.07	0.59	0.25	0.14	0.25	0	907	907	487	46.42	pxb:103948847 coatomer subunit beta'-2 isoform X1	pxb:103948847	K17302	918	781	918	15.03	205.7	1e-50	121/140	86	127/140	90	2/140	1	-2
c42095_g1_i1	1067	1440	1829	3946	1096	1484	2362	1951	1757	18	22.14	29.46	58.86	21.93	24.67	33.16	32.47	33.26	3618	227	2942	75.07	pper:18769220 coatomer subunit beta'-1	pper:18769220	K17302	905	1	905	100	1397.9	0	872/905	96	887/905	98	0/905	0	+2
c45385_g1_i1	18	34	40	31	2	2	78	67	61	0.96	1.65	2.03	1.46	0.13	0.11	3.47	3.52	3.66	1299	56	992	72.13	pper:18784268 coatomer subunit beta'-2	pper:18784268	K17302	312	1	312	100	357.8	2e-96	307/312	98	308/312	98	0/312	0	+2
c50995_g1_i1	0	2	0	0	0	0	0	0	0	0	6.23	0	0	0	0	0	0	0	214	3	213	98.6	hai:109394106 COPB2; coatomer protein complex subunit beta 2	hai:109394106	K17302	753	70	139	9.3	118.2	5e-25	51/70	72	60/70	85	0/70	0	+3
c66586_g1_i1	15	34	96	671	31	14	70	59	94	0.92	1.9	5.62	36.43	2.24	0.85	3.59	3.57	6.5	1159	194	1160	83.43	pper:18769220 coatomer subunit beta'-1	pper:18769220	K17302	905	1	322	35.58	287.3	4e-75	319/322	99	319/322	99	0/322	0	+2
c45682_g3_i1	0	2	1	8	1	2	0	0	2	0	0.46	0.24	1.81	0.29	0.51	0	0	0.59	450	339	450	24.89	fve:101307717 coatomer subunit beta-1-like	fve:101307717	K17301	951	885	921	3.89	65.5	9e-09	32/37	86	32/37	86	0/37	0	+3
c46240_g3_i1	1643	2301	3195	5450	1584	2172	3356	2510	2916	28.1	35.87	52.18	82.44	32.13	36.62	47.78	42.36	55.98	3571	320	3173	79.92	pper:18783709 coatomer subunit beta-1	pper:18783709	K17301	951	1	951	100	1825.4	0	946/951	99	948/951	99	0/951	0	+2
c56625_g1_i1	0	0	0	0	0	0	0	2	0	0	0	0	0	0	0	0	4.06	0	232	1	232	100	ngr:NAEGRDRAFT_81008 coatomer protein complex, subunit beta 1-like protein	ngr:NAEGRDRAFT_81008	K17301	1014	231	307	7.59	92	4e-17	45/77	58	58/77	75	0/77	0	+1
c9551_g1_i1	329	376	381	313	316	408	536	420	323	37.26	39.2	41.54	31.75	42.21	46.44	51.45	47.29	41.89	726	113	455	47.25	pper:18786172 tubulin-folding cofactor A	pper:18786172	K17292	114	1	114	100	222.2	9e-56	113/114	99	114/114	100	0/114	0	+2
c36194_g1_i1	4108	4894	6005	6433	6885	7972	7534	6057	5567	136.73	148.71	191.1	189.76	271.53	262.37	209.35	199.15	208.66	1942	169	1642	75.9	pper:18787828 selenium-binding protein 2	pper:18787828	K17285	491	1	491	100	1027.7	8e-298	489/491	99	490/491	99	0/491	0	+1
c54357_g1_i1	0	0	0	0	4	0	0	0	0	0	0	0	0	5.77	0	0	0	0	252	2	251	99.21	hsa:8991 SELENBP1, HEL-S-134P, LPSB, SBP56, SP56, hSBP; selenium binding protein 1	hsa:8991	K17285	472	261	343	17.58	177.2	1e-42	83/83	100	83/83	100	0/83	0	+2
c14665_g1_i1	0	0	0	0	0	3	0	1	0	0	0	0	0	0	0.36	0	0.12	0	701	652	151	71.61	pper:18777006 HVA22-like protein e isoform X2	pper:18777006	K17279	140	1	140	100	270	4e-70	136/167	81	138/167	82	27/167	16	-3
c23038_g1_i1	354	576	443	361	455	627	507	399	330	28.94	43.21	34.77	26.32	43.96	51.19	34.92	32.35	30.69	921	137	704	61.67	pper:18766437 HVA22-like protein k	pper:18766437	K17279	189	1	189	100	374.8	1e-101	186/189	98	187/189	98	0/189	0	+2
c23943_g1_i1	0	5	4	4	10	1	7	4	1	0	0.43	0.36	0.33	1.1	0.09	0.55	0.37	0.11	838	121	658	64.2	pper:18791393 HVA22-like protein c	pper:18791393	K17279	179	1	179	100	377.1	3e-102	178/179	99	179/179	100	0/179	0	+1
c30692_g1_i2	130	198	170	121	90	141	245	186	141	16.52	23.2	20.82	13.79	13.48	18.06	26.45	23.52	20.58	671	2	383	56.93	pper:18769383 HVA22-like protein k	pper:18769383	K17279	188	62	188	67.55	258.8	8e-67	124/127	97	125/127	98	0/127	0	+2
c32678_g1_i1	91	137	107	166	383	546	48	50	45	4.79	6.6	5.39	7.76	23.86	28.53	2.12	2.6	2.68	1309	371	791	32.16	pper:18777006 HVA22-like protein e isoform X2	pper:18777006	K17279	140	1	140	100	284.6	3e-74	136/140	97	138/140	98	0/140	0	+2
c52799_g1_i1	188	229	224	249	401	516	251	189	214	15.26	17.06	17.46	18.03	38.47	41.82	17.16	15.21	19.76	926	177	687	55.18	pper:18776310 HVA22-like protein a	pper:18776310	K17279	170	1	170	100	350.9	2e-94	169/170	99	170/170	100	0/170	0	+3
c55123_g1_i1	0	0	0	0	3	0	0	6	0	0	0	0	0	0.91	0	0	1.56	0	441	69	300	52.61	ehx:EMIHUDRAFT_194743 hypothetical protein	ehx:EMIHUDRAFT_194743	K17279	132	14	90	58.33	73.9	2e-11	30/77	38	51/77	66	0/77	0	+3
c58565_g1_i1	0	0	1	0	0	0	0	0	0	0	0	4.04	0	0	0	0	0	0	208	11	209	95.67	pper:18783706 HVA22-like protein f isoform X1	pper:18783706	K17279	157	1	66	42.04	139	3e-31	66/66	100	66/66	100	0/66	0	+2
c72581_g1_i1	11	11	28	27	4	6	24	15	18	5.38	5.13	13.6	12.38	2.27	3.16	10.66	7.5	10.87	334	131	335	61.38	pper:18769383 HVA22-like protein k	pper:18769383	K17279	188	1	68	36.17	121.3	1e-25	59/68	86	59/68	86	0/68	0	+2
c9480_g1_i1	8585	10730	7382	4996	6977	9522	11876	9448	7385	1143.94	1319.25	948.61	597.81	1095.5	1280.62	1346.53	1253.79	1131.78	650	144	444	46.31	pper:18789521 probable steroid-binding protein 3	pper:18789521	K17278	100	1	100	100	203	5e-50	100/100	100	100/100	100	0/100	0	+3
c32049_g1_i1	8214	12023	10429	8347	8376	10775	15390	12108	10231	466.54	625.01	567.51	421.48	562.98	608.08	733.04	680.68	657.64	1229	129	744	50.12	pper:18784738 membrane steroid-binding protein 2	pper:18784738	K17278	205	1	205	100	402.5	8e-110	203/205	99	204/205	99	0/205	0	+3
c32422_g1_i1	1109	1244	889	690	1006	1271	870	733	598	62.49	64.16	47.99	34.57	67.09	71.16	41.11	40.88	38.13	1237	308	908	48.59	pper:18771219 membrane steroid-binding protein 2	pper:18771219	K17278	200	1	200	100	402.5	8e-110	199/200	99	200/200	100	0/200	0	+2
c81152_g1_i1	0	0	0	0	4	0	0	0	0	0	0	0	0	13.66	0	0	0	0	213	2	125	58.22	aalt:CC77DRAFT_1016717 cytochrome b5	aalt:CC77DRAFT_1016717	K17278	174	134	174	23.56	87	1e-15	41/41	100	41/41	100	0/41	0	+2
c57527_g1_i1	0	0	0	0	0	0	0	2	0	0	0	0	0	0	0	0	5.38	0	221	7	184	80.54	hsa:54869 EPS8L1, DRC3, EPS8R1, PP10566; EPS8 like 1	hsa:54869	K17277	723	593	651	8.16	119.8	2e-25	59/59	100	59/59	100	0/59	0	+1
c31382_g1_i1	391	373	659	885	160	174	1247	1014	956	8.11	7.05	13.05	16.24	3.93	3.56	21.54	20.75	22.27	2984	381	2490	70.71	pper:18780871 fimbrin-1	pper:18780871	K17275	703	1	703	100	1379.8	0	700/703	99	700/703	99	0/703	0	+3
c67207_g1_i1	29	51	62	78	48	46	62	63	44	0.72	1.16	1.48	1.72	1.42	1.13	1.29	1.55	1.23	2519	213	2217	79.6	pper:18767431 fimbrin-2	pper:18767431	K17275	668	1	668	100	1264.6	0	663/668	99	665/668	99	0/668	0	+3
c24326_g1_i1	3124	4615	5250	5356	3858	4534	6358	5343	4947	131.75	177.85	211.85	200.42	192.69	189.42	224.23	222.76	235.38	1579	199	1075	55.54	pper:18778532 coatomer subunit epsilon-1	pper:18778532	K17268	293	1	292	99.66	568.5	1e-159	288/292	98	290/292	99	0/292	0	+1
c57168_g1_i1	0	0	0	0	0	0	0	2	0	0	0	0	0	0	0	0	2.9	0	248	3	225	89.92	xla:443752 cope.S, cope; coatomer protein complex subunit epsilon S homeolog	xla:443752	K17268	299	21	87	22.41	48.9	0.0005	21/74	28	44/74	59	7/74	9	+3
c64095_g1_i1	0	0	0	0	0	0	0	4	0	0	0	0	0	0	0	0	18	0	205	3	204	98.54	tru:101073990 cope; coatomer protein complex subunit epsilon	tru:101073990	K17268	302	149	215	22.19	131.3	6e-29	66/67	98	67/67	100	0/67	0	+3
c52792_g1_i1	2218	3025	4020	7887	1791	2493	5093	3694	4152	40.4	50.22	69.91	127.06	38.68	44.76	77.22	66.38	84.89	3367	225	2895	79.33	pper:18767549 coatomer subunit gamma isoform X2	pper:18767549	K17267	886	1	886	100	1630.9	0	881/890	98	883/890	99	4/890	0	+3
c11666_g1_i1	0	0	0	0	7	0	0	0	0	0	0	0	0	1.7	0	0	0	0	497	3	498	99.8	dfa:DFA_12235 mvpA; major vault protein	dfa:DFA_12235	K17266	830	648	812	19.88	73.6	4e-11	130/165	78	138/165	83	0/165	0	+3
c13144_g1_i1	0	0	0	0	3	0	0	0	0	0	0	0	0	1.31	0	0	0	0	371	3	372	99.73	hmg:100209402 major vault protein-like	hmg:100209402	K17266	858	529	651	14.34	180.6	2e-43	87/123	70	104/123	84	0/123	0	+3
c53567_g1_i1	0	0	0	0	3	0	0	2	0	0	0	0	0	2.06	0	0	1.22	0	312	4	313	99.36	dfa:DFA_12235 mvpA; major vault protein	dfa:DFA_12235	K17266	830	576	675	12.05	128.6	6e-28	71/104	68	81/104	77	5/104	4	+1
c69418_g1_i1	0	0	0	0	0	0	0	5	0	0	0	0	0	0	0	0	13.09	0	222	23	221	89.64	lma:LMJF_05_0060 putative major vault protein	lma:LMJF_05_0060	K17266	833	2	67	7.92	95.9	3e-18	41/66	62	51/66	77	0/66	0	+2
c80188_g1_i1	0	0	0	0	3	0	0	0	0	0	0	0	0	7.26	0	0	0	0	226	2	227	100	gja:107117449 MVP; major vault protein	gja:107117449	K17266	843	61	140	9.49	70.5	1e-10	43/81	53	54/81	66	7/81	8	+2
c989_g1_i1	0	0	0	2	0	0	2	0	0	0	0	0	9.93	0	0	10.25	0	0	202	2	203	100	pper:18786212 cullin-associated NEDD8-dissociated protein 1	pper:18786212	K17263	1217	427	493	5.51	102.8	2e-20	56/67	83	57/67	85	0/67	0	+2
c45756_g1_i5	1743	1990	2465	4763	1458	1995	3147	2399	2349	23	23.92	31.04	55.55	22.82	25.92	34.54	31.22	34.76	4564	279	3930	80.02	pper:18786212 cullin-associated NEDD8-dissociated protein 1	pper:18786212	K17263	1217	1	1217	100	2292.7	0	1215/1217	99	1215/1217	99	0/1217	0	+3
c65402_g1_i1	0	0	0	0	3	0	0	0	0	0	0	0	0	11.23	0	0	0	0	210	2	209	99.05	csat:104793842 LOW QUALITY PROTEIN: cullin-associated NEDD8-dissociated protein 1-like	csat:104793842	K17263	1144	854	921	5.94	73.9	1e-11	38/69	55	51/69	73	1/69	1	+2
c45333_g1_i1	1076	1270	1461	1430	1504	1968	1523	1228	1163	52.62	56.79	68.4	62.1	87.07	95.46	62.36	59.4	64.25	1392	114	843	52.44	pper:18789340 tubulin-folding cofactor B isoform X1	pper:18789340	K17262	243	1	243	100	495.7	8e-138	239/243	98	242/243	99	0/243	0	+3
c30722_g1_i1	4637	5022	4328	5324	3617	4624	4282	3283	3316	107.91	106.58	96.21	109.66	99.79	106.19	83.03	75.41	86.72	2683	623	2039	52.81	pper:18766154 cyclase-associated protein 1	pper:18766154	K17261	475	1	475	100	848.2	1e-243	464/475	97	468/475	98	3/475	0	+2
c70696_g1_i1	0	0	0	0	3	0	0	0	0	0	0	0	0	9.95	0	0	0	0	214	2	215	100	dre:554861 actr2b; actin-related protein 2-B	dre:554861	K17260	394	299	369	18.02	144.1	9e-33	71/71	100	71/71	100	0/71	0	+2
c78688_g1_i1	445	510	598	821	308	505	858	653	574	14.69	15.37	18.88	24.02	12.05	16.49	23.65	21.3	21.34	1956	109	1276	59.71	pper:18783559 actin-related protein 2	pper:18783559	K17260	389	1	389	100	796.6	3e-228	388/389	99	389/389	100	0/389	0	+1
c10190_g1_i1	0	2	0	5	4	4	4	1	3	0	0.16	0	0.38	0.4	0.34	0.29	0.08	0.29	896	1	769	85.83	pper:18767813 guanosine nucleotide diphosphate dissociation inhibitor At5g09550	pper:18767813	K17255	445	190	445	57.53	518.8	6e-145	254/256	99	254/256	99	0/256	0	+1
c12993_g1_i1	3497	4950	6396	9436	3546	5622	8572	6469	6866	117.14	151.38	204.85	280.14	140.74	186.23	239.73	214.07	259.01	1931	178	1507	68.88	pper:18770643 guanosine nucleotide diphosphate dissociation inhibitor 1	pper:18770643	K17255	444	1	443	99.77	893.3	2e-257	439/443	99	442/443	99	0/443	0	+1
c48607_g1_i1	0	0	0	0	2	1	0	0	0	0	0	0	0	0.56	0.25	0	0	0	458	30	459	93.89	pper:18773308 guanosine nucleotide diphosphate dissociation inhibitor At5g09550	pper:18773308	K17255	443	278	420	32.28	298.9	5e-79	143/143	100	143/143	100	0/143	0	+3
c55639_g1_i1	0	0	1	1	0	2	0	0	0	0	0	1	0.96	0	2.22	0	0	0	269	85	1	31.6	fve:101299707 guanosine nucleotide diphosphate dissociation inhibitor At5g09550	fve:101299707	K17255	444	335	362	6.31	63.5	2e-08	28/28	100	28/28	100	0/28	0	-3
c65128_g1_i1	0	0	0	0	0	0	0	0	0	0	0	0	0	0	0	0	0	0	214	2	215	100	jre:109005027 guanosine nucleotide diphosphate dissociation inhibitor 1	jre:109005027	K17255	444	179	249	15.99	144.1	9e-33	67/71	94	70/71	98	0/71	0	+2
c47456_g1_i1	0	0	0	0	0	0	0	3	0	0	0	0	0	0	0	0	4.7	0	244	3	243	98.77	rno:25277 Mfge8, AGS, MFGME8, MFGMP-E8, OAcGD3S; milk fat globule-EGF factor 8 protein	rno:25277	K17253	427	55	134	18.74	163.7	1e-38	73/80	91	78/80	97	0/80	0	+3
c77166_g1_i1	0	0	0	0	0	0	0	2	0	0	0	0	0	0	0	0	2.35	0	260	1	259	99.62	mmu:17304 Mfge8, AA408458, AI325141, MFG-E8, MP47, Mfgm, P47, SED1, lactadherin; milk fat globule-EGF factor 8 protein	mmu:17304	K17253	463	312	397	18.57	182.6	3e-44	86/86	100	86/86	100	0/86	0	+1
c80036_g1_i1	0	0	0	0	3	0	0	3	0	0	0	0	0	1.32	0	0	1.15	0	370	1	370	100	mmu:17304 Mfge8, AA408458, AI325141, MFG-E8, MP47, Mfgm, P47, SED1, lactadherin; milk fat globule-EGF factor 8 protein	mmu:17304	K17253	463	173	295	26.57	256.9	2e-66	123/123	100	123/123	100	0/123	0	+1
c1317_g1_i1	0	0	0	1	0	0	0	0	0	0	0	0	0.64	0	0	0	0	0	300	2	299	99.33	pper:18779862 anthocyanidin 3-O-glucoside 2''-O-glucosyltransferase	pper:18779862	K17193	459	286	384	21.57	199.1	3e-49	97/99	97	97/99	97	0/99	0	+2
c50535_g1_i1	2	0	0	0	0	0	0	1	0	1.69	0	0	0	0	0	0	0.88	0	280	269	2	95.71	pper:18779862 anthocyanidin 3-O-glucoside 2''-O-glucosyltransferase	pper:18779862	K17193	459	1	89	19.39	188	7e-46	88/89	98	89/89	100	0/89	0	-1
c8952_g1_i2	3	8	14	109	3	5	19	24	44	0.23	0.55	1.01	7.32	0.27	0.38	1.21	1.79	3.77	980	114	981	88.57	pper:18788899 non-lysosomal glucosylceramidase	pper:18788899	K17108	952	1	280	29.41	565.1	8e-159	276/289	95	278/289	96	9/289	3	+3
c24522_g2_i1	270	306	447	900	344	487	717	551	637	7.03	7.27	11.12	20.74	10.61	12.52	15.56	14.16	18.64	2422	2	1475	60.86	pper:18788899 non-lysosomal glucosylceramidase	pper:18788899	K17108	952	274	764	51.58	1016.9	2e-294	489/491	99	489/491	99	0/491	0	+2
c34043_g1_i2	2	3	1	1	0	2	4	1	0	0.18	0.25	0.09	0.08	0	0.18	0.31	0.09	0	843	746	599	17.56	pper:18788899 non-lysosomal glucosylceramidase	pper:18788899	K17108	952	278	326	5.15	101.7	2e-19	47/49	95	48/49	97	0/49	0	-3
c45436_g3_i1	671	813	959	1890	537	671	1311	1047	956	11.07	12.22	15.1	27.57	10.5	10.91	18	17.04	17.7	3695	556	3379	76.43	pper:18793686 non-lysosomal glucosylceramidase	pper:18793686	K17108	941	1	941	100	1950.3	0	934/941	99	937/941	99	0/941	0	+1
c62183_g1_i1	0	0	0	1	2	0	0	0	1	0	0	0	0.74	1.76	0	0	0	0.99	288	289	118	59.72	pper:18788899 non-lysosomal glucosylceramidase	pper:18788899	K17108	952	344	400	5.99	99	5e-19	48/57	84	48/57	84	0/57	0	-1
c30375_g1_i1	561	517	380	485	718	901	317	277	266	19.04	16.02	12.33	14.59	28.87	30.24	8.98	9.29	10.17	1909	357	1308	49.87	pper:18793885 annexin D5	pper:18793885	K17098	317	1	317	100	624	3e-176	314/317	99	316/317	99	0/317	0	+3
c34482_g1_i1	5242	5720	7172	6449	3024	4170	11937	9921	8687	238.06	237.46	311.74	259.98	162.61	187.72	453.62	445.52	445.4	1482	148	1096	64.04	pper:18775159 annexin D2	pper:18775159	K17098	316	1	316	100	610.5	2e-172	313/316	99	314/316	99	0/316	0	+1
c38599_g1_i1	0	0	0	0	0	0	0	0	1	0	0	0	0	0	0	0	0	2.4	237	25	199	73.84	pper:18772589 annexin D2	pper:18772589	K17098	288	140	197	20.14	107.5	1e-21	55/58	94	56/58	96	0/58	0	+1
c47363_g1_i1	212	179	191	380	283	392	597	465	399	11.52	8.9	9.94	18.35	18.19	21.15	27.18	25	24.52	1275	42	984	73.96	pper:18784828 annexin D4	pper:18784828	K17098	314	1	314	100	627.9	1e-177	310/314	98	312/314	99	0/314	0	+3
c47695_g1_i1	0	1	0	0	0	0	0	0	1	0	0.47	0	0	0	0	0	0	0.61	333	2	185	55.26	pper:18785270 annexin-like protein RJ4 isoform X1	pper:18785270	K17098	314	254	314	19.43	121.3	1e-25	60/61	98	61/61	100	0/61	0	+2
c61102_g1_i1	4	3	0	0	0	2	4	2	3	0.3	0.2	0	0	0	0.15	0.25	0.15	0.25	991	1	886	89.4	pper:18793264 annexin D1	pper:18793264	K17098	316	22	316	93.35	523.5	3e-146	294/295	99	294/295	99	0/295	0	+1
c75103_g1_i1	0	0	0	0	0	0	1	0	0	0	0	0	0	0	0	4.72	0	0	204	33	111	38.73	pper:18793264 annexin D1	pper:18793264	K17098	316	1	26	8.23	53.9	1e-05	25/26	96	25/26	96	0/26	0	+3
c79173_g1_i1	213	277	333	538	382	553	694	506	498	8.51	10.11	12.72	19.06	18.07	21.87	23.17	19.97	22.43	1655	81	1140	64.05	pper:18786770 annexin D3	pper:18786770	K17098	353	1	353	100	670.6	2e-190	339/353	96	344/353	97	0/353	0	+3
c76650_g1_i1	0	0	0	0	3	0	0	0	0	0	0	0	0	8.01	0	0	0	0	222	3	129	57.21	ncc:104948160 anxa4; annexin A4	ncc:104948160	K17093	320	279	320	13.13	89	4e-16	42/42	100	42/42	100	0/42	0	+3
c66970_g1_i1	0	0	0	0	2	0	0	0	0	0	0	0	0	4.13	0	0	0	0	233	3	234	99.57	hsa:302 ANXA2, ANX2, ANX2L4, CAL1H, HEL-S-270, LIP2, LPC2, LPC2D, P36, PAP-IV; annexin A2	hsa:302	K17092	339	223	299	22.71	157.9	7e-37	77/77	100	77/77	100	0/77	0	+3
c72052_g1_i1	0	0	0	0	0	0	0	4	0	0	0	0	0	0	0	0	11.07	0	220	2	221	100	hsa:302 ANXA2, ANX2, ANX2L4, CAL1H, HEL-S-270, LIP2, LPC2, LPC2D, P36, PAP-IV; annexin A2	hsa:302	K17092	339	52	124	21.53	141	8e-32	73/73	100	73/73	100	0/73	0	+2
c78878_g1_i1	0	0	0	0	8	0	0	0	0	0	0	0	0	11.74	0	0	0	0	251	3	252	99.6	mmu:12306 Anxa2, AW215814, Cal1h; annexin A2	mmu:12306	K17092	339	242	324	24.48	167.2	1e-39	83/83	100	83/83	100	0/83	0	+3
c13143_g1_i1	7282	8069	6375	8457	5692	8077	6956	5404	5011	183.86	185.84	153.79	189.05	170.37	201.33	146.41	134.7	142.24	2490	205	1972	71	pper:18792373 transmembrane 9 superfamily member 1	pper:18792373	K17087	589	1	589	100	1121.3	0	567/589	96	567/589	96	0/589	0	+1
c24896_g1_i1	2850	2494	1686	2197	1279	1644	2033	1665	1732	60.63	48.38	34.26	41.36	32.26	34.5	36.03	34.96	41.39	2914	345	2259	65.72	pper:18770689 transmembrane 9 superfamily member 10	pper:18770689	K17086	638	1	638	100	1310.4	0	635/638	99	637/638	99	0/638	0	+3
c36372_g1_i1	3515	4594	4694	6553	3564	4691	6269	4608	4790	75.85	90.4	96.75	125.14	91.19	99.86	112.69	98.14	116.12	2876	486	2409	66.9	pper:18782040 transmembrane 9 superfamily member 7	pper:18782040	K17086	641	1	641	100	1295.8	0	639/641	99	639/641	99	0/641	0	+3
c36377_g1_i1	5485	6877	7715	9223	5991	7199	7879	6864	6192	130.07	148.73	174.78	193.6	168.43	168.48	155.7	160.67	165.03	2637	358	2275	72.73	pper:18788541 transmembrane 9 superfamily member 8	pper:18788541	K17086	639	1	639	100	1302.7	0	638/639	99	639/639	100	0/639	0	+1
c54610_g1_i1	0	0	0	0	0	0	0	0	0	0	0	0	0	0	0	0	0	0	268	2	269	100	egr:104436084 transmembrane 9 superfamily member 8	egr:104436084	K17086	636	48	136	13.99	153.7	1e-35	72/89	80	82/89	92	0/89	0	+2
c43738_g1_i1	246	295	323	409	300	367	364	317	254	6.4	7	8.03	9.43	9.26	9.43	7.9	8.15	7.43	2422	365	2141	73.37	pper:18773625 transmembrane 9 superfamily member 5	pper:18773625	K17085	592	1	592	100	1152.5	0	568/592	95	571/592	96	0/592	0	+2
c42348_g1_i1	689	734	974	1031	542	637	1530	1255	1145	29.78	28.99	40.29	39.55	27.74	27.28	55.31	53.63	55.85	1546	220	1090	56.34	pper:18787879 prohibitin-1, mitochondrial	pper:18787879	K17081	290	1	290	100	558.9	9e-157	289/290	99	289/290	99	0/290	0	+1
c42348_g3_i1	532	644	862	866	375	548	1417	1064	935	22.99	25.44	35.65	33.22	19.19	23.47	51.23	45.47	45.6	1546	1	958	61.97	pper:18779410 prohibitin-1, mitochondrial	pper:18779410	K17081	346	28	346	92.2	518.5	1e-144	317/319	99	317/319	99	0/319	0	+1
c50690_g1_i1	0	1	0	0	2	0	0	0	0	0	0.51	0	0	1.24	0	0	0	0	323	3	324	99.69	hsa:11331 PHB2, BAP, BCAP37, Bap37, PNAS-141, REA, hBAP, p22; prohibitin 2	hsa:11331	K17081	299	139	245	35.79	196.8	2e-48	107/107	100	107/107	100	0/107	0	+3
c78602_g1_i1	3974	3927	2117	1477	1660	2181	2703	2275	2134	197.36	178.36	100.67	65.15	97.6	107.46	112.42	111.76	119.76	1374	104	938	60.77	pper:18784191 prohibitin-3, mitochondrial	pper:18784191	K17080	278	1	278	100	532.3	8e-149	278/278	100	278/278	100	0/278	0	+2
c4268_g1_i1	2	0	0	1	0	0	0	0	0	0.47	0	0	0.21	0	0	0	0	0	463	2	395	85.1	aalt:CC77DRAFT_947839 alcohol oxidase p68	aalt:CC77DRAFT_947839	K17066	665	535	665	19.7	276.2	3e-72	131/131	100	131/131	100	0/131	0	+2
c67959_g1_i1	2	0	0	0	0	0	0	0	0	3.33	0	0	0	0	0	0	0	0	238	3	237	98.74	cfj:CFIO01_03820 GMC oxidoreductase	cfj:CFIO01_03820	K17066	669	577	654	11.66	158.7	4e-37	78/78	100	78/78	100	0/78	0	+3
c7518_g1_i1	0	1	0	13	0	1	2	0	4	0	0.43	0	5.45	0	0.48	0.81	0	2.2	345	145	346	58.55	pper:18793803 dynamin-related protein 3A isoform X1	pper:18793803	K17065	779	1	63	8.09	113.2	3e-23	63/67	94	63/67	94	4/67	5	+1
c16706_g1_i2	938	973	1378	2083	668	851	1547	1306	1289	18.24	17.25	25.59	35.83	15.4	16.31	25.05	25.06	28.14	3168	193	2704	79.29	pper:18768070 dynamin-related protein 3A	pper:18768070	K17065	837	1	837	100	1634.8	0	833/837	99	836/837	99	0/837	0	+1
c38242_g1_i1	219	301	338	538	197	225	580	429	462	5.39	6.76	7.95	11.73	5.75	5.47	11.9	10.43	12.79	2548	2	2171	85.16	pper:18793803 dynamin-related protein 3A isoform X1	pper:18793803	K17065	779	57	779	92.81	1376.7	0	708/723	97	713/723	98	0/723	0	+2
c51778_g1_i1	0	0	0	0	0	0	0	3	0	0	0	0	0	0	0	0	5.1	0	240	105	240	56.67	cann:107848823 dynamin-related protein 3A-like	cann:107848823	K17065	762	337	381	5.91	75.5	4e-12	39/45	86	41/45	91	0/45	0	+3
c40914_g1_i1	2192	2211	2965	3780	1841	3197	4117	2823	2918	52.02	47.86	67.23	79.41	51.8	74.88	81.43	66.14	77.83	2635	1036	2326	48.99	pper:18779737 DNA ligase 1	pper:18779737	K17046	577	146	577	74.87	359	2e-96	419/432	96	421/432	97	2/432	0	+1
c42812_g1_i1	241	224	373	626	178	293	507	370	423	6.33	5.37	9.36	14.55	5.54	7.6	11.1	9.59	12.49	2403	687	1959	52.98	pper:18776033 glutamic acid-rich protein isoform X1	pper:18776033	K17046	584	127	550	72.6	435.6	2e-119	422/424	99	422/424	99	0/424	0	+3
c16246_g1_i1	0	1	0	0	2	0	0	0	0	0	0.88	0	0	2.06	0	0	0	0	275	1	274	99.64	ani:AN4667.2 hypothetical protein	ani:AN4667	K16945	380	128	218	23.95	183	2e-44	88/91	96	90/91	98	0/91	0	+1
c15857_g1_i1	0	0	0	2	0	0	0	0	0	0	0	0	0.39	0	0	0	0	0	487	2	86	17.45	pper:18778954 uncharacterized protein LOC18778954 isoform X1	pper:18778954	K16912	670	219	246	4.18	50.1	0.0004	22/28	78	26/28	92	0/28	0	+2
c39138_g1_i2	0	0	0	2	0	0	0	0	0	0	0	0	0.32	0	0	0	0	0	548	440	548	19.89	pper:18778954 uncharacterized protein LOC18778954 isoform X1	pper:18778954	K16912	670	243	278	5.37	72	1e-10	34/36	94	34/36	94	0/36	0	+2
c77305_g1_i1	0	0	0	0	0	0	0	0	1	0	0	0	0	0	0	0	0	0.52	353	353	137	61.47	pper:18778954 uncharacterized protein LOC18778954 isoform X1	pper:18778954	K16912	670	585	656	10.75	146	4e-33	70/72	97	71/72	98	0/72	0	-2
c44600_g1_i1	552	812	1402	2502	734	1005	1260	1001	1206	12.15	16.3	29.49	48.76	19.16	21.83	23.11	21.75	29.83	2823	163	2233	73.36	pper:18784897 DEAD-box ATP-dependent RNA helicase 7	pper:18784897	K16911	690	1	690	100	1133.2	0	686/690	99	686/690	99	0/690	0	+1
c24017_g1_i1	1	0	0	1	0	1	0	0	1	0.24	0	0	0.22	0	0.25	0	0	0.29	455	288	84	45.05	pper:18776906 dCTP pyrophosphatase 1	pper:18776906	K16904	137	1	68	49.64	115.5	7e-24	60/68	88	60/68	88	0/68	0	-1
c53604_g1_i1	385	255	270	234	290	333	414	394	267	28.07	17.05	18.89	15.2	25	24.2	25.39	28.47	22.11	1006	409	820	40.95	pper:18776906 dCTP pyrophosphatase 1	pper:18776906	K16904	137	1	137	100	273.9	4e-71	136/137	99	136/137	99	0/137	0	+1
c59381_g1_i1	1375	1869	1037	1237	5053	6546	780	623	450	84.91	105.69	61.38	67.96	369.17	402.06	40.43	38.1	31.48	1148	33	435	35.1	pper:18767882 dCTP pyrophosphatase 1	pper:18767882	K16904	135	1	135	100	262.7	9e-68	132/135	97	133/135	98	1/135	0	+3
c27016_g1_i1	1492	897	316	238	543	713	358	284	233	39.74	21.8	8.04	5.61	17.14	18.75	7.95	7.47	6.98	2372	840	2151	55.31	pper:18776298 tryptophan aminotransferase-related protein 2	pper:18776298	K16903	437	1	437	100	847.8	1e-243	417/437	95	424/437	97	0/437	0	+3
c29677_g1_i1	10	13	3	4	4	15	11	3	1	0.48	0.57	0.14	0.17	0.23	0.71	0.44	0.14	0.05	1420	98	2	6.83	pper:18776298 tryptophan aminotransferase-related protein 2	pper:18776298	K16903	437	1	32	7.32	54.3	6e-05	27/32	84	28/32	87	0/32	0	-1
c61167_g1_i1	4	2	1	1	4	1	1	3	0	0.27	0.12	0.06	0.06	0.32	0.07	0.06	0.2	0	1072	976	301	63.06	pper:18776298 tryptophan aminotransferase-related protein 2	pper:18776298	K16903	437	181	375	44.62	374	3e-101	188/225	83	192/225	85	30/225	13	-2
c45592_g1_i1	1028	1791	1825	2941	890	1496	1769	1304	1418	21.81	34.64	36.98	55.2	22.38	31.3	31.26	27.3	33.79	2922	319	2521	75.39	pper:18766008 two pore calcium channel protein 1	pper:18766008	K16900	734	1	734	100	1404	0	716/734	97	727/734	99	0/734	0	+1
c28556_g1_i1	33849	38712	57638	62137	20426	25166	96046	77722	74011	1141.85	1192.29	1859.11	1857.86	816.44	839.54	2705.19	2590.17	2811.87	1919	203	1745	80.41	pper:18781566 gamma aminobutyrate transaminase 3, chloroplastic	pper:18781566	K16871	514	1	514	100	1029.2	3e-298	504/514	98	509/514	99	0/514	0	+2
c34682_g1_i1	54	55	76	66	98	85	35	39	44	1.88	1.75	2.54	2.04	4.05	2.93	1.02	1.34	1.73	1862	74	1631	83.67	pper:18789237 phospholipase D Z	pper:18789237	K16860	519	1	519	100	1052.7	2e-305	511/519	98	515/519	99	0/519	0	+2
c67723_g1_i1	0	0	1	0	2	0	1	0	0	0	0	0.69	0	1.57	0	0.64	0	0	298	298	4	98.99	pper:18789237 phospholipase D Z	pper:18789237	K16860	519	12	78	12.91	114.8	8e-24	66/98	67	66/98	67	31/98	31	-2
c69972_g1_i1	0	0	0	0	3	0	0	0	0	0	0	0	0	5.71	0	0	0	0	237	1	238	100.42	mmu:104759 Pld4, AI132321, thss; phospholipase D family, member 4	mmu:104759	K16860	503	415	493	15.71	167.2	1e-39	79/79	100	79/79	100	0/79	0	+1
c73050_g1_i1	0	0	0	0	5	0	0	0	0	0	0	0	0	9.7	0	0	0	0	236	1	235	99.58	hsa:23646 PLD3, AD19, HU-K4, HUK4, SCA46; phospholipase D family member 3	hsa:23646	K16860	490	88	165	15.92	160.2	1e-37	78/78	100	78/78	100	0/78	0	+1
c78629_g1_i1	0	0	0	0	0	0	0	2	0	0	0	0	0	0	0	0	2.39	0	259	2	260	100	mmu:18807 Pld3, Sam-9; phospholipase D family, member 3	mmu:18807	K16860	488	393	478	17.62	178.7	4e-43	86/86	100	86/86	100	0/86	0	+2
c79553_g1_i1	0	0	0	0	2	0	0	0	0	0	0	0	0	4.22	0	0	0	0	232	1	232	100	nfu:107377938 T-lymphoma invasion and metastasis-inducing protein 2-like	nfu:107377938	K16847	1465	1073	1149	5.26	147.1	1e-33	72/77	93	75/77	97	0/77	0	+1
c17666_g1_i1	2	0	2	3	0	1	5	2	0	0.19	0	0.18	0.25	0	0.09	0.4	0.19	0	829	2	734	88.42	pper:18766004 protein TPX2	pper:18766004	K16812	740	497	740	32.97	495.4	6e-138	240/244	98	242/244	99	0/244	0	+2
c53884_g1_i1	1	0	0	1	0	0	0	2	1	0.16	0	0	0.14	0	0	0	0.32	0.19	578	3	579	99.83	pper:18766004 protein TPX2	pper:18766004	K16812	740	230	422	26.08	368.6	6e-100	190/193	98	191/193	98	1/193	0	+3
c38925_g1_i1	625	789	963	1526	532	710	1045	906	897	15.3	17.62	22.53	33.07	15.44	17.16	21.32	21.9	24.69	2561	325	2020	66.22	pper:18769047 TBCC domain-containing protein 1 isoform X2	pper:18769047	K16810	564	1	564	100	1122.8	0	562/565	99	563/565	99	1/565	0	+1
c49478_g1_i1	0	0	0	0	2	0	0	0	0	0	0	0	0	9.13	0	0	0	0	204	3	204	99.02	hsa:55171 TBCCD1; TBCC domain containing 1	hsa:55171	K16810	557	392	458	12.03	148.3	5e-34	67/67	100	67/67	100	0/67	0	+3
c69689_g1_i1	0	0	0	0	0	2	0	0	0	0	0	0	0	0	5.61	0	0	0	224	1	223	99.55	lve:103087391 NUMA1; nuclear mitotic apparatus protein 1	lve:103087391	K16808	2140	422	495	3.46	107.5	1e-21	57/74	77	64/74	86	0/74	0	+1
c57031_g1_i1	0	0	0	0	2	0	0	0	0	0	0	0	0	5.08	0	0	0	0	224	2	224	99.55	hsa:81610 FAM83D, C20orf129, CHICA, dJ616B8.3; family with sequence similarity 83 member D	hsa:81610	K16805	585	381	454	12.65	72.4	4e-11	74/74	100	74/74	100	0/74	0	+2
c43367_g1_i1	704	887	1127	2751	618	732	1524	1220	1097	5.94	6.81	9.07	20.5	6.19	6.08	10.68	10.15	10.37	7014	439	6481	86.16	pper:18788242 protein MOR1 isoform X1	pper:18788242	K16803	2015	1	2015	100	3818.5	0	1975/2015	98	1984/2015	98	1/2015	0	+1
c66784_g1_i1	0	0	0	0	2	0	0	0	0	0	0	0	0	6.83	0	0	0	0	213	3	213	99.06	hsa:9793 CKAP5, CHTOG, MSPS, TOG, TOGp, ch-TOG; cytoskeleton associated protein 5	hsa:9793	K16803	2032	181	250	3.44	141.4	6e-32	70/70	100	70/70	100	0/70	0	+3
c41984_g2_i1	181	232	223	171	176	264	322	232	125	8.76	10.27	10.33	7.35	10.09	12.68	13.05	11.11	6.84	1404	633	903	19.3	pper:18783033 biogenesis of lysosome-related organelles complex 1 subunit 2	pper:18783033	K16750	119	30	119	75.63	172.6	2e-40	89/90	98	89/90	98	0/90	0	+3
c74367_g1_i1	1	0	4	1	0	0	0	0	0	0.31	0	1.23	0.29	0	0	0	0	0	401	39	402	90.77	pper:18780175 abnormal spindle-like microcephaly-associated protein homolog	pper:18780175	K16743	1415	1207	1327	8.55	231.9	6e-59	118/121	97	121/121	100	0/121	0	+3
c3527_g1_i1	279	281	454	945	556	658	603	483	469	7.38	6.78	11.48	22.14	17.44	17.19	13.3	12.62	13.96	2386	365	2108	73.09	pper:18779028 65-kDa microtubule-associated protein 1	pper:18779028	K16732	581	1	581	100	1131.7	0	577/581	99	579/581	99	0/581	0	+2
c22594_g1_i1	3	1	4	3	0	2	5	0	3	0.19	0.06	0.24	0.17	0	0.12	0.26	0	0.21	1134	17	1091	94.8	pper:18785948 65-kDa microtubule-associated protein 5	pper:18785948	K16732	565	208	565	63.36	599	5e-169	334/358	93	336/358	93	0/358	0	+2
c24632_g1_i1	0	2	2	7	2	1	6	3	2	0	0.16	0.17	0.54	0.2	0.09	0.44	0.26	0.2	885	3	717	80.79	pper:18784876 65-kDa microtubule-associated protein 3 isoform X1	pper:18784876	K16732	705	468	705	33.76	456.8	3e-126	230/238	96	232/238	97	0/238	0	+3
[truncated: 64,660 more rows]

## Sheet: Summary IDs
Query_ID	Target_Accession	KO_ID		Query_ID(unigene contig)	Target_Accession	N° KO_ID
c46441_g1_i1	pper:18788215	K22503		66362	29115	11912
c80636_g1_i1	tbr:Tb927.6	K22503
[truncated: 29,113 more rows]
