# Supplementary material for: Whole Transcriptome Analyses of Apricots and Japanese Plum Fruits after 1-MCP (Ethylene-Inhibitor) and Ethrel (Ethylene-Precursor) Treatments Reveal New Insights into the Physiology of the Ripening Process
Source: Int J Mol Sci. 2022 Sep 20;23(19):11045. doi: 10.3390/ijms231911045 (PMC9569840; doi:10.3390/ijms231911045)
Supplement: Supplementary file 1 [file ijms-23-11045-s001.zip › Supplementary Tables/S8. Trinity_Unigene.fasta_blastx_KO_EUK_SNR.xlsx]

## Sheet: KO_EUK
Query_ID	SNR-T0-A_Read_Count	SNR-T0-B_Read_Count	SNR-T0-C_Read_Count	SNR-T1-A_Read_Count	SNR-T1-B_Read_Count	SNR-T1-C_Read_Count	SNR-T2-A_Read_Count	SNR-T2-B_Read_Count	SNR-T2-C_Read_Count	SNR-T0-A_FPKM	SNR-T0-B_FPKM	SNR-T0-C_FPKM	SNR-T1-A_FPKM	SNR-T1-B_FPKM	SNR-T1-C_FPKM	SNR-T2-A_FPKM	SNR-T2-B_FPKM	SNR-T2-C_FPKM	Query_Length	Query_Start	Query_End	Query_Coverage	Target_Description	Target_Accession	KO_ID	Target_Length	Target_Start	Target_End	Target_Coverage	Bit	e-value	Identites	Identites (%)	Positives	Positives (%)	Gaps	Gaps (%)	Query_Frame
c0_g1_i1	0	0	0	0	0	0	0	0	0	0	0	0	0	0	0	0	0	0	231				No hit
c4_g1_i1	1	0	1	0	0	0	0	2	0	1.56	0	1.36	0	0	0	0	2.32	0	260	261	93	65	pper:18773214 uncharacterized protein LOC18773214	pper:18773214	.	159	21	75	34.59	97.1	1e-18	45/56	80	51/56	91	1/56	1	-1
c8_g1_i1	1	0	0	0	0	0	0	0	0	3.5	0	0	0	0	0	0	0	0	223	224	2	100	pper:18770132 F-box protein SKIP23	pper:18770132	.	415	194	267	17.83	151	8e-35	72/74	97	74/74	100	0/74	0	-1
c9_g1_i1	0	2	0	0	1	0	0	0	0	0	8.84	0	0	3.98	0	0	0	0	218				No hit
c14_g1_i1	0	0	0	0	0	0	0	0	0	0	0	0	0	0	0	0	0	0	225				No hit
c17_g1_i1	0	0	0	2	0	0	0	0	0	0	0	0	1.76	0	0	0	0	0	300				No hit
c21_g1_i1	0	0	0	0	0	0	0	0	0	0	0	0	0	0	0	0	0	0	205	158	86	35.61	pper:18785369 leucine-rich repeat receptor-like serine/threonine-protein kinase BAM1	pper:18785369	.	531	508	531	4.52	48.1	0.0006	20/24	83	21/24	87	0/24	0	-1
c22_g1_i1	0	0	1	0	0	2	1	0	0	0	0	1.91	0	0	3.32	1.53	0	0	242				No hit
c23_g1_i1	2	2	0	0	1	1	2	0	0	6.12	6.64	0	0	3	2.29	4.16	0	0	228	2	227	99.12	pper:18793201 protein SUPPRESSOR OF npr1-1, CONSTITUTIVE 1	pper:18793201	.	1191	1076	1150	6.3	156.4	2e-36	73/75	97	75/75	100	0/75	0	+2
c24_g1_i1	0	1	0	0	0	2	1	0	0	0	2.72	0	0	0	3.78	1.73	0	0	236	3	237	99.58	pper:109947792 7-deoxyloganetin glucosyltransferase-like	pper:109947792	K21374	486	379	456	16.05	167.9	6e-40	75/78	96	76/78	97	0/78	0	+3
c25_g1_i1	0	0	0	0	0	2	0	0	0	0	0	0	0	0	0.45	0	0	0	476				No hit
c27_g1_i1	1	2	7	3	2	2	2	1	1	0.09	0.18	0.53	0.27	0.16	0.14	0.14	0.06	0.07	1028	526	919	38.33	pper:109947231 uncharacterized protein LOC109947231	pper:109947231	.	1367	1192	1324	9.73	107.1	6e-21	57/134	42	81/134	60	4/134	2	+1
c29_g1_i1	0	0	0	1	0	0	0	0	0	0	0	0	1.01	0	0	0	0	0	288				No hit
c31_g1_i1	0	0	0	0	0	0	1	2	0	0	0	0	0	0	0	0.18	0.34	0	536				No hit
c32_g1_i1	0	0	0	0	0	0	1	0	1	0	0	0	0	0	0	1.73	0	1.89	236				No hit
c33_g1_i1	2	4	5	2	3	4	4	8	6	0.76	1.6	1.67	0.77	1.08	1.2	1.18	2.27	1.82	411				No hit
c35_g1_i1	0	0	1	0	0	0	2	4	0	0	0	0.26	0	0	0	0.47	0.89	0	462				No hit
c36_g1_i1	0	1	0	0	0	0	0	2	0	0	0.99	0	0	0	0	0	1.38	0	297				No hit
c38_g1_i1	0	2	0	0	0	0	0	1	1	0	0.78	0	0	0	0	0	0.28	0.3	415				No hit
c40_g1_i1	1	0	0	0	2	1	0	0	0	0.39	0	0	0	0.73	0.3	0	0	0	409	1	409	100	pper:18792174 endoglucanase 8	pper:18792174	K01179	498	360	495	27.31	282.3	4e-74	135/136	99	135/136	99	0/136	0	+1
c41_g1_i1	1	2	0	0	0	0	0	1	0	0.68	1.43	0	0	0	0	0	0.5	0	328				No hit
c42_g1_i1	0	3	2	2	3	4	0	0	0	0	0.97	0.54	0.63	0.88	0.98	0	0	0	454				No hit
c43_g1_i1	1	0	1	0	1	1	1	0	0	0.61	0	0.53	0	0.58	0.48	0.46	0	0	340				No hit
c45_g1_i1	0	0	0	0	0	0	1	0	0	0	0	0	0	0	0	1.36	0	0	248	1	247	99.6	pper:18770940 uncharacterized protein LOC18770940 isoform X1	pper:18770940	.	3195	609	690	2.57	171.4	6e-41	81/82	98	82/82	100	0/82	0	+1
c46_g1_i1	0	0	0	0	0	0	0	0	0	0	0	0	0	0	0	0	0	0	245				No hit
c47_g1_i1	0	0	0	0	0	0	1	1	0	0	0	0	0	0	0	0.55	0.55	0	319				No hit
c48_g1_i1	3	1	1	0	0	0	0	0	0	3.18	1.13	0.93	0	0	0	0	0	0	286				No hit
c49_g1_i1	0	2	0	0	0	0	0	0	0	0	11.12	0	0	0	0	0	0	0	211	2	212	100	pper:109950408 serine/threonine receptor-like kinase NFP	pper:109950408	.	328	43	112	21.34	94	1e-17	45/70	64	57/70	81	0/70	0	+2
c50_g1_i1	1	1	0	0	0	0	1	1	1	0.46	0.49	0	0	0	0	0.35	0.34	0.37	378				No hit
c52_g1_i1	0	1	2	2	2	0	0	3	0	0	0.18	0.31	0.37	0.33	0	0	0.4	0	621				No hit
c56_g1_i1	0	0	0	0	0	0	0	0	0	0	0	0	0	0	0	0	0	0	216				No hit
c57_g1_i1	0	1	0	0	0	1	0	5	0	0	0.7	0	0	0	0.52	0	2.48	0	330				No hit
c58_g1_i1	0	0	1	3	1	0	1	2	0	0	0	0.13	0.47	0.14	0	0.12	0.22	0	692	286	28	37.43	pper:18777189 transcription factor MYB1R1	pper:18777189	.	298	1	86	28.86	172.2	1e-40	84/86	97	85/86	98	0/86	0	-3
c59_g1_i1	0	2	3	0	0	0	0	0	0	0	1.03	1.28	0	0	0	0	0	0	370				No hit
c60_g1_i1	1	0	4	0	2	0	0	0	1	0.72	0	2.53	0	1.38	0	0	0	0.57	321				No hit
c63_g1_i1	0	0	0	0	0	2	0	0	0	0	0	0	0	0	2.23	0	0	0	264	1	265	100.38	pper:18780381 G-type lectin S-receptor-like serine/threonine-protein kinase At4g27290 isoform X1	pper:18780381	.	818	700	786	10.64	169.5	2e-40	82/88	93	83/88	94	1/88	1	+1
c65_g1_i1	0	0	1	0	0	0	0	0	0	0	0	0.74	0	0	0	0	0	0	305				No hit
c68_g1_i1	0	0	2	3	2	0	0	0	0	0	0	0.65	1.13	0.71	0	0	0	0	415				No hit
c69_g1_i1	0	0	0	0	0	0	0	0	0	0	0	0	0	0	0	0	0	0	293				No hit
c70_g1_i1	0	0	0	0	2	1	0	0	2	0	0	0	0	0.48	0.2	0	0	0.41	500				No hit
c71_g1_i1	0	0	1	0	1	2	0	0	0	0	0	0.93	0	1.03	1.63	0	0	0	286				No hit
c77_g1_i1	0	0	0	0	0	0	1	0	0	0	0	0	0	0	0	4.28	0	0	204				No hit
c78_g1_i1	0	1	2	1	1	6	0	0	0	0	0.11	0.18	0.11	0.1	0.5	0	0	0	894				No hit
c79_g1_i1	0	0	0	0	0	0	0	0	0	0	0	0	0	0	0	0	0	0	210				No hit
c80_g1_i2	0	0	0	1	1	1	1	0	0	0	0	0	0.3	0.28	0.23	0.23	0	0	465				No hit
c81_g1_i1	1	0	3	3	0	5	0	2	1	0.84	0	2.2	2.48	0	3.25	0	1.25	0.65	306				No hit
c84_g1_i1	0	0	0	0	0	0	0	0	0	0	0	0	0	0	0	0	0	0	221	6	198	87.33	hsa:107984975 protein GVQW1-like	hsa:107984975	.	80	13	76	80	54.3	1e-05	34/64	53	39/64	60	0/64	0	+3
c92_g1_i1	1	0	0	0	0	3	0	0	0	1.46	0	0	0	0	3.34	0	0	0	264				No hit
c93_g1_i1	0	0	0	1	0	0	3	1	0	0	0	0	0.35	0	0	0.81	0.26	0	428				No hit
c94_g1_i1	0	0	0	0	0	0	0	0	0	0	0	0	0	0	0	0	0	0	218				No hit
c96_g1_i1	0	0	0	0	0	0	2	1	0	0	0	0	0	0	0	0.51	0.24	0	442				No hit
c104_g1_i1	1	0	0	0	0	0	0	0	0	0.56	0	0	0	0	0	0	0	0	350	254	2	72.29	pper:109947175 transcription termination factor MTERF8, chloroplastic	pper:109947175	.	527	1	84	15.94	166.4	3e-39	80/84	95	82/84	97	0/84	0	-2
c105_g1_i1	0	0	0	0	1	4	2	0	0	0	0	0	0	2.71	8.31	3.78	0	0	232				No hit
c107_g1_i1	0	0	0	0	0	1	0	0	0	0	0	0	0	0	0.24	0	0	0	463				No hit
c110_g1_i1	0	0	0	0	0	0	0	1	2	0	0	0	0	0	0	0	2.39	4.81	226				No hit
c111_g1_i1	0	0	2	0	2	1	0	0	0	0	0	1.07	0	1.17	0.48	0	0	0	340				No hit
c112_g1_i1	0	0	0	0	0	0	0	0	0	0	0	0	0	0	0	0	0	0	206				No hit
c115_g1_i1	1	2	2	6	6	8	2	1	4	0.15	0.32	0.27	0.95	0.86	0.98	0.24	0.11	0.49	684				No hit
c120_g1_i1	1	0	0	0	0	2	0	0	0	0.37	0	0	0	0	0.58	0	0	0	417				No hit
c121_g1_i1	1	0	1	0	0	0	1	0	0	0.41	0	0.36	0	0	0	0.31	0	0	399	247	1	61.9	pper:18768361 uncharacterized protein LOC18768361	pper:18768361	.	285	193	274	28.77	167.9	1e-39	81/82	98	82/82	100	0/82	0	-1
c122_g1_i1	0	0	0	0	0	0	0	0	0	0	0	0	0	0	0	0	0	0	286				No hit
c123_g1_i1	1	0	3	0	2	2	0	1	2	0.16	0	0.42	0	0.3	0.26	0	0.12	0.26	661				No hit
c123_g2_i1	0	0	0	0	0	0	0	0	0	0	0	0	0	0	0	0	0	0	235	198	9	80.85	pop:POPTR_0019s05530g POPTRDRAFT_780312; hypothetical protein	pop:POPTR_0019s05530g	.	217	40	102	29.03	54.3	1e-05	23/63	36	39/63	61	0/63	0	-3
c124_g1_i1	0	0	0	0	0	0	2	2	0	0	0	0	0	0	0	1.83	1.89	0	273				No hit
c125_g1_i1	0	0	0	0	0	3	1	0	0	0	0	0	0	0	1.01	0.33	0	0	390				No hit
c126_g1_i2	0	0	2	0	0	0	2	0	0	0	0	1.16	0	0	0	1	0	0	330	234	330	29.39	mdm:103444290 DUF724 domain-containing protein 7-like	mdm:103444290	.	795	33	64	4.03	59.7	3e-07	29/32	90	31/32	96	0/32	0	+3
c127_g1_i1	0	0	0	0	0	0	0	0	0	0	0	0	0	0	0	0	0	0	225				No hit
c130_g1_i1	0	0	0	0	1	0	0	0	0	0	0	0	0	1.69	0	0	0	0	254				No hit
c131_g1_i1	2	0	0	0	0	0	0	2	1	1.02	0	0	0	0	0	0	0.76	0.4	364				No hit
c134_g1_i1	0	0	0	0	0	0	0	0	0	0	0	0	0	0	0	0	0	0	301	300	84	72.09	pper:18778679 protein PLASTID TRANSCRIPTIONALLY ACTIVE 14 isoform X1	pper:18778679	.	490	78	149	14.69	100.9	1e-19	50/72	69	56/72	77	0/72	0	-3
c137_g1_i1	0	1	1	1	1	9	1	2	1	0	0.12	0.1	0.12	0.11	0.83	0.09	0.17	0.09	834				No hit
c139_g1_i1	0	0	0	0	0	0	0	0	0	0	0	0	0	0	0	0	0	0	205	2	206	100	pper:18788804 NADP-dependent malic enzyme isoform X1	pper:18788804	K00029	614	411	473	10.26	123.2	2e-26	63/68	92	63/68	92	5/68	7	+2
c141_g1_i1	0	0	2	0	0	0	0	0	0	0	0	1.35	0	0	0	0	0	0	314				No hit
c146_g1_i1	0	1	0	0	1	1	0	1	0	0	0.47	0	0	0.42	0.35	0	0.33	0	385	2	386	100	pper:18782933 shikimate O-hydroxycinnamoyltransferase	pper:18782933	K13065	443	10	134	28.22	180.3	2e-43	89/128	69	107/128	83	3/128	2	+2
c148_g1_i1	0	0	2	1	5	0	1	0	0	0	0	0.68	0.39	1.83	0	0.3	0	0	409	1	334	81.66	pper:109949493 protein JASON-like isoform X1	pper:109949493	.	439	321	439	27.11	208.8	6e-52	105/119	88	107/119	89	8/119	6	+1
c150_g1_i1	0	0	0	0	0	0	0	1	0	0	0	0	0	0	0	0	2.32	0	227				No hit
c151_g1_i1	0	0	0	0	0	0	0	0	0	0	0	0	0	0	0	0	0	0	347				No hit
c152_g1_i1	0	0	0	0	0	0	0	0	0	0	0	0	0	0	0	0	0	0	272				No hit
c155_g1_i1	0	0	0	1	0	1	0	0	0	0	0	0	1.06	0	0.84	0	0	0	284				No hit
c158_g1_i1	0	0	0	0	0	0	0	0	1	0	0	0	0	0	0	0	0	0.84	284				No hit
c159_g1_i1	0	1	0	4	3	0	0	0	0	0	0.42	0	1.64	1.15	0	0	0	0	400				No hit
c161_g1_i1	1	0	0	0	0	0	0	1	0	4.76	0	0	0	0	0	0	3.5	0	213				No hit
c163_g1_i1	0	3	0	3	0	1	0	0	0	0	1.55	0	1.48	0	0.39	0	0	0	369				No hit
c165_g1_i1	0	1	1	0	0	0	0	0	0	0	1.87	1.51	0	0	0	0	0	0	254				No hit
c166_g1_i1	0	0	0	3	0	0	1	0	2	0	0	0	0.82	0	0	0.21	0	0.43	488	3	489	99.8	pper:18782909 pentatricopeptide repeat-containing protein At1g25360	pper:18782909	.	836	19	180	19.38	308.9	5e-82	151/162	93	154/162	95	0/162	0	+3
c167_g1_i1	1	0	0	0	0	0	0	0	0	1.53	0	0	0	0	0	0	0	0	261				No hit
c168_g1_i1	1	0	3	2	10	4	0	0	1	0.16	0	0.42	0.33	1.51	0.52	0	0	0.13	661	70	400	50.08	pper:18787889 transcription activator GLK1 isoform X3	pper:18787889	.	539	432	539	20.04	226.1	6e-57	108/110	98	108/110	98	2/110	1	+1
c170_g1_i1	0	2	0	1	0	0	0	0	0	0	2.85	0	1.28	0	0	0	0	0	270				No hit
c171_g1_i1	4	6	2	4	4	2	5	4	4	2.02	3.19	0.89	2.02	1.92	0.79	1.93	1.51	1.6	365				No hit
c172_g1_i1	31	61	81	119	138	68	35	70	27	6.13	12.48	13.97	24.05	25.44	10.67	5.46	10.23	4.27	583	36	204	28.99	cmax:111472845 uncharacterized protein LOC111472845	cmax:111472845	.	91	1	59	64.84	82.4	9e-14	39/59	66	49/59	83	3/59	5	+3
c174_g1_i1	0	3	0	0	0	0	0	0	1	0	1.56	0	0	0	0	0	0	0.39	368				No hit
c175_g1_i1	1	1	0	0	0	0	0	0	0	1.2	1.28	0	0	0	0	0	0	0	277	1	202	72.92	pper:18770635 heat shock 70 kDa protein 18	pper:18770635	K03283	749	683	749	8.95	132.9	3e-29	63/67	94	64/67	95	0/67	0	+1
c176_g1_i1	0	0	1	2	0	3	1	0	0	0	0	0.27	0.63	0	0.74	0.24	0	0	452				No hit
c178_g1_i1	0	0	0	0	0	0	0	0	0	0	0	0	0	0	0	0	0	0	257				No hit
c180_g1_i1	0	0	1	0	2	1	0	0	3	0	0	0.66	0	1.44	0.58	0	0	1.76	317	2	317	99.68	pper:18776913 phospholipase D beta 1	pper:18776913	K01115	853	476	580	12.31	216.9	2e-54	105/105	100	105/105	100	0/105	0	+2
c181_g1_i1	1	0	2	0	1	1	1	1	1	1.53	0	2.68	0	1.49	1.17	1.09	1.14	1.17	261	111	261	57.85	pper:18779036 small ubiquitin-related modifier 2	pper:18779036	K12160	99	1	50	50.51	83.2	2e-14	42/50	84	43/50	86	0/50	0	+3
c182_g1_i1	0	0	0	3	0	0	0	0	0	0	0	0	5.14	0	0	0	0	0	252				No hit
c183_g1_i1	5	5	7	6	8	21	12	5	13	7.79	8.38	9.53	8.97	12.14	24.98	13.31	5.81	15.5	260				No hit
c184_g1_i1	0	0	0	0	0	0	0	0	0	0	0	0	0	0	0	0	0	0	228	1	229	100.44	pper:18790946 aspartyl protease family protein At5g10770	pper:18790946	.	486	389	464	15.64	126.3	2e-27	61/76	80	66/76	86	0/76	0	+1
c185_g1_i1	1	0	0	1	2	4	1	1	1	0.15	0	0	0.15	0.27	0.47	0.12	0.11	0.12	707				No hit
c187_g1_i1	0	0	0	0	0	0	0	3	0	0	0	0	0	0	0	0	1.44	0	334				No hit
c189_g1_i1	1	0	0	1	0	2	3	1	2	0.29	0	0	0.3	0	0.46	0.68	0.22	0.46	469				No hit
c190_g1_i1	0	0	0	0	0	1	0	2	0	0	0	0	0	0	0.19	0	0.36	0	516				No hit
c191_g1_i1	0	0	0	0	0	0	1	0	0	0	0	0	0	0	0	0.4	0	0	359				No hit
c192_g1_i1	1	0	0	0	0	1	0	0	0	0.48	0	0	0	0	0.38	0	0	0	371				No hit
c194_g1_i1	0	0	0	1	0	0	0	2	1	0	0	0	0.67	0	0	0	1.01	0.53	328				No hit
c195_g1_i1	0	0	0	0	0	0	0	0	0	0	0	0	0	0	0	0	0	0	234				No hit
c196_g1_i1	0	0	0	0	0	0	0	0	0	0	0	0	0	0	0	0	0	0	318				No hit
c197_g1_i1	1	0	0	2	0	0	0	0	0	1.46	0	0	2.81	0	0	0	0	0	264				No hit
c198_g1_i1	0	0	0	0	0	0	0	0	0	0	0	0	0	0	0	0	0	0	264				No hit
c199_g1_i1	0	0	3	0	0	0	0	1	0	0	0	0.57	0	0	0	0	0.16	0	552				No hit
c200_g1_i1	0	0	0	0	0	0	0	0	0	0	0	0	0	0	0	0	0	0	262				No hit
c200_g2_i1	0	0	0	0	0	1	0	0	0	0	0	0	0	0	0.37	0	0	0	376				No hit
c201_g1_i1	2	2	0	0	0	0	0	2	0	1.16	1.23	0	0	0	0	0	0.87	0	346				No hit
c203_g1_i1	0	1	2	3	1	1	1	2	2	0	0.34	0.57	0.99	0.31	0.26	0.25	0.48	0.52	443				No hit
c205_g1_i1	0	1	1	2	2	2	0	2	5	0	0.56	0.47	1.07	1.02	0.84	0	0.8	2.11	357				No hit
c206_g1_i1	0	0	0	0	0	1	0	1	0	0	0	0	0	0	2.23	0	2.21	0	229	28	169	62.01	cam:101490973 pentatricopeptide repeat-containing protein At1g52620	cam:101490973	.	611	165	213	8.02	58.9	4e-07	28/49	57	35/49	71	2/49	4	+1
c208_g1_i1	1	1	5	0	1	0	2	0	0	0.96	1.02	4.21	0	0.93	0	1.41	0	0	294	2	98	32.99	pper:18784310 LOW QUALITY PROTEIN: LEAF RUST 10 DISEASE-RESISTANCE LOCUS RECEPTOR-LIKE PROTEIN KINASE-like 2.5	pper:18784310	.	306	275	306	10.46	66.6	3e-09	32/32	100	32/32	100	0/32	0	+2
c209_g1_i1	0	0	0	1	0	0	0	1	0	0	0	0	0.52	0	0	0	0.38	0	362				No hit
c210_g1_i1	0	2	1	0	0	0	1	0	0	0	0.76	0.32	0	0	0	0.28	0	0	421				No hit
c211_g1_i1	0	1	1	2	0	1	0	7	1	0	0.34	0.28	0.66	0	0.26	0	1.69	0.26	443				No hit
c212_g1_i1	1	0	0	0	0	0	6	0	5	0.2	0	0	0	0	0	0.95	0	0.8	577	390	51	58.93	pper:18790865 NAD(P)H-quinone oxidoreductase subunit U, chloroplastic	pper:18790865	.	221	1	117	52.94	179.9	4e-43	97/117	82	101/117	86	4/117	3	-3
c213_g1_i2	2	0	2	0	1	1	1	0	1	0.28	0	0.24	0	0.13	0.11	0.11	0	0.11	732	341	104	32.51	pper:18788627 aldehyde dehydrogenase family 3 member H1 isoform X1	pper:18788627	K00128	493	1	79	16.02	138.7	1e-30	72/79	91	74/79	93	0/79	0	-3
c214_g1_i1	1	1	1	7	0	9	3	1	2	0.07	0.07	0.06	0.48	0	0.47	0.16	0.05	0.11	1290	69	960	69.15	pxb:108865864 uncharacterized protein LOC108865864	pxb:108865864	.	177	1	177	100	280.8	4e-73	167/297	56	172/297	57	120/297	40	+3
c215_g1_i1	0	0	0	0	0	0	0	1	1	0	0	0	0	0	0	0	1.7	1.73	240				No hit
c218_g1_i1	0	0	0	0	0	0	0	0	0	0	0	0	0	0	0	0	0	0	298				No hit
c219_g1_i1	0	0	0	2	1	4	0	0	1	0	0	0	0.42	0.19	0.65	0	0	0.16	571	1	457	80.04	pper:18784556 acyl-CoA--sterol O-acyltransferase 1	pper:18784556	.	438	286	437	34.7	312.8	4e-83	147/152	96	150/152	98	0/152	0	+1
c221_g1_i1	1	1	1	0	0	0	0	0	1	0.39	0.41	0.34	0	0	0	0	0	0.31	406				No hit
c223_g1_i1	3	8	5	2	2	4	5	9	1	9.42	27.27	13.61	5.83	6.16	9.41	10.65	20.91	2.34	227				No hit
c224_g1_i1	5	7	9	9	11	24	8	8	5	0.31	0.45	0.49	0.58	0.63	1.19	0.4	0.37	0.25	1355	164	1202	76.68	pper:18784589 DNA repair protein RAD51 homolog 3 isoform X1	pper:18784589	K10870	346	1	346	100	669.8	3e-190	339/346	97	340/346	98	0/346	0	+2
c225_g1_i1	1	0	2	0	0	3	1	0	0	0.6	0	1.06	0	0	1.42	0.46	0	0	341	1	163	47.8	pper:18783106 protein ABA DEFICIENT 4, chloroplastic	pper:18783106	.	245	191	244	22.04	103.2	3e-20	49/54	90	52/54	96	0/54	0	+1
c228_g1_i1	939	997	1087	594	835	1375	1039	1000	1024	31.53	34.28	31.71	20.63	25.76	36.92	28.09	24.68	27.7	2318	289	2005	74.07	pper:18770271 acyl-coenzyme A thioesterase 9, mitochondrial	pper:18770271	K17361	572	1	572	100	1115.5	0	559/572	97	566/572	98	0/572	0	+1
c229_g1_i1	887	908	1038	1417	1583	1400	618	794	614	36.72	38.51	37.35	60.64	60.25	46.34	20.58	24.17	20.47	1923	1088	1550	24.08	pper:18791887 histidine-containing phosphotransfer protein 1	pper:18791887	K14490	154	1	154	100	307.4	6e-81	153/154	99	154/154	100	0/154	0	+2
c230_g1_i1	117	138	133	75	69	77	83	131	81	10.79	13.08	10.67	7.12	5.88	5.66	6.12	8.9	6	989	318	711	39.84	pper:18774364 uncharacterized protein LOC18774364	pper:18774364	.	131	1	131	100	277.3	3e-72	131/131	100	131/131	100	0/131	0	+3
c231_g1_i1	0	0	3	0	4	1	1	5	0	0	0	0.29	0	0.41	0.09	0.09	0.41	0	859				No hit
c232_g1_i1	0	0	0	0	0	0	0	0	0	0	0	0	0	0	0	0	0	0	232	131	2	56.03	pper:18782797 uncharacterized protein LOC18782797	pper:18782797	.	81	12	54	53.09	90.5	1e-16	39/43	90	43/43	100	0/43	0	-1
c235_g1_i1	3	5	3	10	11	10	6	8	6	0.52	0.9	0.45	1.78	1.78	1.38	0.82	1.03	0.84	632	3	351	55.22	pper:18768227 TMV resistance protein N	pper:18768227	.	1167	575	690	9.94	177.9	2e-42	85/116	73	96/116	82	0/116	0	+3
c236_g1_i1	0	0	0	0	0	0	1	0	0	0	0	0	0	0	0	0.58	0	0	313				No hit
c239_g1_i1	0	0	0	0	3	2	0	0	1	0	0	0	0	1.13	0.63	0	0	0.32	403				No hit
c240_g1_i1	241	238	263	188	251	339	257	242	242	8.24	8.33	7.81	6.65	7.88	9.27	7.07	6.08	6.66	2281	575	1679	48.44	pper:18776192 uncharacterized protein LOC18776192 isoform X2	pper:18776192	.	368	1	368	100	718.8	1e-204	363/368	98	364/368	98	0/368	0	+2
c243_g1_i1	0	0	0	1	1	0	0	0	0	0	0	0	0.49	0.46	0	0	0	0	371				No hit
c245_g1_i1	1	0	0	0	0	0	1	0	3	0.49	0	0	0	0	0	0.38	0	1.17	369				No hit
c246_g1_i1	2	0	2	4	1	1	2	1	2	2.33	0	2.04	4.53	1.13	0.9	1.69	0.87	1.8	279				No hit
c247_g1_i1	3903	2969	3352	2387	2882	3856	4901	4913	4932	203.64	158.81	152.04	128.64	138.38	160.76	205.42	188.57	207.17	1573	207	1086	55.94	pper:18778532 coatomer subunit epsilon-1	pper:18778532	K17268	293	1	293	100	573.9	3e-161	290/293	98	292/293	99	0/293	0	+3
c248_g1_i1	14040	11579	13190	9714	12680	14713	13561	14679	12937	1446.82	1227.45	1183.03	1030.22	1208.09	1208.54	1115.62	1114.72	1071.1	909	233	689	50.28	pper:18772363 superoxide dismutase [Cu-Zn]	pper:18772363	K04565	152	1	152	100	313.2	5e-83	148/152	97	150/152	98	0/152	0	+2
c249_g1_i1	275	239	263	354	408	521	124	150	135	20.23	18.05	16.83	26.86	27.67	30.59	7.31	8.12	7.99	1182	24	789	64.81	pper:18781009 ycf3-interacting protein 1, chloroplastic	pper:18781009	.	283	29	283	90.11	402.9	6e-110	254/255	99	254/255	99	0/255	0	+3
c250_g1_i1	465	514	684	738	747	617	434	572	494	398.23	468.35	513.58	622.12	616.94	409.54	275.33	366.03	330.21	304	58	199	46.71	pper:18766746 CLAVATA3/ESR (CLE)-related protein 41	pper:18766746	.	134	1	47	35.07	98.2	8e-19	45/47	95	46/47	97	0/47	0	+1
c252_g1_i1	0	0	1	0	0	0	0	3	2	0	0	0.25	0	0	0	0	0.63	0.45	475				No hit
c253_g1_i1	1	0	4	10	5	6	2	2	0	0.13	0	0.45	1.33	0.6	0.62	0.21	0.19	0	769				No hit
c253_g2_i1	4	3	5	6	13	8	4	5	3	2.66	2.11	2.91	3.96	8.28	4.14	2	2.48	1.57	330				No hit
c254_g1_i1	0	0	0	1	1	0	0	0	0	0	0	0	0.39	0.37	0	0	0	0	409				No hit
c255_g1_i1	410	333	378	301	379	518	502	472	472	21.91	18.25	17.56	16.62	18.64	22.12	21.55	18.56	20.31	1541	115	1285	75.99	pper:18783928 E3 ubiquitin-protein ligase SPL2	pper:18783928	K15688	390	1	390	100	687.6	2e-195	388/390	99	389/390	99	0/390	0	+1
c256_g1_i1	500	475	564	400	516	777	537	574	480	25.01	24.35	24.52	20.67	23.75	31.06	21.58	21.12	19.33	1631	250	1510	77.31	pper:18779351 cell division protein FtsZ homolog 1, chloroplastic	pper:18779351	K03531	420	1	420	100	812	6e-233	420/420	100	420/420	100	0/420	0	+1
c257_g1_i1	175	159	206	283	320	340	51	101	67	23	21.54	23.58	38.2	38.98	35.57	5.33	9.79	7.07	762	156	597	58.01	pper:18782754 uncharacterized protein LOC18782754	pper:18782754	.	147	1	147	100	285	1e-74	142/147	96	144/147	97	0/147	0	+3
c260_g1_i2	0	0	0	0	0	0	0	1	1	0	0	0	0	0	0	0	0.16	0.17	551				No hit
c262_g1_i2	5	0	2	0	2	4	7	5	13	0.97	0	0.34	0	0.36	0.61	1.07	0.71	2.01	591	279	585	51.95	pper:18766878 translocase of chloroplast 120, chloroplastic	pper:18766878	.	1319	1	102	7.73	196.4	4e-48	100/102	98	101/102	99	0/102	0	+3
c263_g1_i1	0	0	1	0	0	0	0	0	0	0	0	3.31	0	0	0	0	0	0	220				No hit
c264_g1_i1	1	2	0	0	0	1	0	1	2	0.71	1.51	0	0	0	0.56	0	0.53	1.12	322				No hit
c267_g1_i1	2	0	1	0	0	0	1	0	1	0.32	0	0.14	0	0	0	0.13	0	0.13	667				No hit
c268_g1_i1	3	0	1	3	3	7	1	0	0	0.81	0	0.23	0.82	0.76	1.49	0.21	0	0	489	87	384	60.94	rcu:8286598 uncharacterized LOC8286598	rcu:8286598	.	109	1	109	100	121.7	1e-25	67/110	60	78/110	70	12/110	10	+3
c269_g1_i1	11	37	37	245	238	106	4	5	7	2.08	7.22	6.09	47.28	41.83	15.87	0.6	0.7	1.06	600	64	352	48.17	pper:18778362 uncharacterized protein LOC18778362	pper:18778362	.	96	1	96	100	190.3	3e-46	95/96	98	96/96	100	0/96	0	+1
c270_g1_i1	0	1	0	1	0	3	1	0	0	0	0.27	0	0.27	0	0.62	0.2	0	0	496				No hit
c271_g1_i1	0	0	0	0	0	1	0	0	0	0	0	0	0	0	3.9	0	0	0	210	1	211	100.48	pxb:103935131 uncharacterized protein LOC103935131 isoform X1	pxb:103935131	.	341	151	220	20.53	120.2	1e-25	52/70	74	62/70	88	0/70	0	+1
c272_g1_i1	0	0	0	0	0	2	1	0	0	0	0	0	0	0	0.65	0.32	0	0	396				No hit
c273_g1_i1	10	12	10	7	11	22	32	13	17	6.3	8	5.53	4.39	6.64	10.82	15.21	6.12	8.43	336	243	336	27.98	pper:18772545 26S proteasome non-ATPase regulatory subunit 7 homolog A	pper:18772545	K03038	310	1	31	10	61.6	9e-08	31/31	100	31/31	100	0/31	0	+3
c274_g1_i2	0	0	0	1	0	2	0	0	0	0	0	0	0.25	0	0.4	0	0	0	509	1	508	99.8	pper:18773821 LEAF RUST 10 DISEASE-RESISTANCE LOCUS RECEPTOR-LIKE PROTEIN KINASE-like 2.2 isoform X1	pper:18773821	.	709	236	393	22.28	176.4	4e-42	97/173	56	114/173	65	19/173	10	+1
c276_g1_i1	0	0	0	0	0	0	0	0	3	0	0	0	0	0	0	0	0	1.4	344	1	340	98.84	pper:18785657 protein NUCLEAR FUSION DEFECTIVE 4	pper:18785657	.	595	253	365	18.99	224.2	1e-56	111/113	98	112/113	99	0/113	0	+1
c277_g1_i1	0	1	0	2	4	3	0	2	2	0	0.11	0	0.23	0.41	0.26	0	0.16	0.18	864				No hit
c278_g1_i1	0	0	1	0	0	0	0	0	0	0	0	2.87	0	0	0	0	0	0	225				No hit
c279_g1_i1	1	2	4	0	3	8	0	1	4	0.08	0.16	0.27	0	0.22	0.5	0	0.06	0.25	1130	3	1131	99.91	pper:18783648 putative pentatricopeptide repeat-containing protein At1g17630	pper:18783648	.	731	203	578	51.44	666	4e-189	362/376	96	368/376	97	0/376	0	+3
c280_g1_i1	0	0	0	0	0	0	0	0	0	0	0	0	0	0	0	0	0	0	214				No hit
c281_g1_i1	6	6	11	10	10	10	4	5	9	0.49	0.5	0.78	0.84	0.75	0.65	0.26	0.3	0.59	1087				No hit
c282_g1_i1	5	1	2	1	1	1	1	1	1	1.84	0.38	0.64	0.37	0.35	0.29	0.28	0.27	0.29	418				No hit
c286_g1_i1	168	241	314	349	369	317	123	205	144	33.02	49.04	53.84	70.13	67.63	49.45	19.08	29.79	22.66	585				No hit
c288_g1_i1	2	0	2	0	0	0	0	0	0	0.93	0	0.81	0	0	0	0	0	0	378	3	378	99.47	pper:18768500 BRCT domain-containing protein At4g02110	pper:18768500	K10728	1235	813	937	10.12	235.3	5e-60	118/125	94	120/125	96	0/125	0	+3
c289_g1_i1	2	0	0	0	0	2	0	1	0	0.53	0	0	0	0	0.42	0	0.2	0	494				No hit
c291_g1_i1	2	1	0	0	2	9	5	3	6	0.11	0.06	0	0	0.1	0.4	0.22	0.12	0.27	1504	566	1505	62.5	pper:18773246 myosin-11	pper:18773246	K10357	1463	980	1292	21.39	608.6	9e-172	312/313	99	312/313	99	0/313	0	+2
c292_g1_i1	27	23	33	19	26	57	39	27	35	1.18	1.03	1.25	0.85	1.04	1.98	1.37	0.86	1.23	1840	111	1521	76.68	pper:18777838 uncharacterized protein LOC18777838 isoform X1	pper:18777838	.	466	1	466	100	802.7	4e-230	442/473	93	450/473	95	10/473	2	+3
c293_g1_i1	134	129	159	160	193	179	112	135	135	10.01	9.9	10.34	12.33	13.3	10.68	6.71	7.43	8.12	1167	237	783	46.87	pper:18791861 uncharacterized protein LOC18791861	pper:18791861	K17808	182	1	182	100	343.2	6e-92	169/182	92	174/182	95	0/182	0	+3
c294_g1_i1	0	2	0	0	2	1	0	0	0	0	1.89	0	0	1.71	0.69	0	0	0	301				No hit
c296_g1_i1	0	0	0	0	0	1	1	0	1	0	0	0	0	0	0.31	0.3	0	0.31	406				No hit
c297_g1_i1	915	861	1017	744	830	1285	1251	1265	1240	26.2	25.23	25.3	22.04	21.82	29.43	28.86	26.62	28.61	2679	367	2284	71.59	pper:18791627 uncharacterized protein LOC18791627	pper:18791627	.	639	1	639	100	1216.8	0	637/639	99	638/639	99	0/639	0	+1
c299_g1_i1	0	0	0	0	0	1	0	0	1	0	0	0	0	0	0.64	0	0	0.65	307				No hit
c300_g1_i1	4	5	2	13	12	17	2	2	0	0.96	1.25	0.42	3.18	2.7	3.23	0.38	0.36	0	520	8	380	71.73	pper:18791135 probable leucine-rich repeat receptor-like protein kinase At1g68400	pper:18791135	.	660	536	660	18.94	235.3	7e-60	117/125	93	120/125	96	1/125	0	+2
c301_g1_i1	0	0	0	0	1	0	2	0	0	0	0	0	0	0.26	0	0.43	0	0	482				No hit
c305_g1_i1	0	0	1	0	1	0	0	1	1	0	0	0.72	0	0.79	0	0	0.61	0.64	308				No hit
c308_g1_i1	0	2	1	0	0	0	0	0	0	0	1.53	0.63	0	0	0	0	0	0	321	212	320	33.96	pper:18769634 LOW QUALITY PROTEIN: guanine nucleotide-binding protein subunit gamma 3	pper:18769634	.	238	1	36	15.13	78.2	9e-13	35/36	97	35/36	97	0/36	0	+2
c309_g1_i1	0	0	0	0	0	0	0	1	1	0	0	0	0	0	0	0	1.25	1.28	256				No hit
c310_g1_i1	16	7	14	10	8	22	15	23	20	3.77	1.71	2.88	2.4	1.76	4.1	2.77	4.01	3.76	526	125	527	76.62	zju:107418473 protease Do-like 9	zju:107418473	.	600	7	149	23.83	109.4	6e-22	88/148	59	102/148	68	19/148	12	+2
c312_g1_i1	2	1	1	1	1	2	1	0	1	1.04	0.55	0.46	0.52	0.5	0.81	0.4	0	0.41	361				No hit
c313_g1_i1	0	0	1	0	0	0	0	1	0	0	0	3.21	0	0	0	0	2.74	0	221				No hit
c316_g1_i1	2	0	0	0	0	0	3	7	9	0.78	0	0	0	0	0	0.91	2.04	2.8	406	1	175	43.1	pper:18777417 tubulin beta chain	pper:18777417	K07375	448	391	448	12.95	124	2e-26	58/58	100	58/58	100	0/58	0	+1
c318_g1_i1	1	2	3	1	1	3	3	2	0	0.59	1.26	1.56	0.59	0.57	1.39	1.35	0.89	0	343				No hit
c319_g1_i1	2	4	3	1	0	1	14	10	9	0.14	0.29	0.18	0.07	0	0.06	0.79	0.52	0.51	1224	76	1012	76.55	fve:101299990 probable inactive 2-oxoglutarate-dependent dioxygenase AOP2	fve:101299990	.	316	1	314	99.37	520	3e-145	248/314	78	279/314	88	2/314	0	+1
c320_g1_i1	0	2	4	0	0	0	2	9	5	0	0.44	0.74	0	0	0	0.33	1.4	0.84	561				No hit
c321_g1_i2	3	2	0	3	3	2	0	0	1	0.95	0.66	0	0.96	0.89	0.5	0	0	0.25	450	111	450	75.56	pper:18781925 homeobox-leucine zipper protein ATHB-20	pper:18781925	K09338	307	1	113	36.81	244.2	1e-62	113/113	100	113/113	100	0/113	0	+3
c322_g1_i1	0	1	1	0	0	0	1	3	0	0	1.3	1.06	0	0	0	0.88	2.72	0	276				No hit
c323_g1_i1	0	0	1	0	1	1	0	0	2	0	0	0.91	0	1	0.8	0	0	1.6	288				No hit
c324_g1_i1	1	0	3	0	2	0	3	0	2	0.25	0	0.67	0	0.48	0	0.6	0	0.41	504				No hit
c325_g1_i1	3	4	3	4	4	0	0	1	0	0.84	1.17	0.74	1.14	1.06	0	0	0.21	0	477				No hit
c327_g1_i1	0	0	0	1	0	2	1	0	0	0	0	0	0.17	0	0.26	0.13	0	0	653	652	1	99.85	mdm:103453493 uncharacterized LOC103453493	mdm:103453493	.	1177	895	1112	18.52	353.2	3e-95	165/218	75	193/218	88	1/218	0	-3
c329_g1_i1	0	0	0	0	0	0	0	0	0	0	0	0	0	0	0	0	0	0	229				No hit
c331_g1_i1	0	1	0	0	0	1	0	0	0	0	1.49	0	0	0	1.06	0	0	0	267				No hit
c332_g1_i1	2	2	1	0	1	0	0	0	1	0.48	0.5	0.21	0	0.23	0	0	0	0.19	519	199	118	15.8	pper:18781674 inositol hexakisphosphate and diphosphoinositol-pentakisphosphate kinase 2 isoform X2	pper:18781674	K13024	1068	755	781	2.53	56.6	5e-06	26/27	96	27/27	100	0/27	0	-1
c333_g1_i1	0	0	0	0	0	0	0	0	1	0	0	0	0	0	0	0	0	4.3	207				No hit
c337_g1_i1	0	1	0	1	1	1	2	0	0	0	0.28	0	0.27	0.25	0.21	0.42	0	0	489				No hit
c338_g1_i1	1	0	5	6	7	7	5	3	3	0.88	0	3.84	5.17	5.91	4.75	3.24	1.96	2.05	302	1	130	43.05	pper:18791553 uncharacterized protein LOC18791553	pper:18791553	K10767	487	445	487	8.83	77.8	1e-12	38/43	88	39/43	90	0/43	0	+1
c339_g1_i1	0	0	0	0	1	0	1	1	1	0	0	0	0	0.84	0	0.65	0.65	0.68	302	174	303	43.05	mdm:103441907 uncharacterized LOC103441907	mdm:103441907	.	328	160	202	13.11	71.2	1e-10	27/43	62	33/43	76	0/43	0	+3
c340_g1_i1	1	1	0	0	2	3	0	0	2	0.12	0.12	0	0	0.22	0.29	0	0	0.19	812	2	578	71.06	pper:18771491 uncharacterized protein LOC18771491	pper:18771491	.	531	339	530	36.16	359.4	5e-97	181/192	94	188/192	97	0/192	0	+2
c341_g1_i1	0	0	0	0	2	1	0	0	0	0	0	0	0	0.83	0.34	0	0	0	387	224	2	57.62	pxb:103926528 protein NRT1/ PTR FAMILY 6.3-like	pxb:103926528	.	596	18	62	7.55	79.7	4e-13	43/74	58	44/74	59	29/74	39	-3
c342_g1_i2	6112	5615	6522	71	87	137	23410	25703	21930	230.97	217.33	214.19	2.77	3.02	4.14	711.95	714.17	667.56	2085	458	1796	64.22	pper:18782195 omega-hydroxypalmitate O-feruloyl transferase	pper:18782195	K15400	446	1	446	100	871.3	1e-250	434/446	97	442/446	99	0/446	0	+2
c343_g1_i1	0	0	0	0	0	0	1	1	0	0	0	0	0	0	0	0.9	0.93	0	274				No hit
c344_g1_i1	8	7	7	16	8	8	5	6	5	1.62	1.47	1.24	3.32	1.51	1.29	0.8	0.9	0.81	574				No hit
c345_g1_i1	165	257	345	259	162	185	235	419	261	86.3	141.59	158.16	135.63	80.8	75.77	93.62	163.39	107.88	360				No hit
c347_g1_i1	178	165	191	152	203	355	167	171	182	5.95	5.64	5.54	5.25	6.23	9.48	4.49	4.2	4.9	2329	522	2022	64.45	pper:18788634 uncharacterized protein At1g04910	pper:18788634	.	500	1	500	100	1013.8	2e-293	496/500	99	498/500	99	0/500	0	+3
c349_g1_i1	4	2	0	0	0	0	1	1	1	6.13	3.29	0	0	0	0	1.09	1.14	1.17	261	164	26	53.26	pper:109947110 ACT domain-containing protein ACR10-like	pper:109947110	.	86	41	86	53.49	92	5e-17	43/46	93	45/46	97	0/46	0	-3
c350_g1_i1	0	2	0	0	0	2	0	0	2	0	1.11	0	0	0	0.82	0	0	0.83	359				No hit
c351_g1_i1	0	0	0	1	0	0	0	0	0	0	0	0	0.77	0	0	0	0	0	313				No hit
c352_g1_i1	0	0	0	0	0	0	0	1	0	0	0	0	0	0	0	0	0.39	0	359	172	22	42.06	pper:18766810 protein MCM10 homolog	pper:18766810	K10736	413	217	266	12.11	105.1	8e-21	48/50	96	49/50	98	0/50	0	-3
c354_g1_i1	0	0	0	0	0	0	0	0	0	0	0	0	0	0	0	0	0	0	263				No hit
c355_g1_i1	1	1	0	2	0	1	0	0	0	0.41	0.43	0	0.83	0	0.32	0	0	0	398	248	2	62.06	pper:18766622 linoleate 9S-lipoxygenase 6	pper:18766622	K00454	839	561	639	9.42	124.4	1e-26	61/82	74	66/82	80	3/82	3	-2
c358_g1_i1	0	0	1	1	0	0	0	0	0	0	0	0.3	0.35	0	0	0	0	0	429				No hit
c359_g1_i2	0	0	0	0	0	0	0	0	0	0	0	0	0	0	0	0	0	0	242				No hit
c360_g1_i1	0	1	1	1	0	0	0	0	0	0	0.24	0.21	0.24	0	0	0	0	0	526	222	57	31.56	pper:18783928 E3 ubiquitin-protein ligase SPL2	pper:18783928	K15688	390	336	390	14.1	120.2	4e-25	55/55	100	55/55	100	0/55	0	-3
c361_g1_i1	0	0	0	1	0	0	0	1	0	0	0	0	0.27	0	0	0	0.19	0	496				No hit
c362_g1_i2	5	1	1	3	1	5	2	1	1	0.69	0.14	0.12	0.42	0.13	0.55	0.22	0.1	0.11	740	3	456	61.35	pper:18778239 uncharacterized protein LOC18778239	pper:18778239	.	187	25	175	80.75	253.1	5e-65	120/151	79	123/151	81	0/151	0	+3
c363_g1_i1	4835	9265	11554	10009	11047	6212	3975	8906	4921	519.61	1024.57	1080.84	1106.68	1098.08	532.03	340.85	705.43	424.82	881	162	462	34.17	pper:18783410 uncharacterized protein LOC18783410	pper:18783410	.	100	1	100	100	198.7	1e-48	98/100	98	99/100	99	0/100	0	+3
c364_g1_i1	0	0	0	0	0	2	0	0	4	0	0	0	0	0	0.89	0	0	1.8	348				No hit
c365_g1_i1	95	109	92	132	211	192	65	73	73	11.95	14.12	10.08	17.06	24.59	19.23	6.51	6.77	7.37	786	329	683	45.17	pper:18785659 50S ribosomal protein 5, chloroplastic	pper:18785659	K19034	152	35	152	77.63	149.1	1e-33	111/118	94	111/118	94	0/118	0	+2
c366_g1_i2	14	13	12	21	26	20	9	20	5	1.28	1.22	0.95	1.97	2.19	1.46	0.66	1.34	0.37	997	117	885	77.13	pper:18778892 protein DELAY OF GERMINATION 1	pper:18778892	.	266	1	256	96.24	501.9	8e-140	250/256	97	254/256	99	0/256	0	+3
c367_g1_i1	1	0	0	3	0	1	0	1	0	0.25	0	0	0.76	0	0.2	0	0.18	0	510				No hit
c368_g1_i1	3	0	0	0	1	5	0	0	0	0.55	0	0	0	0.17	0.73	0	0	0	611				No hit
c369_g1_i1	1	0	0	0	0	2	2	0	1	1	0	0	0	0	1.54	1.46	0	0.77	291				No hit
c371_g1_i1	0	0	0	0	0	0	0	3	1	0	0	0	0	0	0	0	4.7	1.59	244				No hit
c373_g1_i1	0	0	0	0	1	0	0	0	0	0	0	0	0	0.63	0	0	0	0	331				No hit
c374_g1_i1	28	31	61	33	48	62	32	35	49	0.61	0.69	1.16	0.75	0.96	1.08	0.56	0.56	0.86	3443	1	2920	84.81	pper:18788772 protein TSS	pper:18788772	K03255	1854	876	1853	52.75	1414.8	0	945/978	96	956/978	97	5/978	0	+1
c375_g1_i1	3705	4215	5000	3914	4959	4253	2536	3880	3051	209.84	244.82	246.22	228.91	258.58	192.43	115.33	161.69	139.1	1467	126	873	50.99	pper:18777384 gamma carbonic anhydrase-like 2, mitochondrial	pper:18777384	.	249	1	249	100	405.6	1e-110	249/249	100	249/249	100	0/249	0	+3
c376_g1_i1	0	0	0	0	2	0	4	1	1	0	0	0	0	0.71	0	1.16	0.28	0.3	415	340	1	81.93	pper:18781546 MDIS1-interacting receptor like kinase 2	pper:18781546	.	520	390	502	21.73	176	4e-42	101/113	89	104/113	92	0/113	0	-2
c378_g1_i1	0	0	0	0	0	0	0	0	0	0	0	0	0	0	0	0	0	0	238				No hit
c380_g1_i2	0	0	0	0	0	1	0	0	0	0	0	0	0	0	0.56	0	0	0	322				No hit
c381_g1_i1	1	1	3	0	5	3	0	0	5	0.09	0.09	0.23	0	0.41	0.21	0	0	0.35	1025	530	995	45.46	vvi:100854167 uncharacterized LOC100854167	vvi:100854167	.	2300	1384	1537	6.7	150.6	5e-34	87/157	55	104/157	66	5/157	3	+2
c382_g1_i1	1	0	0	0	4	1	0	0	2	0.17	0	0	0	0.64	0.14	0	0	0.28	636				No hit
c383_g1_i1	0	0	0	0	2	0	1	1	0	0	0	0	0	2.39	0	0.89	0.92	0	275				No hit
c384_g1_i1	0	0	0	0	0	0	0	0	0	0	0	0	0	0	0	0	0	0	222				No hit
c385_g1_i1	715	661	798	238	264	293	2878	3357	2940	54.01	51.27	52.43	18.54	18.39	17.67	174.15	186.7	178.63	1157	2	839	72.43	pper:18782132 protein TIFY 10b	pper:18782132	K13464	292	13	291	95.55	493.4	3e-137	257/279	92	265/279	94	0/279	0	+2
c386_g1_i1	0	0	0	1	0	0	0	0	1	0	0	0	0.4	0	0	0	0	0.31	404				No hit
c388_g1_i1	2	1	3	0	0	1	16	8	6	0.1	0.05	0.13	0	0	0.04	0.66	0.3	0.25	1586	926	320	38.27	pper:18777566 uncharacterized protein LOC18777566	pper:18777566	.	354	32	137	29.94	160.2	9e-37	105/202	51	105/202	51	96/202	47	-2
c390_g1_i1	0	0	0	0	0	0	0	0	0	0	0	0	0	0	0	0	0	0	206				No hit
c391_g1_i1	0	0	0	0	0	1	1	0	0	0	0	0	0	0	0.61	0.59	0	0	312				No hit
c394_g1_i1	0	0	0	3	2	0	0	0	1	0	0	0	1.36	0.86	0	0	0	0.36	382				No hit
c395_g1_i1	0	0	0	1	0	0	0	0	0	0	0	0	0.67	0	0	0	0	0	329				No hit
c396_g1_i1	0	0	0	2	2	2	0	0	1	0	0	0	0.78	0.73	0.61	0	0	0.31	408				No hit
c401_g1_i1	0	0	0	0	0	1	0	0	1	0	0	0	0	0	0.28	0	0	0.28	428				No hit
c403_g1_i1	0	0	0	0	1	0	0	0	0	0	0	0	0	5.79	0	0	0	0	207				No hit
c406_g1_i1	1	2	1	0	4	1	0	3	5	0.13	0.26	0.11	0	0.47	0.1	0	0.28	0.5	786				No hit
c407_g1_i1	1	0	0	0	0	0	0	0	1	0.73	0	0	0	0	0	0	0	0.57	320				No hit
c408_g1_i2	0	1	1	1	0	0	0	0	0	0	0.26	0.22	0.25	0	0	0	0	0	512				No hit
c409_g1_i1	3	5	3	6	11	14	8	6	2	0.42	0.72	0.36	0.86	1.42	1.55	0.88	0.62	0.22	733	183	333	20.6	pper:18778119 probable protein phosphatase 2C 55	pper:18778119	K17508	365	58	107	13.7	90.9	3e-16	42/50	84	44/50	88	0/50	0	+3
c412_g1_i1	0	0	0	0	2	0	0	0	0	0	0	0	0	1	0	0	0	0	359				No hit
c414_g1_i1	0	0	0	0	0	8	0	0	0	0	0	0	0	0	1.33	0	0	0	564				No hit
c415_g1_i1	2	1	1	0	0	1	2	1	0	5.27	2.85	2.29	0	0	1.98	3.61	1.95	0	234				No hit
c418_g1_i1	1	0	3	0	1	2	1	0	0	0.4	0	1.05	0	0.38	0.63	0.31	0	0	403				No hit
c419_g1_i2	1	2	0	0	2	0	0	1	0	0.13	0.28	0	0	0.25	0	0	0.1	0	754	3	579	76.53	pper:18784854 WAT1-related protein At2g39510	pper:18784854	.	393	202	393	48.85	385.2	8e-105	191/192	99	191/192	99	0/192	0	+3
c421_g1_i1	0	0	0	0	0	0	0	2	0	0	0	0	0	0	0	0	2.95	0	247				No hit
c422_g1_i1	0	0	0	0	1	1	0	1	2	0	0	0	0	0.09	0.07	0	0.07	0.15	980	329	2	33.47	pper:18782987 glycerophosphodiester phosphodiesterase GDPD1, chloroplastic	pper:18782987	.	386	33	141	28.24	219.5	8e-55	108/109	99	108/109	99	0/109	0	-2
c423_g1_i1	1	2	1	5	6	3	4	5	1	0.16	0.32	0.14	0.8	0.88	0.37	0.5	0.58	0.13	675	54	582	78.37	pper:18769234 pentatricopeptide repeat-containing protein At5g66520	pper:18769234	.	528	1	176	33.33	359	6e-97	172/176	97	175/176	99	0/176	0	+3
c424_g1_i1	0	0	0	0	0	0	0	0	0	0	0	0	0	0	0	0	0	0	227				No hit
c425_g1_i1	0	0	0	0	0	1	0	2	0	0	0	0	0	0	0.38	0	0.72	0	372				No hit
c427_g1_i1	9	13	11	18	16	28	9	5	10	2.63	3.95	2.81	5.34	4.39	6.46	2.05	1.08	2.33	468				No hit
c429_g1_i1	0	0	0	0	0	0	0	1	0	0	0	0	0	0	0	0	0.88	0	278				No hit
c433_g1_i1	0	0	0	0	0	0	0	0	0	0	0	0	0	0	0	0	0	0	267				No hit
c435_g1_i1	2	2	4	5	4	0	0	2	1	1.2	1.27	2.1	2.99	2.3	0	0	0.9	0.47	342				No hit
c436_g1_i1	0	0	1	2	3	0	0	0	1	0	0	0.22	0.52	0.72	0	0	0	0.2	503				No hit
c437_g1_i1	0	0	0	1	0	1	0	1	1	0	0	0	0.28	0	0.22	0	0.2	0.22	485				No hit
c439_g1_i1	0	1	1	1	2	3	2	0	0	0	0.2	0.17	0.2	0.36	0.46	0.3	0	0	595	5	284	47.06	pper:18770394 protein STRICTOSIDINE SYNTHASE-LIKE 5	pper:18770394	.	400	308	400	23.25	191	2e-46	90/93	96	92/93	98	0/93	0	+2
c440_g1_i1	0	0	0	1	0	0	0	0	0	0	0	0	3.62	0	0	0	0	0	219				No hit
c441_g1_i1	0	0	1	0	0	0	6	3	2	0	0	0.07	0	0	0	0.39	0.18	0.13	1092	1093	1	100.09	pper:18784482 pentatricopeptide repeat-containing protein At3g22150, chloroplastic	pper:18784482	.	822	421	784	44.28	669.5	3e-190	334/364	91	337/364	92	0/364	0	-1
c443_g1_i1	0	0	0	1	0	1	0	0	0	0	0	0	1.19	0	0.95	0	0	0	275				No hit
c444_g1_i1	2	0	0	0	1	2	1	2	0	0.68	0	0	0	0.32	0.54	0.26	0.5	0	434				No hit
c446_g1_i1	1	0	0	0	0	1	0	0	0	0.53	0	0	0	0	0.42	0	0	0	358				No hit
c448_g1_i1	0	1	2	1	1	1	0	0	1	0	0.52	0.87	0.5	0.47	0.39	0	0	0.39	368	3	69	18.21	pper:18782589 uncharacterized protein LOC18782589 isoform X1	pper:18782589	.	184	97	118	11.96	50.4	0.0002	22/22	100	22/22	100	0/22	0	+3
c450_g1_i1	0	2	0	2	0	2	0	0	0	0	0.39	0	0.38	0	0.3	0	0	0	605	382	145	39.34	pper:18782438 probable inactive purple acid phosphatase 16	pper:18782438	.	381	1	79	20.73	154.8	1e-35	76/79	96	77/79	97	0/79	0	-3
c453_g1_i1	600	500	583	498	602	711	505	594	543	25.12	21.45	21.22	21.55	23.17	23.8	17.01	18.29	18.31	1904	287	1394	58.19	pper:18783333 uncharacterized protein LOC18783333	pper:18783333	.	369	1	369	100	734.2	2e-209	364/369	98	366/369	99	0/369	0	+2
c454_g1_i1	905	1163	1477	732	954	1276	1803	1747	1672	65	85.75	92.27	54.23	63.17	73.17	103.79	92.37	96.61	1205	2	893	74.02	pper:18779495 calcium-dependent protein kinase 1	pper:18779495	K13412	567	271	567	52.38	461.5	2e-127	293/297	98	295/297	99	0/297	0	+2
c455_g1_i1	27360	35086	43573	38247	39783	32338	26102	38662	33658	1656.59	2179.15	2294	2390.63	2218.43	1563.9	1268.32	1722.56	1640.13	1387	168	744	41.6	pper:18788050 uncharacterized protein LOC18788050	pper:18788050	.	192	1	192	100	365.9	1e-98	187/192	97	191/192	99	0/192	0	+3
c455_g2_i1	1	1	0	0	0	2	1	0	3	0.39	0.4	0	0	0	0.61	0.3	0	0.92	409				No hit
c455_g3_i1	0	1	0	1	0	2	2	1	4	0	0.33	0	0.32	0	0.5	0.49	0.24	1.01	449				No hit
c456_g1_i1	21389	36798	51904	39457	35746	23261	20282	43190	27100	1156.37	2039.84	2439.6	2203.18	1778.8	1004.77	880.69	1717.84	1179.45	1526	500	1022	34.27	pper:18781496 LOB domain-containing protein 4	pper:18781496	.	174	1	174	100	350.1	6e-94	171/174	98	173/174	99	0/174	0	+2
c457_g1_i1	644	896	1027	593	682	856	914	947	898	41.08	58.65	56.97	39.04	40.08	43.61	46.78	44.46	46.1	1328	167	995	62.42	pper:18788716 mitochondrial outer membrane protein porin 4	pper:18788716	K15040	276	1	276	100	540.4	3e-151	274/276	99	274/276	99	0/276	0	+2
c458_g1_i1	7844	7611	8507	8256	9568	11141	6750	7551	9352	212.44	210.98	200.18	231.39	237.93	241.39	147.32	150.32	204.12	2819	283	1351	37.92	pper:18787682 formin-like protein 5	pper:18787682	.	356	1	356	100	456.1	1e-125	323/359	89	327/359	91	6/359	1	+1
c459_g1_i1	2	5	4	5	5	2	0	2	2	0.99	2.6	1.73	2.48	2.35	0.78	0	0.74	0.78	368				No hit
c460_g1_i1	1304	2004	2416	1609	1923	2530	2659	2389	2395	54.4	85.66	87.61	69.39	73.76	84.38	89.24	73.3	80.48	1910	250	913	34.76	pper:18780315 vacuolar protein sorting-associated protein 20 homolog 2	pper:18780315	K12195	218	1	218	100	350.9	4e-94	215/221	97	216/221	97	3/221	1	+1
c462_g1_i1	491	640	645	619	815	1403	556	480	396	14.62	19.51	16.69	19.08	22.29	33.43	13.34	10.51	9.5	2584	227	2174	75.39	pper:18788525 cysteine-rich receptor-like protein kinase 2 isoform X1	pper:18788525	.	649	1	649	100	1270.4	0	630/649	97	636/649	97	0/649	0	+2
c463_g1_i1	3280	2801	3403	870	1009	1235	7862	8708	7230	168.13	147.19	151.64	46.07	47.59	50.59	323.79	328.36	298.38	1597	260	1310	65.81	pper:18771956 2-alkenal reductase (NADP(+)-dependent)	pper:18771956	.	350	1	350	100	700.7	2e-199	344/350	98	348/350	99	0/350	0	+2
c464_g1_i1	325	212	256	129	232	527	286	263	271	9.89	6.6	6.77	4.06	6.48	12.82	7.01	5.88	6.64	2535	47	2156	83.23	pper:18793474 putative uncharacterized protein DDB_G0268364	pper:18793474	.	698	1	698	100	1036.9	2e-300	656/703	93	657/703	93	5/703	0	+2
c465_g1_i1	3674	2943	3450	2047	2759	3429	3514	3977	3613	163.7	134.36	133.61	94.26	113.05	122.12	125.9	130.32	129.64	1803	229	1015	43.65	pper:18788996 photosynthetic NDH subunit of lumenal location 5, chloroplastic	pper:18788996	K03768	262	1	262	100	521.2	2e-145	262/262	100	262/262	100	0/262	0	+1
c466_g1_i1	154	148	207	299	327	227	85	99	81	21.03	20.83	24.62	41.91	41.4	24.67	9.23	9.97	8.87	742	116	431	42.59	pper:18771019 uncharacterized protein LOC18771019	pper:18771019	.	105	1	105	100	224.6	2e-56	103/105	98	104/105	99	0/105	0	+2
c467_g1_i2	0	1	0	2	1	1	0	2	2	0	0.13	0	0.27	0.12	0.1	0	0.19	0.21	764				No hit
c468_g1_i1	0	0	1	0	1	0	0	0	0	0	0	1.38	0	1.54	0	0	0	0	259				No hit
c470_g1_i1	0	0	0	0	2	0	0	0	0	0	0	0	0	3.38	0	0	0	0	254	87	3	33.46	pper:109948164 7-deoxyloganetin glucosyltransferase-like	pper:109948164	K21374	495	1	28	5.66	61.2	9e-08	28/28	100	28/28	100	0/28	0	-1
c472_g1_i1	0	0	0	0	0	0	0	0	4	0	0	0	0	0	0	0	0	0.91	474	2	473	99.58	pper:18775323 acid phosphatase 1	pper:18775323	.	258	14	170	60.85	322.8	3e-86	153/157	97	153/157	97	0/157	0	+2
c474_g1_i1	4	2	5	12	7	23	1	0	1	0.15	0.08	0.16	0.46	0.24	0.69	0.03	0	0.03	2105	526	1	24.99	pper:18774519 uncharacterized protein LOC18774519	pper:18774519	.	638	1	175	27.43	298.9	2e-78	139/175	79	153/175	87	0/175	0	-3
c476_g1_i1	0	0	0	0	0	0	0	0	0	0	0	0	0	0	0	0	0	0	202				No hit
c477_g1_i1	261	381	475	448	355	400	190	287	247	145.89	224.62	232.75	250.2	189.51	174.85	80.61	119.65	108.95	351				No hit
c478_g1_i1	1	0	0	0	0	1	0	0	0	1.27	0	0	0	0	0.97	0	0	0	273				No hit
c479_g1_i1	1	0	2	0	0	1	1	0	1	1.15	0	2.01	0	0	0.88	0.83	0	0.89	280	2	281	100	pper:18766889 transcription elongation factor SPT6-like	pper:18766889	K11292	1521	1428	1520	6.11	184.9	6e-45	89/93	95	89/93	95	0/93	0	+2
c480_g1_i1	1	0	2	0	0	1	0	0	2	0.41	0	0.72	0	0	0.32	0	0	0.65	397				No hit
c481_g1_i1	1162	1138	1380	1607	1952	1358	725	1014	938	89.51	90.02	92.47	127.64	138.69	83.49	44.73	57.51	58.11	1139	229	847	54.35	pper:18776855 protein DCL, chloroplastic	pper:18776855	.	226	1	204	90.27	328.6	1e-87	170/206	82	171/206	83	2/206	0	+1
c482_g1_i1	1678	2637	3171	4672	5022	2648	1440	2337	1757	226.9	367.59	373.47	648.66	629.68	284.97	154.83	233.13	190.63	747	345	462	15.8	pper:18792358 small EDRK-rich factor 2	pper:18792358	.	64	26	64	60.94	80.1	6e-13	39/39	100	39/39	100	0/39	0	+3
c482_g2_i1	1	0	0	0	0	0	0	0	0	5.67	0	0	0	0	0	0	0	0	208				No hit
c483_g1_i1	0	0	1	0	0	2	0	0	0	0	0	0.83	0	0	1.47	0	0	0	295	118	283	56.27	pper:18768540 cyclin-A3-4 isoform X1	pper:18768540	K06627	368	1	55	14.95	101.7	7e-20	52/55	94	52/55	94	0/55	0	+1
c484_g1_i1	2187	2158	2638	1934	2250	2706	2515	2664	2472	143.3	145.09	150.31	130.77	135.84	141.58	132.17	128.47	130.33	1299	192	912	55.5	pper:18768499 endo-1,3;1,4-beta-D-glucanase	pper:18768499	.	240	1	240	100	481.9	1e-133	236/240	98	237/240	98	0/240	0	+3
c485_g1_i1	324	365	425	347	386	403	250	371	259	229.14	273.6	263.59	243.29	262.18	221.85	132.48	195.96	143.74	323	2	323	99.69	pper:18775332 capsanthin/capsorubin synthase, chromoplastic	pper:18775332	K14593	497	332	438	21.53	224.2	1e-56	107/107	100	107/107	100	0/107	0	+2
c486_g1_i1	884	805	959	515	585	650	1142	1268	1250	30.69	28.62	28.94	18.49	18.66	18.05	31.92	32.37	34.97	2249	524	1418	39.8	pper:18779278 polyadenylate-binding protein-interacting protein 9	pper:18779278	.	298	1	298	100	591.7	2e-166	297/298	99	297/298	99	0/298	0	+2
c487_g1_i1	2451	2692	3387	3562	3176	2605	1322	1776	1271	205.5	231.88	247.05	307.78	245.76	174.25	88.7	109.66	85.68	1065	359	590	21.78	pop:POPTR_0007s08150g hypothetical protein	pop:POPTR_0007s08150g	.	82	1	82	100	64.7	4e-08	35/82	42	52/82	63	5/82	6	+2
c488_g1_i1	0	0	0	2	0	0	0	0	0	0	0	0	3.91	0	0	0	0	0	245				No hit
c489_g1_i1	6	2	1	8	6	20	0	2	4	0.16	0.05	0.02	0.22	0.15	0.42	0	0.04	0.09	2878	35	2174	74.36	pper:9978701 rpoC2, PrpeC_p011; RNA polymerase beta' subunit	pper:9978701	K03046	1368	1	713	52.12	1420.2	0	709/714	99	711/714	99	2/714	0	+2
c490_g1_i1	1	0	0	0	0	0	0	0	0	0.57	0	0	0	0	0	0	0	0	349				No hit
c491_g1_i1	9	7	4	7	21	21	4	1	8	29.03	24.52	11.18	20.93	66.39	50.68	8.74	2.39	19.22	226	107	227	53.54	pper:18788057 60S ribosomal protein L6	pper:18788057	K02934	233	1	40	17.17	85.9	3e-15	40/40	100	40/40	100	0/40	0	+2
c492_g1_i1	8093	7369	8350	8760	10877	13327	5303	5574	5547	447.54	417.86	401.45	500.27	553.7	588.79	235.49	226.78	246.92	1497	280	1060	52.17	pper:18785009 peptide methionine sulfoxide reductase A1	pper:18785009	K07304	260	1	260	100	534.3	2e-149	257/260	98	257/260	98	0/260	0	+1
c493_g1_i1	1797	1827	2142	1777	2161	2577	1606	1676	1657	104.74	109.22	108.55	106.94	115.98	119.98	75.14	71.88	77.73	1432	289	757	32.75	pper:18781289 protein LIGHT-DEPENDENT SHORT HYPOCOTYLS 10	pper:18781289	.	187	32	187	83.42	333.2	7e-89	155/156	99	156/156	100	0/156	0	+1
c494_g1_i1	0	0	0	0	0	1	0	0	0	0	0	0	0	0	3.65	0	0	0	212				No hit
c495_g1_i1	624	678	755	445	601	552	639	875	636	64.11	71.66	67.52	47.06	57.09	45.21	52.42	66.25	52.5	911	123	705	64	pper:18784635 uncharacterized protein LOC18784635	pper:18784635	.	194	1	194	100	392.9	5e-107	189/194	97	190/194	97	0/194	0	+3
c496_g1_i1	0	0	0	2	0	1	0	0	0	0	0	0	3.62	0	1.45	0	0	0	249				No hit
c500_g1_i1	1	0	3	2	5	0	0	0	0	0.18	0	0.47	0.37	0.84	0	0	0	0	618				No hit
c501_g1_i1	0	0	0	0	0	3	0	1	0	0	0	0	0	0	1.25	0	0.4	0	358	2	359	100	pper:18766134 zinc finger CCCH domain-containing protein 2	pper:18766134	.	518	322	440	22.97	230.7	1e-58	110/119	92	116/119	97	0/119	0	+2
c503_g1_i1	2	0	0	0	0	0	0	0	1	1.69	0	0	0	0	0	0	0	0.66	305				No hit
c504_g1_i1	2	3	0	3	2	1	3	2	2	0.34	0.52	0	0.52	0.31	0.13	0.4	0.25	0.27	646	1	280	43.34	pper:18785895 AT-hook motif nuclear-localized protein 3	pper:18785895	.	336	244	336	27.68	188	2e-45	91/93	97	93/93	100	0/93	0	+1
c507_g1_i1	0	0	2	0	0	0	0	0	0	0	0	0.79	0	0	0	0	0	0	382				No hit
c510_g1_i1	3	2	0	0	0	2	4	4	2	0.33	0.22	0	0	0	0.17	0.35	0.32	0.17	873				No hit
c512_g1_i1	0	0	0	1	0	0	1	0	0	0	0	0	0.83	0	0	0.63	0	0	305				No hit
c513_g1_i1	2	0	0	0	3	2	1	0	1	0.46	0	0	0	0.65	0.37	0.18	0	0.18	532				No hit
c518_g1_i1	42	48	68	176	185	138	7	18	11	6.79	8.02	9.58	29.17	27.81	17.74	0.9	2.15	1.43	662	144	522	57.25	pper:109950448 uncharacterized protein LOC109950448	pper:109950448	.	126	1	126	100	240.4	3e-61	121/126	96	124/126	98	0/126	0	+3
c519_g1_i1	0	2	0	0	1	0	0	0	0	0	0.58	0	0	0.26	0	0	0	0	478				No hit
c520_g1_i1	0	0	0	0	1	0	0	3	0	0	0	0	0	5.01	0	0	11.24	0	211				No hit
c521_g1_i1	0	0	0	0	0	0	0	0	2	0	0	0	0	0	0	0	0	0.37	531	3	531	99.62	pper:18778295 probable inactive 2-oxoglutarate-dependent dioxygenase AOP2	pper:18778295	.	318	18	193	55.35	354.4	1e-95	170/176	96	174/176	98	0/176	0	+3
c522_g1_i1	0	0	0	2	0	1	1	0	1	0	0	0	0.45	0	0.17	0.17	0	0.18	546	3	546	99.63	pper:18786969 AAA-ATPase At2g46620	pper:18786969	.	488	105	285	37.09	358.2	8e-97	179/181	98	179/181	98	0/181	0	+3
c523_g1_i1	0	0	0	0	0	0	0	0	0	0	0	0	0	0	0	0	0	0	222				No hit
c525_g1_i1	1	0	0	1	0	1	0	1	0	0.71	0	0	0.7	0	0.55	0	0.53	0	323				No hit
c526_g1_i1	0	0	0	0	0	0	0	0	0	0	0	0	0	0	0	0	0	0	246				No hit
c527_g1_i1	0	0	0	1	0	2	0	3	1	0	0	0	0.47	0	0.74	0	1.05	0.37	375				No hit
c529_g1_i1	0	0	0	0	0	0	0	0	1	0	0	0	0	0	0	0	0	0.42	357				No hit
c530_g1_i1	0	0	1	0	0	0	3	0	2	0	0	0.32	0	0	0	0.85	0	0.58	420	228	39	45.24	mdm:103437752 U-box domain-containing protein 38	mdm:103437752	.	541	134	196	11.65	92	8e-17	45/63	71	51/63	80	0/63	0	-2
c532_g1_i1	0	0	0	0	0	0	0	0	0	0	0	0	0	0	0	0	0	0	229				No hit
c533_g1_i1	0	0	0	0	0	2	0	0	2	0	0	0	0	0	0.52	0	0	0.53	440				No hit
c534_g1_i1	2	12	23	24	9	4	11	34	4	5.96	38.8	59.47	66.56	26.28	8.94	22.32	75.02	8.91	229				No hit
c535_g1_i2	0	0	0	0	0	0	0	0	0	0	0	0	0	0	0	0	0	0	464				No hit
c536_g1_i1	0	0	0	0	1	1	0	0	0	0	0	0	0	0.28	0.24	0	0	0	463				No hit
c537_g1_i1	0	0	0	0	0	0	0	0	0	0	0	0	0	0	0	0	0	0	240				No hit
c538_g1_i1	0	0	0	0	0	0	0	0	0	0	0	0	0	0	0	0	0	0	202				No hit
c539_g1_i1	0	0	0	0	0	2	1	0	0	0	0	0	0	0	2.55	1.18	0	0	256				No hit
c540_g1_i1	0	0	0	1	0	1	0	0	0	0	0	0	1.68	0	1.34	0	0	0	253				No hit
c541_g1_i1	3420	3284	3922	3164	4013	5711	5290	4993	4717	184.19	181.34	183.63	175.99	198.93	245.74	228.83	197.83	204.51	1531	359	1205	55.32	pper:18779143 probable protein phosphatase 2C 39	pper:18779143	K17506	282	1	282	100	563.9	3e-158	281/282	99	282/282	100	0/282	0	+2
c544_g1_i1	0	0	1	0	0	0	0	0	0	0	0	1.32	0	0	0	0	0	0	262				No hit
c545_g1_i1	0	2	2	0	0	0	1	7	0	0	0.34	0.29	0	0	0	0.13	0.86	0	651	504	246	39.78	pper:18789043 protein DETOXIFICATION 33	pper:18789043	K03327	481	1	86	17.88	168.7	1e-39	83/86	96	86/86	100	0/86	0	-2
c546_g1_i1	0	0	0	0	0	2	1	0	0	0	0	0	0	0	0.85	0.41	0	0	355	3	354	99.15	pper:18776765 auxin response factor 9	pper:18776765	K14486	664	180	296	17.62	229.6	3e-58	116/117	99	117/117	100	0/117	0	+3
c547_g1_i1	0	1	0	3	1	3	4	2	0	0	0.07	0	0.22	0.06	0.17	0.22	0.1	0	1238	913	4	73.51	pper:109947231 uncharacterized protein LOC109947231	pper:109947231	.	1367	1051	1352	22.09	239.2	1e-60	120/307	39	173/307	56	9/307	2	-3
c548_g1_i1	0	0	0	0	1	0	1	2	1	0	0	0	0	0.34	0	0.28	0.54	0.29	421				No hit
c549_g1_i1	0	0	0	1	0	1	0	0	1	0	0	0	0.36	0	0.28	0	0	0.29	422	18	285	63.51	pper:109950606 uncharacterized protein LOC109950606	pper:109950606	.	238	148	228	34.03	82.8	5e-14	43/91	47	59/91	64	12/91	13	+3
c550_g1_i1	0	0	0	0	0	0	0	2	0	0	0	0	0	0	0	0	0.87	0	346				No hit
c551_g1_i1	0	0	0	0	0	0	0	0	0	0	0	0	0	0	0	0	0	0	232				No hit
c552_g1_i1	0	1	2	0	0	0	1	0	1	0	0.55	0.91	0	0	0	0.4	0	0.41	361	1	187	51.8	pper:18772239 uncharacterized protein LOC18772239 isoform X1	pper:18772239	.	1272	1223	1272	3.93	84.7	1e-14	47/62	75	47/62	75	12/62	19	+1
c553_g1_i1	0	0	0	0	0	0	0	1	0	0	0	0	0	0	0	0	0.72	0	294				No hit
c554_g1_i1	0	0	0	0	1	0	0	0	0	0	0	0	0	1.23	0	0	0	0	273				No hit
c557_g1_i1	0	0	2	1	3	9	2	2	3	0	0	0.13	0.08	0.21	0.54	0.12	0.11	0.18	1167	1	793	67.95	pper:18784929 protein transport Sec1a	pper:18784929	K15292	671	408	671	39.34	508.4	1e-141	260/264	98	260/264	98	0/264	0	+1
c562_g1_i1	13	14	9	16	12	10	5	6	11	4.44	4.99	2.69	5.53	3.86	2.69	1.32	1.52	2.99	433	2	80	18.24	pper:18783885 10 kDa chaperonin, mitochondrial	pper:18783885	K04078	97	72	97	26.8	59.3	6e-07	26/26	100	26/26	100	0/26	0	+2
c563_g1_i1	1	0	2	0	0	0	0	0	0	0.37	0	0.64	0	0	0	0	0	0	419				No hit
c565_g1_i1	0	1	0	3	1	4	0	2	2	0	0.29	0	0.85	0.26	0.88	0	0.41	0.45	479				No hit
c566_g1_i1	1	0	0	1	0	2	0	0	0	0.29	0	0	0.29	0	0.45	0	0	0	472	437	2	92.37	pper:18783980 uncharacterized membrane protein At3g27390	pper:18783980	.	590	422	537	19.66	179.5	4e-43	100/145	68	105/145	72	29/145	20	-1
c568_g1_i1	7	9	11	9	12	5	10	8	7	2.81	3.78	3.86	3.64	4.56	1.58	3.09	2.39	2.23	402	1	166	41.29	pper:18790057 major allergen Pru ar 1	pper:18790057	.	160	106	160	34.38	97.4	2e-18	45/55	81	53/55	96	0/55	0	+1
c572_g1_i1	1	0	1	0	1	0	0	1	0	0.32	0	0.28	0	0.3	0	0	0.24	0	445	2	350	78.43	pper:18786549 metalloendoproteinase 5-MMP	pper:18786549	.	381	265	380	30.45	241.9	7e-62	111/116	95	114/116	98	0/116	0	+2
c573_g1_i1	1	0	0	1	0	1	1	0	0	0.84	0	0	0.83	0	0.65	0.62	0	0	306				No hit
c575_g1_i1	0	0	0	0	0	1	0	1	0	0	0	0	0	0	0.27	0	0.26	0	429				No hit
c578_g1_i1	0	0	1	0	0	0	0	0	0	0	0	3.41	0	0	0	0	0	0	219				No hit
c579_g1_i1	1	0	0	1	0	1	0	1	1	0.36	0	0	0.36	0	0.28	0	0.27	0.29	423				No hit
c582_g1_i1	0	0	0	0	0	0	0	3	0	0	0	0	0	0	0	0	0.98	0	387	381	111	70.03	mtr:MTR_8g040260 hypothetical protein	mtr:MTR_8g040260	.	241	54	126	30.29	63.9	2e-08	38/90	42	44/90	48	17/90	18	-2
c583_g1_i1	0	0	0	0	0	0	1	1	0	0	0	0	0	0	0	0.26	0.25	0	435				No hit
c586_g1_i1	0	0	0	0	0	0	0	0	0	0	0	0	0	0	0	0	0	0	235	3	234	98.72	pper:18780400 uncharacterized protein LOC18780400	pper:18780400	.	1632	1031	1107	4.72	151.4	6e-35	68/77	88	70/77	90	0/77	0	+3
c587_g1_i2	2	1	1	0	1	1	0	2	1	0.55	0.29	0.24	0	0.26	0.22	0	0.41	0.22	482				No hit
c588_g1_i1	1	0	0	0	2	6	1	1	1	0.11	0	0	0	0.2	0.51	0.08	0.08	0.09	887				No hit
c589_g1_i1	0	2	1	0	0	0	1	0	1	0	0.49	0.21	0	0	0	0.19	0	0.19	523				No hit
c590_g1_i1	0	0	0	0	0	1	0	0	2	0	0	0	0	0	0.95	0	0	1.9	275				No hit
c592_g1_i1	0	0	0	0	0	0	1	0	0	0	0	0	0	0	0	2.96	0	0	215				No hit
c595_g1_i1	7	5	4	17	6	9	5	8	1	1.75	1.3	0.87	4.32	1.4	1.78	0.98	1.48	0.2	509	2	278	54.42	pper:18779841 cell wall / vacuolar inhibitor of fructosidase 2	pper:18779841	.	179	88	179	51.4	184.9	1e-44	90/92	97	92/92	100	0/92	0	+2
c597_g1_i1	0	2	3	0	0	2	0	2	1	0	1.17	1.46	0	0	0.87	0	0.83	0.44	352				No hit
c598_g1_i1	0	0	0	0	0	0	0	0	0	0	0	0	0	0	0	0	0	0	311	258	114	46.62	lja:Lj4g3v1583830.1 Lj4g3v1583830.1; -	lja:Lj4g3v1583830	K18181	57	1	57	100	69.3	4e-10	35/57	61	40/57	70	9/57	15	-1
c601_g1_i1	1	2	1	0	1	2	2	0	3	0.58	1.22	0.51	0	0.55	0.9	0.87	0	1.36	347				No hit
c605_g1_i1	2	0	1	1	3	1	0	1	0	0.96	0	0.42	0.48	1.37	0.38	0	0.36	0	372	1	202	54.3	pper:18789954 pectin acetylesterase 10 isoform X3	pper:18789954	K19882	419	353	419	15.99	152.5	5e-35	66/67	98	67/67	100	0/67	0	+1
c606_g1_i1	0	0	2	0	0	1	1	1	2	0	0	0.34	0	0	0.15	0.15	0.14	0.31	589	2	590	100	pper:18778300 uncharacterized protein LOC18778300	pper:18778300	.	938	12	207	20.9	387.5	1e-105	187/196	95	193/196	98	0/196	0	+2
c607_g1_i1	0	0	0	2	0	3	0	1	3	0	0	0	1.01	0	1.18	0	0.37	1.19	366				No hit
c609_g1_i1	0	1	0	1	0	1	1	2	1	0	0.46	0	0.44	0	0.35	0.34	0.66	0.35	386				No hit
c610_g1_i1	0	1	1	1	1	0	0	1	0	0	0.44	0.37	0.42	0.4	0	0	0.31	0	395				No hit
c611_g1_i1	0	0	0	0	0	1	0	0	0	0	0	0	0	0	1.77	0	0	0	239				No hit
c613_g1_i1	1	0	0	2	0	0	0	0	0	0.25	0	0	0.51	0	0	0	0	0	510				No hit
c614_g1_i1	2	1	0	1	2	0	0	0	0	0.49	0.25	0	0.25	0.46	0	0	0	0	516				No hit
c615_g1_i1	2	1	1	0	2	2	2	6	2	1.06	0.56	0.47	0	1.01	0.83	0.81	2.37	0.84	358	2	359	100	pper:18790858 3-ketoacyl-CoA synthase 7	pper:18790858	K15397	450	257	375	26.44	236.1	3e-60	118/119	99	118/119	99	0/119	0	+2
c616_g1_i1	0	0	0	0	0	0	0	0	0	0	0	0	0	0	0	0	0	0	244				No hit
c617_g1_i1	0	0	0	0	0	0	0	0	0	0	0	0	0	0	0	0	0	0	224				No hit
c618_g1_i1	0	1	0	0	1	1	0	2	1	0	0.32	0	0	0.29	0.24	0	0.46	0.25	455				No hit
c619_g1_i1	7	9	7	2	3	15	5	5	3	23.2	32.4	20.1	6.14	9.75	37.17	11.2	12.25	7.4	225				No hit
c620_g1_i1	3	1	1	2	0	3	3	6	5	0.36	0.12	0.1	0.24	0	0.28	0.28	0.53	0.48	819				No hit
c622_g1_i1	0	0	0	0	0	1	0	0	0	0	0	0	0	0	3.42	0	0	0	214				No hit
c623_g1_i1	0	0	0	0	0	1	0	0	0	0	0	0	0	0	1.7	0	0	0	241				No hit
c625_g1_i1	0	0	0	0	0	1	1	2	0	0	0	0	0	0	0.41	0.4	0.79	0	359				No hit
c628_g1_i1	0	0	2	0	0	0	0	0	0	0	0	1.11	0	0	0	0	0	0	336				No hit
c629_g1_i1	3	0	0	1	0	1	0	0	1	2.2	0	0	0.73	0	0.57	0	0	0.58	319				No hit
c630_g1_i1	0	5	2	1	3	1	0	3	0	0	0.9	0.3	0.18	0.49	0.14	0	0.39	0	631				No hit
c631_g1_i1	0	0	1	0	0	0	0	0	0	0	0	2.13	0	0	0	0	0	0	237				No hit
c632_g1_i1	0	0	0	2	0	0	0	0	0	0	0	0	9.27	0	0	0	0	0	211				No hit
c633_g1_i1	0	0	0	0	0	0	0	0	1	0	0	0	0	0	0	0	0	1.56	245				No hit
c635_g1_i1	0	0	1	0	0	0	0	0	0	0	0	1.51	0	0	0	0	0	0	254				No hit
c636_g1_i1	0	0	0	1	0	0	0	0	0	0	0	0	1.65	0	0	0	0	0	254				No hit
c637_g1_i1	0	4	0	0	1	2	0	0	0	0	1.03	0	0	0.23	0.39	0	0	0	510	2	500	97.84	pper:18789496 UDP-glucuronic acid decarboxylase 4	pper:18789496	K08678	455	290	455	36.48	339.7	3e-91	164/166	98	165/166	99	0/166	0	+2
c638_g1_i1	0	0	0	0	0	0	0	0	0	0	0	0	0	0	0	0	0	0	268				No hit
c643_g1_i1	2	0	0	0	0	2	0	3	0	3.4	0	0	0	0	2.59	0	3.8	0	255	96	255	62.75	pper:18780325 DNA mismatch repair protein MSH5 isoform X3	pper:18780325	K08741	811	1	53	6.54	106.3	2e-21	49/53	92	50/53	94	0/53	0	+3
c645_g1_i1	0	0	0	0	0	1	0	0	0	0	0	0	0	0	5.26	0	0	0	202				No hit
c646_g1_i1	1	2	0	0	1	0	2	2	0	0.44	0.92	0	0	0.42	0	0.68	0.66	0	386	273	378	27.46	pper:18772722 probable glucuronoxylan glucuronosyltransferase IRX7	pper:18772722	K20889	461	1	36	7.81	54.7	1e-05	28/36	77	33/36	91	1/36	2	+3
c647_g1_i1	0	0	0	0	0	0	1	1	0	0	0	0	0	0	0	0.7	0.71	0	295				No hit
c649_g1_i1	0	0	0	0	0	0	0	0	0	0	0	0	0	0	0	0	0	0	210				No hit
c650_g1_i1	0	1	0	0	0	0	2	1	0	0	3.7	0	0	0	0	4.6	2.52	0	224				No hit
c651_g1_i1	1	0	2	2	2	0	3	0	5	0.14	0	0.25	0.29	0.26	0	0.34	0	0.57	725				No hit
c652_g1_i1	0	0	0	0	0	0	0	0	0	0	0	0	0	0	0	0	0	0	267				No hit
c653_g1_i1	2	0	0	0	1	3	1	1	3	0.53	0	0	0	0.25	0.63	0.21	0.2	0.63	493	1	493	100	pper:18781773 auxin transport protein BIG	pper:18781773	K10691	5102	287	450	3.21	321.6	7e-86	163/164	99	163/164	99	0/164	0	+1
c654_g1_i1	0	0	0	0	0	0	0	0	0	0	0	0	0	0	0	0	0	0	216				No hit
c655_g1_i1	0	1	0	0	1	2	0	2	0	0	0.15	0	0	0.14	0.24	0	0.22	0	697	107	368	37.59	pper:109949771 uncharacterized protein LOC109949771	pper:109949771	.	1330	1	123	9.25	66.6	6e-09	46/123	37	60/123	48	36/123	29	+2
c659_g1_i1	0	0	0	0	0	0	1	1	0	0	0	0	0	0	0	0.28	0.27	0	420				No hit
c659_g2_i1	0	0	0	0	0	0	0	0	1	0	0	0	0	0	0	0	0	1.07	267				No hit
c660_g1_i1	9	13	28	31	7	20	14	25	24	14.03	21.78	38.12	46.34	10.62	23.79	15.53	29.04	28.61	260				No hit
c661_g1_i1	0	2	0	0	0	0	0	0	0	0	5.85	0	0	0	0	0	0	0	233				No hit
c665_g1_i1	0	0	0	3	0	0	0	0	0	0	0	0	2.89	0	0	0	0	0	292	2	293	100	pper:109946862 uncharacterized protein LOC109946862	pper:109946862	.	756	570	666	12.83	104	1e-20	52/97	53	71/97	73	0/97	0	+2
c670_g1_i1	0	1	0	0	0	0	1	0	4	0	0.5	0	0	0	0	0.36	0	1.5	375				No hit
c671_g1_i1	0	0	0	0	0	0	0	1	0	0	0	0	0	0	0	0	0.73	0	292				No hit
c672_g1_i1	0	1	0	1	1	0	0	0	0	0	0.24	0	0.24	0.22	0	0	0	0	529				No hit
c673_g1_i1	0	0	1	0	0	2	1	0	3	0	0	0.48	0	0	0.86	0.42	0	1.3	353				No hit
c675_g1_i1	0	0	0	0	0	1	0	0	0	0	0	0	0	0	0.44	0	0	0	350	2	350	99.71	pper:109947224 uncharacterized protein LOC109947224	pper:109947224	.	2708	1704	1819	4.28	181	1e-43	110/116	94	112/116	96	0/116	0	+2
c678_g1_i1	0	0	0	0	0	0	0	0	0	0	0	0	0	0	0	0	0	0	316	26	242	68.67	fve:101302120 uncharacterized LOC101302120	fve:101302120	.	1586	979	1086	6.81	78.2	9e-13	41/108	37	55/108	50	36/108	33	+2
c680_g1_i1	0	0	2	0	2	0	0	0	0	0	0	2.32	0	2.58	0	0	0	0	270				No hit
c681_g1_i1	1	0	1	1	2	0	0	0	0	0.4	0	0.35	0.41	0.76	0	0	0	0	401	5	263	64.59	pper:18778236 glutamate receptor 2.7	pper:18778236	K05387	916	831	916	9.39	176.8	2e-42	81/86	94	84/86	97	0/86	0	+2
c682_g1_i1	0	0	0	0	0	0	0	0	0	0	0	0	0	0	0	0	0	0	232				No hit
c683_g1_i1	0	0	0	1	0	0	0	0	0	0	0	0	1.54	0	0	0	0	0	258	236	2	91.09	pper:18769707 probably inactive leucine-rich repeat receptor-like protein kinase At5g06940	pper:18769707	.	881	1	78	8.85	155.6	4e-36	78/78	100	78/78	100	0/78	0	-3
c684_g1_i2	0	0	0	1	0	0	0	0	0	0	0	0	0.27	0	0	0	0	0	497				No hit
c686_g1_i1	0	0	0	0	0	1	0	0	1	0	0	0	0	0	0.35	0	0	0.36	382				No hit
c688_g1_i1	0	0	0	0	0	0	0	0	3	0	0	0	0	0	0	0	0	2.44	287				No hit
c689_g1_i1	0	0	0	0	0	0	1	0	1	0	0	0	0	0	0	0.37	0	0.38	371				No hit
c691_g1_i1	1	0	0	4	1	1	0	0	1	0.32	0	0	1.29	0.3	0.25	0	0	0.25	448				No hit
c692_g1_i1	0	0	0	0	3	1	0	0	0	0	0	0	0	0.6	0.17	0	0	0	556				No hit
c693_g1_i1	0	0	0	0	0	0	0	3	2	0	0	0	0	0	0	0	1.45	1.02	333				No hit
c695_g1_i1	0	1	0	0	0	0	0	0	0	0	3.92	0	0	0	0	0	0	0	222				No hit
c698_g1_i1	0	0	0	0	0	0	0	0	1	0	0	0	0	0	0	0	0	2.34	227				No hit
c701_g1_i1	1	0	0	0	0	0	0	0	0	6.6	0	0	0	0	0	0	0	0	204				No hit
c703_g1_i1	0	0	0	0	0	0	0	1	2	0	0	0	0	0	0	0	1.25	2.55	256	2	194	75.39	fve:101309056 flavonol synthase 3-like	fve:101309056	.	357	293	356	17.93	120.6	1e-25	57/64	89	61/64	95	0/64	0	+2
c705_g1_i1	1	0	3	2	1	3	0	0	0	0.16	0	0.41	0.32	0.15	0.37	0	0	0	677	2	521	76.81	pper:18793531 patatin-like protein 2 isoform X1	pper:18793531	.	410	238	410	42.2	338.2	1e-90	168/173	97	169/173	97	0/173	0	+2
c706_g1_i1	0	0	0	0	0	0	0	0	0	0	0	0	0	0	0	0	0	0	220				No hit
c708_g1_i1	0	0	0	0	0	0	0	0	0	0	0	0	0	0	0	0	0	0	294				No hit
c709_g1_i1	0	0	0	0	0	1	3	0	1	0	0	0	0	0	1.32	3.67	0	1.32	254				No hit
c710_g1_i1	206	185	207	313	326	336	215	200	171	11.97	11.02	10.46	18.77	17.44	15.59	10.03	8.55	8	1436	238	862	43.52	pper:18771017 methyltransferase-like protein 5	pper:18771017	.	208	1	208	100	408.7	1e-111	204/208	98	206/208	99	0/208	0	+1
c716_g1_i1	4	1	4	7	13	13	9	8	15	0.47	0.12	0.41	0.84	1.41	1.21	0.84	0.69	1.41	828	2	608	73.31	pper:18783560 receptor-like protein kinase FERONIA	pper:18783560	.	936	734	936	21.69	301.2	2e-79	151/203	74	171/203	84	1/203	0	+2
c718_g1_i2	12	5	11	30	17	19	5	8	11	4.98	2.17	4	12.54	6.69	6.2	1.6	2.47	3.62	396				No hit
c721_g1_i1	5	2	1	5	1	6	2	0	0	0.9	0.37	0.16	0.92	0.17	0.85	0.28	0	0	620	277	37	38.87	pper:18783044 bifunctional epoxide hydrolase 2 isoform X1	pper:18783044	.	315	16	95	25.4	136.7	4e-30	67/80	83	72/80	90	0/80	0	-3
c722_g1_i1	7	6	14	15	21	12	5	5	6	2.06	1.84	3.6	4.49	5.81	2.79	1.15	1.09	1.41	466				No hit
c724_g1_i1	1	0	0	0	0	1	2	0	1	0.49	0	0	0	0	0.39	0.75	0	0.39	369				No hit
c726_g1_i1	0	0	0	0	0	0	0	0	0	0	0	0	0	0	0	0	0	0	235				No hit
c727_g1_i1	0	0	0	0	0	0	1	0	0	0	0	0	0	0	0	0.23	0	0	461				No hit
c729_g1_i1	0	0	0	0	0	0	0	0	0	0	0	0	0	0	0	0	0	0	503				No hit
c730_g1_i1	1	0	2	0	1	0	1	0	0	0.39	0	0.68	0	0.37	0	0.3	0	0	408				No hit
c732_g1_i1	0	0	0	0	0	1	0	1	0	0	0	0	0	0	0.51	0	0.49	0	332	1	331	99.7	pper:18791803 pentatricopeptide repeat-containing protein At2g03380, mitochondrial	pper:18791803	.	714	116	225	15.41	229.6	2e-58	107/110	97	108/110	98	0/110	0	+1
c734_g1_i1	0	0	0	0	0	0	0	0	1	0	0	0	0	0	0	0	0	1.21	259				No hit
c737_g1_i1	0	1	0	0	0	0	0	0	0	0	2.85	0	0	0	0	0	0	0	234				No hit
c738_g1_i1	0	1	0	4	0	0	0	0	1	0	0.33	0	1.3	0	0	0	0	0.25	447				No hit
c740_g1_i1	0	0	0	0	0	2	0	0	0	0	0	0	0	0	1.09	0	0	0	324				No hit
c743_g1_i1	0	0	0	0	0	0	0	0	0	0	0	0	0	0	0	0	0	0	236				No hit
c744_g1_i1	1	0	0	0	2	1	0	1	0	0.76	0	0	0	1.45	0.59	0	0.56	0	316				No hit
c745_g1_i1	0	1	0	0	0	0	1	0	0	0	1.52	0	0	0	0	1.01	0	0	266				No hit
c746_g1_i1	0	2	0	3	0	1	0	1	0	0	0.42	0	0.62	0	0.16	0	0.15	0	576				No hit
c747_g1_i1	0	0	0	0	0	0	0	0	0	0	0	0	0	0	0	0	0	0	262				No hit
c748_g1_i1	0	0	0	0	0	0	0	1	1	0	0	0	0	0	0	0	0.73	0.76	293				No hit
c752_g1_i1	288	318	419	456	629	398	283	373	293	30.53	34.68	38.66	49.74	61.66	33.63	23.94	29.14	24.95	890	121	568	50.34	pper:18793509 LOW QUALITY PROTEIN: protein RALF-like 24	pper:18793509	.	170	22	170	87.65	257.7	2e-66	128/149	85	128/149	85	0/149	0	+1
c755_g1_i1	0	0	1	0	0	0	0	0	0	0	0	1.14	0	0	0	0	0	0	271				No hit
c756_g1_i1	0	0	0	0	0	0	0	0	0	0	0	0	0	0	0	0	0	0	271				No hit
c759_g1_i1	0	0	0	1	0	1	0	1	0	0	0	0	1.84	0	1.47	0	1.45	0	248				No hit
c760_g1_i1	21	25	37	28	22	45	46	34	35	0.68	0.83	1.04	0.94	0.66	1.17	1.2	0.81	0.92	2388	110	1973	78.06	pper:18783265 uncharacterized protein LOC18783265 isoform X1	pper:18783265	.	631	1	631	100	1199.5	0	606/631	96	611/631	96	10/631	1	+2
c762_g1_i1	1	0	0	0	0	0	0	0	0	6.35	0	0	0	0	0	0	0	0	205	196	28	82.44	pop:POPTR_0008s219702 hypothetical protein	pop:POPTR_0008s219702	.	894	491	546	6.26	86.7	2e-15	37/56	66	45/56	80	0/56	0	-2
c763_g1_i1	93	81	108	79	119	100	140	134	129	5.73	5.12	5.79	5.02	6.75	4.92	6.92	6.08	6.4	1367	263	863	43.96	pper:18785522 thioredoxin-like 3-2, chloroplastic	pper:18785522	.	200	1	200	100	380.6	4e-103	191/200	95	194/200	97	0/200	0	+2
c768_g1_i1	1	0	0	0	1	0	0	0	2	0.2	0	0	0	0.18	0	0	0	0.32	583	104	512	70.15	pper:109948940 uncharacterized protein LOC109948940	pper:109948940	.	184	22	152	71.2	122.9	6e-26	69/136	50	87/136	63	5/136	3	+2
c769_g1_i1	0	0	0	0	2	0	0	0	0	0	0	0	0	5.03	0	0	0	0	235				No hit
c770_g1_i1	1	0	0	0	0	0	1	0	2	0.42	0	0	0	0	0	0.32	0	0.67	394				No hit
c773_g1_i1	1	0	0	0	0	0	1	0	0	0.39	0	0	0	0	0	0.3	0	0	408				No hit
c775_g1_i1	0	0	0	0	0	0	0	0	0	0	0	0	0	0	0	0	0	0	303				No hit
c778_g1_i1	0	0	0	0	0	1	1	0	0	0	0	0	0	0	0.27	0.26	0	0	433				No hit
c779_g1_i1	0	0	0	0	1	0	0	0	0	0	0	0	0	0.84	0	0	0	0	303				No hit
c780_g1_i1	3	3	8	5	2	6	6	4	3	0.6	0.63	1.41	1.03	0.38	0.96	0.95	0.6	0.48	576				No hit
c781_g1_i1	0	0	0	0	1	3	0	0	4	0	0	0	0	0.21	0.53	0	0	0.71	544				No hit
c782_g1_i1	0	0	0	0	0	0	0	0	1	0	0	0	0	0	0	0	0	0.33	394	395	101	74.87	pper:18768035 laccase-11	pper:18768035	K05909	563	435	534	17.76	169.9	3e-40	84/100	84	89/100	89	2/100	2	-1
c783_g1_i1	0	0	2	0	0	1	1	1	0	0	0	1.24	0	0	0.55	0.53	0.53	0	323				No hit
c784_g1_i1	0	0	0	0	0	0	0	0	0	0	0	0	0	0	0	0	0	0	211				No hit
c786_g1_i1	1	0	2	1	2	3	2	2	3	0.08	0	0.15	0.09	0.16	0.2	0.14	0.12	0.2	1059	51	720	63.27	pper:18768438 transcription factor PIF1 isoform X1	pper:18768438	.	531	309	531	42	395.6	9e-108	216/223	96	218/223	97	0/223	0	+3
c787_g1_i1	0	0	0	0	0	2	0	0	0	0	0	0	0	0	1.39	0	0	0	300				No hit
c788_g1_i1	0	0	0	0	0	0	0	0	0	0	0	0	0	0	0	0	0	0	244				No hit
c791_g1_i1	1	0	0	0	1	0	0	0	0	2.2	0	0	0	2.15	0	0	0	0	242	171	21	62.4	pper:18792783 nifU-like protein 3, chloroplastic	pper:18792783	.	246	183	232	20.33	96.3	2e-18	49/50	98	50/50	100	0/50	0	-1
c796_g1_i1	0	0	0	6	0	0	0	0	0	0	0	0	26.9	0	0	0	0	0	212	1	211	99.53	rno:310926 Aa1011, Aa1262, Ab2-057, Ac1147; hypothetical protein LOC310926	rno:310926	.	508	410	479	13.78	148.3	5e-34	70/70	100	70/70	100	0/70	0	+1
c797_g1_i1	0	0	0	0	0	0	0	0	1	0	0	0	0	0	0	0	0	0.99	272				No hit
c801_g1_i1	0	0	0	0	0	2	0	0	0	0	0	0	0	0	5.69	0	0	0	220				No hit
c802_g1_i1	0	0	1	1	0	2	1	1	0	0	0	0.22	0.26	0	0.41	0.2	0.19	0	501	1	502	100.2	pper:18771960 LOW QUALITY PROTEIN: RNA polymerase I termination factor	pper:18771960	.	716	32	198	23.32	238.8	6e-61	142/167	85	146/167	87	0/167	0	+1
c803_g1_i2	0	0	0	0	2	0	0	0	0	0	0	0	0	1.77	0	0	0	0	298	111	297	62.75	pper:18768882 uncharacterized protein LOC18768882	pper:18768882	.	719	270	327	8.07	82	6e-14	47/63	74	50/63	79	6/63	9	+3
c805_g1_i1	0	0	0	0	0	0	0	0	0	0	0	0	0	0	0	0	0	0	275				No hit
c806_g1_i1	0	0	0	0	0	1	0	1	2	0	0	0	0	0	2.23	0	2.21	4.45	229				No hit
c807_g1_i1	81	114	116	100	117	171	236	214	250	3.27	4.71	4.07	4.17	4.34	5.51	7.66	6.35	8.12	1968	2	1433	72.76	pper:18784003 calcium-transporting ATPase 9, plasma membrane-type isoform X1	pper:18784003	K01537	1098	622	1098	43.44	924.1	1e-266	472/477	98	473/477	99	0/477	0	+2
c808_g1_i1	0	0	0	0	0	0	0	1	0	0	0	0	0	0	0	0	0.87	0	279				No hit
c809_g1_i1	0	0	0	0	0	0	0	0	1	0	0	0	0	0	0	0	0	2.75	221				No hit
c812_g1_i1	3	5	2	0	4	0	2	0	2	0.17	0.3	0.1	0	0.21	0	0.09	0	0.09	1446	1361	362	69.16	pper:109949998 uncharacterized protein LOC109949998	pper:109949998	K15891	340	1	298	87.65	571.6	1e-160	291/333	87	294/333	88	35/333	10	-3
c813_g1_i1	0	0	0	0	0	0	0	4	0	0	0	0	0	0	0	0	1.41	0	375				No hit
c814_g1_i1	0	0	0	0	0	1	0	0	1	0	0	0	0	0	0.39	0	0	0.39	368				No hit
c815_g1_i2	0	0	0	0	0	0	0	0	0	0	0	0	0	0	0	0	0	0	238				No hit
c816_g1_i1	0	0	3	0	0	0	0	0	0	0	0	5.5	0	0	0	0	0	0	244				No hit
c818_g1_i1	0	0	0	0	0	0	1	0	0	0	0	0	0	0	0	3.46	0	0	210				No hit
c819_g1_i2	0	0	0	0	1	0	0	0	0	0	0	0	0	3.54	0	0	0	0	222	4	223	99.1	pper:18768851 TMV resistance protein N	pper:18768851	.	1262	769	824	4.44	60.8	1e-07	36/73	49	41/73	56	17/73	23	+1
c820_g1_i1	1	2	1	1	2	1	0	1	0	0.76	1.61	0.66	0.75	1.45	0.59	0	0.56	0	316				No hit
c821_g1_i1	1	1	0	0	0	0	2	2	6	0.1	0.1	0	0	0	0	0.16	0.14	0.47	944				No hit
c822_g1_i1	0	0	0	1	2	3	0	0	0	0	0	0	0.24	0.45	0.57	0	0	0	521				No hit
c823_g1_i1	0	0	1	0	0	1	2	0	0	0	0	0.89	0	0	0.79	1.5	0	0	289				No hit
c825_g1_i1	1	0	0	0	0	0	1	0	1	0.76	0	0	0	0	0	0.57	0	0.6	315	2	140	44.13	pper:18781399 ABC transporter B family member 11 isoform X1	pper:18781399	K05658	1252	1207	1252	3.67	85.9	4e-15	44/46	95	45/46	97	0/46	0	+2
c826_g1_i1	0	0	1	0	0	0	0	0	0	0	0	2	0	0	0	0	0	0	240				No hit
c828_g1_i1	0	2	1	2	2	3	1	0	0	0	0.28	0.12	0.28	0.25	0.33	0.11	0	0	739	3	621	83.76	mdm:103428861 uncharacterized LOC103428861	mdm:103428861	.	504	180	399	43.65	146.4	6e-33	84/221	38	119/221	53	16/221	7	+3
c829_g1_i1	0	0	0	0	0	1	0	1	0	0	0	0	0	0	0.45	0	0.43	0	347				No hit
c830_g1_i1	1	0	0	0	0	0	0	0	0	2.4	0	0	0	0	0	0	0	0	238	3	234	97.48	pper:18780638 cysteine-rich receptor-like protein kinase 10	pper:18780638	.	676	114	176	9.32	83.2	2e-14	46/77	59	52/77	67	14/77	18	+3
c831_g1_i1	0	0	0	0	1	0	0	1	0	0	0	0	0	0.48	0	0	0.38	0	364				No hit
c835_g1_i1	0	0	0	0	0	0	0	0	1	0	0	0	0	0	0	0	0	2.47	225				No hit
c837_g1_i1	0	0	0	0	0	2	0	0	1	0	0	0	0	0	2.89	0	0	1.45	249	162	3	64.26	pper:18789145 serine/threonine-protein kinase HT1	pper:18789145	.	417	1	51	12.23	104	1e-20	49/53	92	50/53	94	2/53	3	-2
c839_g1_i1	0	0	0	0	0	0	0	0	1	0	0	0	0	0	0	0	0	1.17	261				No hit
c840_g1_i1	0	0	0	0	0	1	0	0	3	0	0	0	0	0	0.4	0	0	1.21	364				No hit
c842_g1_i1	1	0	0	0	1	0	0	0	0	1.43	0	0	0	1.4	0	0	0	0	265	37	265	86.42	pper:18773200 receptor like protein 30	pper:18773200	.	911	795	870	8.34	138.7	5e-31	63/76	82	65/76	85	0/76	0	+1
c845_g1_i1	0	1	0	0	1	0	0	0	0	0	0.55	0	0	0.5	0	0	0	0	359				No hit
c846_g1_i1	2	0	1	1	1	1	3	2	0	0.28	0	0.12	0.14	0.13	0.11	0.33	0.21	0	730				No hit
c847_g1_i1	0	0	0	3	4	11	0	0	0	0	0	0	1.06	1.32	3.03	0	0	0	428	54	315	61.21	zju:107433474 36.4 kDa proline-rich protein-like	zju:107433474	.	237	151	237	36.71	181.8	8e-44	84/87	96	87/87	100	0/87	0	+3
c848_g1_i1	0	0	0	0	0	0	0	1	4	0	0	0	0	0	0	0	0.21	0.89	479	3	480	99.79	pper:18791088 cytochrome P450 CYP749A22	pper:18791088	K15639	516	170	328	30.81	313.2	2e-83	155/159	97	158/159	99	0/159	0	+3
c849_g1_i1	0	1	0	0	1	2	0	2	1	0	0.21	0	0	0.19	0.32	0	0.3	0.16	578				No hit
c850_g1_i1	2	0	0	1	0	3	0	0	3	1.24	0	0	0.62	0	1.45	0	0	1.46	338				No hit
c851_g1_i1	0	0	0	0	0	0	0	0	0	0	0	0	0	0	0	0	0	0	225	88	16	32.44	csv:101204943 ABC transporter D family member 2, chloroplastic	csv:101204943	.	773	174	197	3.1	51.2	9e-05	23/24	95	24/24	100	0/24	0	-1
c854_g1_i1	1	1	0	0	0	0	2	1	0	0.26	0.27	0	0	0	0	0.41	0.2	0	494				No hit
c855_g1_i2	1	0	0	4	1	2	2	0	3	0.15	0	0	0.61	0.14	0.24	0.24	0	0.36	699				No hit
c856_g1_i1	0	0	0	0	0	0	0	0	0	0	0	0	0	0	0	0	0	0	212	133	1	62.74	pper:18790651 glutamate receptor 2.8 isoform X1	pper:18790651	K05387	963	772	815	4.57	88.2	6e-16	41/44	93	42/44	95	0/44	0	-3
c857_g1_i1	2	0	1	1	2	1	2	1	1	0.21	0	0.09	0.11	0.19	0.08	0.17	0.08	0.08	907	2	908	100	pper:18772286 subtilisin-like protease SBT1.7	pper:18772286	.	777	219	520	38.87	583.6	2e-164	294/302	97	297/302	98	0/302	0	+2
c859_g1_i2	2	0	0	0	0	0	0	2	0	0.42	0	0	0	0	0	0	0.31	0	564	48	186	24.65	pper:18791890 putative F-box protein PP2-B12	pper:18791890	.	267	158	202	16.85	51.2	0.0002	27/46	58	33/46	71	1/46	2	+3
c860_g1_i1	0	0	0	0	0	0	0	0	0	0	0	0	0	0	0	0	0	0	272	3	273	99.63	pper:109949009 uncharacterized protein LOC109949009	pper:109949009	.	778	426	515	11.57	189.5	2e-46	90/90	100	90/90	100	0/90	0	+3
c861_g1_i1	0	0	0	0	0	0	0	0	0	0	0	0	0	0	0	0	0	0	222				No hit
c862_g1_i1	36	32	38	34	33	48	42	73	38	2.09	1.91	1.92	2.04	1.77	2.23	1.96	3.12	1.78	1435	70	1249	82.23	pper:18780308 sedoheptulose-1,7-bisphosphatase, chloroplastic	pper:18780308	K01100	393	1	393	100	770.8	1e-220	390/393	99	391/393	99	0/393	0	+1
c864_g1_i1	2	0	0	0	0	0	0	0	0	3.96	0	0	0	0	0	0	0	0	247				No hit
c865_g1_i1	0	0	0	0	0	0	1	0	0	0	0	0	0	0	0	0.28	0	0	420				No hit
c867_g1_i1	0	0	0	1	0	0	0	0	0	0	0	0	0.4	0	0	0	0	0	406	74	407	82.27	pper:18783138 putative cyclin-D6-1 isoform X1	pper:18783138	K18812	313	119	229	35.46	208	1e-51	106/111	95	106/111	95	0/111	0	+2
c868_g1_i1	0	0	0	0	0	0	0	0	0	0	0	0	0	0	0	0	0	0	225				No hit
c869_g1_i1	1	0	0	0	0	3	0	0	0	0.39	0	0	0	0	0.92	0	0	0	407				No hit
c870_g1_i1	0	0	0	1	2	1	0	0	0	0	0	0	0.26	0.49	0.21	0	0	0	498				No hit
c871_g1_i1	0	3	0	1	0	0	0	1	0	0	1.41	0	0.45	0	0	0	0.33	0	383	4	373	96.61	pper:18789756 leucine-rich repeat receptor-like protein CLAVATA2	pper:18789756	.	971	285	400	11.95	84.3	1e-14	76/123	61	77/123	62	7/123	5	+1
c873_g1_i1	0	0	0	0	0	2	1	0	0	0	0	0	0	0	1.04	0.5	0	0	329	243	330	26.75	pper:18789118 DDT domain-containing protein DDR4 isoform X2	pper:18789118	.	534	41	69	5.43	59.3	4e-07	29/29	100	29/29	100	0/29	0	+3
c874_g1_i1	0	3	0	1	0	0	3	0	0	0	5.4	0	1.6	0	0	3.55	0	0	256				No hit
c875_g1_i1	4	0	1	1	2	0	0	0	1	0.66	0	0.14	0.17	0.31	0	0	0	0.13	652	7	652	99.08	pper:18779491 RING-H2 finger protein ATL78	pper:18779491	K19040	218	1	215	98.62	367.1	2e-99	214/215	99	214/215	99	0/215	0	+1
c877_g1_i1	0	0	2	0	0	0	0	2	1	0	0	5.17	0	0	0	0	4.41	2.23	229				No hit
c882_g1_i1	0	0	0	0	0	1	0	0	0	0	0	0	0	0	0.15	0	0	0	589				No hit
c883_g1_i1	0	0	0	0	1	1	1	1	0	0	0	0	0	0.56	0.46	0.44	0.44	0	345				No hit
c885_g1_i1	0	0	2	0	1	1	1	0	1	0	0	2.16	0	1.2	0.95	0.89	0	0.95	275				No hit
c886_g1_i1	0	0	0	0	1	1	0	0	0	0	0	0	0	0.29	0.24	0	0	0	456	3	456	99.56	pper:18773567 pentatricopeptide repeat-containing protein At2g27610	pper:18773567	.	877	29	179	17.22	293.9	2e-77	142/151	94	146/151	96	0/151	0	+3
c886_g2_i1	1	0	0	0	0	0	0	0	0	0.96	0	0	0	0	0	0	0	0	294	3	294	99.32	pper:18773567 pentatricopeptide repeat-containing protein At2g27610	pper:18773567	.	877	174	270	11.06	186	3e-45	93/97	95	95/97	97	0/97	0	+3
c892_g1_i1	0	3	0	5	4	11	2	4	3	0	0.25	0	0.43	0.3	0.72	0.13	0.24	0.2	1078	336	1077	68.83	pper:18784089 7-deoxyloganetin glucosyltransferase	pper:18784089	K21374	482	1	247	51.24	474.9	1e-131	235/247	95	240/247	97	0/247	0	+3
c893_g1_i1	0	0	0	0	0	0	0	1	1	0	0	0	0	0	0	0	2.32	2.34	227				No hit
c897_g1_i1	0	0	0	0	0	0	0	0	0	0	0	0	0	0	0	0	0	0	241				No hit
c899_g1_i1	4	0	4	6	2	3	3	4	1	1.5	0	1.32	2.28	0.71	0.89	0.87	1.12	0.3	414				No hit
c900_g1_i1	0	0	0	1	1	0	1	0	1	0	0	0	0.29	0.27	0	0.22	0	0.23	476				No hit
c901_g1_i1	0	0	0	0	0	0	0	0	0	0	0	0	0	0	0	0	0	0	299				No hit
c902_g1_i1	0	0	2	0	1	0	0	0	0	0	0	2.19	0	1.21	0	0	0	0	274				No hit
c904_g1_i1	0	0	0	0	0	0	0	0	0	0	0	0	0	0	0	0	0	0	245				No hit
c904_g2_i1	0	0	0	0	2	0	0	0	0	0	0	0	0	7.07	0	0	0	0	222				No hit
c905_g1_i1	0	0	0	0	0	0	0	0	0	0	0	0	0	0	0	0	0	0	343	1	85	24.78	pper:18781536 uncharacterized protein At2g34460, chloroplastic	pper:18781536	.	349	322	349	8.02	54.3	2e-05	27/28	96	27/28	96	0/28	0	+1
c906_g1_i1	1	1	0	2	2	1	0	1	0	0.13	0.14	0	0.27	0.25	0.11	0	0.1	0	755				No hit
c908_g1_i1	1	0	0	5	1	0	3	1	2	0.13	0	0	0.67	0.12	0	0.31	0.1	0.21	764	22	739	93.98	pper:18783202 cysteine-rich repeat secretory protein 38	pper:18783202	.	240	2	240	99.58	490.3	2e-136	233/239	97	236/239	98	0/239	0	+1
c909_g1_i1	1	0	0	3	0	0	0	3	0	0.21	0	0	0.63	0	0	0	0.46	0	569	2	494	86.64	pper:9978785 ndhD, PrpeC_p072; NADH-plastoquinone oxidoreductase subunit 4	pper:9978785	K05575	500	337	500	32.8	314.7	1e-83	162/164	98	162/164	98	0/164	0	+2
c910_g1_i1	0	0	0	0	0	0	0	0	0	0	0	0	0	0	0	0	0	0	221				No hit
c913_g1_i1	1	0	0	0	0	3	0	0	0	0.35	0	0	0	0	0.82	0	0	0	429	3	429	99.53	pper:18792472 pyruvate, phosphate dikinase, chloroplastic isoform X1	pper:18792472	K01006	968	562	703	14.67	281.2	1e-73	140/142	98	141/142	99	0/142	0	+3
c915_g1_i1	0	0	0	2	0	0	0	0	1	0	0	0	0.84	0	0	0	0	0.33	395	122	359	60.25	pper:109950206 uncharacterized protein LOC109950206	pper:109950206	.	812	155	234	9.85	103.6	2e-20	54/80	67	64/80	80	1/80	1	+2
c916_g1_i1	0	0	0	0	0	0	0	0	0	0	0	0	0	0	0	0	0	0	255				No hit
c917_g1_i1	0	0	0	0	0	0	1	2	0	0	0	0	0	0	0	1.81	3.9	0	234				No hit
c918_g1_i1	0	0	0	0	0	1	1	0	0	0	0	0	0	0	2.23	2.03	0	0	229	2	230	100	pper:109949610 rust resistance kinase Lr10-like	pper:109949610	.	492	296	371	15.45	159.5	2e-37	75/76	98	76/76	100	0/76	0	+2
c921_g1_i1	0	0	0	2	0	1	0	0	0	0	0	0	2.15	0	0.85	0	0	0	283				No hit
c922_g1_i1	1	4	1	6	3	7	8	7	2	0.25	1.03	0.22	1.51	0.69	1.37	1.55	1.28	0.39	512	1	511	99.8	pper:18784405 protein ROOT HAIR DEFECTIVE 3 homolog 1	pper:18784405	.	880	380	548	19.2	276.6	3e-72	146/170	85	153/170	90	1/170	0	+1
c924_g1_i1	0	0	0	0	0	0	0	0	0	0	0	0	0	0	0	0	0	0	216				No hit
c927_g1_i1	0	1	0	1	0	0	0	0	1	0	0.33	0	0.32	0	0	0	0	0.25	448	338	2	75.22	pper:18766664 uncharacterized protein LOC18766664 isoform X1	pper:18766664	.	737	532	643	15.2	217.6	1e-54	109/112	97	110/112	98	0/112	0	-1
c928_g1_i1	0	0	0	0	0	0	0	0	1	0	0	0	0	0	0	0	0	0.73	296				No hit
c929_g1_i1	1	0	0	0	0	0	0	0	0	2.57	0	0	0	0	0	0	0	0	235				No hit
c931_g1_i1	3	0	1	2	0	1	1	2	4	0.66	0	0.19	0.45	0	0.18	0.17	0.33	0.71	545				No hit
c933_g1_i1	0	0	0	0	0	0	0	1	1	0	0	0	0	0	0	0	1.22	1.25	257				No hit
c934_g1_i1	0	0	1	0	0	0	0	2	0	0	0	0.49	0	0	0	0	0.83	0	351				No hit
c935_g1_i1	1	0	1	1	5	2	1	2	1	0.14	0	0.13	0.15	0.67	0.23	0.11	0.21	0.12	713				No hit
c936_g1_i1	0	1	0	2	2	3	0	1	1	0	0.18	0	0.35	0.32	0.41	0	0.13	0.14	634	1	154	24.29	pper:18770571 uncharacterized protein LOC18770571	pper:18770571	.	210	160	210	24.29	105.5	1e-20	51/51	100	51/51	100	0/51	0	+1
c939_g1_i1	0	0	0	0	0	0	2	0	0	0	0	0	0	0	0	2.49	0	0	253	2	254	100	pper:18770209 uncharacterized protein LOC18770209	pper:18770209	.	265	121	204	31.7	176	3e-42	72/84	85	80/84	95	0/84	0	+2
c941_g1_i1	0	0	0	0	0	0	0	0	2	0	0	0	0	0	0	0	0	0.43	488	91	13	16.19	jre:108980127 uncharacterized protein At2g23090-like	jre:108980127	.	77	1	26	33.77	51.6	0.0001	24/26	92	25/26	96	0/26	0	-3
c944_g1_i1	1	2	4	0	1	2	3	1	1	0.1	0.21	0.36	0	0.1	0.17	0.25	0.08	0.08	905				No hit
c947_g1_i1	0	0	0	0	0	1	0	0	0	0	0	0	0	0	0.35	0	0	0	384	3	384	99.48	pper:18791283 glutamate receptor 2.7	pper:18791283	K05387	966	24	150	13.15	233.4	2e-59	119/127	93	124/127	97	0/127	0	+3
c949_g1_i1	0	0	0	0	0	0	0	0	0	0	0	0	0	0	0	0	0	0	290				No hit
c950_g1_i1	1	1	1	4	2	1	1	2	0	0.13	0.13	0.11	0.53	0.24	0.1	0.1	0.19	0	769				No hit
c953_g1_i1	1	0	2	2	2	4	0	1	3	0.15	0	0.26	0.31	0.28	0.48	0	0.11	0.36	694				No hit
c954_g1_i1	1	0	0	0	0	0	0	0	0	0.82	0	0	0	0	0	0	0	0	308				No hit
c955_g1_i1	0	0	1	0	0	0	0	0	0	0	0	0.59	0	0	0	0	0	0	328				No hit
c956_g1_i1	0	0	0	0	0	0	1	0	1	0	0	0	0	0	0	0.83	0	0.89	280				No hit
c958_g1_i1	1	0	0	0	0	0	0	0	0	0.78	0	0	0	0	0	0	0	0	313				No hit
c959_g1_i1	1	0	0	0	0	0	1	0	0	1.01	0	0	0	0	0	0.74	0	0	290				No hit
c960_g1_i1	0	1	1	2	0	0	2	0	1	0	0.27	0.23	0.54	0	0	0.41	0	0.21	494	419	227	39.07	fve:101303135 B3 domain-containing transcription factor VRN1-like	fve:101303135	.	483	32	95	13.25	93.6	3e-17	41/64	64	50/64	78	0/64	0	-2
c961_g1_i1	4	0	1	0	2	1	10	13	25	0.46	0	0.1	0	0.21	0.09	0.91	1.09	2.29	844				No hit
c964_g1_i1	30	18	13	79	85	152	5	4	16	1.42	0.87	0.53	3.86	3.69	5.74	0.19	0.14	0.61	1713	35	1574	89.9	pper:18779736 protein DETOXIFICATION 40 isoform X1	pper:18779736	K03327	513	1	513	100	977.2	1e-282	498/513	97	506/513	98	0/513	0	+2
c965_g1_i1	0	0	1	0	0	1	0	0	0	0	0	1.57	0	0	1.37	0	0	0	252				No hit
c966_g1_i1	0	0	3	0	6	0	0	3	0	0	0	0.48	0	1.02	0	0	0.41	0	611	493	310	30.11	fve:101302051 BTB/POZ domain-containing protein At1g55760	fve:101302051	K10523	328	1	64	19.51	68.2	2e-09	36/64	56	45/64	70	3/64	4	-3
c967_g1_i1	5	0	0	5	0	3	1	0	1	1.37	0	0	1.4	0	0.65	0.22	0	0.22	483				No hit
c968_g1_i1	526	600	669	1430	1791	1707	55	90	56	36.66	42.92	40.55	102.81	115.04	94.97	3.07	4.62	3.14	1235	184	799	49.88	pper:18786617 cyclin-U4-1	pper:18786617	.	205	1	205	100	406.4	6e-111	203/205	99	204/205	99	0/205	0	+1
c969_g1_i1	0	1	0	0	1	1	0	0	0	0	0.58	0	0	0.53	0.43	0	0	0	353	3	156	43.63	pper:109949801 uncharacterized protein LOC109949801	pper:109949801	.	427	56	106	11.94	70.1	3e-10	36/51	70	40/51	78	0/51	0	+3
c970_g1_i1	0	0	0	6	0	2	0	1	2	0	0	0	1.21	0	0.31	0	0.15	0.31	585				No hit
c973_g1_i2	0	0	0	0	0	0	0	0	0	0	0	0	0	0	0	0	0	0	230				No hit
c975_g1_i1	1	0	0	0	0	1	0	0	0	0.16	0	0	0	0	0.13	0	0	0	666				No hit
c976_g1_i1	1	0	0	1	1	2	0	1	3	0.16	0	0	0.17	0.15	0.26	0	0.12	0.4	654	2	614	93.73	pper:18772668 probably inactive leucine-rich repeat receptor-like protein kinase IMK2 isoform X1	pper:18772668	.	885	682	885	23.05	404.8	9e-111	201/204	98	202/204	99	0/204	0	+2
c977_g1_i1	0	1	1	4	0	2	2	0	1	0	0.18	0.15	0.73	0	0.28	0.28	0	0.14	624	380	554	28.04	zju:107419201 two-component response regulator-like APRR1 isoform X1	zju:107419201	.	209	1	59	28.23	70.9	3e-10	39/61	63	46/61	75	5/61	8	+2
c978_g1_i1	0	0	0	0	0	0	0	0	0	0	0	0	0	0	0	0	0	0	213				No hit
c979_g1_i1	1108	981	1124	895	1051	1104	809	923	786	70.11	63.69	61.85	58.45	61.26	55.79	41.07	42.98	40.02	1337	364	997	47.42	pper:18775964 rac-like GTP-binding protein 3	pper:18775964	K04392	211	1	211	100	428.3	1e-117	211/211	100	211/211	100	0/211	0	+1
c981_g1_i1	0	0	1	0	3	0	0	0	0	0	0	0.22	0	0.72	0	0	0	0	503	295	1	58.65	pper:18775781 uncharacterized protein LOC18775781	pper:18775781	.	196	36	133	50	189.9	3e-46	92/98	93	94/98	95	0/98	0	-3
c982_g1_i1	1	0	0	0	1	0	0	0	0	0.83	0	0	0	0.8	0	0	0	0	307				No hit
c983_g1_i1	0	0	0	0	0	0	0	0	2	0	0	0	0	0	0	0	0	0.73	379				No hit
c984_g1_i1	2299	1260	1223	864	1148	3154	3452	2882	2603	273.92	154.6	126.87	105.82	126.65	299.31	327.7	253.19	249.02	817	410	818	50.06	pper:18785283 heat shock cognate 70 kDa protein 2	pper:18785283	K03283	649	1	136	20.96	276.2	6e-72	136/136	100	136/136	100	0/136	0	+2
c985_g1_i1	0	0	0	0	0	0	0	2	0	0	0	0	0	0	0	0	0.49	0	441	3	303	68.25	pper:18773550 U-box domain-containing protein 4	pper:18773550	K08332	307	208	307	32.57	151.8	9e-35	81/100	81	83/100	83	0/100	0	+3
c986_g1_i1	1	0	0	0	0	0	0	0	0	3.94	0	0	0	0	0	0	0	0	219				No hit
c987_g1_i1	0	0	0	0	0	0	2	2	0	0	0	0	0	0	0	1.63	1.67	0	282				No hit
c988_g1_i1	0	0	0	0	0	0	0	0	0	0	0	0	0	0	0	0	0	0	268				No hit
c989_g1_i1	0	0	0	3	2	0	0	0	0	0	0	0	0.73	0.45	0	0	0	0	523				No hit
c990_g1_i1	8	9	7	3	1	0	18	18	54	12.26	14.82	9.37	4.41	1.49	0	19.65	20.56	63.33	261				No hit
c991_g1_i1	0	0	0	0	0	0	0	0	1	0	0	0	0	0	0	0	0	0.5	335				No hit
c992_g1_i1	9	4	14	15	15	47	25	17	18	1.48	0.68	2.01	2.53	2.3	6.15	3.26	2.07	2.38	654	232	544	47.86	pper:18776464 U3 small nucleolar ribonucleoprotein protein MPP10	pper:18776464	K14559	549	1	104	18.94	200.7	2e-49	102/104	98	102/104	98	0/104	0	+1
c994_g1_i1	0	1	3	1	0	0	3	2	0	0	0.29	0.73	0.28	0	0	0.65	0.41	0	479				No hit
c995_g1_i1	0	0	0	0	0	0	3	2	2	0	0	0	0	0	0	0.69	0.44	0.47	465	2	464	99.57	pper:18788176 serine/threonine-protein kinase-like protein ACR4	pper:18788176	.	914	607	760	16.85	307.8	1e-81	152/154	98	152/154	98	0/154	0	+2
c996_g1_i1	0	0	0	0	0	0	0	0	0	0	0	0	0	0	0	0	0	0	246				No hit
c998_g1_i1	387	408	433	375	419	517	404	441	382	18.35	19.83	17.85	18.37	18.28	19.59	15.4	15.38	14.58	1708	419	1445	60.13	pper:18793307 lipid phosphate phosphatase 2 isoform X2	pper:18793307	K18693	342	1	342	100	687.2	2e-195	328/342	95	334/342	97	0/342	0	+2
c1001_g1_i1	0	0	1	0	6	2	1	1	1	0	0	0.3	0	1.91	0.53	0.26	0.25	0.27	435	271	28	56.09	pper:18778968 cytochrome c oxidase copper chaperone 1	pper:18778968	K02260	81	1	81	100	173.3	3e-41	80/81	98	80/81	98	0/81	0	-1
c1002_g1_i1	0	0	3	1	0	0	0	1	0	0	0	1.24	0.47	0	0	0	0.35	0	375	2	242	64.27	pper:18768902 1-aminocyclopropane-1-carboxylate oxidase homolog 1	pper:18768902	.	345	266	345	23.19	161	1e-37	79/80	98	79/80	98	0/80	0	+2
c1003_g1_i1	0	0	0	0	0	0	0	2	0	0	0	0	0	0	0	0	10.48	0	202				No hit
c1005_g1_i1	1	0	1	0	0	0	1	1	0	0.87	0	0.76	0	0	0	0.64	0.65	0	303				No hit
c1006_g1_i1	7	4	4	3	5	20	3	8	3	3.28	1.97	1.64	1.41	2.23	7.36	1.08	2.79	1.11	376	2	377	100	pper:18775196 callose synthase 3	pper:18775196	K11000	1957	1240	1364	6.39	250.4	2e-64	125/125	100	125/125	100	0/125	0	+2
c1008_g1_i1	0	1	0	0	0	0	1	0	0	0	0.29	0	0	0	0	0.22	0	0	476				No hit
c1009_g1_i1	0	0	0	0	0	0	0	0	0	0	0	0	0	0	0	0	0	0	214				No hit
c1010_g1_i1	632	981	1170	1499	1389	796	494	815	567	67.4	107.65	108.62	164.49	137.01	67.66	42.04	64.06	48.58	886	357	573	24.49	pper:18787143 uncharacterized protein LOC18787143	pper:18787143	.	72	1	72	100	141	3e-31	72/72	100	72/72	100	0/72	0	+3
c1011_g1_i1	0	1	0	0	0	1	0	0	0	0	1.42	0	0	0	1.02	0	0	0	270				No hit
c1013_g1_i1	0	0	0	0	0	0	0	0	0	0	0	0	0	0	0	0	0	0	204				No hit
c1014_g1_i1	0	0	4	0	0	0	1	0	0	0	0	3.1	0	0	0	0.65	0	0	301				No hit
c1017_g1_i2	1	2	1	4	4	7	3	1	0	0.23	0.48	0.2	0.95	0.87	1.29	0.55	0.17	0	530				No hit
c1018_g1_i1	0	0	1	0	0	0	0	0	0	0	0	4.72	0	0	0	0	0	0	209				No hit
c1019_g1_i1	0	0	0	2	0	0	0	0	0	0	0	0	1.1	0	0	0	0	0	353				No hit
c1021_g1_i1	0	0	0	3	0	0	0	0	0	0	0	0	5.23	0	0	0	0	0	251				No hit
c1022_g1_i1	0	2	0	0	0	2	0	0	1	0	0.67	0	0	0	0.51	0	0	0.26	446	93	447	79.6	pper:18771461 putative UPF0481 protein At3g02645	pper:18771461	.	513	286	403	23	203.4	3e-50	100/118	84	102/118	86	0/118	0	+3
c1023_g1_i1	0	0	0	0	0	0	0	0	0	0	0	0	0	0	0	0	0	0	256				No hit
c1026_g1_i1	564	491	647	2698	2440	2878	342	323	315	249.92	228.38	251.11	1202.56	1026.63	1001.47	116.33	106.55	110.65	385	232	316	22.08	pper:18777926 14 kDa proline-rich protein DC2.15	pper:18777926	.	144	1	28	19.44	55.5	8e-06	28/28	100	28/28	100	0/28	0	+1
c1027_g1_i1	0	4	5	0	0	0	14	17	16	0	0.7	0.74	0	0	0	1.87	2.12	2.17	643	2	104	16.02	pper:18792498 BTB/POZ domain-containing protein At4g08455	pper:18792498	K10523	243	207	237	12.76	53.9	4e-05	26/34	76	28/34	82	3/34	8	+2
c1028_g1_i1	0	0	0	0	0	2	0	0	0	0	0	0	0	0	0.63	0	0	0	401				No hit
c1029_g1_i1	0	0	1	0	0	5	0	0	0	0	0	0.49	0	0	2.2	0	0	0	350	3	351	99.71	pper:18786223 putative pentatricopeptide repeat-containing protein At1g56570	pper:18786223	.	801	12	127	14.48	224.9	7e-57	112/116	96	112/116	96	0/116	0	+3
c1031_g1_i1	0	0	0	0	0	0	0	0	0	0	0	0	0	0	0	0	0	0	279				No hit
c1033_g1_i1	1	5	2	0	1	7	12	8	11	0.06	0.3	0.1	0	0.05	0.33	0.57	0.35	0.52	1414	2	1145	80.91	pper:18786236 protein IQ-DOMAIN 1 isoform X1	pper:18786236	.	531	151	531	71.75	697.6	1e-198	376/381	98	378/381	99	0/381	0	+2
c1034_g1_i1	0	0	0	0	0	3	0	0	0	0	0	0	0	0	6.7	0	0	0	229	36	228	84.28	mdm:103444254 protein DJ-1 homolog D-like	mdm:103444254	K18881	392	1	64	16.33	115.5	4e-24	52/64	81	58/64	90	0/64	0	+3
c1035_g1_i1	0	1	5	2	2	6	5	1	0	0	0.07	0.31	0.14	0.13	0.34	0.28	0.05	0	1227	141	1053	74.41	pper:109947619 myosin heavy chain, embryonic smooth muscle isoform-like isoform X1	pper:109947619	.	725	424	725	41.66	289.3	1e-75	257/304	84	266/304	87	2/304	0	+3
c1036_g1_i1	7	0	1	1	0	6	5	9	7	13.6	0	1.69	1.84	0	8.84	6.81	13.01	10.32	248				No hit
c1037_g1_i1	1	0	0	0	0	3	1	1	0	2.51	0	0	0	0	5.68	1.73	1.86	0	236				No hit
c1038_g1_i1	0	0	0	0	0	1	0	0	1	0	0	0	0	0	0.32	0	0	0.32	399	2	296	73.93	pper:18780061 uncharacterized protein LOC18780061	pper:18780061	.	735	109	206	13.33	211.5	9e-53	98/98	100	98/98	100	0/98	0	+2
c1039_g1_i1	0	2	0	0	0	0	0	0	0	0	3.95	0	0	0	0	0	0	0	251				No hit
c1040_g1_i1	0	0	0	0	0	0	0	0	0	0	0	0	0	0	0	0	0	0	201	2	200	99	pper:18784501 ABC transporter C family member 8	pper:18784501	.	1465	991	1056	4.51	120.9	8e-26	64/66	96	64/66	96	0/66	0	+2
c1042_g1_i1	1	4	7	0	3	5	1	2	1	0.39	1.62	2.38	0	1.1	1.53	0.3	0.58	0.31	408	24	309	70.1	pper:18779089 uncharacterized protein LOC18779089	pper:18779089	.	102	1	95	93.14	180.6	2e-43	87/95	91	87/95	91	0/95	0	+3
c1043_g1_i1	0	1	2	0	4	5	0	1	0	0	0.13	0.22	0	0.47	0.5	0	0.09	0	783				No hit
c1046_g1_i1	0	0	0	0	0	0	0	0	0	0	0	0	0	0	0	0	0	0	227	1	226	99.56	pper:109946601 cyclic nucleotide-gated ion channel 1-like	pper:109946601	K05391	669	257	331	11.21	147.5	9e-34	65/75	86	69/75	92	0/75	0	+1
c1047_g1_i1	1	1	0	0	1	2	1	0	0	0.2	0.21	0	0	0.19	0.32	0.16	0	0	578				No hit
c1048_g1_i1	0	2	0	0	0	0	0	0	0	0	6.14	0	0	0	0	0	0	0	231				No hit
c1049_g1_i1	0	0	0	0	3	0	0	0	2	0	0	0	0	1.4	0	0	0	0.78	369				No hit
c1050_g1_i1	0	1	0	2	0	0	2	0	0	0	0.38	0	0.73	0	0	0.56	0	0	421				No hit
c1051_g1_i1	0	0	1	1	0	1	0	1	0	0	0	0.34	0.39	0	0.31	0	0.29	0	408	1	301	73.77	pper:18768338 uncharacterized protein At4g38062	pper:18768338	K20283	933	834	933	10.72	188.3	8e-46	92/100	92	96/100	96	0/100	0	+1
c1052_g1_i1	4	6	11	0	0	0	17	36	24	0.95	1.48	2.28	0	0	0	3.18	6.34	4.56	523	2	275	52.39	pper:18771383 inositol oxygenase 1	pper:18771383	K00469	333	243	333	27.33	191.8	9e-47	89/91	97	91/91	100	0/91	0	+2
c1054_g1_i1	0	0	3	1	0	0	0	1	1	0	0	0.51	0.2	0	0	0	0.14	0.15	591	333	51	47.88	pper:18777742 uncharacterized protein LOC18777742	pper:18777742	K17413	419	1	93	22.2	154.5	2e-35	82/94	87	85/94	90	1/94	1	-2
c1056_g1_i1	4	2	1	0	5	6	4	4	3	0.72	0.37	0.16	0	0.83	0.85	0.57	0.53	0.43	620	1	427	68.87	pper:18790063 major allergen Pru ar 1	pper:18790063	.	161	20	161	88.2	275.4	8e-72	137/142	96	140/142	98	0/142	0	+1
c1057_g1_i1	0	0	0	0	0	0	0	0	0	0	0	0	0	0	0	0	0	0	248				No hit
c1058_g1_i1	1	0	0	4	0	0	0	2	0	0.88	0	0	3.44	0	0	0	1.31	0	302				No hit
c1059_g1_i1	0	0	0	0	2	0	0	0	0	0	0	0	0	7.28	0	0	0	0	221				No hit
c1061_g1_i2	0	1	0	0	0	0	0	0	1	0	0.32	0	0	0	0	0	0	0.25	455	222	3	48.35	pper:18782564 protein NRT1/ PTR FAMILY 6.4	pper:18782564	K14638	594	42	114	12.29	139.4	5e-31	72/73	98	72/73	98	0/73	0	-1
c1062_g1_i1	0	0	0	0	0	0	0	0	0	0	0	0	0	0	0	0	0	0	241				No hit
c1063_g1_i1	0	0	0	0	0	0	0	0	1	0	0	0	0	0	0	0	0	0.48	341	267	60	61	fve:105349661 uncharacterized LOC105349661	fve:105349661	.	636	248	328	12.74	72	7e-11	39/81	48	50/81	61	12/81	14	-1
c1064_g1_i1	3	5	1	3	1	8	6	4	4	1.11	1.93	0.32	1.12	0.35	2.33	1.72	1.1	1.18	417	173	293	29.02	pper:18777851 probable cinnamyl alcohol dehydrogenase 1	pper:18777851	K00083	355	211	250	11.27	48.9	0.0008	24/40	60	30/40	75	0/40	0	+2
c1065_g1_i1	0	0	0	0	1	3	0	0	0	0	0	0	0	0.36	0.89	0	0	0	414				No hit
c1066_g1_i1	0	0	0	0	0	0	0	0	0	0	0	0	0	0	0	0	0	0	337				No hit
c1067_g1_i1	2	2	0	0	0	0	1	0	0	1.15	1.22	0	0	0	0	0.44	0	0	347				No hit
c1068_g1_i1	1	3	3	11	15	2	1	2	2	0.24	0.75	0.63	2.7	3.38	0.38	0.19	0.36	0.39	519	304	232	14.07	mdm:103437922 DOF10; dof zinc finger protein DOF5.4	mdm:103437922	.	520	24	47	4.62	53.5	4e-05	20/24	83	22/24	91	0/24	0	-1
c1069_g1_i1	0	0	3	0	0	0	0	0	0	0	0	0.61	0	0	0	0	0	0	529	425	2	80.15	pper:18773382 helicase protein MOM1	pper:18773382	.	1846	623	765	7.75	265.4	7e-69	131/143	91	134/143	93	2/143	1	-1
c1070_g1_i1	0	2	0	0	0	0	0	0	1	0	3.53	0	0	0	0	0	0	1.25	257				No hit
c1073_g1_i1	0	0	0	0	0	0	0	0	0	0	0	0	0	0	0	0	0	0	326				No hit
c1074_g1_i1	0	0	0	0	0	0	0	0	0	0	0	0	0	0	0	0	0	0	253				No hit
c1075_g1_i1	322	327	377	277	286	508	318	315	342	14.06	14.63	14.31	12.5	11.48	17.73	11.17	10.12	12.03	1835	192	1392	65.45	pper:18789580 uncharacterized protein LOC18789580	pper:18789580	.	400	1	400	100	774.2	2e-221	387/400	96	394/400	98	0/400	0	+3
c1076_g1_i1	1	0	0	0	0	1	0	0	2	0.2	0	0	0	0	0.16	0	0	0.33	573	1	574	100.17	pper:109949080 putative receptor protein kinase ZmPK1	pper:109949080	.	803	355	545	23.79	380.6	2e-103	186/191	97	187/191	97	0/191	0	+1
c1078_g1_i1	0	0	0	0	0	0	0	0	0	0	0	0	0	0	0	0	0	0	277				No hit
c1079_g1_i1	0	0	0	1	0	0	1	1	0	0	0	0	0.43	0	0	0.33	0.32	0	392				No hit
c1080_g1_i1	0	2	0	3	0	1	1	2	2	0	3.24	0	4.34	0	1.15	1.08	2.25	2.31	262				No hit
c1081_g1_i1	0	0	0	0	0	0	0	0	0	0	0	0	0	0	0	0	0	0	252				No hit
c1084_g1_i1	1	0	0	0	0	2	0	1	2	0.37	0	0	0	0	0.58	0	0.27	0.58	419				No hit
c1085_g1_i2	0	0	0	0	0	1	0	0	1	0	0	0	0	0	0.31	0	0	0.31	407				No hit
c1086_g1_i1	2	0	0	3	0	0	0	0	1	0.75	0	0	1.14	0	0	0	0	0.3	414				No hit
c1087_g1_i1	0	0	0	0	1	1	1	0	0	0	0	0	0	0.64	0.52	0.5	0	0	330	185	329	43.94	pper:18779221 uncharacterized protein LOC18779221	pper:18779221	.	719	1	48	6.68	95.9	4e-18	46/48	95	47/48	97	0/48	0	+2
c1088_g1_i1	22	11	13	24	11	56	31	28	25	8.18	4.28	4.23	9.01	3.87	16.39	8.91	7.74	7.39	416	91	415	78.13	pper:18768710 tryptophan aminotransferase-related protein 4	pper:18768710	.	479	1	108	22.55	219.2	4e-55	102/108	94	104/108	96	0/108	0	+1
c1090_g1_i1	0	0	1	0	0	0	0	0	1	0	0	1.43	0	0	0	0	0	1.25	257				No hit
c1091_g1_i1	1	0	0	0	0	0	0	0	1	4.06	0	0	0	0	0	0	0	3	218				No hit
c1092_g1_i1	927	739	789	1112	1460	1692	497	531	321	197.71	163.33	146.83	242.18	290.78	286.15	83.49	83.77	54.76	557	351	189	29.26	pop:POPTR_0008s11320g hypothetical protein	pop:POPTR_0008s11320g	.	101	31	83	52.48	62.4	9e-08	35/54	64	38/54	70	1/54	1	-1
c1094_g1_i1	0	0	2	0	0	0	0	0	0	0	0	4.47	0	0	0	0	0	0	235	3	234	98.72	pper:18773814 TMV resistance protein N	pper:18773814	.	1003	113	189	7.68	131.3	7e-29	66/77	85	72/77	93	0/77	0	+3
c1095_g1_i1	0	0	0	0	0	0	0	0	0	0	0	0	0	0	0	0	0	0	296				No hit
c1096_g1_i1	0	0	0	0	0	0	0	0	0	0	0	0	0	0	0	0	0	0	278				No hit
c1097_g1_i1	0	0	1	0	1	0	0	0	0	0	0	0.33	0	0.36	0	0	0	0	411				No hit
c1098_g1_i1	1	0	0	2	0	1	0	1	0	0.4	0	0	0.81	0	0.32	0	0.3	0	402	2	401	99.5	pper:18776844 DNA annealing helicase and endonuclease ZRANB3 isoform X1	pper:18776844	.	1208	391	523	11.01	261.5	7e-68	129/133	96	132/133	99	0/133	0	+2
c1100_g1_i1	1	0	0	5	1	1	0	0	1	0.14	0	0	0.73	0.13	0.11	0	0	0.11	719				No hit
c1102_g1_i1	0	1	0	0	0	0	0	0	0	0	0.7	0	0	0	0	0	0	0	330				No hit
c1105_g1_i1	0	0	0	0	0	0	0	0	0	0	0	0	0	0	0	0	0	0	259				No hit
c1106_g1_i1	0	0	0	0	2	0	0	1	0	0	0	0	0	3.65	0	0	1.39	0	250	71	251	72.4	pper:18774238 uncharacterized protein LOC18774238	pper:18774238	.	416	261	320	14.42	123.6	2e-26	58/60	96	58/60	96	0/60	0	+2
c1108_g1_i1	1	0	0	0	0	1	0	0	0	0.44	0	0	0	0	0.35	0	0	0	385				No hit
c1111_g1_i1	0	0	0	4	2	0	0	0	0	0	0	0	7.38	3.79	0	0	0	0	248				No hit
c1114_g1_i1	0	0	0	0	0	0	0	0	1	0	0	0	0	0	0	0	0	1.66	242	32	242	87.19	pper:18782049 triacylglycerol lipase 2	pper:18782049	.	397	90	159	17.63	156	3e-36	70/70	100	70/70	100	0/70	0	+2
c1115_g1_i1	0	0	0	0	1	1	0	1	1	0	0	0	0	0.86	0.69	0	0.67	0.7	300				No hit
c1116_g1_i1	0	0	0	0	0	0	0	0	0	0	0	0	0	0	0	0	0	0	219				No hit
c1117_g1_i1	0	0	1	0	0	0	1	1	0	0	0	0.14	0	0	0	0.13	0.12	0	667				No hit
c1118_g1_i1	0	1	0	0	0	0	0	0	0	0	3.23	0	0	0	0	0	0	0	229				No hit
c1120_g1_i1	0	0	0	0	0	0	0	1	0	0	0	0	0	0	0	0	3.18	0	216	1	184	85.19	mus:103977783 eukaryotic translation initiation factor 2 subunit beta-like	mus:103977783	K03238	270	198	268	26.3	92	4e-17	47/71	66	51/71	71	10/71	14	+1
c1122_g1_i1	0	0	0	0	2	0	2	0	0	0	0	0	0	3.32	0	2.41	0	0	255	1	256	100.39	pper:109949691 sentrin-specific protease 2-like	pper:109949691	.	146	62	146	58.22	169.5	2e-40	74/85	87	82/85	96	0/85	0	+1
c1124_g1_i1	880	761	843	524	715	983	972	1037	942	86.37	76.81	72.01	52.95	64.85	76.92	76.21	74.99	74.3	943	189	636	47.51	pper:18775225 constitutive photomorphogenesis protein 10	pper:18775225	K20217	183	35	183	81.42	313.2	5e-83	148/149	99	148/149	99	0/149	0	+3
c1128_g1_i1	0	0	0	0	0	0	0	0	1	0	0	0	0	0	0	0	0	1.17	261	2	197	75.1	pper:109950795 uncharacterized protein LOC109950795	pper:109950795	.	389	324	388	16.71	110.5	1e-22	50/65	76	56/65	86	0/65	0	+2
c1130_g1_i1	0	0	1	0	0	0	0	0	0	0	0	0.55	0	0	0	0	0	0	336	336	3	99.4	pper:109947321 uncharacterized protein LOC109947321	pper:109947321	.	1861	123	235	6.07	144.4	1e-32	74/113	65	82/113	72	2/113	1	-2
c1131_g1_i1	0	0	0	0	0	0	0	0	0	0	0	0	0	0	0	0	0	0	245				No hit
c1133_g1_i1	0	0	0	0	0	1	0	0	0	0	0	0	0	0	1.1	0	0	0	265				No hit
c1134_g1_i1	2	1	1	0	0	2	0	1	2	0.46	0.24	0.2	0	0	0.37	0	0.17	0.37	532				No hit
c1135_g1_i1	0	0	0	0	0	0	0	0	0	0	0	0	0	0	0	0	0	0	240				No hit
c1138_g1_i1	2	1	2	0	0	1	1	0	0	1	0.53	0.88	0	0	0.39	0.38	0	0	366				No hit
c1139_g1_i1	10	7	18	20	14	13	8	12	3	2.26	1.64	3.56	4.62	2.96	2.33	1.42	2.01	0.54	538	2	215	39.78	pper:18788009 galactinol synthase 1	pper:18788009	K18819	349	275	349	21.49	136.7	4e-30	69/75	92	69/75	92	4/75	5	+2
c1140_g1_i1	0	0	0	0	0	0	0	1	0	0	0	0	0	0	0	0	0.2	0	484				No hit
c1143_g1_i1	0	0	0	0	0	3	1	1	1	0	0	0	0	0	0.48	0.16	0.15	0.16	579				No hit
c1144_g1_i1	0	0	0	0	0	0	1	1	0	0	0	0	0	0	0	1.15	1.2	0	258				No hit
c1148_g1_i1	0	1	1	1	0	0	0	1	1	0	0.11	0.09	0.11	0	0	0	0.08	0.09	885				No hit
c1149_g1_i1	2	0	0	0	0	0	0	0	0	0.62	0	0	0	0	0	0	0	0	455				No hit
c1151_g1_i1	0	0	0	0	0	1	0	0	1	0	0	0	0	0	0.86	0	0	0.86	282				No hit
c1155_g1_i1	63	87	139	162	165	165	63	59	88	4.2	5.96	8.06	11.15	10.14	8.79	3.37	2.9	4.72	1280	98	977	68.75	pper:18776311 uncharacterized protein LOC18776311 isoform X1	pper:18776311	.	293	1	293	100	451.8	1e-124	275/293	93	277/293	94	0/293	0	+2
c1158_g1_i1	58	52	66	87	68	113	125	105	118	2.48	2.28	2.45	3.85	2.68	3.87	4.3	3.3	4.07	1868	27	1701	89.67	pper:18766209 uncharacterized protein LOC18766209	pper:18766209	.	576	19	576	96.88	1121.7	0	548/558	98	555/558	99	0/558	0	+3
c1159_g1_i1	0	0	0	1	0	0	2	0	1	0	0	0	0.35	0	0	0.54	0	0.28	428				No hit
c1160_g1_i1	0	0	0	1	0	0	0	0	1	0	0	0	0.5	0	0	0	0	0.39	367	287	365	21.53	pper:109947451 protein DYAD	pper:109947451	.	773	129	154	3.36	54.7	1e-05	22/26	84	24/26	92	0/26	0	+2
c1162_g1_i1	0	0	0	1	2	0	0	0	0	0	0	0	0.99	1.95	0	0	0	0	290				No hit
c1164_g1_i1	2	1	2	1	3	6	1	4	1	0.27	0.14	0.23	0.14	0.37	0.64	0.11	0.4	0.11	751				No hit
c1165_g1_i1	1	2	1	2	0	3	2	0	1	0.11	0.23	0.1	0.23	0	0.27	0.18	0	0.09	845	2	842	99.53	pper:109947231 uncharacterized protein LOC109947231	pper:109947231	.	1367	776	1055	20.48	246.1	7e-63	128/282	45	174/282	61	4/282	1	+2
c1165_g2_i1	1	0	0	0	0	0	0	0	0	1.83	0	0	0	0	0	0	0	0	251	3	252	99.6	mdm:103404803 uncharacterized LOC103404803	mdm:103404803	.	1433	813	895	5.79	114.8	7e-24	53/83	63	68/83	81	0/83	0	+3
c1166_g1_i1	2	0	10	2	3	1	1	2	0	0.39	0	1.71	0.4	0.55	0.16	0.15	0.29	0	586				No hit
c1167_g1_i1	0	0	0	0	0	0	0	0	0	0	0	0	0	0	0	0	0	0	302				No hit
c1168_g1_i1	0	0	0	0	0	0	0	0	0	0	0	0	0	0	0	0	0	0	244	3	243	98.77	mdm:103404764 G-type lectin S-receptor-like serine/threonine-protein kinase At2g19130	mdm:103404764	.	835	316	395	9.58	118.2	6e-25	54/80	67	60/80	75	0/80	0	+3
c1168_g2_i1	0	0	0	0	0	0	0	0	0	0	0	0	0	0	0	0	0	0	225	4	226	99.11	mdm:103404764 G-type lectin S-receptor-like serine/threonine-protein kinase At2g19130	mdm:103404764	.	835	249	322	8.86	114	1e-23	48/74	64	58/74	78	0/74	0	+1
c1169_g1_i1	0	0	0	0	1	0	1	0	0	0	0	0	0	0.6	0	0.48	0	0	336				No hit
c1171_g1_i1	0	0	0	0	1	0	0	0	0	0	0	0	0	0.22	0	0	0	0	531				No hit
c1172_g1_i1	0	0	1	0	0	0	1	0	1	0	0	0.49	0	0	0	0.42	0	0.44	352				No hit
c1174_g1_i1	0	0	0	3	0	3	3	3	1	0	0	0	0.26	0	0.2	0.2	0.19	0.07	1064	3	915	85.81	pper:18793343 kinesin-like protein KIN-7E isoform X1	pper:18793343	K11498	1093	790	1093	27.81	588.6	7e-166	296/304	97	301/304	99	0/304	0	+3
c1175_g1_i1	0	0	0	0	0	0	0	0	0	0	0	0	0	0	0	0	0	0	280				No hit
c1176_g1_i1	0	0	0	0	0	0	0	0	0	0	0	0	0	0	0	0	0	0	257				No hit
c1178_g1_i1	6	1	5	4	8	11	8	6	10	0.58	0.1	0.42	0.4	0.72	0.85	0.62	0.43	0.78	951	292	952	69.51	pper:18789223 probable WRKY transcription factor 3	pper:18789223	.	517	34	253	42.55	433.3	3e-119	212/220	96	214/220	97	0/220	0	+1
c1180_g1_i1	0	0	0	1	0	0	0	0	0	0	0	0	1.71	0	0	0	0	0	252				No hit
c1181_g1_i1	0	0	0	0	0	0	0	1	0	0	0	0	0	0	0	0	4.02	0	209				No hit
c1184_g1_i1	0	0	0	0	0	0	0	0	0	0	0	0	0	0	0	0	0	0	330				No hit
c1186_g1_i1	1	1	0	0	2	3	3	1	1	0.13	0.13	0	0	0.24	0.31	0.31	0.1	0.1	772	28	709	88.34	pper:18793984 non-specific lipid transfer protein GPI-anchored 2	pper:18793984	.	225	1	225	100	414.8	1e-113	209/227	92	211/227	92	2/227	0	+1
c1187_g1_i1	0	0	0	0	0	0	0	0	0	0	0	0	0	0	0	0	0	0	254				No hit
c1189_g1_i1	1	2	0	1	3	0	0	0	0	0.14	0.28	0	0.14	0.38	0	0	0	0	742				No hit
c1190_g1_i1	0	0	0	0	0	0	0	1	0	0	0	0	0	0	0	0	0.24	0	448				No hit
c1190_g2_i1	0	0	0	0	0	1	0	0	0	0	0	0	0	0	0.93	0	0	0	276				No hit
c1191_g1_i1	0	0	0	3	0	0	0	0	0	0	0	0	13.02	0	0	0	0	0	213				No hit
c1194_g1_i1	0	0	0	0	0	2	0	0	0	0	0	0	0	0	1.04	0	0	0	329				No hit
c1196_g1_i1	0	0	0	0	1	2	0	0	0	0	0	0	0	0.42	0.7	0	0	0	384				No hit
c1199_g1_i1	3	0	0	1	1	3	0	0	0	0.62	0	0	0.21	0.19	0.49	0	0	0	570				No hit
c1200_g1_i1	0	0	0	0	0	0	0	0	0	0	0	0	0	0	0	0	0	0	205				No hit
c1203_g1_i1	0	0	0	0	1	0	1	0	1	0	0	0	0	3.75	0	2.56	0	2.83	220				No hit
c1204_g1_i1	0	0	0	0	0	0	1	0	1	0	0	0	0	0	0	1.77	0	1.93	235				No hit
c1206_g1_i1	0	0	0	0	0	0	0	0	0	0	0	0	0	0	0	0	0	0	218				No hit
c1207_g1_i1	0	0	0	0	0	0	0	0	2	0	0	0	0	0	0	0	0	2.84	250				No hit
c1212_g1_i1	2	0	0	0	1	0	0	1	0	0.76	0	0	0	0.36	0	0	0.28	0	413				No hit
c1217_g1_i1	0	0	2	0	1	0	0	0	1	0	0	1.09	0	0.59	0	0	0	0.49	338				No hit
c1218_g1_i1	0	1	3	3	1	2	0	0	1	0	0.09	0.22	0.26	0.08	0.13	0	0	0.07	1064	2	161	15.04	mdm:103454117 putative pectinesterase/pectinesterase inhibitor 45	mdm:103454117	.	599	190	242	8.85	96.7	8e-18	48/53	90	50/53	94	0/53	0	+2
c1221_g1_i1	0	0	0	0	0	0	0	0	0	0	0	0	0	0	0	0	0	0	205				No hit
c1222_g1_i1	0	0	0	0	0	0	0	0	0	0	0	0	0	0	0	0	0	0	213				No hit
c1223_g1_i1	0	0	0	0	0	1	0	0	1	0	0	0	0	0	0.42	0	0	0.43	355				No hit
c1224_g1_i1	3	5	6	6	9	18	6	0	3	4.04	7.22	7.07	7.8	11.78	18.58	5.81	0	3.11	269				No hit
c1226_g1_i1	0	0	0	0	3	0	0	0	0	0	0	0	0	2.12	0	0	0	0	319				No hit
c1231_g1_i1	0	12	17	16	2	4	5	5	0	0	27.3	31.19	31.88	4.12	6.38	7.34	7.83	0	244				No hit
c1234_g1_i1	0	1	0	0	0	0	0	0	0	0	7.82	0	0	0	0	0	0	0	202				No hit
c1235_g1_i1	0	0	0	0	0	0	0	0	0	0	0	0	0	0	0	0	0	0	249				No hit
c1236_g1_i1	0	0	1	0	0	0	0	0	1	0	0	4.11	0	0	0	0	0	3.5	213				No hit
c1237_g1_i1	0	2	6	0	1	0	2	0	3	0	0.2	0.51	0	0.09	0	0.16	0	0.24	940	387	3	40.96	pper:109946669 uncharacterized protein LOC109946669	pper:109946669	.	239	1	128	53.56	222.2	1e-55	110/128	85	116/128	90	0/128	0	-3
c1238_g1_i1	1	0	0	1	0	0	0	0	0	3.31	0	0	3.07	0	0	0	0	0	225	1	226	100.44	pper:18790893 early endosome antigen 1	pper:18790893	.	2229	303	377	3.36	137.1	1e-30	73/75	97	74/75	98	0/75	0	+1
c1239_g1_i1	0	0	0	0	0	0	0	0	0	0	0	0	0	0	0	0	0	0	218				No hit
c1241_g1_i1	4	1	1	1	1	2	4	2	1	0.82	0.21	0.18	0.21	0.19	0.33	0.65	0.3	0.16	569				No hit
c1242_g1_i1	0	0	0	0	4	3	4	5	0	0	0	0	0	7.44	4.34	5.35	7.09	0	249	104	248	58.23	pper:109950268 major allergen Pru ar 1-like	pper:109950268	.	164	2	49	29.27	84.7	8e-15	44/48	91	44/48	91	0/48	0	+2
c1243_g1_i1	3	0	0	0	0	1	0	0	1	1.35	0	0	0	0	0.35	0	0	0.36	382				No hit
c1244_g1_i1	0	1	0	0	2	0	0	0	0	0	0.24	0	0	0.43	0	0	0	0	534				No hit
c1245_g1_i2	0	0	0	0	0	3	0	0	0	0	0	0	0	0	1.01	0	0	0	390	36	288	64.87	pper:18789101 ACD11 homolog protein	pper:18789101	.	226	1	85	37.61	138.7	7e-31	75/85	88	76/85	89	1/85	1	+3
c1246_g1_i1	22	11	30	13	16	34	19	30	47	1.74	0.89	2.07	1.06	1.17	2.15	1.2	1.75	2.99	1114				No hit
c1247_g1_i1	1	1	4	0	3	4	3	1	1	0.54	0.57	1.9	0	1.55	1.7	1.24	0.4	0.43	355				No hit
c1249_g1_i1	0	0	0	0	0	0	0	0	0	0	0	0	0	0	0	0	0	0	306				No hit
c1250_g1_i1	0	0	0	0	0	0	0	1	0	0	0	0	0	0	0	0	1.91	0	235				No hit
c1253_g1_i1	0	0	1	0	0	0	0	0	0	0	0	0.78	0	0	0	0	0	0	300				No hit
c1254_g1_i1	15	60	67	73	61	29	27	135	44	2.99	12.38	11.65	14.87	11.34	4.59	4.25	19.9	7.02	580	143	374	40	mdm:103455261 uncharacterized LOC103455261	mdm:103455261	.	83	1	78	93.98	86.7	5e-15	49/80	61	51/80	63	5/80	6	+2
c1257_g1_i1	0	0	1	0	2	0	0	0	0	0	0	0.29	0	0.63	0	0	0	0	436	249	153	22.25	pper:18783808 pectinesterase 3	pper:18783808	.	586	100	131	5.46	53.5	3e-05	26/32	81	27/32	84	0/32	0	-3
c1257_g2_i1	0	0	0	0	0	0	0	0	0	0	0	0	0	0	0	0	0	0	251				No hit
c1258_g1_i1	0	0	0	0	0	4	0	0	0	0	0	0	0	0	0.6	0	0	0	597				No hit
c1259_g1_i1	0	0	0	0	1	0	0	0	1	0	0	0	0	0.53	0	0	0	0.43	353				No hit
c1261_g1_i1	0	0	0	0	0	0	1	0	0	0	0	0	0	0	0	0.81	0	0	282				No hit
c1262_g1_i1	1	1	1	1	2	1	0	0	0	0.69	0.74	0.61	0.69	1.33	0.54	0	0	0	325				No hit
c1263_g1_i1	0	0	1	0	0	1	0	0	2	0	0	0.45	0	0	0.4	0	0	0.82	362	152	359	57.46	vvi:104880662 EPIDERMAL PATTERNING FACTOR-like protein 6	vvi:104880662	.	107	2	68	62.62	70.5	2e-10	40/71	56	48/71	67	6/71	8	+2
c1264_g1_i1	0	0	0	0	0	0	0	0	0	0	0	0	0	0	0	0	0	0	229				No hit
c1265_g1_i1	1	0	0	0	0	1	0	0	1	0.2	0	0	0	0	0.16	0	0	0.16	572				No hit
c1268_g1_i1	0	0	0	1	0	0	1	0	0	0	0	0	3.84	0	0	2.79	0	0	217				No hit
c1271_g1_i1	1	0	0	0	0	0	0	0	0	0.59	0	0	0	0	0	0	0	0	343	287	2	83.38	pper:18767346 uncharacterized protein LOC18767346	pper:18767346	.	366	31	125	25.96	197.6	1e-48	93/95	97	93/95	97	0/95	0	-1
c1272_g1_i1	1	1	0	0	0	0	0	0	1	0.98	1.05	0	0	0	0	0	0	0.76	292				No hit
c1276_g1_i1	0	0	0	0	0	0	0	0	0	0	0	0	0	0	0	0	0	0	206				No hit
c1277_g1_i1	0	2	0	0	0	0	0	0	1	0	1.39	0	0	0	0	0	0	0.52	331	66	162	29.31	mdm:103423044 zinc finger SWIM domain-containing protein 7-like	mdm:103423044	.	135	104	135	23.7	57	2e-06	29/32	90	31/32	96	0/32	0	+3
c1278_g1_i1	1	2	3	0	0	3	0	1	1	6.35	13.87	16.4	0	0	14.03	0	4.65	4.63	205				No hit
c1279_g1_i1	0	1	2	3	1	0	0	0	0	0	0.33	0.55	0.95	0.29	0	0	0	0	452				No hit
c1280_g1_i1	0	0	1	0	0	0	0	0	0	0	0	3.62	0	0	0	0	0	0	217				No hit
c1284_g1_i1	0	0	1	0	0	1	0	0	0	0	0	1.01	0	0	0.88	0	0	0	280	2	281	100	pper:18791494 flavonoid 3-O-glucosyltransferase	pper:18791494	.	453	105	197	20.53	177.6	1e-42	84/93	90	87/93	93	0/93	0	+2
c1287_g1_i1	3	2	5	0	5	2	2	10	0	0.35	0.24	0.51	0	0.55	0.19	0.19	0.87	0	822				No hit
c1288_g1_i1	0	0	0	0	0	0	0	0	0	0	0	0	0	0	0	0	0	0	277	1	277	100	pbl:PAAG_05337 40S ribosomal protein S22	pbl:PAAG_05337	K02957	130	11	102	70.77	180.6	1e-43	87/92	94	92/92	100	0/92	0	+1
c1289_g1_i1	0	0	0	0	0	0	1	0	1	0	0	0	0	0	0	2.96	0	3.29	215				No hit
c1290_g1_i2	0	0	1	0	0	0	0	0	0	0	0	0.18	0	0	0	0	0	0	573				No hit
c1293_g1_i1	0	2	1	0	0	1	2	3	0	0	0.33	0.14	0	0	0.13	0.26	0.36	0	662	102	663	84.89	pper:18779696 putative inactive cadmium/zinc-transporting ATPase HMA3	pper:18779696	K01534	1067	1	185	17.34	351.7	9e-95	183/187	97	185/187	98	2/187	1	+3
c1294_g1_i1	0	0	0	0	0	0	0	0	0	0	0	0	0	0	0	0	0	0	207				No hit
c1295_g1_i2	1	1	0	0	0	0	2	0	0	0.58	0.61	0	0	0	0	0.87	0	0	347	99	21	22.77	pper:18790212 F-box protein SKIP31 isoform X1	pper:18790212	.	322	1	26	8.07	52.8	5e-05	26/26	100	26/26	100	0/26	0	-1
c1296_g1_i1	0	0	0	0	0	0	0	0	0	0	0	0	0	0	0	0	0	0	276				No hit
c1297_g1_i1	0	0	0	0	1	1	3	4	2	0	0	0	0	0.16	0.13	0.4	0.49	0.27	648				No hit
c1299_g1_i1	0	0	0	0	0	0	1	0	0	0	0	0	0	0	0	1.22	0	0	254				No hit
c1300_g1_i1	0	0	1	0	0	1	0	0	0	0	0	0.45	0	0	0.4	0	0	0	364				No hit
c1301_g1_i1	0	0	0	0	0	0	0	0	0	0	0	0	0	0	0	0	0	0	224				No hit
c1302_g1_i1	1	0	3	3	0	3	0	0	4	0.14	0	0.37	0.43	0	0.33	0	0	0.45	729				No hit
c1303_g1_i1	0	1	0	0	0	0	0	0	0	0	3.6	0	0	0	0	0	0	0	225				No hit
c1304_g1_i1	1	1	0	0	0	1	0	0	0	0.55	0.59	0	0	0	0.43	0	0	0	352				No hit
c1306_g1_i1	0	0	0	0	0	0	0	0	0	0	0	0	0	0	0	0	0	0	222				No hit
c1307_g1_i1	0	0	0	0	0	1	0	0	1	0	0	0	0	0	0.93	0	0	0.94	276				No hit
c1309_g1_i1	0	0	0	1	0	0	0	4	1	0	0	0	5.94	0	0	0	19.35	4.81	204				No hit
c1310_g1_i1	1	0	0	0	0	0	0	0	0	1.59	0	0	0	0	0	0	0	0	259				No hit
c1312_g1_i1	0	0	2	0	0	0	0	0	0	0	0	2.55	0	0	0	0	0	0	264				No hit
c1312_g2_i1	0	0	1	0	0	1	2	0	1	0	0	0.29	0	0	0.27	0.52	0	0.27	436				No hit
c1313_g1_i1	1	0	0	0	0	3	0	0	0	0.9	0	0	0	0	2.08	0	0	0	300				No hit
c1314_g1_i1	0	0	0	0	0	1	2	1	0	0	0	0	0	0	0.91	1.71	0.88	0	278				No hit
c1317_g1_i1	0	0	0	0	0	0	0	0	0	0	0	0	0	0	0	0	0	0	208	1	64	30.77	ath:AT3G23390 Zinc-binding ribosomal protein family protein	ath:AT3G23390	K02929	105	85	105	20	48.9	0.0004	21/21	100	21/21	100	0/21	0	+1
c1318_g1_i1	0	0	0	0	0	2	0	0	0	0	0	0	0	0	0.7	0	0	0	383				No hit
c1319_g1_i1	0	0	1	0	4	5	3	0	0	0	0	0.3	0	1.31	1.37	0.81	0	0	429	1	268	62.47	pper:18772145 nuclear transcription factor Y subunit B-4	pper:18772145	K08065	172	85	172	51.16	125.6	7e-27	80/89	89	84/89	94	1/89	1	+1
c1320_g1_i1	0	0	0	0	1	1	1	0	3	0	0	0	0	0.65	0.53	0.51	0	1.59	328	1	328	100	pper:18792718 sacsin	pper:18792718	K17592	4774	1807	1915	2.28	231.5	7e-59	108/109	99	108/109	99	0/109	0	+1
c1321_g1_i1	0	0	0	0	0	0	0	0	0	0	0	0	0	0	0	0	0	0	203				No hit
c1324_g1_i1	0	0	2	0	0	1	0	0	0	0	0	1.35	0	0	0.6	0	0	0	314				No hit
c1326_g1_i1	1	0	0	0	0	0	0	0	0	1	0	0	0	0	0	0	0	0	291				No hit
c1327_g1_i1	0	2	2	0	0	1	0	0	0	0	0.61	0.51	0	0	0.23	0	0	0	466				No hit
c1330_g1_i1	0	0	0	0	0	0	0	0	0	0	0	0	0	0	0	0	0	0	270				No hit
c1332_g1_i1	1	0	0	0	0	0	2	0	2	0.47	0	0	0	0	0	0.72	0	0.75	375				No hit
c1334_g1_i1	0	0	0	0	0	2	0	0	1	0	0	0	0	0	1.4	0	0	0.71	299	3	300	99.67	pper:18782589 uncharacterized protein LOC18782589 isoform X1	pper:18782589	.	184	3	101	53.8	109.4	4e-22	60/99	60	61/99	61	0/99	0	+3
c1336_g1_i1	0	0	0	0	0	1	1	0	0	0	0	0	0	0	0.49	0.47	0	0	337				No hit
c1337_g1_i1	0	0	0	0	0	0	0	0	0	0	0	0	0	0	0	0	0	0	204				No hit
c1341_g1_i1	0	0	0	0	0	1	0	0	0	0	0	0	0	0	0.91	0	0	0	278				No hit
c1343_g1_i1	1	3	0	1	1	0	0	0	1	0.41	1.29	0	0.41	0.39	0	0	0	0.33	398				No hit
c1346_g1_i1	0	0	0	0	0	1	0	0	0	0	0	0	0	0	0.56	0	0	0	322				No hit
c1347_g1_i1	0	0	0	0	0	1	0	0	1	0	0	0	0	0	1.25	0	0	1.25	257				No hit
c1349_g1_i1	7	6	13	18	21	23	11	11	6	1.27	1.12	2.05	3.33	3.54	3.3	1.57	1.47	0.87	616	163	328	26.95	nta:107763686 uncharacterized LOC107763686	nta:107763686	.	54	1	54	100	73.9	3e-11	41/55	74	51/55	92	1/55	1	+1
c1350_g1_i1	0	1	0	1	3	0	0	0	1	0	0.39	0	0.38	1.07	0	0	0	0.3	414				No hit
c1351_g1_i1	0	1	3	17	24	6	0	1	0	0	0.13	0.33	2.19	2.78	0.6	0	0.09	0	789				No hit
c1354_g1_i1	0	0	0	0	0	0	2	0	0	0	0	0	0	0	0	4.6	0	0	224				No hit
c1355_g1_i1	0	0	1	0	0	1	0	0	0	0	0	0.36	0	0	0.32	0	0	0	398				No hit
c1358_g1_i1	0	0	0	0	1	0	0	0	1	0	0	0	0	0.58	0	0	0	0.48	340	1	187	55	pper:18781004 putative E3 ubiquitin-protein ligase LIN isoform X1	pper:18781004	.	1015	954	1015	6.11	114.8	9e-24	58/62	93	61/62	98	0/62	0	+1
c1359_g1_i1	0	0	0	0	0	1	0	0	0	0	0	0	0	0	2.69	0	0	0	222				No hit
c1360_g1_i1	0	0	0	1	0	1	0	0	2	0	0	0	0.21	0	0.16	0	0	0.33	570				No hit
c1362_g1_i1	6	1	4	3	3	8	2	2	5	1.84	0.32	1.07	0.93	0.86	1.93	0.48	0.45	1.22	457				No hit
c1363_g1_i1	1	0	0	0	0	1	0	0	1	0.98	0	0	0	0	0.76	0	0	0.76	292				No hit
c1365_g1_i1	0	0	1	0	1	0	0	0	0	0	0	3.21	0	3.64	0	0	0	0	221				No hit
c1366_g1_i1	0	0	0	0	0	0	0	1	1	0	0	0	0	0	0	0	0.67	0.7	300				No hit
c1368_g1_i1	0	0	0	0	1	0	0	0	0	0	0	0	0	1.2	0	0	0	0	275				No hit
c1370_g1_i1	0	0	0	0	0	0	0	0	0	0	0	0	0	0	0	0	0	0	279	44	179	48.75	pon:100447247 heat shock protein HSP 90-beta-like	pon:100447247	.	361	1	46	12.74	74.7	9e-12	36/46	78	39/46	84	1/46	2	+2
c1371_g1_i1	0	0	0	0	0	0	0	0	0	0	0	0	0	0	0	0	0	0	204				No hit
c1374_g1_i1	0	0	0	0	1	0	0	0	2	0	0	0	0	0.82	0	0	0	1.32	305				No hit
c1377_g1_i1	0	1	0	0	0	0	1	0	0	0	0.37	0	0	0	0	0.27	0	0	428				No hit
c1381_g1_i1	1	0	0	0	0	0	0	0	0	2.45	0	0	0	0	0	0	0	0	237				No hit
c1384_g1_i1	0	0	0	0	0	0	0	1	0	0	0	0	0	0	0	0	0.66	0	301				No hit
c1385_g1_i1	0	0	1	0	2	0	0	0	2	0	0	0.24	0	0.51	0	0	0	0.44	485				No hit
c1388_g1_i1	0	1	1	0	0	3	6	1	1	0	0.16	0.13	0	0	0.37	0.73	0.11	0.12	685				No hit
c1390_g1_i1	3	3	0	1	2	1	2	0	0	1.35	1.41	0	0.45	0.85	0.35	0.69	0	0	383				No hit
c1391_g1_i1	0	0	1	0	1	0	0	0	0	0	0	0.56	0	0.61	0	0	0	0	334				No hit
c1393_g1_i1	0	0	0	0	0	0	0	0	0	0	0	0	0	0	0	0	0	0	213				No hit
c1394_g1_i1	0	0	0	0	0	0	1	1	0	0	0	0	0	0	0	3.15	3.5	0	213				No hit
c1395_g1_i1	455	460	445	403	557	743	396	418	364	22.66	23.48	19.27	20.74	25.52	29.57	15.85	15.31	14.6	1637	225	1212	60.35	pper:18778781 BOI-related E3 ubiquitin-protein ligase 1	pper:18778781	K19042	329	1	329	100	522.7	7e-146	321/329	97	326/329	99	0/329	0	+3
c1396_g1_i1	1	0	0	0	0	0	0	1	0	1.48	0	0	0	0	0	0	1.11	0	263				No hit
c1397_g1_i1	0	0	0	0	0	0	0	0	0	0	0	0	0	0	0	0	0	0	291				No hit
c1399_g1_i1	0	1	0	0	2	0	1	0	0	0	2.28	0	0	4.12	0	1.47	0	0	244				No hit
c1402_g1_i1	0	0	0	0	0	0	0	1	0	0	0	0	0	0	0	0	0.14	0	594				No hit
c1403_g1_i1	0	1	4	1	2	1	0	3	1	0	0.87	2.88	0.81	1.58	0.64	0	1.84	0.64	308				No hit
c1408_g1_i1	0	3	4	3	3	0	6	5	2	0	0.63	0.71	0.63	0.57	0	0.97	0.75	0.33	572				No hit
c1409_g1_i1	1	0	0	0	1	0	0	1	0	0.36	0	0	0	0.34	0	0	0.27	0	422				No hit
c1411_g1_i1	4	2	0	2	5	1	0	2	0	7.62	4.11	0	3.62	9.29	1.45	0	2.83	0	249				No hit
c1412_g1_i1	0	0	0	0	0	1	0	0	0	0	0	0	0	0	0.9	0	0	0	279				No hit
c1415_g1_i1	0	1	0	0	0	0	0	0	0	0	1.98	0	0	0	0	0	0	0	251				No hit
c1416_g1_i1	0	0	0	0	0	0	1	1	0	0	0	0	0	0	0	0.16	0.15	0	578				No hit
c1417_g1_i1	0	0	0	0	0	1	0	0	0	0	0	0	0	0	0.52	0	0	0	330				No hit
c1420_g1_i1	0	0	0	0	0	0	0	0	0	0	0	0	0	0	0	0	0	0	222				No hit
c1421_g1_i1	1	0	0	0	0	2	1	0	4	0.65	0	0	0	0	1.02	0.49	0	2.05	332				No hit
c1423_g1_i1	527	468	495	503	594	576	649	725	668	49.31	45.02	40.3	48.47	51.34	42.98	48.54	49.97	50.24	978	66	744	69.43	pper:18793484 probable 3-beta-hydroxysteroid-Delta(8),Delta(7)-isomerase	pper:18793484	K01824	226	1	226	100	463.8	2e-128	224/226	99	225/226	99	0/226	0	+3
c1428_g1_i1	3735	2879	3379	1769	2248	3681	6138	5738	6098	114.06	90	89.66	55.89	63.05	89.91	150.98	128.8	150.05	2526	389	2213	72.25	pper:18793697 ATP-citrate synthase beta chain protein 2	pper:18793697	K01648	608	1	608	100	1203.3	0	606/608	99	607/608	99	0/608	0	+2
c1431_g1_i1	0	0	0	0	0	0	0	0	0	0	0	0	0	0	0	0	0	0	208				No hit
c1432_g1_i1	0	1	0	0	0	0	0	1	0	0	1.16	0	0	0	0	0	0.81	0	284				No hit
c1434_g1_i1	0	0	0	0	0	0	0	0	1	0	0	0	0	0	0	0	0	0.57	321				No hit
c1436_g1_i1	0	0	0	0	1	2	0	0	0	0	0	0	0	0.51	0.84	0	0	0	357				No hit
c1439_g1_i1	0	0	0	4	0	0	0	0	0	0	0	0	5.61	0	0	0	0	0	264				No hit
c1440_g1_i1	0	0	0	0	0	0	0	0	0	0	0	0	0	0	0	0	0	0	210				No hit
c1441_g1_i1	0	1	0	1	1	3	2	0	0	0	0.75	0	0.7	0.68	1.65	1.06	0	0	323				No hit
c1444_g1_i1	0	0	0	0	0	0	0	0	0	0	0	0	0	0	0	0	0	0	299				No hit
c1448_g1_i1	0	0	1	0	0	7	0	1	0	0	0	0.24	0	0	1.51	0	0.2	0	485	1	481	99.18	pper:18772430 uncharacterized threonine-rich GPI-anchored glycoprotein PJ4664.02	pper:18772430	.	649	4	163	24.65	305.1	7e-81	155/160	96	158/160	98	0/160	0	+1
c1449_g1_i1	1	0	4	0	0	1	0	1	1	0.26	0	0.92	0	0	0.21	0	0.2	0.21	494				No hit
c1451_g1_i1	0	0	2	0	0	0	0	1	0	0	0	1.26	0	0	0	0	0.54	0	321				No hit
c1452_g1_i1	0	0	0	0	0	0	0	0	0	0	0	0	0	0	0	0	0	0	221				No hit
c1453_g1_i1	1	0	0	0	0	0	0	0	0	1.01	0	0	0	0	0	0	0	0	290				No hit
c1456_g1_i1	1	0	0	0	0	0	0	0	3	0.45	0	0	0	0	0	0	0	1.06	384				No hit
c1457_g1_i1	2	0	6	8	3	2	3	1	0	0.48	0	1.25	1.95	0.67	0.38	0.56	0.18	0	521				No hit
c1458_g1_i2	0	0	0	0	2	0	0	0	0	0	0	0	0	1.32	0	0	0	0	326	122	326	62.88	pper:18769511 uncharacterized protein LOC18769511	pper:18769511	.	590	341	408	11.53	104.4	1e-20	49/68	72	58/68	85	0/68	0	+2
c1459_g1_i1	0	0	0	0	0	0	1	0	1	0	0	0	0	0	0	0.3	0	0.31	406	2	305	74.88	pper:18778296 E3 ubiquitin-protein ligase COP1 isoform X1	pper:18778296	K10143	650	18	118	15.54	214.5	1e-53	101/101	100	101/101	100	0/101	0	+2
c1461_g1_i1	7	5	2	9	8	4	4	9	6	1.16	0.86	0.29	1.53	1.23	0.53	0.53	1.1	0.8	651	60	363	46.7	pper:18790041 uncharacterized protein LOC18790041	pper:18790041	.	101	1	101	100	194.5	2e-47	97/101	96	99/101	98	0/101	0	+3
c1463_g1_i1	0	0	0	1	0	0	0	0	0	0	0	0	4.79	0	0	0	0	0	210	6	210	97.62	phd:102334494 glyceraldehyde-3-phosphate dehydrogenase B, chloroplastic-like	phd:102334494	.	336	1	69	20.54	85.9	3e-15	44/69	63	52/69	75	1/69	1	+3
c1465_g1_i1	71	78	105	141	172	222	43	32	35	2.85	3.21	3.67	5.86	6.35	7.13	1.39	0.95	1.13	1975	66	1668	81.16	pper:18778313 trigger factor-like protein TIG, Chloroplastic	pper:18778313	K03545	534	1	534	100	969.1	4e-280	513/534	96	525/534	98	0/534	0	+3
c1467_g1_i2	0	0	2	0	0	0	0	0	0	0	0	0.78	0	0	0	0	0	0	385	385	184	52.47	pper:18769576 inactive glucose-1-phosphate adenylyltransferase small subunit 2, chloroplastic	pper:18769576	K00975	490	166	232	13.67	143.7	2e-32	67/67	100	67/67	100	0/67	0	-2
c1468_g1_i1	1	0	0	0	0	0	0	0	0	2.7	0	0	0	0	0	0	0	0	233				No hit
c1470_g1_i1	0	1	1	0	1	0	0	1	1	0	3.6	2.87	0	3.25	0	0	2.45	2.47	225	2	224	99.11	pper:18782909 pentatricopeptide repeat-containing protein At1g25360	pper:18782909	.	836	701	774	8.85	156.4	2e-36	74/74	100	74/74	100	0/74	0	+2
c1471_g1_i1	0	0	0	0	0	0	0	0	0	0	0	0	0	0	0	0	0	0	244				No hit
c1472_g1_i1	0	0	0	0	0	0	0	0	0	0	0	0	0	0	0	0	0	0	235				No hit
c1473_g1_i1	1	2	3	0	0	1	3	5	1	0.31	0.64	0.8	0	0	0.24	0.72	1.14	0.24	457				No hit
c1474_g1_i1	0	0	0	0	0	0	0	0	0	0	0	0	0	0	0	0	0	0	310				No hit
c1475_g1_i1	0	1	1	7	1	3	4	4	5	0	0.54	0.45	3.59	0.49	1.2	1.56	1.53	2.02	363				No hit
c1476_g1_i1	3	1	1	2	0	1	1	1	0	1.28	0.45	0.37	0.86	0	0.34	0.33	0.32	0	391				No hit
c1477_g1_i1	2	2	4	1	2	0	4	5	2	1.38	1.46	2.41	0.68	1.32	0	2.07	2.57	1.08	326				No hit
c1479_g1_i1	0	0	0	0	0	0	1	0	1	0	0	0	0	0	0	2.87	0	3.19	216	1	217	100.46	pper:18781368 1-aminocyclopropane-1-carboxylate oxidase 1	pper:18781368	K05933	318	113	184	22.64	151	7e-35	72/72	100	72/72	100	0/72	0	+1
c1482_g1_i1	1	0	0	0	0	0	0	0	1	1.56	0	0	0	0	0	0	0	1.19	260				No hit
c1484_g1_i1	1	0	4	1	5	5	0	1	0	0.26	0	0.91	0.26	1.22	1.03	0	0.19	0	498				No hit
c1485_g1_i1	0	2	0	0	0	0	0	0	0	0	1.11	0	0	0	0	0	0	0	359	2	284	78.83	bcom:BAUCODRAFT_62350 hypothetical protein	bcom:BAUCODRAFT_62350	K02951	121	28	121	77.69	197.6	1e-48	93/94	98	94/94	100	0/94	0	+2
c1486_g1_i1	1	4	1	0	1	1	0	0	3	0.35	1.48	0.31	0	0.33	0.28	0	0	0.84	426				No hit
c1487_g1_i1	0	0	1	1	0	0	0	0	0	0	0	4.55	4.79	0	0	0	0	0	210				No hit
c1488_g1_i1	0	0	0	0	1	0	0	0	0	0	0	0	0	0.78	0	0	0	0	309				No hit
c1490_g1_i1	0	0	0	1	3	2	0	2	0	0	0	0	0.38	1.07	0.59	0	0.56	0	413				No hit
c1491_g1_i1	3	8	3	2	1	1	0	4	10	1.48	4.16	1.3	0.99	0.47	0.39	0	1.47	3.91	368				No hit
c1494_g1_i1	0	0	1	0	0	0	0	0	0	0	0	0.29	0	0	0	0	0	0	439				No hit
c1496_g1_i1	0	0	0	0	0	0	0	0	0	0	0	0	0	0	0	0	0	0	288				No hit
c1497_g1_i1	0	0	0	1	2	0	0	0	2	0	0	0	0.71	1.38	0	0	0	1.13	321	1	157	48.91	pper:18780883 cellulose synthase A catalytic subunit 8 [UDP-forming]	pper:18780883	K10999	984	933	984	5.28	106.7	2e-21	52/52	100	52/52	100	0/52	0	+1
c1500_g1_i1	0	0	0	0	0	1	0	0	1	0	0	0	0	0	0.42	0	0	0.43	355				No hit
c1502_g1_i1	0	0	0	0	0	0	0	0	0	0	0	0	0	0	0	0	0	0	266				No hit
c1504_g1_i1	0	0	0	0	1	3	0	1	0	0	0	0	0	0.37	0.93	0	0.29	0	405				No hit
c1505_g1_i1	1	0	0	0	0	0	1	0	0	1.46	0	0	0	0	0	1.04	0	0	264				No hit
c1507_g1_i1	0	0	0	0	0	1	0	0	0	0	0	0	0	0	0.47	0	0	0	342				No hit
c1508_g1_i1	0	0	2	0	0	0	0	2	2	0	0	1.22	0	0	0	0	1.04	1.09	325				No hit
c1510_g1_i1	881	1062	1218	891	1087	885	787	955	775	96.3	119.47	115.9	100.19	109.92	77.09	68.62	76.94	68.05	870	253	499	28.39	pper:18771284 histone acetyltransferase KAT6B	pper:18771284	.	139	1	82	58.99	116.3	8e-24	81/82	98	81/82	98	0/82	0	+1
c1512_g1_i1	1	2	0	1	0	9	2	2	3	0.69	1.46	0	0.68	0	4.82	1.03	1.03	1.62	326				No hit
c1518_g1_i1	1	0	2	0	1	0	0	0	0	0.35	0	0.61	0	0.33	0	0	0	0	430				No hit
c1521_g1_i1	0	0	0	0	0	0	1	0	0	0	0	0	0	0	0	0.8	0	0	283				No hit
c1522_g1_i1	6	5	1	8	3	0	3	0	4	2.59	2.27	0.38	3.48	1.23	0	1	0	1.37	389				No hit
c1523_g1_i1	0	0	0	0	0	0	0	0	0	0	0	0	0	0	0	0	0	0	237				No hit
c1524_g1_i1	2	3	0	0	0	2	2	0	0	0.38	0.59	0	0	0	0.3	0.3	0	0	599				No hit
c1525_g1_i2	2	0	0	1	0	3	0	0	2	1.11	0	0	0.55	0	1.3	0	0	0.88	352				No hit
c1527_g1_i1	0	0	0	0	0	1	1	1	1	0	0	0	0	0	0.4	0.39	0.38	0.4	365				No hit
c1528_g1_i1	0	0	0	1	0	0	0	1	0	0	0	0	0.78	0	0	0	0.59	0	312				No hit
c1531_g1_i1	0	0	0	0	0	0	1	0	0	0	0	0	0	0	0	1.89	0	0	232	190	4	80.6	pper:18794027 putative disease resistance protein RGA4 isoform X1	pper:18794027	.	510	6	67	12.16	111.3	7e-23	54/62	87	56/62	90	0/62	0	-2
c1533_g1_i1	0	0	0	0	0	0	1	0	0	0	0	0	0	0	0	1.29	0	0	251				No hit
c1534_g1_i1	1	3	7	0	3	1	0	3	4	0.55	1.74	3.38	0	1.58	0.43	0	1.23	1.74	353				No hit
c1536_g1_i1	0	0	0	0	0	0	0	0	0	0	0	0	0	0	0	0	0	0	269				No hit
c1538_g1_i1	0	1	2	0	0	2	0	1	0	0	0.13	0.23	0	0	0.21	0	0.1	0	764	252	3	32.72	pper:18781349 uncharacterized protein LOC18781349	pper:18781349	.	184	1	83	45.11	165.2	1e-38	83/83	100	83/83	100	0/83	0	-1
c1541_g1_i1	0	0	0	0	0	0	0	0	0	0	0	0	0	0	0	0	0	0	233				No hit
c1543_g1_i1	0	0	0	0	0	0	0	3	0	0	0	0	0	0	0	0	1.75	0	313				No hit
c1544_g1_i1	0	0	0	0	2	0	0	1	0	0	0	0	0	2.08	0	0	0.8	0	285				No hit
c1545_g1_i1	0	0	0	0	0	0	0	0	0	0	0	0	0	0	0	0	0	0	218				No hit
c1550_g1_i1	1	0	0	0	0	2	1	1	1	1.25	0	0	0	0	1.92	0.9	0.93	0.96	274	1	274	100	pper:18784935 ARF guanine-nucleotide exchange factor GNOM	pper:18784935	K18443	1473	819	909	6.18	187.2	1e-45	90/91	98	90/91	98	0/91	0	+1
c1551_g1_i1	0	0	0	0	0	1	2	0	0	0	0	0	0	0	0.78	1.48	0	0	290				No hit
c1552_g1_i1	0	1	1	2	2	1	0	0	0	0	0.24	0.2	0.47	0.43	0.18	0	0	0	530	2	377	70.94	pper:18767558 uncharacterized protein LOC18767558	pper:18767558	.	736	613	736	16.85	201.1	2e-49	106/125	84	106/125	84	1/125	0	+2
c1553_g1_i1	0	1	0	0	3	1	0	2	2	0	0.31	0	0	0.85	0.24	0	0.45	0.48	461				No hit
c1555_g1_i1	2	1	5	3	3	12	14	4	3	0.54	0.28	1.17	0.82	0.75	2.54	2.93	0.79	0.64	490	74	491	85.31	pper:18782633 zinc phosphodiesterase ELAC protein 2 isoform X1	pper:18782633	K00784	986	1	139	14.1	263.1	3e-68	132/139	94	132/139	94	0/139	0	+2
c1556_g1_i1	0	1	2	0	1	1	1	5	1	0	0.7	1.16	0	0.64	0.52	0.5	2.48	0.52	330				No hit
c1558_g1_i1	0	0	0	0	0	0	0	2	0	0	0	0	0	0	0	0	1.69	0	281				No hit
c1559_g1_i1	2	3	1	2	5	4	2	2	0	0.57	0.89	0.25	0.58	1.33	0.9	0.44	0.42	0	475	91	4	18.53	pper:18786862 probable carboxylesterase 8	pper:18786862	.	352	1	29	8.24	62.8	6e-08	28/29	96	29/29	100	0/29	0	-2
c1562_g1_i1	19	20	25	22	33	29	21	20	14	2.22	2.41	2.55	2.65	3.57	2.7	1.96	1.72	1.31	828	5	284	33.82	pper:109948302 uncharacterized protein LOC109948302	pper:109948302	.	154	62	154	60.39	66.2	9e-09	86/93	92	87/93	93	0/93	0	+2
c1562_g2_i1	1	0	0	2	3	2	0	0	1	0.19	0	0	0.38	0.52	0.29	0	0	0.15	606				No hit
c1563_g1_i1	1	2	0	2	0	3	3	7	2	0.38	0.79	0	0.77	0	0.9	0.88	1.98	0.6	412				No hit
c1565_g1_i1	0	0	1	2	0	2	0	0	0	0	0	0.33	0.75	0	0.59	0	0	0	416				No hit
c1565_g2_i1	0	0	0	3	0	0	0	0	0	0	0	0	3.49	0	0	0	0	0	277	143	2	51.26	pper:18781793 mitogen-activated protein kinase kinase kinase A	pper:18781793	.	377	41	88	12.73	56.6	3e-06	33/48	68	36/48	75	1/48	2	-1
c1566_g1_i2	0	0	0	0	1	1	0	0	0	0	0	0	0	0.44	0.37	0	0	0	377	109	7	27.32	mdm:103417784 probable methyltransferase PMT23	mdm:103417784	.	602	1	34	5.65	63.2	4e-08	29/34	85	31/34	91	0/34	0	-3
c1567_g1_i1	0	0	0	0	0	0	2	0	0	0	0	0	0	0	0	1.78	0	0	275				No hit
c1568_g1_i1	2	3	4	14	2	1	4	2	7	1.13	1.78	1.98	7.88	1.08	0.44	1.71	0.84	3.11	350				No hit
c1570_g1_i2	0	0	0	0	0	0	3	1	2	0	0	0	0	0	0	0.56	0.18	0.38	522				No hit
c1573_g1_i1	0	0	0	1	2	3	1	0	1	0	0	0	0.23	0.43	0.54	0.18	0	0.18	536	2	509	94.78	pper:109947173 desiccation protectant protein Lea14 homolog	pper:109947173	.	226	58	226	74.78	265.8	5e-69	157/169	92	164/169	97	0/169	0	+2
c1576_g1_i1	0	0	0	1	0	0	0	0	0	0	0	0	1.84	0	0	0	0	0	248	143	2	57.26	pper:18772134 pentatricopeptide repeat-containing protein At5g66520	pper:18772134	.	537	301	346	8.57	75.1	6e-12	37/47	78	41/47	87	1/47	2	-2
c1577_g1_i1	974	958	1226	1506	1556	1353	695	884	847	54.99	55.46	60.18	87.8	80.87	61.02	31.5	36.72	38.49	1471	192	894	47.79	pper:18768022 50S ribosomal protein L10, chloroplastic	pper:18768022	K02864	234	1	234	100	421	3e-115	234/234	100	234/234	100	0/234	0	+3
c1579_g1_i1	0	0	0	0	0	0	0	0	0	0	0	0	0	0	0	0	0	0	230				No hit
c1580_g1_i1	0	0	0	0	0	2	0	0	0	0	0	0	0	0	4.36	0	0	0	230				No hit
c1581_g1_i1	0	2	0	0	0	0	0	2	3	0	12.38	0	0	0	0	0	8.33	12.44	208				No hit
c1582_g1_i1	0	0	0	1	0	2	0	0	1	0	0	0	1.01	0	1.59	0	0	0.8	288				No hit
c1584_g1_i1	0	0	1	1	0	0	0	0	0	0	0	1.34	1.47	0	0	0	0	0	261				No hit
c1585_g1_i1	0	0	0	0	0	0	2	0	1	0	0	0	0	0	0	1.55	0	0.82	286				No hit
c1586_g1_i1	0	0	0	0	0	0	1	0	1	0	0	0	0	0	0	2.36	0	2.6	223				No hit
c1588_g1_i1	0	0	0	0	0	1	0	0	0	0	0	0	0	0	3.11	0	0	0	217				No hit
c1595_g1_i1	0	0	0	0	0	0	0	0	0	0	0	0	0	0	0	0	0	0	321				No hit
c1597_g1_i2	1	0	1	0	0	0	1	0	0	0.21	0	0.18	0	0	0	0.16	0	0	569				No hit
c1599_g1_i1	0	0	1	0	0	0	2	2	0	0	0	0.18	0	0	0	0.32	0.3	0	569	3	279	48.68	pper:18779877 putative callose synthase 8	pper:18779877	K11000	1954	17	108	4.71	181	2e-43	89/92	96	90/92	97	0/92	0	+3
c1600_g1_i1	0	0	0	0	2	0	0	0	0	0	0	0	0	1.95	0	0	0	0	290	234	24	72.76	pper:18782558 methyl-CpG-binding domain-containing protein 9	pper:18782558	.	2230	63	132	3.14	105.1	6e-21	49/70	70	52/70	74	0/70	0	-1
c1600_g2_i1	0	1	0	0	0	1	0	0	1	0	0.36	0	0	0	0.27	0	0	0.27	432	212	431	50.93	pper:18782558 methyl-CpG-binding domain-containing protein 9	pper:18782558	.	2230	42	112	3.18	74.7	1e-11	41/73	56	44/73	60	2/73	2	+2
c1602_g1_i1	0	1	1	0	0	0	3	0	2	0	0.16	0.14	0	0	0	0.37	0	0.25	676	2	461	68.05	pper:109949504 uncharacterized protein LOC109949504	pper:109949504	.	345	193	345	44.35	244.6	2e-62	109/153	71	130/153	84	0/153	0	+2
c1602_g2_i1	0	0	1	1	2	0	0	0	0	0	0	0.5	0.57	1.09	0	0	0	0	348				No hit
c1603_g1_i1	0	0	0	0	0	2	0	0	1	0	0	0	0	0	1.08	0	0	0.55	325				No hit
c1604_g1_i2	0	0	0	0	0	2	0	0	0	0	0	0	0	0	0.98	0	0	0	336	2	302	89.58	pper:18790649 stAR-related lipid transfer protein 7, mitochondrial isoform X1	pper:18790649	.	324	225	324	30.86	204.1	1e-50	98/100	98	99/100	99	0/100	0	+2
c1606_g1_i1	0	0	0	0	0	2	0	1	0	0	0	0	0	0	0.86	0	0.41	0	353				No hit
c1608_g1_i1	1	1	1	2	0	1	0	3	1	0.09	0.09	0.08	0.19	0	0.07	0	0.2	0.07	1000	6	744	73.9	fve:105350473 uncharacterized LOC105350473	fve:105350473	.	315	41	282	76.83	293.5	4e-77	171/246	69	194/246	78	4/246	1	+3
c1609_g1_i1	0	0	0	1	0	1	0	1	0	0	0	0	1.3	0	1.03	0	1.01	0	269				No hit
c1610_g1_i1	0	0	0	0	0	0	0	1	0	0	0	0	0	0	0	0	0.82	0	283	29	284	90.46	pvu:PHAVU_011G069500g hypothetical protein	pvu:PHAVU_011G069500g	K11254	184	30	103	40.22	57.8	1e-06	36/85	42	46/85	54	11/85	12	+2
c1611_g1_i1	0	0	0	0	0	1	0	0	0	0	0	0	0	0	1.89	0	0	0	236				No hit
c1614_g1_i1	1	0	0	0	0	0	0	0	2	4.32	0	0	0	0	0	0	0	6.37	216	2	215	99.07	pper:18785008 probable serine/threonine protein kinase IRE	pper:18785008	.	1198	263	333	5.93	145.6	3e-33	70/71	98	70/71	98	0/71	0	+2
c1615_g1_i1	0	0	1	0	0	0	0	1	2	0	0	0.49	0	0	0	0	0.42	0.89	350				No hit
c1616_g1_i1	1	0	1	0	0	1	0	1	0	0.35	0	0.31	0	0	0.28	0	0.26	0	427				No hit
c1617_g1_i1	1	1	0	0	0	2	1	0	1	0.27	0.28	0	0	0	0.42	0.21	0	0.21	492				No hit
c1618_g1_i1	1	0	4	1	0	2	0	0	0	0.57	0	1.99	0.57	0	0.89	0	0	0	349	209	83	36.39	zju:107420039 solute carrier family 25 member 44-like	zju:107420039	K15121	364	13	54	11.54	65.5	7e-09	30/42	71	36/42	85	0/42	0	-1
c1619_g1_i1	0	0	0	0	0	0	1	1	0	0	0	0	0	0	0	0.71	0.72	0	294				No hit
c1621_g1_i1	0	1	0	0	0	0	0	0	0	0	1.19	0	0	0	0	0	0	0	282				No hit
c1622_g1_i1	0	0	0	0	0	0	1	0	0	0	0	0	0	0	0	1.85	0	0	233				No hit
c1627_g1_i1	0	0	0	0	0	0	0	0	1	0	0	0	0	0	0	0	0	1.01	271				No hit
c1628_g1_i1	0	0	3	0	1	0	1	2	1	0	0	0.5	0	0.18	0	0.15	0.29	0.15	592				No hit
c1630_g1_i1	2	0	0	2	4	0	0	1	0	0.3	0	0	0.31	0.57	0	0	0.11	0	689				No hit
c1631_g1_i1	1088	1260	1534	1573	1815	1378	693	896	632	75.45	89.68	92.51	112.53	116.01	76.29	38.52	45.73	35.26	1240	118	631	41.45	pper:18783124 uncharacterized protein LOC18783124	pper:18783124	.	172	1	172	100	342.4	1e-91	167/172	97	169/172	98	1/172	0	+1
c1632_g1_i1	0	0	0	1	0	0	0	0	0	0	0	0	0.81	0	0	0	0	0	308				No hit
c1633_g1_i1	2	0	2	0	0	0	0	0	0	10.2	0	8.79	0	0	0	0	0	0	211				No hit
c1634_g1_i1	3253	2653	3108	2645	3065	3811	3046	3326	3418	194.94	163.08	161.95	163.64	169.15	182.42	146.5	146.67	164.85	1399	289	1066	55.61	pper:18786247 clathrin light chain 2	pper:18786247	.	293	1	259	88.4	513.8	3e-143	251/259	96	254/259	98	0/259	0	+1
c1636_g1_i1	0	0	0	0	0	2	0	0	2	0	0	0	0	0	0.51	0	0	0.52	443				No hit
c1638_g1_i1	1	0	0	0	0	0	0	0	0	2.57	0	0	0	0	0	0	0	0	235				No hit
c1639_g1_i1	106	70	73	63	70	133	175	161	113	39.41	27.22	23.75	23.66	24.6	38.94	50.32	44.49	33.4	416	2	416	99.76	pxb:103951719 pyruvate kinase 1, cytosolic-like	pxb:103951719	K00873	527	140	277	26.19	266.9	2e-69	132/138	95	135/138	97	0/138	0	+2
c1640_g1_i1	0	0	1	0	0	0	1	0	0	0	0	0.78	0	0	0	0.66	0	0	300				No hit
c1641_g1_i1	15	12	9	8	12	16	9	12	10	7.96	6.71	4.19	4.25	6.07	6.65	3.63	4.75	4.19	358	132	357	63.13	pper:18785628 vesicle-associated protein 1-3	pper:18785628	.	238	1	75	31.51	154.8	9e-36	75/75	100	75/75	100	0/75	0	+3
c1642_g1_i1	1	2	0	0	2	3	3	2	2	0.23	0.48	0	0	0.43	0.55	0.54	0.34	0.37	534				No hit
c1644_g1_i1	0	0	0	0	2	1	0	0	0	0	0	0	0	3.95	1.53	0	0	0	246				No hit
c1646_g1_i1	0	0	0	0	0	0	0	0	1	0	0	0	0	0	0	0	0	2.53	224				No hit
c1647_g1_i1	0	0	0	0	1	0	1	0	0	0	0	0	0	0.53	0	0.42	0	0	353				No hit
c1650_g1_i1	0	0	0	0	0	0	0	0	0	0	0	0	0	0	0	0	0	0	359				No hit
c1652_g1_i1	1	0	0	0	0	0	0	0	0	5.1	0	0	0	0	0	0	0	0	211	2	209	98.58	pper:18770768 G-type lectin S-receptor-like serine/threonine-protein kinase At1g67520	pper:18770768	.	827	290	358	8.34	136.7	1e-30	66/69	95	68/69	98	0/69	0	+2
c1653_g1_i1	0	0	0	0	0	0	0	1	2	0	0	0	0	0	0	0	0.31	0.67	393				No hit
c1655_g1_i1	0	0	0	0	0	0	0	1	0	0	0	0	0	0	0	0	3.5	0	213				No hit
c1656_g1_i1	0	0	0	0	0	1	0	0	3	0	0	0	0	0	0.33	0	0	0.99	396				No hit
c1657_g1_i1	0	0	0	0	0	0	1	1	2	0	0	0	0	0	0	0.89	0.92	1.9	275				No hit
c1660_g1_i1	18	8	14	24	17	21	4	9	10	2.68	1.23	1.81	3.66	2.35	2.48	0.47	0.99	1.19	700	138	597	65.71	pper:18791290 ubiquitin-conjugating enzyme E2-17 kDa isoform X2	pper:18791290	K06689	155	1	153	98.71	318.5	9e-85	146/153	95	150/153	98	0/153	0	+3
c1661_g1_i1	0	0	0	0	0	0	0	0	0	0	0	0	0	0	0	0	0	0	244				No hit
c1662_g1_i1	0	0	0	1	1	1	0	0	0	0	0	0	1.01	1	0.8	0	0	0	288	6	99	32.64	pper:18767917 uncharacterized protein LOC18767917	pper:18767917	.	535	365	395	5.79	56.6	3e-06	24/31	77	25/31	80	0/31	0	+3
c1665_g1_i1	0	0	0	1	0	0	0	0	0	0	0	0	2.3	0	0	0	0	0	237				No hit
c1669_g1_i1	0	1	0	0	0	1	0	0	0	0	0.81	0	0	0	0.59	0	0	0	315				No hit
c1670_g1_i1	0	1	0	0	0	0	0	0	0	0	6.19	0	0	0	0	0	0	0	208				No hit
c1672_g1_i1	0	3	1	0	1	0	0	0	1	0	6.68	1.8	0	2.02	0	0	0	1.56	245				No hit
c1673_g1_i1	1	1	0	1	0	1	0	1	1	0.91	0.96	0	0.89	0	0.7	0	0.68	0.71	299				No hit
c1676_g1_i1	2	0	0	0	0	0	0	1	0	0.41	0	0	0	0	0	0	0.15	0	573	282	75	36.3	pper:18775509 uncharacterized protein LOC18775509	pper:18775509	K05349	612	57	125	11.27	140.2	3e-31	68/69	98	69/69	100	0/69	0	-2
c1677_g1_i1	0	1	0	2	0	3	1	2	0	0	0.16	0	0.31	0	0.36	0.12	0.22	0	694	693	3	99.57	pper:109949852 G-type lectin S-receptor-like serine/threonine-protein kinase RLK1	pper:109949852	.	802	442	669	28.43	429.5	3e-118	213/230	92	222/230	96	2/230	0	-3
c1680_g1_i1	0	0	0	0	0	0	0	0	0	0	0	0	0	0	0	0	0	0	231				No hit
c1681_g1_i1	0	0	0	0	0	0	0	0	0	0	0	0	0	0	0	0	0	0	281				No hit
c1682_g1_i1	0	0	1	0	0	0	1	0	0	0	0	1.05	0	0	0	0.87	0	0	277				No hit
c1688_g1_i1	1	0	0	0	0	0	1	0	1	0.38	0	0	0	0	0	0.29	0	0.3	414				No hit
c1689_g1_i1	0	0	0	0	0	0	0	0	0	0	0	0	0	0	0	0	0	0	201				No hit
c1690_g1_i1	1	0	0	0	0	0	0	0	0	3.14	0	0	0	0	0	0	0	0	227				No hit
c1694_g1_i1	2	3	6	16	10	3	4	7	2	0.53	0.83	1.4	4.34	2.5	0.63	0.83	1.38	0.43	491	1	169	34.42	pper:18786231 protein MKS1	pper:18786231	K20725	230	175	230	24.35	124	2e-26	54/56	96	55/56	98	0/56	0	+1
c1698_g1_i1	2	0	0	0	0	0	0	1	0	0.78	0	0	0	0	0	0	0.29	0	408				No hit
c1699_g1_i1	0	0	0	0	0	0	0	0	0	0	0	0	0	0	0	0	0	0	230				No hit
c1700_g1_i1	0	0	0	1	0	0	0	0	0	0	0	0	3.15	0	0	0	0	0	224				No hit
c1701_g1_i1	0	0	0	2	0	0	0	0	0	0	0	0	0.6	0	0	0	0	0	467				No hit
c1702_g1_i1	1	0	0	0	0	0	0	0	0	1.83	0	0	0	0	0	0	0	0	251				No hit
c1705_g1_i1	0	0	1	0	0	0	0	0	0	0	0	0.37	0	0	0	0	0	0	392				No hit
c1706_g1_i1	1	0	0	2	0	1	1	3	2	0.13	0	0	0.26	0	0.1	0.1	0.28	0.2	779	579	321	33.25	dzi:111289528 LYR motif-containing protein 4-like	dzi:111289528	K22069	94	9	94	91.49	136.7	5e-30	65/86	75	77/86	89	0/86	0	-1
c1708_g1_i1	368	380	418	98	122	152	443	455	445	25.77	27.32	25.46	7.08	7.88	8.5	24.87	23.46	25.07	1230	47	845	64.96	pper:18789505 homeobox-leucine zipper protein HAT22	pper:18789505	K09338	311	48	311	84.89	464.9	1e-128	256/266	96	257/266	96	2/266	0	+2
c1709_g1_i1	2	0	0	0	0	4	0	0	0	0.3	0	0	0	0	0.48	0	0	0	689				No hit
c1710_g1_i1	3401	4091	4449	3587	4296	4472	3159	3425	3215	167.6	206.65	190.59	182.63	194.78	176.12	125.11	124.15	127.57	1652	318	720	24.39	pper:18793547 uncharacterized protein LOC18793547	pper:18793547	K19363	134	1	134	100	295.4	2e-77	132/134	98	132/134	98	0/134	0	+3
c1711_g1_i1	0	0	0	0	0	0	0	0	0	0	0	0	0	0	0	0	0	0	226				No hit
c1712_g1_i1	0	0	0	0	0	0	0	0	0	0	0	0	0	0	0	0	0	0	243				No hit
c1715_g1_i1	0	0	0	0	0	1	0	0	0	0	0	0	0	0	0.55	0	0	0	323				No hit
c1717_g1_i1	0	0	0	0	0	0	0	0	0	0	0	0	0	0	0	0	0	0	284				No hit
c1721_g1_i1	1	1	0	0	0	2	0	0	1	0.3	0.32	0	0	0	0.48	0	0	0.24	458				No hit
c1722_g1_i1	0	0	0	0	0	0	0	0	0	0	0	0	0	0	0	0	0	0	283				No hit
c1723_g1_i1	0	2	1	0	0	0	1	1	7	0	0.24	0.1	0	0	0	0.09	0.09	0.65	836	648	342	36.72	pper:18786248 cingulin-like protein 1	pper:18786248	.	921	19	120	11.07	208	2e-51	101/102	99	102/102	100	0/102	0	-1
c1726_g1_i1	0	0	0	0	0	2	0	4	3	0	0	0	0	0	0.87	0	1.67	1.32	351				No hit
c1728_g1_i1	0	0	0	0	0	0	0	0	0	0	0	0	0	0	0	0	0	0	218				No hit
c1729_g1_i1	0	0	1	0	0	0	0	2	0	0	0	0.66	0	0	0	0	1.12	0	317				No hit
c1730_g1_i1	1	0	0	0	0	0	0	0	0	1.8	0	0	0	0	0	0	0	0	252	174	252	31.35	cmax:111493838 3-hydroxyisobutyryl-CoA hydrolase-like protein 3, mitochondrial	cmax:111493838	K05605	421	114	139	6.18	50.8	0.0001	24/26	92	25/26	96	0/26	0	+3
c1731_g1_i1	0	0	0	0	0	0	0	0	0	0	0	0	0	0	0	0	0	0	256				No hit
c1732_g1_i1	0	0	0	0	0	0	0	0	0	0	0	0	0	0	0	0	0	0	249				No hit
c1733_g1_i1	0	0	0	1	1	0	0	0	0	0	0	0	0.69	0.67	0	0	0	0	324				No hit
c1735_g1_i1	0	1	1	0	1	0	0	0	0	0	0.46	0.38	0	0.42	0	0	0	0	387				No hit
c1736_g1_i1	0	0	0	0	0	0	0	0	0	0	0	0	0	0	0	0	0	0	306				No hit
c1737_g1_i1	1	0	0	0	2	1	1	0	3	0.8	0	0	0	1.55	0.62	0.6	0	1.88	310				No hit
c1738_g1_i1	5	9	13	7	13	3	4	5	14	3.12	5.95	7.12	4.36	7.78	1.46	1.89	2.33	6.89	337				No hit
c1739_g1_i1	0	0	0	0	0	0	0	0	1	0	0	0	0	0	0	0	0	0.96	274				No hit
c1740_g1_i1	0	3	1	1	2	1	0	0	0	0	2.86	0.78	0.88	1.73	0.69	0	0	0	300	46	232	62.33	pper:109949864 cyclin-dependent protein kinase inhibitor SMR4	pper:109949864	.	62	1	62	100	112.1	5e-23	60/62	96	60/62	96	0/62	0	+1
c1742_g1_i1	1	0	0	0	0	0	1	0	0	1.15	0	0	0	0	0	0.83	0	0	280				No hit
c1744_g1_i1	0	0	0	0	2	2	0	1	0	0	0	0	0	0.52	0.44	0	0.21	0	481	177	471	61.33	mdm:103405303 uncharacterized LOC103405303	mdm:103405303	.	343	220	317	28.57	75.5	9e-12	41/98	41	57/98	58	0/98	0	+3
c1745_g1_i1	0	0	0	0	0	0	0	0	0	0	0	0	0	0	0	0	0	0	203				No hit
c1746_g1_i1	1200	1229	1457	1127	1397	1743	406	449	493	83.21	87.47	87.87	80.62	89.29	96.5	22.57	22.92	27.5	1240	60	747	55.48	pper:109946526 sulfite oxidase-like isoform X1	pper:109946526	K00387	393	165	393	58.27	471.1	2e-130	226/229	98	226/229	98	0/229	0	+3
c1747_g1_i1	0	0	1	0	0	0	0	0	0	0	0	1.57	0	0	0	0	0	0	252				No hit
c1750_g1_i1	0	0	0	0	0	0	0	0	0	0	0	0	0	0	0	0	0	0	243	142	1	58.44	pper:18793051 uncharacterized protein LOC18793051	pper:18793051	.	220	25	71	21.36	95.5	4e-18	46/47	97	46/47	97	0/47	0	-1
c1752_g1_i1	0	0	0	1	0	0	0	0	0	0	0	0	3.15	0	0	0	0	0	224				No hit
c1756_g1_i1	0	0	0	0	0	0	0	0	1	0	0	0	0	0	0	0	0	0.57	321	227	143	26.48	pper:109946859 uncharacterized protein LOC109946859	pper:109946859	.	188	1	28	14.89	66.6	3e-09	28/28	100	28/28	100	0/28	0	-3
c1757_g1_i1	0	0	0	0	0	0	0	0	0	0	0	0	0	0	0	0	0	0	227				No hit
c1758_g1_i1	0	0	0	0	0	0	0	0	0	0	0	0	0	0	0	0	0	0	213				No hit
c1759_g1_i1	0	0	0	0	0	0	0	2	0	0	0	0	0	0	0	0	1.03	0	326	325	1	99.69	pper:18790818 pentatricopeptide repeat-containing protein At4g31070, mitochondrial	pper:18790818	.	619	16	123	17.45	212.6	3e-53	105/108	97	106/108	98	0/108	0	-3
c1761_g1_i1	0	0	0	0	0	0	0	0	0	0	0	0	0	0	0	0	0	0	208				No hit
c1762_g1_i1	0	0	0	0	0	1	1	1	0	0	0	0	0	0	0.43	0.42	0.41	0	352				No hit
c1763_g1_i1	0	0	1	0	0	0	0	1	0	0	0	0.63	0	0	0	0	0.54	0	321				No hit
c1765_g1_i1	0	0	0	0	0	0	0	0	0	0	0	0	0	0	0	0	0	0	223				No hit
c1766_g1_i1	0	0	0	0	0	0	0	1	1	0	0	0	0	0	0	0	0.85	0.88	281	67	277	75.09	mdm:103449170 RING-H2 finger protein ATL64-like	mdm:103449170	.	251	6	67	24.7	75.9	4e-12	39/70	55	47/70	67	8/70	11	+1
c1768_g1_i1	2	2	3	3	0	4	1	2	1	10.2	11.12	13.19	13.9	0	15.09	3.35	7.5	3.74	211				No hit
c1769_g1_i1	0	1	2	7	7	5	2	1	0	0	1.02	1.68	6.58	6.49	3.71	1.41	0.72	0	294				No hit
c1770_g1_i1	0	0	0	0	0	0	1	0	0	0	0	0	0	0	0	2.18	0	0	226				No hit
c1771_g1_i1	0	0	0	0	0	0	0	0	1	0	0	0	0	0	0	0	0	3.62	212				No hit
c1772_g1_i1	0	0	0	0	0	0	0	0	0	0	0	0	0	0	0	0	0	0	235				No hit
c1775_g1_i1	0	0	0	0	0	0	0	0	0	0	0	0	0	0	0	0	0	0	227				No hit
c1776_g1_i1	0	0	0	2	3	0	0	1	1	0	0	0	0.9	1.28	0	0	0.33	0.36	383	106	280	45.69	oeu:111368978 uncharacterized protein LOC111368978	oeu:111368978	.	945	755	811	6.03	61.2	1e-07	34/58	58	41/58	70	1/58	1	+1
c1778_g1_i1	0	0	0	0	1	0	1	0	0	0	0	0	0	0.08	0	0.07	0	0	1003	784	352	43.17	pper:18785365 protein phosphatase 2C 37	pper:18785365	K14497	424	281	424	33.96	280.4	4e-73	141/144	97	143/144	99	0/144	0	-2
c1779_g1_i1	3	0	0	1	0	1	1	0	2	0.53	0	0	0.18	0	0.14	0.14	0	0.29	622				No hit
c1783_g1_i1	2	0	0	3	0	1	0	0	0	0.25	0	0	0.39	0	0.1	0	0	0	787	275	404	16.52	nta:3205326 orf122b, NitaMp141; hypothetical protein	nta:3205326	.	122	55	97	35.25	85.5	1e-14	39/43	90	39/43	90	0/43	0	+2
c1783_g2_i1	0	0	0	0	1	0	0	0	0	0	0	0	0	1.86	0	0	0	0	249				No hit
c1785_g1_i1	0	0	2	0	0	0	1	1	1	0	0	1.7	0	0	0	0.71	0.73	0.76	293				No hit
c1786_g1_i1	1	0	2	0	0	4	0	0	0	0.14	0	0.25	0	0	0.45	0	0	0	727				No hit
c1790_g1_i1	1	1	0	1	2	6	2	2	0	0.09	0.1	0	0.1	0.17	0.44	0.15	0.14	0	984	6	897	90.65	mdm:103404997 BTB/POZ domain-containing protein At5g48130	mdm:103404997	.	683	387	682	43.34	518.8	6e-145	258/297	86	267/297	89	1/297	0	+3
c1792_g1_i1	0	1	0	0	0	0	0	0	0	0	3.6	0	0	0	0	0	0	0	225				No hit
c1795_g1_i1	0	0	0	0	0	0	0	0	0	0	0	0	0	0	0	0	0	0	266				No hit
c1798_g1_i1	0	0	0	0	0	0	0	0	0	0	0	0	0	0	0	0	0	0	205				No hit
c1799_g1_i1	0	0	1	0	0	0	1	0	0	0	0	0.41	0	0	0	0.36	0	0	377	377	227	40.05	pper:18788701 pentatricopeptide repeat-containing protein At5g10690	pper:18788701	.	587	2	51	8.52	95.1	8e-18	46/50	92	48/50	96	0/50	0	-2
c1801_g1_i1	0	0	0	0	0	1	0	0	0	0	0	0	0	0	0.7	0	0	0	299				No hit
c1804_g1_i1	0	1	0	0	0	0	0	0	0	0	1.15	0	0	0	0	0	0	0	285	2	104	36.14	pper:18770055 cyclic nucleotide-gated ion channel 1 isoform X1	pper:18770055	K05391	641	575	608	5.3	68.6	7e-10	29/34	85	31/34	91	0/34	0	+2
c1805_g1_i1	2	0	1	0	0	3	1	9	12	0.42	0	0.18	0	0	0.5	0.17	1.41	2.03	560	3	561	99.82	pper:18784741 aspartic proteinase-like protein 2	pper:18784741	.	502	5	190	37.05	357.5	1e-96	183/186	98	183/186	98	0/186	0	+3
c1807_g1_i1	0	0	0	0	0	1	0	0	2	0	0	0	0	0	0.29	0	0	0.59	416				No hit
c1808_g1_i1	1	0	0	0	0	1	0	0	3	0.27	0	0	0	0	0.22	0	0	0.66	483	225	483	53.62	mdm:103441907 uncharacterized LOC103441907	mdm:103441907	.	328	224	308	25.91	110.9	2e-22	48/86	55	63/86	73	1/86	1	+3
c1810_g1_i1	0	0	0	0	0	1	1	0	2	0	0	0	0	0	0.28	0.27	0	0.56	427				No hit
c1811_g1_i1	0	0	0	0	0	0	0	0	0	0	0	0	0	0	0	0	0	0	376				No hit
c1812_g1_i2	1	1	0	0	3	0	1	0	1	0.35	0.37	0	0	1	0	0.27	0	0.28	427				No hit
c1816_g1_i1	2202	1641	1896	2146	2473	4060	2216	2221	2760	66.23	50.53	49.55	66.78	68.32	97.68	53.69	49.11	66.89	2561	62	2093	79.34	pper:18784804 zinc finger CCCH domain-containing protein 29	pper:18784804	.	675	1	675	100	1242.3	0	663/677	97	666/677	98	2/677	0	+2
c1817_g1_i1	4	10	10	4	2	4	3	7	9	1.26	3.29	2.76	1.28	0.59	1	0.74	1.64	2.26	450				No hit
c1819_g1_i1	0	0	0	0	0	0	0	0	0	0	0	0	0	0	0	0	0	0	219				No hit
c1819_g2_i1	0	0	0	0	0	0	0	0	1	0	0	0	0	0	0	0	0	1.3	255				No hit
c1820_g1_i1	0	0	0	0	0	0	0	0	0	0	0	0	0	0	0	0	0	0	206				No hit
c1821_g1_i1	0	0	0	0	0	0	0	0	1	0	0	0	0	0	0	0	0	2.4	226	19	226	92.04	pper:18767185 uncharacterized protein LOC18767185	pper:18767185	.	195	29	97	35.38	60.8	1e-07	29/69	42	41/69	59	0/69	0	+1
c1824_g1_i1	0	0	0	0	0	0	0	0	0	0	0	0	0	0	0	0	0	0	285				No hit
c1827_g1_i1	0	0	0	0	0	0	0	0	0	0	0	0	0	0	0	0	0	0	234	1	235	100.43	pper:18793894 acid phosphatase 1	pper:18793894	.	257	122	199	30.35	156.8	2e-36	76/78	97	78/78	100	0/78	0	+1
c1828_g1_i1	0	0	0	0	0	0	0	0	0	0	0	0	0	0	0	0	0	0	209				No hit
c1830_g1_i1	0	0	0	0	0	2	0	0	0	0	0	0	0	0	5.86	0	0	0	219				No hit
c1832_g1_i1	1	0	0	0	0	1	2	0	1	0.21	0	0	0	0	0.17	0.34	0	0.17	556				No hit
c1833_g1_i1	3	1	3	0	0	0	3	3	1	0.91	0.32	0.8	0	0	0	0.71	0.68	0.24	458	3	459	99.78	pper:18777374 probable trehalose-phosphate phosphatase F	pper:18777374	K01087	388	142	293	39.18	307	2e-81	148/152	97	151/152	99	0/152	0	+3
c1834_g1_i1	0	1	0	1	1	2	0	0	0	0	0.4	0	0.39	0.37	0.61	0	0	0	409	2	335	81.66	pper:18779895 protein DOG1-like 4	pper:18779895	.	229	119	229	48.47	214.9	8e-54	108/111	97	110/111	99	0/111	0	+2
c1835_g1_i1	0	0	2	0	0	1	0	0	2	0	0	6.07	0	0	2.62	0	0	5.21	223				No hit
c1839_g1_i1	1	0	1	0	0	0	0	0	3	0.4	0	0.35	0	0	0	0	0	0.96	401				No hit
c1840_g1_i1	0	0	0	0	1	0	1	1	0	0	0	0	0	0.61	0	0.48	0.48	0	334				No hit
c1842_g1_i1	0	0	0	0	0	0	1	0	0	0	0	0	0	0	0	0.39	0	0	363				No hit
c1844_g1_i1	0	0	0	0	1	0	1	0	0	0	0	0	0	1.37	0	1.01	0	0	266				No hit
c1845_g1_i1	0	0	2	0	0	0	0	0	0	0	0	1.29	0	0	0	0	0	0	319				No hit
c1848_g1_i2	0	1	0	0	0	0	0	3	0	0	0.15	0	0	0	0	0	0.32	0	717				No hit
c1850_g1_i1	0	0	0	0	0	0	0	0	0	0	0	0	0	0	0	0	0	0	216				No hit
c1851_g1_i2	0	0	0	0	1	0	0	1	0	0	0	0	0	0.47	0	0	0.37	0	368	114	3	30.43	pper:18792906 uncharacterized acetyltransferase At3g50280	pper:18792906	.	465	154	190	7.96	83.6	3e-14	37/37	100	37/37	100	0/37	0	-1
c1852_g1_i1	1	4	0	1	1	1	1	1	1	0.33	1.39	0	0.34	0.31	0.26	0.26	0.25	0.27	438	134	2	30.37	pper:18778496 uncharacterized protein LOC18778496	pper:18778496	.	636	1	44	6.92	85.5	8e-15	41/44	93	44/44	100	0/44	0	-3
c1852_g2_i1	0	0	0	0	0	0	0	0	0	0	0	0	0	0	0	0	0	0	237	236	53	77.64	pper:18778496 uncharacterized protein LOC18778496	pper:18778496	.	636	47	107	9.59	125.6	4e-27	60/61	98	61/61	100	0/61	0	-3
c1853_g1_i1	0	0	0	0	0	1	0	0	1	0	0	0	0	0	0.45	0	0	0.46	346				No hit
c1855_g1_i1	0	0	0	0	0	2	0	0	0	0	0	0	0	0	2.55	0	0	0	256	68	257	74.22	pper:18790418 high mobility group B protein 9	pper:18790418	.	332	1	63	18.98	134	1e-29	61/63	96	62/63	98	0/63	0	+2
c1856_g1_i1	1	2	1	1	1	0	5	3	0	0.27	0.57	0.24	0.28	0.26	0	1.06	0.6	0	486				No hit
c1857_g1_i1	0	0	0	0	1	0	0	0	0	0	0	0	0	1.35	0	0	0	0	267				No hit
c1858_g1_i1	1	0	2	1	1	2	0	1	1	0.21	0	0.36	0.21	0.19	0.33	0	0.15	0.17	568	354	492	24.47	ghi:107921970 uncharacterized protein LOC107921970 isoform X1	ghi:107921970	K08873	3828	57	102	1.2	77.4	3e-12	36/46	78	43/46	93	0/46	0	+3
c1859_g1_i1	0	0	0	0	0	0	0	0	0	0	0	0	0	0	0	0	0	0	210				No hit
c1861_g1_i1	0	0	0	0	0	0	1	1	1	0	0	0	0	0	0	4.12	4.65	4.63	205				No hit
c1862_g1_i1	0	0	0	0	0	0	0	0	0	0	0	0	0	0	0	0	0	0	268				No hit
c1863_g1_i1	0	0	0	0	0	0	0	4	0	0	0	0	0	0	0	0	1.78	0	343				No hit
c1864_g1_i1	0	0	1	0	0	1	0	0	0	0	0	0.19	0	0	0.17	0	0	0	548				No hit
c1867_g1_i1	1	0	1	0	0	0	0	0	1	1.48	0	1.3	0	0	0	0	0	1.14	263	263	128	51.71	pper:18789324 transmembrane 9 superfamily member 3	pper:18789324	.	591	10	54	7.61	90.5	1e-16	40/45	88	42/45	93	0/45	0	-2
c1869_g1_i1	0	0	0	0	0	0	0	0	0	0	0	0	0	0	0	0	0	0	204				No hit
c1871_g1_i1	0	0	0	0	0	1	0	0	0	0	0	0	0	0	2.85	0	0	0	220	213	3	95.91	tcc:18592819 protein STRUBBELIG-RECEPTOR FAMILY 8	tcc:18592819	.	336	248	317	20.83	115.5	4e-24	56/70	80	62/70	88	0/70	0	-3
c1872_g1_i1	0	0	0	0	0	0	0	0	0	0	0	0	0	0	0	0	0	0	201	191	2	94.53	mdm:103435976 putative disease resistance protein RGA1	mdm:103435976	.	995	710	766	5.73	62	4e-08	34/63	53	40/63	63	6/63	9	-3
c1875_g1_i1	0	0	0	0	0	1	0	0	0	0	0	0	0	0	1	0	0	0	271				No hit
c1876_g1_i1	0	0	1	0	1	0	0	1	1	0	0	0.29	0	0.31	0	0	0.25	0.27	438				No hit
c1878_g1_i1	1	0	6	1	3	3	1	1	4	0.18	0	0.96	0.19	0.51	0.44	0.15	0.14	0.59	609	35	395	59.28	pper:18774006 non-specific lipid-transfer protein 1-like	pper:18774006	.	120	1	120	100	246.1	5e-63	116/120	96	117/120	97	0/120	0	+2
c1883_g1_i1	0	0	0	0	0	0	0	0	1	0	0	0	0	0	0	0	0	0.9	279				No hit
c1884_g1_i1	0	5	1	4	2	1	1	4	1	0	0.59	0.1	0.47	0.21	0.09	0.09	0.34	0.09	841				No hit
c1889_g1_i1	0	0	3	0	0	0	1	0	0	0	0	2.82	0	0	0	0.78	0	0	285				No hit
c1890_g1_i1	0	0	0	1	0	1	0	0	0	0	0	0	2.21	0	1.77	0	0	0	239				No hit
c1891_g1_i1	1	5	2	5	5	1	0	3	3	0.27	1.43	0.48	1.4	1.29	0.22	0	0.61	0.66	483				No hit
c1892_g1_i1	0	1	4	0	0	0	0	2	0	0	0.39	1.29	0	0	0	0	0.55	0	417				No hit
c1894_g1_i1	0	1	0	0	0	1	0	0	0	0	0.33	0	0	0	0.25	0	0	0	448				No hit
c1897_g1_i1	0	0	0	0	0	0	0	0	0	0	0	0	0	0	0	0	0	0	308	304	82	72.4	tvs:TRAVEDRAFT_41103 hypothetical protein	tvs:TRAVEDRAFT_41103	.	121	14	80	55.37	73.9	2e-11	44/74	59	48/74	64	7/74	9	-3
c1901_g1_i1	1	0	0	0	0	1	0	0	0	0.47	0	0	0	0	0.37	0	0	0	375	376	247	34.67	pper:18792576 peroxidase 5	pper:18792576	K00430	339	241	283	12.68	73.2	4e-11	36/43	83	36/43	83	0/43	0	-1
c1902_g1_i1	0	0	2	1	1	2	1	0	0	0	0	1.52	0.85	0.84	1.34	0.64	0	0	303				No hit
c1903_g1_i1	0	0	0	1	0	0	0	0	2	0	0	0	0.25	0	0	0	0	0.39	514				No hit
c1907_g1_i1	0	0	0	0	0	0	0	0	0	0	0	0	0	0	0	0	0	0	354				No hit
c1909_g1_i2	1	1	1	0	0	0	0	0	0	0.59	0.62	0.51	0	0	0	0	0	0	345	2	260	75.07	pper:18766664 uncharacterized protein LOC18766664 isoform X1	pper:18766664	.	737	652	737	11.67	170.2	2e-40	84/86	97	84/86	97	0/86	0	+2
c1910_g1_i1	0	0	0	0	0	0	2	0	0	0	0	0	0	0	0	0.97	0	0	333	1	145	43.54	pper:18790536 glu S.griseus protease inhibitor	pper:18790536	.	70	23	70	68.57	87.8	1e-15	43/48	89	46/48	95	0/48	0	+1
c1913_g1_i1	3	0	0	2	1	1	0	0	0	3.59	0	0	2.32	1.16	0.92	0	0	0	277				No hit
c1915_g1_i1	0	0	0	1	1	0	0	0	0	0	0	0	0.53	0.51	0	0	0	0	358	1	331	92.46	mdm:103446658 uncharacterized LOC103446658	mdm:103446658	.	628	144	253	17.52	71.6	1e-10	84/110	76	90/110	81	0/110	0	+1
c1917_g1_i2	1	1	1	5	2	3	0	1	1	0.16	0.17	0.14	0.83	0.3	0.38	0	0.12	0.13	663	1	553	83.41	pper:18786996 O-glucosyltransferase rumi homolog	pper:18786996	.	502	319	502	36.65	377.1	2e-102	181/184	98	182/184	98	0/184	0	+1
c1918_g1_i1	1	0	2	0	2	0	1	0	0	0.34	0	0.59	0	0.64	0	0.26	0	0	434				No hit
c1919_g1_i1	1	1	1	1	0	3	1	1	2	0.09	0.09	0.08	0.09	0	0.21	0.07	0.07	0.14	1023	744	3	72.53	pper:18772946 uncharacterized protein At4g38062	pper:18772946	.	1019	1	247	24.24	330.9	3e-88	238/247	96	240/247	97	0/247	0	-2
c1920_g1_i1	1	0	0	0	0	0	1	0	1	0.43	0	0	0	0	0	0.33	0	0.34	389				No hit
c1922_g1_i2	1	0	0	0	1	0	0	0	0	0.33	0	0	0	0.32	0	0	0	0	437				No hit
c1926_g1_i1	0	0	1	0	0	0	0	1	0	0	0	1.18	0	0	0	0	1.01	0	269				No hit
c1927_g1_i1	0	0	1	1	0	0	0	0	0	0	0	3.73	3.95	0	0	0	0	0	216				No hit
c1929_g1_i2	0	0	0	0	0	0	0	0	0	0	0	0	0	0	0	0	0	0	265				No hit
c1930_g1_i1	380	402	443	395	498	818	564	605	534	7.15	7.74	7.25	7.7	8.6	12.33	8.57	8.37	8.11	3955	32	2273	56.69	pper:18779531 uncharacterized protein LOC18779531	pper:18779531	K22184	895	148	895	83.58	1374.8	0	731/748	97	734/748	98	1/748	0	+2
c1931_g1_i1	26	32	48	33	40	69	59	30	46	2.23	2.82	3.58	2.91	3.16	4.72	4.04	1.89	3.17	1047	2	770	73.45	pper:18775676 protein ABHD17B	pper:18775676	.	378	123	378	67.72	361.7	1e-97	254/256	99	254/256	99	0/256	0	+2
c1934_g1_i1	1	0	0	0	0	0	0	0	0	2.2	0	0	0	0	0	0	0	0	242				No hit
c1935_g1_i1	2	0	1	0	1	3	3	2	3	4.13	0	1.8	0	2.02	4.69	4.32	3.07	4.69	245				No hit
c1936_g1_i1	0	0	0	0	1	0	0	0	1	0	0	0	0	2.64	0	0	0	2.02	233				No hit
c1938_g1_i1	0	0	0	0	1	0	1	0	0	0	0	0	0	1.72	0	1.25	0	0	253				No hit
c1941_g1_i1	2	1	0	0	0	0	0	0	0	6.12	3.32	0	0	0	0	0	0	0	228				No hit
c1942_g1_i1	0	0	0	2	3	0	0	0	0	0	0	0	0.4	0.55	0	0	0	0	587	189	588	68.14	pper:18788093 transcription factor MYB108	pper:18788093	K09422	298	1	133	44.63	275.8	5e-72	130/133	97	130/133	97	0/133	0	+3
c1943_g1_i1	2	0	1	0	0	0	0	1	2	0.56	0	0.24	0	0	0	0	0.21	0.44	480				No hit
c1944_g1_i2	1	1	0	0	2	0	0	0	0	0.35	0.37	0	0	0.66	0	0	0	0	428				No hit
c1946_g1_i1	0	0	1	3	1	0	0	2	0	0	0	0.24	0.84	0.26	0	0	0.41	0	482				No hit
c1947_g1_i1	0	0	0	0	0	0	0	1	0	0	0	0	0	0	0	0	2.99	0	218				No hit
c1948_g1_i1	0	3	2	2	1	2	0	0	0	0	1.19	0.66	0.77	0.36	0.6	0	0	0	412				No hit
c1950_g1_i1	105	92	116	96	111	167	121	124	133	13.7	12.37	13.18	12.86	13.42	17.34	12.56	11.93	13.92	766	123	441	41.64	pper:18771629 uncharacterized protein LOC18771629	pper:18771629	.	106	1	106	100	204.9	2e-50	105/106	99	106/106	100	0/106	0	+3
c1951_g1_i1	0	0	0	1	1	0	0	0	4	0	0	0	0.22	0.2	0	0	0	0.68	560				No hit
c1952_g1_i1	0	0	0	0	0	0	0	0	0	0	0	0	0	0	0	0	0	0	245				No hit
c1953_g1_i1	0	0	1	2	1	1	0	0	3	0	0	0.3	0.7	0.33	0.27	0	0	0.82	431	430	1	99.77	pper:18770498 probable methyltransferase PMT27	pper:18770498	.	977	327	469	14.64	134.8	1e-29	136/143	95	138/143	96	0/143	0	-3
c1957_g1_i1	0	0	0	1	0	0	0	0	0	0	0	0	4.96	0	0	0	0	0	209				No hit
c1960_g1_i1	0	1	4	0	1	1	0	0	0	0	0.89	2.94	0	0.81	0.65	0	0	0	306				No hit
c1961_g1_i1	0	0	2	0	0	0	0	2	0	0	0	1.26	0	0	0	0	1.08	0	321				No hit
c1962_g1_i1	0	0	1	0	0	0	0	1	0	0	0	0.21	0	0	0	0	0.18	0	520				No hit
c1963_g1_i2	0	0	1	0	0	2	0	0	2	0	0	0.52	0	0	0.93	0	0	0.94	343	147	342	57.14	pper:18775949 protein SUPPRESSOR OF GENE SILENCING 3	pper:18775949	.	515	1	65	12.62	124.8	9e-27	63/65	96	64/65	98	0/65	0	+3
c1964_g1_i1	0	0	0	0	0	0	0	0	2	0	0	0	0	0	0	0	0	10.4	202				No hit
c1966_g1_i1	0	0	0	0	0	0	1	3	0	0	0	0	0	0	0	0.34	0.98	0	387				No hit
c1967_g1_i1	0	0	0	1	0	1	3	2	0	0	0	0	0.21	0	0.16	0.49	0.31	0	566				No hit
c1969_g1_i1	1	0	0	0	0	0	0	0	0	2.98	0	0	0	0	0	0	0	0	229				No hit
c1970_g1_i1	0	0	0	0	0	0	0	0	0	0	0	0	0	0	0	0	0	0	357				No hit
c1971_g1_i1	0	0	0	0	0	0	0	0	0	0	0	0	0	0	0	0	0	0	221				No hit
c1972_g1_i1	0	1	2	2	2	5	3	2	2	0	0.12	0.2	0.24	0.22	0.47	0.28	0.17	0.19	826	3	675	81.48	pper:18779279 amino-acid permease BAT1 homolog	pper:18779279	.	525	302	525	42.67	468.4	8e-130	222/224	99	224/224	100	0/224	0	+3
c1973_g1_i1	1	0	1	0	2	0	0	0	1	0.33	0	0.29	0	0.63	0	0	0	0.26	439				No hit
c1974_g1_i1	0	0	1	2	0	2	0	1	1	0	0	0.14	0.34	0	0.26	0	0.12	0.13	657				No hit
c1978_g1_i1	0	0	0	0	0	0	0	0	1	0	0	0	0	0	0	0	0	0.86	282				No hit
c1981_g1_i1	0	0	0	2	1	1	0	0	1	0	0	0	0.29	0.13	0.11	0	0	0.11	731				No hit
c1982_g1_i1	0	0	0	0	0	1	0	1	0	0	0	0	0	0	0.84	0	0.81	0	284				No hit
c1983_g1_i1	0	0	0	0	0	0	0	1	0	0	0	0	0	0	0	0	1.36	0	251				No hit
c1984_g1_i1	2	1	0	2	1	0	0	0	0	1.14	0.6	0	1.14	0.55	0	0	0	0	348				No hit
c1985_g1_i1	1	0	0	1	1	1	0	1	0	0.5	0	0	0.51	0.48	0.4	0	0.38	0	365				No hit
c1986_g1_i1	0	0	0	0	0	0	0	0	0	0	0	0	0	0	0	0	0	0	212				No hit
c1987_g1_i1	0	0	0	0	0	0	0	0	0	0	0	0	0	0	0	0	0	0	253				No hit
c1988_g1_i1	0	0	0	1	0	2	0	0	0	0	0	0	1.25	0	1.97	0	0	0	272	7	271	97.43	pper:18787846 xyloglucan endotransglucosylase/hydrolase 2	pper:18787846	K08235	277	1	88	31.77	170.6	1e-40	84/88	95	86/88	97	0/88	0	+1
c1989_g1_i1	2	0	0	1	1	0	1	3	0	0.96	0	0	0.48	0.46	0	0.37	1.07	0	373	3	345	91.96	pper:18770179 zinc finger BED domain-containing protein RICESLEEPER 2	pper:18770179	.	916	794	908	12.55	168.3	8e-40	78/115	67	100/115	86	1/115	0	+3
c1992_g1_i1	0	0	0	0	0	2	0	0	0	0	0	0	0	0	1.63	0	0	0	286	4	286	98.95	pxb:103928023 TMV resistance protein N-like	pxb:103928023	.	1026	409	502	9.16	141.4	8e-32	65/94	69	80/94	85	0/94	0	+1
c1996_g1_i1	0	0	0	0	0	0	0	0	0	0	0	0	0	0	0	0	0	0	273				No hit
c1999_g1_i1	0	0	0	2	0	0	0	0	0	0	0	0	7.91	0	0	0	0	0	216				No hit
c2000_g1_i1	0	0	3	1	0	2	0	0	1	0	0	0.38	0.15	0	0.23	0	0	0.12	716				No hit
c2001_g1_i1	0	0	1	0	1	2	0	1	0	0	0	0.18	0	0.19	0.32	0	0.15	0	576				No hit
c2002_g1_i1	0	1	0	0	0	2	0	2	0	0	0.66	0	0	0	0.98	0	0.93	0	337				No hit
c2003_g1_i1	10	22	17	25	22	24	12	12	16	1.8	4.1	2.67	4.62	3.7	3.44	1.71	1.6	2.31	617				No hit
c2004_g1_i1	0	0	0	1	0	0	0	1	0	0	0	0	0.67	0	0	0	0.5	0	329				No hit
c2006_g1_i1	0	1	1	2	0	0	0	1	0	0	0.66	0.55	1.24	0	0	0	0.47	0	337				No hit
c2009_g1_i1	0	1	0	2	0	0	0	0	0	0	4.42	0	7.45	0	0	0	0	0	218				No hit
c2010_g1_i1	0	0	0	0	0	0	0	0	0	0	0	0	0	0	0	0	0	0	239				No hit
c2012_g1_i1	0	0	0	0	0	0	0	5	1	0	0	0	0	0	0	0	1.91	0.4	363				No hit
c2014_g1_i1	0	0	0	0	0	0	1	2	1	0	0	0	0	0	0	0.49	0.97	0.51	332	3	333	99.7	mdm:108174286 uncharacterized LOC108174286	mdm:108174286	.	953	669	785	12.28	80.1	2e-13	42/120	35	67/120	55	13/120	10	+3
c2017_g1_i1	0	0	1	0	0	0	1	5	12	0	0	0.47	0	0	0	0.4	1.98	5.03	358				No hit
c2018_g1_i1	0	0	0	1	0	1	0	0	1	0	0	0	0.57	0	0.45	0	0	0.45	348				No hit
c2023_g1_i1	0	0	0	0	0	1	0	0	0	0	0	0	0	0	0.34	0	0	0	387	61	388	84.75	mdm:103453532 myosin-6-like	mdm:103453532	K10357	594	115	223	18.35	185.3	6e-45	93/109	85	99/109	90	0/109	0	+1
c2025_g1_i1	0	0	0	1	0	0	0	0	0	0	0	0	5.94	0	0	0	0	0	204				No hit
c2026_g1_i2	1	2	0	0	0	3	0	0	1	0.17	0.36	0	0	0	0.41	0	0	0.14	633				No hit
c2027_g1_i1	17	6	7	7	3	6	8	7	4	0.91	0.33	0.33	0.39	0.15	0.26	0.35	0.28	0.17	1534	37	1345	85.33	pper:18781445 uncharacterized protein LOC18781445	pper:18781445	.	440	1	440	100	833.6	2e-239	423/440	96	428/440	97	4/440	0	+1
c2029_g1_i1	0	0	0	0	0	0	1	0	0	0	0	0	0	0	0	2.79	0	0	217				No hit
c2030_g1_i1	1	3	1	1	5	1	1	0	5	0.16	0.5	0.14	0.16	0.74	0.13	0.13	0	0.64	667	2	512	76.61	pper:18785762 uncharacterized protein At1g28695	pper:18785762	.	345	176	345	49.28	350.5	2e-94	167/170	98	167/170	98	0/170	0	+2
c2031_g1_i1	1	2	3	2	3	1	1	2	0	0.18	0.37	0.46	0.36	0.49	0.14	0.14	0.26	0	624	4	430	68.43	pper:18779872 meiotic recombination protein SPO11-1	pper:18779872	K10878	365	4	145	38.9	286.6	3e-75	139/142	97	140/142	98	0/142	0	+1
c2033_g1_i1	0	0	0	0	0	0	0	0	0	0	0	0	0	0	0	0	0	0	254				No hit
c2035_g1_i1	0	0	0	2	0	0	1	0	0	0	0	0	2.99	0	0	1.11	0	0	260				No hit
c2038_g1_i1	1	1	0	0	0	0	0	0	0	0.84	0.89	0	0	0	0	0	0	0	306				No hit
c2039_g1_i1	1	0	0	3	0	0	0	0	0	0.63	0	0	1.88	0	0	0	0	0	336				No hit
c2040_g1_i1	0	3	0	1	4	0	0	2	0	0	0.25	0	0.08	0.29	0	0	0.12	0	1107	685	1	61.88	pper:18787317 dehydration-responsive element-binding protein 1A	pper:18787317	.	229	1	228	99.56	445.7	8e-123	220/228	96	222/228	97	0/228	0	-1
c2041_g1_i1	0	0	1	1	4	4	0	0	0	0	0	0.25	0.29	1.06	0.89	0	0	0	476				No hit
c2043_g1_i1	0	0	0	4	0	1	2	1	3	0	0	0	0.9	0	0.17	0.35	0.16	0.53	548				No hit
c2045_g1_i1	0	0	0	2	0	1	0	0	0	0	0	0	9.58	0	3.9	0	0	0	210	167	2	79.05	pper:18788684 AP2-like ethylene-responsive transcription factor ANT	pper:18788684	K09285	670	281	335	8.21	119.4	2e-25	53/55	96	55/55	100	0/55	0	-3
c2046_g1_i1	0	0	1	0	0	0	0	1	0	0	0	2.34	0	0	0	0	2	0	233				No hit
c2047_g1_i1	1	1	0	0	0	0	0	1	0	0.25	0.26	0	0	0	0	0	0.18	0	512				No hit
c2048_g1_i1	0	0	1	0	1	0	2	1	4	0	0	0.15	0	0.16	0	0.27	0.12	0.54	646				No hit
c2049_g1_i1	0	0	0	0	0	3	0	0	0	0	0	0	0	0	0.79	0	0	0	437				No hit
c2050_g1_i1	0	0	0	0	0	0	0	0	0	0	0	0	0	0	0	0	0	0	243				No hit
c2051_g1_i1	0	0	0	0	0	0	0	0	0	0	0	0	0	0	0	0	0	0	223				No hit
c2052_g1_i1	0	1	0	1	0	1	0	1	1	0	0.19	0	0.19	0	0.15	0	0.14	0.15	603				No hit
c2055_g1_i1	0	0	0	1	0	0	0	0	0	0	0	0	0.61	0	0	0	0	0	339	102	195	27.73	pper:18781602 LEAF RUST 10 DISEASE-RESISTANCE LOCUS RECEPTOR-LIKE PROTEIN KINASE-like 2.1 isoform X1	pper:18781602	.	716	265	295	4.33	64.3	1e-08	27/31	87	30/31	96	0/31	0	+3
c2056_g1_i1	0	0	0	0	0	0	0	0	0	0	0	0	0	0	0	0	0	0	253				No hit
c2057_g1_i1	1	0	0	0	1	0	0	1	0	0.91	0	0	0	0.87	0	0	0.68	0	299				No hit
c2058_g1_i1	2	0	0	0	0	4	1	1	2	0.78	0	0	0	0	1.22	0.3	0.29	0.62	408	1	409	100.25	pper:18775133 clathrin heavy chain 1	pper:18775133	K04646	1699	811	946	8	280.8	1e-73	136/136	100	136/136	100	0/136	0	+1
c2059_g1_i1	0	0	0	1	0	0	0	0	0	0	0	0	0.99	0	0	0	0	0	290				No hit
c2060_g1_i1	1	1	1	1	1	1	0	1	1	1.83	1.98	1.6	1.74	1.79	1.39	0	1.36	1.39	251				No hit
c2061_g1_i1	14	6	9	4	2	10	8	17	14	5.1	2.28	2.87	1.47	0.69	2.87	2.26	4.6	4.05	420	34	421	92.38	pper:18785022 transcription factor MYB25	pper:18785022	K09422	465	1	128	27.53	239.2	4e-61	119/129	92	121/129	93	1/129	0	+1
c2063_g1_i1	0	1	0	1	0	0	0	0	0	0	0.32	0	0.31	0	0	0	0	0	455				No hit
c2064_g1_i2	0	0	0	0	0	0	0	0	0	0	0	0	0	0	0	0	0	0	278	119	278	57.55	pper:109948254 non-specific lipid-transfer protein 2-like	pper:109948254	.	98	4	56	54.08	109	4e-22	51/53	96	51/53	96	0/53	0	+2
c2065_g1_i1	0	0	0	0	0	0	0	0	0	0	0	0	0	0	0	0	0	0	226				No hit
c2066_g1_i1	0	0	0	0	0	0	0	0	0	0	0	0	0	0	0	0	0	0	243				No hit
c2069_g1_i1	0	2	0	0	0	0	0	1	0	0	0.6	0	0	0	0	0	0.21	0	471				No hit
c2071_g1_i1	0	0	0	0	0	0	0	0	1	0	0	0	0	0	0	0	0	4.15	208				No hit
c2072_g1_i1	0	0	0	0	0	0	0	0	0	0	0	0	0	0	0	0	0	0	202				No hit
c2073_g1_i1	4	0	0	0	0	0	0	2	1	0.63	0	0	0	0	0	0	0.23	0.13	672				No hit
c2074_g1_i1	0	1	0	0	2	2	0	1	0	0	0.49	0	0	0.88	0.73	0	0.34	0	378	190	1	50.26	pper:18785983 putative F-box protein At5g60060	pper:18785983	.	374	8	74	17.91	75.5	7e-12	36/67	53	48/67	71	4/67	5	-1
c2076_g1_i1	0	0	0	0	0	0	0	0	0	0	0	0	0	0	0	0	0	0	231				No hit
c2077_g1_i1	0	0	0	0	0	0	0	0	0	0	0	0	0	0	0	0	0	0	285				No hit
c2079_g1_i1	0	0	0	1	1	3	0	0	0	0	0	0	0.21	0.19	0.49	0	0	0	570				No hit
c2080_g1_i1	0	0	0	1	0	0	0	1	0	0	0	0	1.18	0	0	0	0.91	0	276				No hit
c2082_g1_i1	1	1	1	0	0	0	0	1	0	0.32	0.34	0.28	0	0	0	0	0.24	0	444				No hit
c2083_g1_i1	0	1	0	0	0	0	1	0	0	0	3.7	0	0	0	0	2.3	0	0	224				No hit
c2085_g1_i1	2	1	0	1	3	10	0	1	0	7.01	3.81	0	3.24	10.31	26.16	0	2.59	0	223	2	224	100	ath:AT1G71830 SERK1; somatic embryogenesis receptor-like kinase 1	ath:AT1G71830	K13418	625	446	519	11.84	149.8	2e-34	74/74	100	74/74	100	0/74	0	+2
c2087_g1_i1	0	0	0	0	0	1	0	2	0	0	0	0	0	0	0.66	0	1.28	0	304				No hit
c2091_g1_i1	0	0	0	0	0	0	0	0	0	0	0	0	0	0	0	0	0	0	282	2	281	99.29	gmx:100804026 pre-mRNA-processing-splicing factor 8	gmx:100804026	K12856	2358	1746	1838	3.94	186.8	2e-45	89/93	95	92/93	98	0/93	0	+2
c2092_g1_i1	0	0	1	0	1	0	2	0	1	0	0	0.16	0	0.17	0	0.29	0	0.14	616				No hit
c2094_g1_i1	0	2	2	0	0	0	0	0	0	0	1.21	1	0	0	0	0	0	0	348	181	349	48.56	mdm:103441907 uncharacterized LOC103441907	mdm:103441907	.	328	266	322	17.38	51.2	0.0001	25/57	43	35/57	61	1/57	1	+1
c2095_g1_i1	0	0	0	0	0	0	0	0	1	0	0	0	0	0	0	0	0	5.2	202				No hit
c2096_g1_i1	0	0	0	0	0	0	0	1	1	0	0	0	0	0	0	0	0.25	0.27	437				No hit
c2098_g1_i1	0	0	0	1	0	1	0	0	0	0	0	0	0.58	0	0.46	0	0	0	345				No hit
c2100_g1_i1	0	1	0	0	0	0	0	0	2	0	0.59	0	0	0	0	0	0	0.88	351				No hit
c2101_g1_i1	1	0	0	0	0	0	0	0	0	5.28	0	0	0	0	0	0	0	0	210				No hit
c2105_g1_i1	2	0	0	0	1	1	1	0	0	0.35	0	0	0	0.16	0.14	0.14	0	0	633	634	169	73.62	pper:18766907 uncharacterized protein LOC18766907	pper:18766907	.	689	533	687	22.5	276.9	3e-72	133/155	85	143/155	92	0/155	0	-1
c2106_g1_i1	1	0	0	2	3	7	0	0	0	0.16	0	0	0.34	0.46	0.91	0	0	0	655	529	4	80.31	pper:18768640 dof zinc finger protein DOF1.2	pper:18768640	.	317	1	176	55.52	352.4	5e-95	168/176	95	169/176	96	1/176	0	-2
c2107_g1_i1	0	0	0	0	1	0	1	2	0	0	0	0	0	0.51	0	0.41	0.8	0	356				No hit
c2110_g1_i1	0	0	0	0	0	0	0	0	0	0	0	0	0	0	0	0	0	0	215				No hit
c2112_g1_i1	0	0	1	0	1	0	0	0	0	0	0	0.79	0	0.87	0	0	0	0	299	297	3	98.66	pper:18778998 wall-associated receptor kinase 2	pper:18778998	.	741	429	504	10.26	71.6	8e-11	44/98	44	51/98	52	22/98	22	-1
c2113_g1_i1	1	0	0	2	1	2	0	0	0	0.3	0	0	0.62	0.29	0.48	0	0	0	459				No hit
c2114_g1_i1	0	0	0	2	0	0	3	0	0	0	0	0	0.76	0	0	0.88	0	0	413				No hit
c2115_g1_i1	0	1	4	0	2	4	0	0	1	0	0.14	0.49	0	0.26	0.45	0	0	0.11	728				No hit
c2117_g1_i2	0	0	0	0	0	0	0	4	0	0	0	0	0	0	0	0	3.25	0	284				No hit
c2119_g1_i1	4	2	5	1	2	4	2	7	2	0.54	0.28	0.59	0.14	0.25	0.43	0.22	0.7	0.22	747				No hit
c2121_g1_i1	0	0	0	0	0	0	1	0	0	0	0	0	0	0	0	2.08	0	0	228				No hit
c2124_g1_i1	1	0	3	8	2	1	1	3	1	0.85	0	2.23	6.67	1.63	0.66	0.63	1.9	0.66	305				No hit
c2126_g1_i1	65	43	71	45	53	67	85	94	84	2.87	1.95	2.73	2.05	2.15	2.37	3.02	3.05	2.99	1817	83	1505	78.32	pper:18792111 protein DETOXIFICATION 14	pper:18792111	K03327	474	1	474	100	925.2	5e-267	468/474	98	471/474	99	0/474	0	+2
c2127_g1_i1	0	1	0	0	0	0	0	1	0	0	3	0	0	0	0	0	2.05	0	232				No hit
c2128_g1_i1	1	2	0	0	0	0	0	2	0	1.25	2.68	0	0	0	0	0	1.87	0	274				No hit
c2129_g1_i1	0	0	0	0	0	0	0	0	1	0	0	0	0	0	0	0	0	1.15	262				No hit
c2130_g1_i1	0	0	0	0	0	0	0	0	0	0	0	0	0	0	0	0	0	0	280				No hit
c2132_g1_i1	2	1	1	2	0	2	1	1	0	0.31	0.16	0.14	0.32	0	0.25	0.12	0.12	0	675				No hit
c2133_g1_i1	0	0	0	0	0	0	1	0	0	0	0	0	0	0	0	1.29	0	0	251				No hit
c2135_g1_i2	2	1	1	0	0	0	2	3	3	0.09	0.05	0.04	0	0	0	0.08	0.1	0.11	1715	1235	116	65.31	pper:18791401 probable 1-deoxy-D-xylulose-5-phosphate synthase, chloroplastic	pper:18791401	K01662	719	379	670	40.61	540	5e-151	289/373	77	291/373	78	81/373	21	-2
c2137_g1_i1	0	0	0	0	0	0	1	0	0	0	0	0	0	0	0	3.05	0	0	214				No hit
c2138_g1_i1	0	0	0	0	0	0	0	0	0	0	0	0	0	0	0	0	0	0	217				No hit
c2140_g1_i1	2	0	0	0	1	0	0	3	0	1.75	0	0	0	0.84	0	0	1.96	0	302				No hit
c2143_g1_i1	0	0	0	0	0	0	1	0	0	0	0	0	0	0	0	0.3	0	0	405				No hit
c2147_g1_i1	0	0	0	0	0	0	0	0	0	0	0	0	0	0	0	0	0	0	264				No hit
c2148_g1_i1	0	0	0	0	0	0	0	1	0	0	0	0	0	0	0	0	0.62	0	307	1	307	100	mdm:103451453 uncharacterized LOC103451453	mdm:103451453	.	325	194	295	31.38	162.2	5e-38	76/102	74	84/102	82	0/102	0	+1
c2149_g1_i1	0	0	0	1	4	0	1	0	1	0	0	0	0.17	0.6	0	0.13	0	0.13	663	559	1	84.31	pper:18785882 uncharacterized protein LOC18785882	pper:18785882	.	342	1	186	54.39	349	6e-94	176/186	94	180/186	96	0/186	0	-1
c2150_g1_i1	0	0	1	1	1	2	0	1	0	0	0	0.54	0.61	0.59	0.96	0	0.46	0	339				No hit
c2151_g1_i1	2	0	0	1	0	0	0	1	1	0.86	0	0	0.44	0	0	0	0.32	0.34	389				No hit
c2152_g1_i1	0	0	0	0	0	0	1	0	0	0	0	0	0	0	0	3.15	0	0	213				No hit
c2153_g1_i1	0	0	0	0	0	2	0	0	0	0	0	0	0	0	0.58	0	0	0	419	3	420	99.76	pper:18780085 G-type lectin S-receptor-like serine/threonine-protein kinase SD1-29 isoform X1	pper:18780085	.	871	302	440	15.96	260.8	1e-67	113/139	81	127/139	91	0/139	0	+3
c2156_g1_i1	0	1	0	0	2	0	1	1	1	0	1.34	0	0	2.43	0	0.9	0.93	0.96	274				No hit
c2158_g1_i1	0	0	0	1	0	0	1	0	0	0	0	0	1	0	0	0.75	0	0	289				No hit
c2159_g1_i1	3	0	1	0	0	3	0	0	0	1.39	0	0.41	0	0	1.09	0	0	0	378				No hit
c2162_g1_i1	0	0	0	0	0	0	0	0	1	0	0	0	0	0	0	0	0	0.21	497	407	65	69.01	pper:18786308 uncharacterized protein LOC18786308	pper:18786308	.	302	1	83	27.48	141	2e-31	75/114	65	75/114	65	31/114	27	-2
c2164_g1_i1	0	0	0	0	0	1	0	0	0	0	0	0	0	0	1.1	0	0	0	265				No hit
c2169_g1_i1	0	0	0	0	0	0	0	0	0	0	0	0	0	0	0	0	0	0	272				No hit
c2170_g1_i1	0	0	0	1	1	0	0	0	0	0	0	0	1.15	1.14	0	0	0	0	278				No hit
c2171_g1_i1	0	0	0	0	4	1	0	0	0	0	0	0	0	0.98	0.21	0	0	0	497	36	375	68.41	npa:UCRNP2_4649 putative 60s ribosomal protein l34 protein	npa:UCRNP2_4649	K02915	114	1	113	99.12	216.1	4e-54	104/113	92	108/113	95	0/113	0	+3
c2173_g1_i1	0	0	0	0	0	1	1	0	0	0	0	0	0	0	0.84	0.79	0	0	284				No hit
c2174_g1_i1	0	0	0	0	0	0	0	0	0	0	0	0	0	0	0	0	0	0	236				No hit
c2176_g1_i1	0	0	0	1	0	1	1	0	0	0	0	0	0.89	0	0.7	0.67	0	0	299				No hit
c2177_g1_i1	0	0	1	0	0	0	1	0	0	0	0	0.86	0	0	0	0.72	0	0	292				No hit
c2178_g1_i1	0	0	0	0	2	0	2	0	0	0	0	0	0	1.15	0	0.91	0	0	342				No hit
c2179_g1_i1	0	0	0	1	1	1	0	1	0	0	0	0	1.25	1.25	0.99	0	0.96	0	272				No hit
c2183_g1_i1	1	1	1	0	1	0	0	0	0	0.25	0.26	0.22	0	0.23	0	0	0	0	509				No hit
c2184_g1_i1	4	0	2	2	3	0	0	2	3	0.58	0	0.25	0.3	0.41	0	0	0.22	0.35	709	468	156	44.15	pper:18777162 uncharacterized PKHD-type hydroxylase At1g22950	pper:18777162	.	387	1	104	26.87	212.2	9e-53	102/104	98	102/104	98	0/104	0	-3
c2186_g1_i1	0	0	0	0	0	0	0	0	0	0	0	0	0	0	0	0	0	0	202				No hit
c2187_g1_i1	0	2	0	0	0	2	2	1	2	0	1.51	0	0	0	1.11	1.07	0.53	1.12	322				No hit
c2188_g1_i1	1	0	0	0	0	0	0	0	0	0.66	0	0	0	0	0	0	0	0	331				No hit
c2189_g1_i1	0	0	0	0	0	0	0	0	0	0	0	0	0	0	0	0	0	0	241				No hit
c2192_g1_i1	7	6	2	11	10	5	13	6	13	1.57	1.4	0.39	2.52	2.1	0.89	2.3	1	2.34	540				No hit
c2196_g1_i1	0	0	1	0	0	1	0	0	0	0	0	4.89	0	0	4.19	0	0	0	208				No hit
c2197_g1_i1	0	0	0	0	0	0	0	1	0	0	0	0	0	0	0	0	2.15	0	230				No hit
c2198_g1_i1	1	0	1	0	3	1	0	1	0	0.53	0	0.46	0	1.51	0.41	0	0.39	0	359				No hit
c2199_g1_i1	3	7	7	1	1	0	2	5	3	0.66	1.59	1.34	0.22	0.2	0	0.35	0.81	0.53	548	425	503	14.42	pper:109947265 uncharacterized protein LOC109947265	pper:109947265	.	257	98	123	10.12	56.2	6e-06	23/26	88	25/26	96	0/26	0	+2
c2200_g1_i1	0	0	0	0	0	0	0	0	0	0	0	0	0	0	0	0	0	0	244				No hit
c2203_g1_i1	0	0	0	0	0	2	0	3	1	0	0	0	0	0	1.29	0	1.86	0.65	307				No hit
c2206_g1_i1	1	0	0	0	0	1	0	0	0	3.23	0	0	0	0	2.41	0	0	0	226				No hit
c2207_g1_i1	0	0	0	0	0	0	0	0	0	0	0	0	0	0	0	0	0	0	208				No hit
c2211_g1_i1	0	2	2	4	3	2	4	0	1	0	0.43	0.36	0.85	0.58	0.33	0.65	0	0.17	566				No hit
c2212_g1_i1	0	0	0	0	0	0	0	0	0	0	0	0	0	0	0	0	0	0	292				No hit
c2219_g1_i1	0	0	0	0	0	0	0	0	0	0	0	0	0	0	0	0	0	0	253	119	254	53.75	pper:18777492 uncharacterized protein LOC18777492 isoform X2	pper:18777492	.	238	146	190	18.91	93.2	2e-17	45/45	100	45/45	100	0/45	0	+2
c2223_g1_i1	0	0	0	1	0	0	0	0	0	0	0	0	3.84	0	0	0	0	0	217	2	101	46.08	pper:18792038 7-deoxyloganetin glucosyltransferase	pper:18792038	K21374	487	455	487	6.78	67.4	1e-09	32/33	96	33/33	100	0/33	0	+2
c2224_g1_i1	1	0	0	0	1	1	0	1	1	0.39	0	0	0	0.37	0.31	0	0.29	0.31	405				No hit
c2226_g1_i1	0	0	0	1	0	0	0	0	0	0	0	0	1.25	0	0	0	0	0	272				No hit
c2227_g1_i1	2	1	1	5	0	3	2	1	1	0.26	0.13	0.11	0.67	0	0.31	0.21	0.1	0.1	767				No hit
c2228_g1_i1	0	0	0	0	0	0	1	1	1	0	0	0	0	0	0	0.54	0.54	0.57	320				No hit
c2230_g1_i1	0	1	0	2	1	5	4	2	1	0	0.24	0	0.47	0.22	0.91	0.72	0.34	0.18	533				No hit
c2231_g1_i1	0	0	0	0	0	0	0	0	0	0	0	0	0	0	0	0	0	0	204				No hit
c2232_g1_i1	1	0	3	0	0	0	0	0	0	0.22	0	0.58	0	0	0	0	0	0	543				No hit
c2233_g1_i1	1	0	0	0	0	0	0	1	0	0.65	0	0	0	0	0	0	0.48	0	333				No hit
c2235_g1_i1	1	0	0	0	0	1	0	0	0	4.46	0	0	0	0	3.31	0	0	0	215	3	216	99.53	pper:18790204 beta-galactosidase 5	pper:18790204	.	851	592	725	15.75	100.9	9e-20	62/134	46	65/134	48	63/134	47	+3
c2236_g1_i2	0	0	0	0	0	2	0	0	0	0	0	0	0	0	1.31	0	0	0	305				No hit
c2237_g1_i1	0	0	0	0	1	0	0	0	0	0	0	0	0	1.82	0	0	0	0	250				No hit
c2241_g1_i1	0	1	0	0	0	3	2	1	0	0	5.02	0	0	0	10.25	6.1	3.39	0	214				No hit
c2242_g1_i1	0	0	0	0	0	0	0	0	0	0	0	0	0	0	0	0	0	0	221				No hit
c2244_g1_i1	0	0	0	0	0	0	0	0	0	0	0	0	0	0	0	0	0	0	223				No hit
c2245_g1_i1	1	0	0	2	2	0	0	2	1	0.36	0	0	0.72	0.67	0	0	0.53	0.28	424				No hit
c2249_g1_i1	0	0	0	0	0	2	0	1	0	0	0	0	0	0	1.04	0	0.5	0	329				No hit
c2250_g1_i1	2	0	0	1	0	0	0	0	0	4.59	0	0	2.16	0	0	0	0	0	240				No hit
c2251_g1_i1	0	0	0	0	1	0	0	0	0	0	0	0	0	0.57	0	0	0	0	343				No hit
c2252_g1_i1	0	0	0	0	0	0	0	0	0	0	0	0	0	0	0	0	0	0	263				No hit
c2253_g1_i2	0	1	2	0	3	1	0	0	1	0	0.22	0.38	0	0.6	0.17	0	0	0.17	553	508	22	88.07	pxb:103967457 uncharacterized protein LOC103967457	pxb:103967457	.	224	9	165	70.09	100.9	2e-19	65/164	39	84/164	51	9/164	5	-2
c2254_g1_i1	0	1	0	0	0	0	0	0	0	0	5.02	0	0	0	0	0	0	0	214				No hit
c2255_g1_i1	0	0	1	0	1	0	1	1	1	0	0	0.48	0	0.52	0	0.41	0.4	0.43	355				No hit
c2257_g1_i1	1	0	0	0	0	5	0	3	0	0.39	0	0	0	0	1.54	0	0.87	0	406				No hit
c2262_g1_i1	0	0	0	0	0	1	1	0	0	0	0	0	0	0	0.31	0.3	0	0	405				No hit
c2265_g1_i1	0	0	0	0	0	1	0	0	0	0	0	0	0	0	0.23	0	0	0	465				No hit
c2267_g1_i1	0	0	0	0	1	0	0	0	0	0	0	0	0	6.01	0	0	0	0	206	25	142	57.28	pper:18783089 uncharacterized protein LOC18783089	pper:18783089	.	148	110	148	26.35	83.2	2e-14	37/39	94	38/39	97	0/39	0	+1
c2268_g1_i1	0	0	1	1	4	0	0	1	0	0	0	0.56	0.64	2.46	0	0	0.48	0	334				No hit
c2269_g1_i1	0	0	0	0	0	0	0	0	0	0	0	0	0	0	0	0	0	0	265				No hit
c2271_g1_i1	0	0	0	0	0	0	0	0	1	0	0	0	0	0	0	0	0	4.81	204				No hit
c2274_g1_i1	0	0	0	0	2	1	4	2	0	0	0	0	0	0.78	0.32	1.26	0.61	0	398				No hit
c2275_g1_i1	0	0	0	0	1	0	0	0	0	0	0	0	0	0.53	0	0	0	0	351				No hit
c2277_g1_i1	0	0	0	0	0	0	1	0	0	0	0	0	0	0	0	0.44	0	0	347				No hit
c2278_g1_i1	0	0	0	0	0	1	0	0	0	0	0	0	0	0	2.77	0	0	0	221	3	222	99.55	pper:18766852 putative quinone-oxidoreductase homolog, chloroplastic	pper:18766852	.	331	71	143	22.05	141.4	6e-32	71/73	97	73/73	100	0/73	0	+3
c2280_g1_i1	0	2	0	1	0	0	0	0	2	0	0.36	0	0.18	0	0	0	0	0.28	635				No hit
c2281_g1_i1	0	0	0	0	0	0	0	0	0	0	0	0	0	0	0	0	0	0	236				No hit
c2282_g1_i1	0	0	1	2	2	0	0	0	0	0	0	1.66	3.62	3.72	0	0	0	0	249				No hit
c2282_g2_i1	0	0	0	0	0	0	0	0	1	0	0	0	0	0	0	0	0	2.91	219				No hit
c2285_g1_i1	0	0	0	0	0	0	0	0	1	0	0	0	0	0	0	0	0	1.69	241				No hit
c2286_g1_i1	0	0	0	0	0	0	0	1	0	0	0	0	0	0	0	0	1.6	0	243				No hit
c2292_g1_i1	0	0	2	1	0	0	0	0	0	0	0	2.51	1.38	0	0	0	0	0	265				No hit
c2296_g1_i1	5	3	3	10	5	7	7	3	4	2.6	1.64	1.37	5.2	2.48	2.85	2.77	1.16	1.64	361				No hit
c2297_g1_i1	2	1	1	5	0	3	2	3	3	0.11	0.06	0.05	0.29	0	0.13	0.09	0.12	0.14	1476	6	1344	90.72	mdm:103449280 histidine kinase CKI1-like	mdm:103449280	.	901	354	815	51.28	312	2e-82	238/507	46	274/507	54	106/507	20	+3
c2298_g1_i1	1	0	2	0	0	1	0	0	1	0.59	0	1.04	0	0	0.46	0	0	0.47	343				No hit
c2299_g1_i1	0	0	0	0	0	2	3	3	1	0	0	0	0	0	0.33	0.49	0.46	0.16	569				No hit
c2300_g1_i1	0	0	0	0	0	0	2	0	0	0	0	0	0	0	0	2.77	0	0	247				No hit
c2304_g1_i1	2	1	5	0	1	0	5	5	4	0.26	0.13	0.56	0	0.12	0	0.51	0.47	0.41	775	6	471	60.13	pper:18793128 phylloplanin	pper:18793128	.	155	1	155	100	292.7	6e-77	150/155	96	153/155	98	0/155	0	+3
c2306_g1_i1	1	0	2	2	0	7	1	0	0	0.14	0	0.24	0.29	0	0.77	0.11	0	0	733				No hit
c2307_g1_i1	1	0	0	1	0	0	1	3	3	0.56	0	0	0.56	0	0	0.43	1.26	1.33	350	265	22	69.71	pper:18793025 queuine tRNA-ribosyltransferase accessory subunit 2	pper:18793025	K15407	395	319	393	18.99	94.7	1e-17	52/81	64	58/81	71	6/81	7	-3
c2308_g1_i1	0	0	2	0	0	0	0	1	1	0	0	2.77	0	0	0	0	1.18	1.21	259				No hit
c2317_g1_i1	0	1	0	2	0	0	0	0	0	0	0.52	0	1	0	0	0	0	0	367	128	2	34.6	cge:107979910 LINE-1 retrotransposable element ORF2 protein	cge:107979910	.	738	3	44	5.69	50.8	0.0002	22/42	52	34/42	80	0/42	0	-1
c2318_g1_i1	0	0	0	1	1	2	0	1	0	0	0	0	0.33	0.3	0.51	0	0.24	0	446				No hit
c2319_g1_i1	0	0	0	0	1	0	0	2	0	0	0	0	0	0.54	0	0	0.84	0	350	66	195	37.14	pper:18777291 urea-proton symporter DUR3 isoform X1	pper:18777291	K20989	793	1	43	5.42	84.3	1e-14	41/43	95	42/43	97	0/43	0	+3
c2325_g1_i1	0	0	0	0	0	0	0	1	0	0	0	0	0	0	0	0	1.47	0	247	79	241	65.99	pper:18793487 TMV resistance protein N	pper:18793487	.	978	817	870	5.52	79.7	2e-13	40/54	74	44/54	81	0/54	0	+1
c2327_g1_i1	1	0	0	0	0	0	0	0	1	0.35	0	0	0	0	0	0	0	0.28	430				No hit
c2328_g1_i1	0	0	0	0	0	0	0	0	0	0	0	0	0	0	0	0	0	0	218				No hit
c2329_g1_i1	708	541	602	218	318	500	1205	995	1262	23.92	18.72	17.67	7.62	9.87	13.51	32.78	24.71	34.35	2305	51	1944	82.17	pper:18784680 glycerol-3-phosphate dehydrogenase SDP6, mitochondrial	pper:18784680	K00111	629	1	629	100	1241.1	0	623/631	98	624/631	98	2/631	0	+3
c2330_g1_i1	42	34	50	39	57	87	68	40	55	1.5	1.24	1.55	1.44	1.87	2.48	1.95	1.05	1.58	2196	8	2021	91.71	pper:109949155 uncharacterized protein LOC109949155	pper:109949155	.	671	1	671	100	1316.6	0	641/671	95	647/671	96	0/671	0	+2
c2331_g1_i1	0	0	0	0	1	0	1	1	1	0	0	0	0	0.82	0	0.63	0.63	0.66	305				No hit
c2333_g1_i1	2	0	1	3	0	5	2	0	1	0.47	0	0.2	0.72	0	0.93	0.37	0	0.19	528				No hit
c2334_g1_i1	187	168	157	175	212	309	115	119	123	6.11	5.62	4.46	5.92	6.37	8.08	3.03	2.86	3.24	2375	111	1761	69.52	pper:18788196 protein SLOW WALKER 1	pper:18788196	K14549	550	1	550	100	956.8	2e-276	542/550	98	546/550	99	0/550	0	+3
c2335_g1_i1	0	0	0	0	0	0	1	0	0	0	0	0	0	0	0	1.04	0	0	264				No hit
c2336_g1_i1	0	0	0	0	0	0	0	0	0	0	0	0	0	0	0	0	0	0	203				No hit
c2337_g1_i1	0	0	0	0	0	0	1	0	0	0	0	0	0	0	0	0.36	0	0	374				No hit
c2338_g1_i1	1	0	0	1	0	0	0	0	1	1.7	0	0	1.63	0	0	0	0	1.3	255				No hit
c2339_g1_i1	0	0	0	0	0	0	0	0	0	0	0	0	0	0	0	0	0	0	216				No hit
c2340_g1_i1	0	2	0	1	0	7	3	2	1	0	0.13	0	0.06	0	0.34	0.15	0.09	0.05	1375				No hit
c2341_g1_i1	0	0	0	0	1	1	0	0	0	0	0	0	0	0.83	0.66	0	0	0	304				No hit
c2344_g1_i1	0	0	0	0	0	0	1	0	0	0	0	0	0	0	0	2.96	0	0	215				No hit
c2345_g1_i1	0	0	0	0	4	0	0	0	0	0	0	0	0	2.06	0	0	0	0	356				No hit
c2346_g1_i1	0	0	0	0	0	0	0	0	0	0	0	0	0	0	0	0	0	0	223				No hit
c2347_g1_i1	0	1	1	0	0	3	0	3	0	0	0.22	0.18	0	0	0.5	0	0.47	0	562	106	535	76.51	mdm:103420176 LRR receptor-like serine/threonine-protein kinase EFR	mdm:103420176	.	180	27	158	73.33	161.4	1e-37	81/145	55	106/145	73	15/145	10	+1
c2348_g1_i1	0	0	0	1	0	0	0	0	0	0	0	0	0.55	0	0	0	0	0	353				No hit
c2349_g1_i1	1	0	1	0	0	0	0	0	0	0.88	0	0.77	0	0	0	0	0	0	302				No hit
c2353_g1_i1	0	0	0	0	0	0	0	0	0	0	0	0	0	0	0	0	0	0	259				No hit
c2354_g1_i1	0	0	0	0	0	0	0	0	0	0	0	0	0	0	0	0	0	0	228				No hit
c2356_g1_i1	1	0	0	0	1	1	0	1	0	0.37	0	0	0	0.35	0.29	0	0.27	0	418				No hit
c2357_g1_i1	1	0	0	2	0	3	0	0	0	2.25	0	0	4.23	0	5.09	0	0	0	241				No hit
c2359_g1_i1	8	11	6	0	3	2	12	7	8	5.26	7.66	3.46	0	1.89	1.03	5.94	3.44	4.14	331				No hit
c2362_g1_i1	0	1	1	0	0	0	0	2	0	0	0.29	0.24	0	0	0	0	0.41	0	479				No hit
c2366_g1_i1	0	0	0	0	0	0	0	0	0	0	0	0	0	0	0	0	0	0	202				No hit
c2367_g1_i1	0	0	0	0	0	0	0	1	1	0	0	0	0	0	0	0	1.09	1.12	264				No hit
c2371_g1_i1	0	0	0	0	1	2	2	2	1	0	0	0	0	0.08	0.14	0.14	0.13	0.07	1002	3	1002	99.8	pper:18783902 condensin complex subunit 3 isoform X1	pper:18783902	K06678	1032	163	495	32.27	641	1e-181	328/333	98	329/333	98	0/333	0	+3
c2372_g1_i1	0	0	0	0	0	0	0	0	1	0	0	0	0	0	0	0	0	0.5	335				No hit
c2373_g1_i1	281	284	346	205	277	346	399	375	365	22.28	23.13	23.87	16.76	20.26	21.89	25.33	21.89	23.28	1113	100	775	60.74	pper:18784470 probable complex I intermediate-associated protein 30	pper:18784470	K18159	225	1	225	100	468.4	1e-129	225/225	100	225/225	100	0/225	0	+1
c2374_g1_i2	0	0	0	0	0	0	0	0	0	0	0	0	0	0	0	0	0	0	352				No hit
c2377_g1_i1	0	0	0	0	0	0	0	0	0	0	0	0	0	0	0	0	0	0	275				No hit
c2379_g1_i1	0	0	1	0	0	2	0	0	0	0	0	0.46	0	0	0.81	0	0	0	361	84	3	22.71	pper:18779332 L-type lectin-domain containing receptor kinase IX.1	pper:18779332	.	688	1	27	3.92	49.7	0.0004	25/27	92	25/27	92	0/27	0	-3
c2380_g1_i1	0	4	3	7	3	1	2	4	1	0	5.6	3.43	8.84	3.81	1	1.88	3.9	1.01	271				No hit
c2382_g1_i1	0	0	0	0	0	3	0	0	0	0	0	0	0	0	1.36	0	0	0	346				No hit
c2383_g1_i1	2	0	1	2	3	0	0	2	0	0.56	0	0.25	0.57	0.79	0	0	0.42	0	477				No hit
c2385_g1_i1	2	0	2	1	1	0	0	3	3	0.73	0	0.64	0.37	0.35	0	0	0.82	0.87	419				No hit
c2387_g1_i1	0	0	0	0	0	0	0	0	0	0	0	0	0	0	0	0	0	0	241				No hit
c2388_g1_i1	0	0	0	1	0	0	0	1	0	0	0	0	0.63	0	0	0	0.47	0	335				No hit
c2390_g1_i1	0	0	0	0	0	1	0	1	0	0	0	0	0	0	1.11	0	1.09	0	264	1	196	74.24	pper:18777347 uncharacterized protein LOC18777347	pper:18777347	.	231	38	103	28.57	52	6e-05	31/67	46	40/67	59	3/67	4	+1
c2391_g1_i1	1	2	5	3	3	0	0	3	0	0.4	0.84	1.77	1.22	1.15	0	0	0.9	0	401				No hit
c2392_g1_i1	0	0	1	0	0	0	0	0	0	0	0	6.15	0	0	0	0	0	0	202				No hit
c2393_g1_i1	0	0	0	0	0	0	0	0	0	0	0	0	0	0	0	0	0	0	306	3	306	99.35	pper:18774736 uncharacterized protein LOC18774736	pper:18774736	.	1059	802	902	9.54	176.8	2e-42	84/101	83	87/101	86	0/101	0	+3
c2395_g1_i1	0	0	0	0	0	3	2	0	0	0	0	0	0	0	4.34	2.67	0	0	249	129	249	48.59	pper:18782540 2-methylene-furan-3-one reductase	pper:18782540	K18980	323	8	47	12.38	67.4	1e-09	29/40	72	36/40	90	0/40	0	+3
c2396_g1_i1	1	0	0	0	0	0	0	0	0	0.7	0	0	0	0	0	0	0	0	324				No hit
c2398_g1_i1	0	0	1	0	1	2	0	0	0	0	0	0.33	0	0.36	0.6	0	0	0	412	3	411	99.27	pper:18767854 serine/threonine-protein kinase ATR isoform X2	pper:18767854	K06640	2731	1633	1768	4.98	270.8	1e-70	134/136	98	136/136	100	0/136	0	+3
c2399_g1_i1	2	1	3	0	1	1	0	0	1	1.08	0.57	1.42	0	0.51	0.42	0	0	0.43	356	3	129	35.67	mdm:103434797 linoleate 13S-lipoxygenase 3-1, chloroplastic-like	mdm:103434797	K00454	905	462	502	4.53	77	2e-12	38/42	90	39/42	92	1/42	2	+3
c2400_g1_i1	0	0	0	0	0	0	0	0	0	0	0	0	0	0	0	0	0	0	232	2	233	100	pper:18786820 protein timeless homolog isoform X1	pper:18786820	K03155	1245	115	191	6.18	142.9	2e-32	76/77	98	76/77	98	0/77	0	+2
c2402_g1_i1	0	0	0	0	0	0	0	0	0	0	0	0	0	0	0	0	0	0	205				No hit
c2404_g1_i1	1	2	2	4	7	5	0	2	0	0.37	0.77	0.64	1.49	2.43	1.45	0	0.55	0	418				No hit
c2407_g1_i1	0	0	0	0	0	0	0	1	0	0	0	0	0	0	0	0	0.32	0	392	237	24	54.59	rno:108353803 LRRGT00151; uncharacterized LOC108353803	rno:108353803	.	1073	317	387	6.62	96.3	4e-18	42/71	59	51/71	71	0/71	0	-1
c2409_g1_i1	0	0	0	0	0	0	0	0	0	0	0	0	0	0	0	0	0	0	222				No hit
c2411_g1_i1	0	1	0	0	0	2	0	0	0	0	1.4	0	0	0	2	0	0	0	271				No hit
c2412_g1_i1	1800	1519	1649	1113	1366	2034	2276	2286	2194	89.84	77.71	71.55	57.39	62.73	81.13	91.28	83.93	88.17	1634	453	1140	42.11	pper:18792332 GDT1-like protein 4	pper:18792332	.	229	1	229	100	414.5	3e-113	228/229	99	229/229	100	0/229	0	+3
c2418_g1_i1	0	0	0	0	0	2	1	0	1	0	0	0	0	0	1.79	0.85	0	0.9	279	2	278	99.28	pper:18782910 receptor-like protein kinase FERONIA	pper:18782910	.	1263	166	254	7.05	131.7	6e-29	65/92	70	77/92	83	3/92	3	+2
c2419_g1_i1	0	0	1	0	0	0	0	0	2	0	0	3.98	0	0	0	0	0	6.78	214				No hit
c2420_g1_i1	0	1	1	3	1	3	1	0	3	0	0.2	0.17	0.6	0.18	0.47	0.16	0	0.47	584				No hit
c2423_g1_i1	1	0	0	0	0	1	1	0	0	0.39	0	0	0	0	0.31	0.3	0	0	406				No hit
c2424_g1_i1	1	0	0	0	1	0	0	0	0	1.46	0	0	0	1.42	0	0	0	0	264				No hit
c2428_g1_i1	0	0	0	0	0	0	1	0	0	0	0	0	0	0	0	1.62	0	0	239				No hit
c2429_g1_i1	0	0	0	0	0	0	0	0	0	0	0	0	0	0	0	0	0	0	204				No hit
c2430_g1_i1	1	0	0	2	1	3	1	1	5	0.14	0	0	0.29	0.13	0.34	0.11	0.11	0.57	721				No hit
c2435_g1_i1	1	0	0	0	0	1	0	1	1	0.21	0	0	0	0	0.17	0	0.15	0.17	565				No hit
c2437_g1_i1	0	1	0	1	0	0	0	0	1	0	0.53	0	0.51	0	0	0	0	0.4	365				No hit
c2441_g1_i1	1	1	0	0	0	1	1	0	1	1.21	1.3	0	0	0	0.93	0.88	0	0.94	276	2	275	99.28	fve:101295652 histidine kinase 1	fve:101295652	.	1212	455	545	7.51	177.6	1e-42	90/91	98	90/91	98	0/91	0	+2
c2444_g1_i1	1	1	0	1	0	0	0	2	1	0.67	0.71	0	0.67	0	0	0	1	0.53	329				No hit
c2445_g1_i1	0	0	0	0	0	0	2	0	0	0	0	0	0	0	0	1.57	0	0	285				No hit
c2447_g1_i1	0	0	0	0	0	0	0	0	0	0	0	0	0	0	0	0	0	0	204				No hit
c2451_g1_i1	0	1	0	0	1	0	0	0	0	0	0.75	0	0	0.68	0	0	0	0	323				No hit
c2453_g1_i1	0	0	0	1	0	0	1	1	1	0	0	0	0.51	0	0	0.39	0.38	0.4	363				No hit
c2455_g1_i1	0	0	0	0	0	1	0	0	0	0	0	0	0	0	1.1	0	0	0	265	3	264	98.87	pper:109950632 uncharacterized protein LOC109950632 isoform X1	pper:109950632	.	2335	1235	1318	3.6	149.1	3e-34	79/87	90	80/87	91	3/87	3	+3
c2456_g1_i1	0	0	0	0	0	0	0	0	1	0	0	0	0	0	0	0	0	5.2	202				No hit
c2459_g1_i1	0	0	0	0	0	0	1	1	0	0	0	0	0	0	0	0.64	0.65	0	303				No hit
c2460_g1_i1	0	1	0	0	1	2	1	0	0	0	5.76	0	0	5.19	7.81	3.46	0	0	210	1	211	100.48	pper:18792225 perakine reductase	pper:18792225	.	344	179	248	20.35	144.8	5e-33	70/70	100	70/70	100	0/70	0	+1
c2461_g1_i1	0	0	3	0	0	0	1	1	0	0	0	0.64	0	0	0	0.19	0.18	0	516	379	256	24.03	pper:18769017 N-alpha-acetyltransferase 35, NatC auxiliary subunit	pper:18769017	K20823	728	1	41	5.63	84.3	2e-14	40/41	97	40/41	97	0/41	0	-1
c2462_g1_i1	136	112	114	182	235	368	78	106	86	5.34	4.51	3.89	7.39	8.48	11.55	2.46	3.06	2.72	2015	413	1616	59.75	pper:18785398 probable serine/threonine-protein kinase PBL9	pper:18785398	.	401	1	401	100	790.4	2e-226	390/401	97	394/401	98	0/401	0	+2
c2463_g1_i1	0	0	0	0	0	0	0	0	0	0	0	0	0	0	0	0	0	0	204				No hit
c2464_g1_i1	0	0	0	0	2	0	0	0	0	0	0	0	0	5.84	0	0	0	0	229	175	97	34.5	pxb:103932104 uncharacterized protein LOC103932104	pxb:103932104	.	589	164	189	4.41	48.5	0.0006	22/26	84	23/26	88	0/26	0	-2
c2469_g1_i1	0	0	0	0	0	1	0	0	0	0	0	0	0	0	0.78	0	0	0	290	108	3	36.55	pper:18766095 phospholipid-transporting ATPase 2 isoform X1	pper:18766095	K01530	1106	1040	1074	3.16	72	6e-11	34/35	97	34/35	97	0/35	0	-1
c2470_g1_i2	0	0	1	0	1	0	0	0	2	0	0	0.13	0	0.13	0	0	0	0.23	716	35	698	92.74	mdm:103438228 uncharacterized LOC103438228	mdm:103438228	.	266	32	257	84.96	297.4	2e-78	147/226	65	182/226	80	5/226	2	+2
c2471_g1_i1	0	0	0	1	7	5	1	3	0	0	0	0	0.18	1.12	0.68	0.14	0.38	0	635	483	3	75.75	pper:18792466 ethylene-responsive transcription factor ERF021	pper:18792466	.	173	1	160	92.49	318.9	6e-85	158/160	98	160/160	100	0/160	0	-1
c2473_g1_i1	0	0	0	0	0	0	1	0	1	0	0	0	0	0	0	4.62	0	5.2	202				No hit
c2474_g1_i1	0	0	0	2	0	1	0	0	0	0	0	0	2.04	0	0.81	0	0	0	287				No hit
c2475_g1_i1	0	1	0	1	2	1	1	0	1	0	0.23	0	0.23	0.42	0.18	0.18	0	0.18	538				No hit
c2476_g1_i1	0	0	2	3	0	0	0	1	0	0	0	2.1	3.49	0	0	0	0.89	0	277				No hit
c2478_g1_i1	1	2	2	1	0	2	0	0	0	0.2	0.42	0.35	0.21	0	0.32	0	0	0	577	2	260	44.89	pper:109946273 (R)-mandelonitrile lyase 1-like	pper:109946273	K08248	559	474	559	15.38	161	2e-37	76/86	88	82/86	95	0/86	0	+2
c2479_g1_i1	0	0	1	0	1	0	0	0	0	0	0	0.23	0	0.25	0	0	0	0	491				No hit
c2480_g1_i1	0	0	0	1	0	1	0	0	0	0	0	0	3.07	0	2.48	0	0	0	225				No hit
c2481_g1_i1	0	0	4	1	0	1	0	0	1	0	0	0.88	0.26	0	0.2	0	0	0.2	507				No hit
c2482_g1_i1	8	8	10	21	21	21	12	8	19	2.23	2.32	2.43	5.94	5.49	4.62	2.61	1.65	4.22	480				No hit
c2483_g1_i1	0	0	0	0	0	0	0	0	0	0	0	0	0	0	0	0	0	0	213				No hit
c2484_g1_i1	0	0	0	0	1	0	1	0	0	0	0	0	0	0.69	0	0.53	0	0	322				No hit
c2485_g1_i1	1	1	0	0	0	1	1	6	0	0.18	0.19	0	0	0	0.14	0.14	0.8	0	618				No hit
c2486_g1_i1	0	0	1	1	4	1	1	0	2	0	0	0.31	0.36	1.33	0.28	0.27	0	0.56	427				No hit
c2488_g1_i1	2	5	6	4	4	10	2	1	5	0.27	0.71	0.72	0.56	0.51	1.09	0.22	0.1	0.55	739				No hit
c2489_g1_i1	0	0	0	0	0	0	0	0	0	0	0	0	0	0	0	0	0	0	206				No hit
c2490_g1_i1	0	0	0	0	0	0	0	0	0	0	0	0	0	0	0	0	0	0	212				No hit
c2491_g1_i1	0	1	1	0	4	1	1	1	2	0	0.76	0.63	0	2.74	0.56	0.53	0.53	1.12	322				No hit
c2492_g1_i1	0	1	0	0	0	2	2	0	0	0	0.17	0	0	0	0.27	0.27	0	0	644	1	643	99.84	pper:18786380 mediator of RNA polymerase II transcription subunit 15a	pper:18786380	K14972	1159	36	246	18.21	338.6	8e-91	179/214	83	182/214	85	3/214	1	+1
c2493_g1_i1	0	0	0	0	0	0	0	0	0	0	0	0	0	0	0	0	0	0	319				No hit
c2494_g1_i1	0	0	0	0	0	0	0	1	0	0	0	0	0	0	0	0	3.62	0	212				No hit
c2495_g1_i1	0	0	1	1	0	1	0	0	0	0	0	0.1	0.11	0	0.09	0	0	0	865	1	643	74.34	pper:18769490 cellulose synthase A catalytic subunit 7 [UDP-forming]	pper:18769490	K10999	1069	856	1069	20.02	436.8	3e-120	212/214	99	214/214	100	0/214	0	+1
c2496_g1_i1	0	1	0	12	0	0	0	0	1	0	0.79	0	8.89	0	0	0	0	0.59	317	189	315	40.06	ptr:746570 ACTG1; actin gamma 1	ptr:746570	K05692	381	113	154	11.02	89.7	3e-16	41/42	97	42/42	100	0/42	0	+3
c2497_g1_i1	1	0	0	0	1	0	0	0	1	0.89	0	0	0	0.85	0	0	0	0.69	301				No hit
c2498_g1_i1	0	0	0	0	1	0	1	1	0	0	0	0	0	0.35	0	0.28	0.27	0	418				No hit
c2499_g1_i1	23	21	24	3	11	25	77	55	44	3.94	3.71	3.58	0.53	1.75	3.4	10.43	6.95	6.03	638	372	639	42.01	pper:18790318 heat stress transcription factor A-6b	pper:18790318	K09419	355	1	89	25.07	184.1	2e-44	86/89	96	88/89	98	0/89	0	+3
c2500_g1_i2	0	0	1	0	0	0	0	0	0	0	0	2.29	0	0	0	0	0	0	234				No hit
c2501_g1_i1	0	0	0	0	1	0	0	0	0	0	0	0	0	6.5	0	0	0	0	204				No hit
c2502_g1_i1	2	3	1	1	1	0	0	1	2	0.83	1.3	0.36	0.42	0.39	0	0	0.31	0.66	396				No hit
c2503_g1_i1	0	0	0	0	0	0	0	1	0	0	0	0	0	0	0	0	3.62	0	212	82	1	38.68	pper:18782482 cyclic nucleotide-gated ion channel 2	pper:18782482	K05391	712	11	37	3.79	52	5e-05	24/27	88	24/27	88	0/27	0	-3
c2506_g1_i1	2	0	0	0	0	0	0	1	0	1.05	0	0	0	0	0	0	0.39	0	359				No hit
c2508_g1_i1	0	0	0	9	6	16	0	0	1	0	0	0	6.2	4	8.65	0	0	0.55	325	2	140	42.77	cam:101493704 chlorophyll a-b binding protein 3, chloroplastic	cam:101493704	K08909	276	231	276	16.67	96.3	3e-18	46/46	100	46/46	100	0/46	0	+2
c2510_g1_i1	0	0	1	0	0	0	1	1	0	0	0	0.55	0	0	0	0.48	0.47	0	336				No hit
c2511_g1_i1	0	0	0	1	0	0	0	0	1	0	0	0	0.3	0	0	0	0	0.23	468				No hit
c2512_g1_i1	23	9	18	5	9	28	34	47	35	1.93	0.78	1.31	0.43	0.7	1.87	2.28	2.9	2.36	1065	295	1066	72.49	pper:18771866 calmodulin-binding protein 60 E isoform X2	pper:18771866	.	614	1	257	41.86	513.1	4e-143	254/257	98	255/257	99	0/257	0	+1
c2513_g1_i1	0	0	0	0	2	0	0	0	0	0	0	0	0	1.28	0	0	0	0	329				No hit
c2514_g1_i1	0	0	0	0	0	0	2	0	2	0	0	0	0	0	0	0.46	0	0.47	466				No hit
c2516_g1_i1	0	0	0	0	0	0	0	0	0	0	0	0	0	0	0	0	0	0	213				No hit
c2517_g1_i1	0	0	0	0	0	0	0	0	0	0	0	0	0	0	0	0	0	0	233				No hit
c2518_g1_i1	0	0	1	0	0	1	0	0	0	0	0	2.95	0	0	2.55	0	0	0	224				No hit
c2519_g1_i1	2	0	0	1	0	0	1	0	1	0.64	0	0	0.32	0	0	0.25	0	0.25	448				No hit
c2520_g1_i1	0	0	0	0	0	2	0	0	0	0	0	0	0	0	0.55	0	0	0	428	139	427	67.52	pper:18792665 pentatricopeptide repeat-containing protein At5g13770, chloroplastic	pper:18792665	.	615	88	183	15.61	171.4	1e-40	83/96	86	86/96	89	0/96	0	+1
c2521_g1_i1	1	0	0	0	0	0	0	0	0	0.64	0	0	0	0	0	0	0	0	334	3	261	77.54	pper:18777017 uncharacterized protein LOC18777017 isoform X1	pper:18777017	.	835	362	447	10.3	167.2	2e-39	80/86	93	83/86	96	0/86	0	+3
c2522_g1_i1	0	0	0	0	0	0	1	0	0	0	0	0	0	0	0	0.21	0	0	484				No hit
c2524_g1_i1	0	0	0	0	0	0	0	1	1	0	0	0	0	0	0	0	0.25	0.27	433				No hit
c2526_g1_i1	0	0	0	1	0	0	0	0	0	0	0	0	3.84	0	0	0	0	0	217				No hit
c2527_g1_i1	1	0	3	1	0	2	0	0	0	0.29	0	0.77	0.3	0	0.46	0	0	0	467				No hit
c2529_g1_i1	2	1	1	0	0	0	5	3	5	0.38	0.2	0.16	0	0	0	0.75	0.42	0.76	599				No hit
c2530_g1_i2	0	0	0	0	0	0	0	1	0	0	0	0	0	0	0	0	0.32	0	389				No hit
c2531_g1_i1	0	0	0	0	0	0	1	0	0	0	0	0	0	0	0	1.29	0	0	251				No hit
c2535_g1_i1	0	0	0	1	3	0	0	0	0	0	0	0	0.63	1.83	0	0	0	0	335				No hit
c2538_g1_i1	0	0	0	0	0	0	1	0	0	0	0	0	0	0	0	1.44	0	0	245				No hit
c2541_g1_i1	13	10	10	2	3	9	45	29	22	2.49	1.98	1.67	0.39	0.53	1.37	6.8	4.1	3.37	595	91	553	77.82	pper:18777727 probable membrane-associated kinase regulator 2	pper:18777727	.	471	66	219	32.7	263.8	2e-68	152/154	98	152/154	98	0/154	0	+1
c2543_g1_i1	0	0	0	0	0	0	0	0	0	0	0	0	0	0	0	0	0	0	206				No hit
c2544_g1_i1	0	0	0	0	0	0	0	0	0	0	0	0	0	0	0	0	0	0	227				No hit
c2546_g1_i1	0	1	0	0	0	2	1	0	0	0	0.12	0	0	0	0.19	0.09	0	0	829				No hit
c2548_g1_i1	0	0	0	2	1	4	0	0	0	0	0	0	2.56	1.29	4.07	0	0	0	270				No hit
c2549_g1_i1	1	1	1	1	0	1	0	1	1	0.37	0.38	0.32	0.37	0	0.29	0	0.27	0.29	418				No hit
c2552_g1_i1	2	0	0	2	2	1	0	0	0	1.19	0	0	1.19	1.14	0.46	0	0	0	343	1	343	100	pper:18778675 EH domain-containing protein 2	pper:18778675	K12483	537	325	438	21.23	221.1	9e-56	111/114	97	113/114	99	0/114	0	+1
c2554_g1_i1	0	1	2	1	2	2	2	6	2	0	0.38	0.64	0.37	0.69	0.58	0.57	1.63	0.58	419				No hit
c2556_g1_i1	0	1	0	0	0	0	1	0	0	0	5.56	0	0	0	0	3.35	0	0	211				No hit
c2557_g1_i1	1	0	0	0	0	0	3	0	0	1.43	0	0	0	0	0	3.08	0	0	265	238	1	89.81	cann:107845927 probable WRKY transcription factor 70	cann:107845927	.	291	97	185	30.58	51.2	0.0001	29/89	32	46/89	51	10/89	11	-2
c2558_g1_i1	0	0	0	0	0	0	0	0	0	0	0	0	0	0	0	0	0	0	211				No hit
c2559_g1_i1	0	0	0	0	1	1	0	0	0	0	0	0	0	3.34	2.55	0	0	0	224				No hit
c2564_g1_i1	2	13	17	37	21	12	0	8	2	0.8	5.46	5.97	14.96	7.98	3.79	0	2.39	0.64	402				No hit
c2565_g1_i1	2	3	1	8	7	2	2	0	0	0.26	0.41	0.11	1.08	0.85	0.21	0.21	0	0	763	3	678	88.6	pper:18774884 heterogeneous nuclear ribonucleoprotein 1 isoform X1	pper:18774884	K14411	305	81	305	73.77	455.3	7e-126	213/225	94	218/225	96	0/225	0	+3
c2569_g1_i1	0	2	1	0	0	2	0	0	0	0	0.58	0.24	0	0	0.44	0	0	0	479	479	239	50.31	pper:18790092 probable LRR receptor-like serine/threonine-protein kinase At1g14390	pper:18790092	.	738	460	539	10.84	165.2	9e-39	80/80	100	80/80	100	0/80	0	-2
c2570_g1_i1	0	0	0	0	0	0	0	0	0	0	0	0	0	0	0	0	0	0	235				No hit
c2572_g1_i1	0	0	0	0	0	0	0	0	0	0	0	0	0	0	0	0	0	0	273				No hit
c2573_g1_i1	0	0	0	0	2	0	0	1	1	0	0	0	0	3.2	0	0	1.22	1.25	257				No hit
c2573_g2_i1	0	0	0	1	0	0	0	0	0	0	0	0	3.84	0	0	0	0	0	217				No hit
c2575_g1_i1	0	0	0	0	0	0	0	0	0	0	0	0	0	0	0	0	0	0	307				No hit
c2577_g1_i1	1	0	0	0	0	0	1	1	0	0.31	0	0	0	0	0	0.24	0.23	0	453	1	358	79.03	pper:18789860 disease resistance protein RPP5	pper:18789860	.	202	54	172	58.91	223	3e-56	106/119	89	108/119	90	0/119	0	+1
c2578_g1_i1	1	0	0	0	1	1	0	0	0	0.37	0	0	0	0.35	0.29	0	0	0	417				No hit
c2580_g1_i1	1	0	0	0	0	1	1	0	0	3.61	0	0	0	0	2.69	2.42	0	0	222				No hit
c2582_g1_i1	20	25	36	69	55	48	13	24	17	7.03	9.18	11.07	24.54	18.25	13.3	3.54	6.27	4.75	427				No hit
c2584_g1_i1	871	908	1191	1089	1319	1639	697	754	772	35.03	37.41	41.63	45.28	48.76	52.7	22.55	22.3	25.01	1973	68	905	42.47	pper:18770805 uncharacterized protein LOC18770805	pper:18770805	K02520	279	1	279	100	499.6	8e-139	276/279	98	277/279	99	0/279	0	+2
c2585_g1_i1	0	0	0	0	0	0	0	0	0	0	0	0	0	0	0	0	0	0	210				No hit
c2589_g1_i1	0	0	0	0	0	0	0	0	0	0	0	0	0	0	0	0	0	0	207				No hit
c2590_g1_i1	0	0	1	0	0	0	0	1	0	0	0	0.15	0	0	0	0	0.12	0	648				No hit
c2593_g1_i1	0	0	0	1	0	0	0	0	0	0	0	0	0.85	0	0	0	0	0	303				No hit
c2594_g1_i1	0	0	0	0	1	1	0	0	0	0	0	0	0	1.33	1.05	0	0	0	268	3	267	98.88	pper:18791339 WAT1-related protein At4g15540	pper:18791339	.	381	243	330	23.1	176.8	2e-42	86/88	97	87/88	98	0/88	0	+3
c2596_g1_i1	0	0	0	0	4	0	0	0	0	0	0	0	0	22.3	0	0	0	0	208				No hit
c2602_g1_i1	0	0	0	0	0	0	1	0	0	0	0	0	0	0	0	0.92	0	0	273				No hit
c2605_g1_i1	0	1	0	1	0	0	0	0	0	0	2.37	0	2.07	0	0	0	0	0	242	2	197	80.99	pper:18769533 cytochrome P450 734A1	pper:18769533	K15639	532	213	277	12.22	128.3	6e-28	64/65	98	64/65	98	0/65	0	+2
c2606_g1_i1	0	0	0	0	0	0	0	0	0	0	0	0	0	0	0	0	0	0	210				No hit
c2607_g1_i1	1	0	0	0	0	0	1	0	0	1.1	0	0	0	0	0	0.8	0	0	283				No hit
c2608_g1_i1	0	0	0	0	0	0	0	0	0	0	0	0	0	0	0	0	0	0	252				No hit
c2612_g1_i1	0	0	0	0	0	0	0	0	0	0	0	0	0	0	0	0	0	0	201				No hit
c2613_g1_i1	0	0	2	0	2	0	0	1	0	0	0	1.21	0	1.32	0	0	0.51	0	326	4	154	46.32	mdm:103409248 uncharacterized LOC103409248	mdm:103409248	.	1642	1592	1641	3.05	71.2	1e-10	32/50	64	40/50	80	0/50	0	+1
c2614_g1_i1	0	1	1	0	0	0	2	0	0	0	0.52	0.44	0	0	0	0.76	0	0	367	367	4	99.18	pper:18770415 uncharacterized protein LOC18770415 isoform X1	pper:18770415	.	2042	7	128	5.97	229.9	2e-58	116/122	95	118/122	96	1/122	0	-2
c2615_g1_i1	0	0	0	1	0	0	0	0	0	0	0	0	3.52	0	0	0	0	0	220				No hit
c2615_g2_i1	0	0	0	0	0	1	0	0	0	0	0	0	0	0	1.47	0	0	0	248				No hit
c2619_g1_i1	0	0	0	1	0	0	0	0	0	0	0	0	1.15	0	0	0	0	0	278				No hit
c2620_g1_i1	0	0	1	1	0	0	0	0	0	0	0	0.43	0.49	0	0	0	0	0	369				No hit
c2623_g1_i1	147	205	245	203	243	200	155	202	176	10.96	15.7	15.89	15.61	16.71	11.91	9.26	11.09	10.56	1169	162	513	30.11	pper:18784395 uncharacterized protein LOC18784395	pper:18784395	.	117	1	117	100	238.8	2e-60	114/117	97	117/117	100	0/117	0	+3
c2624_g1_i1	0	0	0	3	0	0	0	0	0	0	0	0	14.37	0	0	0	0	0	210				No hit
c2625_g1_i1	0	0	1	0	0	0	0	0	0	0	0	1.03	0	0	0	0	0	0	278				No hit
c2626_g1_i1	0	0	0	0	0	2	0	0	0	0	0	0	0	0	6.04	0	0	0	218	1	217	99.54	pper:18775888 transcription factor MYC4 isoform X1	pper:18775888	.	476	174	245	15.13	129.4	2e-28	65/72	90	67/72	93	0/72	0	+1
c2627_g1_i1	0	0	2	0	3	1	0	0	0	0	0	0.49	0	0.8	0.22	0	0	0	476				No hit
c2630_g1_i1	0	0	0	4	1	1	1	0	0	0	0	0	1.53	0.36	0.3	0.29	0	0	412				No hit
c2631_g1_i1	1	0	0	0	0	2	0	0	0	0.33	0	0	0	0	0.52	0	0	0	439	16	304	65.83	pper:18793452 uncharacterized protein LOC18793452	pper:18793452	.	957	491	585	9.93	86.3	5e-15	52/97	53	60/97	61	3/97	3	+1
c2632_g1_i1	3	2	5	6	17	3	0	6	2	0.88	0.61	1.28	1.78	4.67	0.69	0	1.3	0.47	468				No hit
c2634_g1_i1	139	147	152	100	114	127	252	269	227	10.55	11.45	10.03	7.82	7.98	7.69	15.31	15.03	13.85	1153	45	717	58.37	pper:18777355 uncharacterized protein At5g50100, mitochondrial	pper:18777355	.	224	1	224	100	454.1	2e-125	220/224	98	221/224	98	0/224	0	+3
c2637_g1_i1	0	0	0	0	0	0	0	0	0	0	0	0	0	0	0	0	0	0	218				No hit
c2639_g1_i1	0	0	0	0	0	0	0	0	0	0	0	0	0	0	0	0	0	0	412				No hit
c2640_g1_i1	1	1	0	2	0	0	0	0	0	1.51	1.62	0	2.9	0	0	0	0	0	262	228	3	86.26	pper:18771257 pentatricopeptide repeat-containing protein At5g55740, chloroplastic	pper:18771257	.	886	8	82	8.47	137.1	1e-30	67/75	89	70/75	93	0/75	0	-3
c2641_g1_i1	0	0	3	0	0	0	0	0	0	0	0	1.6	0	0	0	0	0	0	340				No hit
c2643_g1_i1	0	0	0	1	0	0	1	0	0	0	0	0	0.6	0	0	0.46	0	0	341				No hit
c2644_g1_i1	1	0	0	0	0	1	2	1	5	0.49	0	0	0	0	0.39	0.76	0.37	1.96	368				No hit
c2647_g1_i1	0	0	0	0	0	0	0	0	0	0	0	0	0	0	0	0	0	0	359				No hit
c2648_g1_i1	0	0	0	0	0	0	1	0	0	0	0	0	0	0	0	0.83	0	0	280				No hit
c2651_g1_i1	0	0	0	0	0	1	0	0	2	0	0	0	0	0	0.85	0	0	1.71	283	2	284	100	pper:18783941 mitotic checkpoint serine/threonine-protein kinase BUB1 isoform X1	pper:18783941	K02178	536	27	120	17.54	181.4	7e-44	85/94	90	88/94	93	0/94	0	+2
c2653_g1_i1	1	1	1	0	1	0	0	0	0	0.25	0.26	0.22	0	0.24	0	0	0	0	505				No hit
c2654_g1_i1	0	0	1	2	0	0	0	0	0	0	0	1.32	2.9	0	0	0	0	0	262				No hit
c2655_g1_i1	0	0	0	0	0	2	0	0	0	0	0	0	0	0	0.53	0	0	0	436	67	436	84.86	pper:18780244 F-box/kelch-repeat protein At3g23880	pper:18780244	.	419	1	123	29.36	181.4	1e-43	89/123	72	103/123	83	0/123	0	+1
c2657_g1_i1	0	1	0	0	0	1	0	0	0	0	2.85	0	0	0	1.98	0	0	0	234	3	234	99.15	pper:9978793 ycf1, PrpeC_p080; hypothetical chloroplast RF1	pper:9978793	.	1871	1247	1323	4.12	159.5	2e-37	73/77	94	75/77	97	0/77	0	+3
c2657_g2_i1	0	0	0	1	0	2	0	0	0	0	0	0	0.37	0	0.58	0	0	0	417	3	417	99.52	pper:9978793 ycf1, PrpeC_p080; hypothetical chloroplast RF1	pper:9978793	.	1871	1372	1509	7.38	268.5	6e-70	136/138	98	137/138	99	0/138	0	+3
c2660_g1_i1	1	0	0	0	0	1	0	0	0	0.96	0	0	0	0	0.74	0	0	0	294				No hit
c2664_g1_i1	0	0	0	0	0	0	0	0	0	0	0	0	0	0	0	0	0	0	211				No hit
c2670_g1_i1	0	0	0	0	0	0	0	0	0	0	0	0	0	0	0	0	0	0	210				No hit
c2671_g1_i1	0	0	0	0	0	0	0	0	0	0	0	0	0	0	0	0	0	0	252				No hit
c2672_g1_i1	0	0	0	2	0	0	0	0	0	0	0	0	2.36	0	0	0	0	0	276				No hit
c2674_g1_i1	0	0	0	0	0	0	0	0	0	0	0	0	0	0	0	0	0	0	215				No hit
c2675_g1_i1	0	0	0	0	0	0	0	1	0	0	0	0	0	0	0	0	0.59	0	312				No hit
c2677_g1_i1	11	9	8	6	1	12	25	15	22	12.13	10.61	7.73	6.44	1.07	10.19	20.09	12.35	18.78	283	3	264	92.58	pper:18786870 uncharacterized protein LOC18786870	pper:18786870	.	632	149	235	13.77	180.6	1e-43	85/87	97	86/87	98	0/87	0	+3
c2678_g1_i1	0	0	0	0	0	0	0	0	0	0	0	0	0	0	0	0	0	0	287				No hit
c2680_g1_i1	0	1	1	0	0	0	0	0	2	0	1.28	1.05	0	0	0	0	0	1.85	277				No hit
c2681_g1_i1	0	0	3	1	1	1	0	1	1	0	0	0.44	0.17	0.16	0.13	0	0.12	0.13	645				No hit
c2684_g1_i1	0	2	2	2	1	0	1	0	0	0	0.92	0.77	0.88	0.42	0	0.34	0	0	387				No hit
c2686_g1_i1	0	0	0	3	1	0	1	0	0	0	0	0	3.22	1.07	0	0.8	0	0	283	1	283	100	pper:18768846 sucrose-binding protein	pper:18768846	.	510	295	388	18.43	190.3	1e-46	91/94	96	92/94	97	0/94	0	+1
c2687_g1_i1	0	0	0	2	2	3	0	0	0	0	0	0	0.83	0.78	0.97	0	0	0	397				No hit
c2688_g1_i1	1	0	1	0	1	0	0	0	3	0.31	0	0.27	0	0.29	0	0	0	0.75	452				No hit
c2689_g1_i1	3	1	0	0	1	0	1	0	1	0.3	0.1	0	0	0.09	0	0.08	0	0.08	931				No hit
c2690_g1_i2	0	2	1	1	0	2	0	0	1	0	0.25	0.11	0.13	0	0.2	0	0	0.1	800	305	62	30.5	pper:18789509 leucine-rich repeat receptor-like serine/threonine-protein kinase BAM3	pper:18789509	.	998	607	700	9.42	122.9	8e-26	66/94	70	69/94	73	13/94	13	-2
c2691_g1_i1	1	0	0	2	0	1	3	3	3	0.15	0	0	0.31	0	0.12	0.35	0.33	0.36	699				No hit
c2692_g1_i1	0	0	3	0	0	0	0	1	0	0	0	0.66	0	0	0	0	0.19	0	508				No hit
c2694_g1_i1	0	0	1	0	0	0	0	0	0	0	0	2.95	0	0	0	0	0	0	224				No hit
c2696_g1_i1	0	0	0	0	0	1	1	0	0	0	0	0	0	0	0.43	0.42	0	0	353	163	316	43.63	pper:18780078 receptor-like protein 12	pper:18780078	.	622	4	47	7.07	52.8	5e-05	27/52	51	31/52	59	9/52	17	+1
c2697_g1_i1	1	0	0	0	3	0	0	1	0	0.77	0	0	0	2.23	0	0	0.58	0	314				No hit
c2701_g1_i2	6	0	9	0	1	4	2	2	0	0.59	0	0.78	0	0.09	0.32	0.16	0.15	0	936	113	728	65.81	pper:18780420 putative germin-like protein 2-3	pper:18780420	.	217	13	217	94.47	410.2	3e-112	205/205	100	205/205	100	0/205	0	+2
c2702_g1_i1	0	0	0	0	1	0	0	0	0	0	0	0	0	0.45	0	0	0	0	376	314	128	49.73	pper:18793292 carbonic anhydrase 2 isoform X2	pper:18793292	K01673	253	1	62	24.51	117.9	1e-24	60/62	96	60/62	96	0/62	0	-1
c2703_g1_i1	0	0	0	0	0	0	0	0	0	0	0	0	0	0	0	0	0	0	380	379	202	46.84	pper:18768143 F-box/FBD/LRR-repeat protein At5g22700	pper:18768143	.	550	434	492	10.73	76.3	4e-12	36/59	61	45/59	76	0/59	0	-3
c2704_g1_i1	0	5	0	0	2	2	0	2	0	0	1.59	0	0	0.57	0.48	0	0.45	0	458				No hit
c2705_g1_i1	0	0	2	0	0	0	1	0	1	0	0	1.35	0	0	0	0.58	0	0.6	314	93	315	71.02	aag:110678230 uncharacterized protein LOC110678230	aag:110678230	.	215	52	136	39.53	60.1	2e-07	39/90	43	49/90	54	21/90	23	+3
c2707_g1_i1	0	0	1	1	0	0	1	1	0	0	0	1.63	1.78	0	0	1.31	1.39	0	250				No hit
c2709_g1_i1	0	0	0	0	0	0	0	0	0	0	0	0	0	0	0	0	0	0	290				No hit
c2710_g1_i1	2	0	0	0	0	2	1	0	0	0.98	0	0	0	0	0.77	0.38	0	0	369				No hit
c2711_g1_i1	0	0	0	0	0	0	0	0	1	0	0	0	0	0	0	0	0	1.37	252	3	120	46.83	pper:18777492 uncharacterized protein LOC18777492 isoform X2	pper:18777492	.	238	99	137	16.39	79	4e-13	38/39	97	39/39	100	0/39	0	+3
c2715_g1_i1	0	0	0	0	0	3	0	0	0	0	0	0	0	0	2.52	0	0	0	284				No hit
c2717_g1_i1	0	0	0	0	0	0	0	0	0	0	0	0	0	0	0	0	0	0	229				No hit
c2719_g1_i2	0	0	1	0	0	0	0	0	0	0	0	0.21	0	0	0	0	0	0	523				No hit
c2720_g1_i1	0	0	0	0	0	0	0	0	0	0	0	0	0	0	0	0	0	0	230				No hit
c2721_g1_i1	0	0	0	0	4	4	1	2	3	0	0	0	0	0.65	0.55	0.14	0.26	0.42	632				No hit
c2722_g1_i1	0	0	0	0	0	0	2	0	0	0	0	0	0	0	0	0.59	0	0	410				No hit
c2723_g1_i2	0	0	0	0	0	0	0	0	0	0	0	0	0	0	0	0	0	0	291				No hit
c2726_g1_i1	0	0	0	0	0	0	0	0	0	0	0	0	0	0	0	0	0	0	345				No hit
c2727_g1_i1	0	0	1	0	2	0	0	0	0	0	0	0.5	0	1.08	0	0	0	0	349				No hit
c2728_g1_i1	0	0	0	0	0	0	1	0	0	0	0	0	0	0	0	1.53	0	0	242				No hit
c2729_g1_i1	0	0	0	0	2	1	0	0	0	0	0	0	0	1.36	0.55	0	0	0	323	279	3	85.76	pper:18791737 cytokinin dehydrogenase 7 isoform X1	pper:18791737	K00279	519	221	311	17.53	163.3	2e-38	81/92	88	84/92	91	1/92	1	-1
c2733_g1_i1	3	0	0	0	3	0	0	2	0	0.49	0	0	0	0.45	0	0	0.24	0	662				No hit
c2734_g1_i1	1	0	0	0	0	0	0	0	0	1.07	0	0	0	0	0	0	0	0	285				No hit
c2736_g1_i1	0	0	0	0	0	0	0	0	1	0	0	0	0	0	0	0	0	1.89	236				No hit
c2737_g1_i1	0	0	0	1	0	0	0	0	0	0	0	0	2.3	0	0	0	0	0	237				No hit
c2738_g1_i1	1	1	0	1	0	0	0	0	0	0.27	0.28	0	0.27	0	0	0	0	0	491				No hit
c2739_g1_i1	0	0	0	0	0	2	1	0	0	0	0	0	0	0	1.68	0.79	0	0	284				No hit
c2740_g1_i1	0	0	0	0	0	0	0	0	0	0	0	0	0	0	0	0	0	0	240				No hit
c2741_g1_i1	0	0	0	0	0	0	0	0	1	0	0	0	0	0	0	0	0	2.83	220				No hit
c2742_g1_i1	1	1	0	0	1	1	1	0	0	0.56	0.59	0	0	0.54	0.44	0.43	0	0	350				No hit
c2743_g1_i1	1	0	2	0	0	3	0	0	0	0.13	0	0.23	0	0	0.32	0	0	0	756	109	757	85.85	pper:18787588 probable inactive receptor kinase At5g58300	pper:18787588	.	631	208	423	34.23	387.5	2e-105	208/216	96	211/216	97	0/216	0	+1
c2746_g1_i1	0	0	0	0	0	0	0	0	0	0	0	0	0	0	0	0	0	0	216				No hit
c2749_g1_i1	0	0	0	0	0	0	0	0	0	0	0	0	0	0	0	0	0	0	254	21	255	92.52	pper:109947696 uncharacterized protein LOC109947696	pper:109947696	.	164	23	100	47.56	102.1	5e-20	46/78	58	55/78	70	0/78	0	+3
c2753_g1_i1	0	0	0	0	0	0	0	0	0	0	0	0	0	0	0	0	0	0	256				No hit
c2758_g1_i1	0	0	0	0	0	0	1	1	0	0	0	0	0	0	0	0.77	0.79	0	286				No hit
c2763_g1_i1	1215	989	1186	815	1167	1212	1134	1310	1128	50.54	42.15	42.88	35.05	44.63	40.3	37.94	40.07	37.79	1915	274	1450	61.46	pper:18784779 uroporphyrinogen decarboxylase	pper:18784779	K01599	392	1	392	100	778.5	9e-223	389/392	99	391/392	99	0/392	0	+1
c2765_g1_i1	0	1	0	0	0	0	3	1	0	0	3.92	0	0	0	0	7.27	2.66	0	222				No hit
c2769_g1_i1	0	0	0	0	2	0	0	0	0	0	0	0	0	1.75	0	0	0	0	299				No hit
c2769_g2_i1	0	0	0	0	0	0	1	0	0	0	0	0	0	0	0	0.31	0	0	404				No hit
c2770_g1_i1	0	0	0	0	0	0	0	0	0	0	0	0	0	0	0	0	0	0	204				No hit
c2771_g1_i1	0	0	0	1	0	0	0	0	0	0	0	0	0.71	0	0	0	0	0	321				No hit
c2772_g1_i1	1	3	0	0	0	0	0	0	0	0.24	0.73	0	0	0	0	0	0	0	526	518	374	27.57	pper:18771966 long chain acyl-CoA synthetase 6, peroxisomal isoform X2	pper:18771966	K01897	691	536	583	6.95	80.9	2e-13	39/48	81	40/48	83	0/48	0	-1
c2773_g1_i1	0	0	0	0	0	0	0	2	0	0	0	0	0	0	0	0	1.08	0	321				No hit
c2774_g1_i1	0	0	0	0	0	0	0	0	0	0	0	0	0	0	0	0	0	0	209				No hit
c2775_g1_i1	2	0	1	3	1	3	3	1	0	2.23	0	0.98	3.26	1.08	2.58	2.44	0.83	0	282	30	282	89.72	pper:18793165 cell division cycle 20.2, cofactor of APC complex	pper:18793165	K03363	448	149	232	18.75	167.5	1e-39	80/84	95	80/84	95	0/84	0	+3
c2776_g1_i1	35	16	31	29	37	61	55	44	42	9.13	4.34	7.06	7.7	9.05	12.58	11.23	8.5	8.74	497	227	497	54.53	pper:18772298 pre-rRNA-processing protein TSR2	pper:18772298	K14800	203	1	90	44.33	174.1	2e-41	87/90	96	88/90	97	0/90	0	+2
c2777_g1_i1	0	0	0	0	0	0	0	0	0	0	0	0	0	0	0	0	0	0	201				No hit
c2781_g1_i1	0	0	0	0	0	0	1	0	0	0	0	0	0	0	0	3.98	0	0	206				No hit
c2782_g1_i1	0	1	0	1	0	2	2	0	0	0	0.21	0	0.21	0	0.32	0.32	0	0	571	462	570	19.09	pper:18791484 F-box protein At2g26160	pper:18791484	.	395	7	42	9.11	73.2	5e-11	36/36	100	36/36	100	0/36	0	+3
c2784_g1_i1	0	0	0	1	0	1	0	0	0	0	0	0	2.71	0	2.18	0	0	0	230				No hit
c2786_g1_i1	0	0	3	0	1	0	0	1	1	0	0	3.89	0	1.44	0	0	1.11	1.14	263				No hit
c2787_g1_i1	0	0	0	0	0	0	1	1	0	0	0	0	0	0	0	0.34	0.33	0	384				No hit
c2789_g1_i1	0	0	0	0	1	0	0	0	0	0	0	0	0	0.46	0	0	0	0	370				No hit
c2790_g1_i1	0	0	0	0	0	0	0	0	0	0	0	0	0	0	0	0	0	0	247				No hit
c2796_g1_i1	0	0	0	1	0	4	0	0	0	0	0	0	0.4	0	1.26	0	0	0	402				No hit
c2797_g1_i1	0	0	0	0	0	0	0	1	0	0	0	0	0	0	0	0	2.45	0	225				No hit
c2799_g1_i1	0	0	0	2	0	0	0	1	0	0	0	0	0.97	0	0	0	0.36	0	371				No hit
c2800_g1_i1	1	0	0	0	0	2	1	1	2	2.25	0	0	0	0	3.39	1.56	1.67	3.39	241				No hit
c2802_g1_i1	0	0	0	0	0	0	0	0	0	0	0	0	0	0	0	0	0	0	201				No hit
c2803_g1_i1	0	0	0	0	0	0	0	0	0	0	0	0	0	0	0	0	0	0	223				No hit
c2805_g1_i1	0	0	0	0	0	0	0	0	0	0	0	0	0	0	0	0	0	0	224				No hit
c2807_g1_i1	0	0	0	0	0	0	0	1	0	0	0	0	0	0	0	0	0.61	0	308				No hit
c2809_g1_i1	0	0	0	0	0	0	0	0	1	0	0	0	0	0	0	0	0	0.4	363				No hit
c2810_g1_i1	1	0	0	1	0	0	0	0	3	0.77	0	0	0.76	0	0	0	0	1.81	314				No hit
c2813_g1_i1	0	0	0	0	0	0	1	0	1	0	0	0	0	0	0	0.86	0	0.91	278	196	88	39.21	mdm:103405872 F-box/LRR-repeat MAX2 homolog A-like	mdm:103405872	.	721	321	356	4.99	56.6	3e-06	27/36	75	29/36	80	0/36	0	-3
c2814_g1_i1	0	0	0	0	0	0	0	1	0	0	0	0	0	0	0	0	2.1	0	231				No hit
c2815_g1_i1	0	0	0	0	1	1	0	2	0	0	0	0	0	0.59	0.48	0	0.93	0	338	2	338	99.7	pper:18782747 7-deoxyloganetin glucosyltransferase	pper:18782747	K21374	486	43	154	23.05	221.5	7e-56	109/112	97	112/112	100	0/112	0	+2
c2816_g1_i1	0	0	1	0	0	1	0	2	0	0	0	0.36	0	0	0.32	0	0.61	0	398				No hit
c2817_g1_i1	4	4	3	5	0	5	2	1	1	1.08	1.12	0.71	1.37	0	1.07	0.42	0.2	0.22	488				No hit
c2820_g1_i1	0	0	0	0	0	0	0	0	0	0	0	0	0	0	0	0	0	0	269				No hit
c2821_g1_i1	0	0	0	0	0	0	0	0	0	0	0	0	0	0	0	0	0	0	213				No hit
c2825_g1_i1	0	1	1	0	0	0	0	0	0	0	6.42	5.07	0	0	0	0	0	0	207				No hit
c2826_g1_i1	0	0	0	0	0	0	0	0	0	0	0	0	0	0	0	0	0	0	226				No hit
c2827_g1_i1	0	0	1	0	0	0	0	0	0	0	0	5.68	0	0	0	0	0	0	204	1	172	84.31	pper:18780103 receptor-like protein 2 isoform X1	pper:18780103	.	717	404	460	7.95	114.8	6e-24	53/57	92	55/57	96	0/57	0	+1
c2828_g1_i1	0	0	0	0	0	0	0	0	0	0	0	0	0	0	0	0	0	0	242				No hit
c2829_g1_i1	0	0	0	0	0	0	0	0	0	0	0	0	0	0	0	0	0	0	219				No hit
c2832_g1_i1	1	2	0	0	0	1	0	0	2	0.47	0.99	0	0	0	0.37	0	0	0.74	376				No hit
c2839_g1_i1	0	0	1	0	0	1	0	1	0	0	0	0.41	0	0	0.37	0	0.35	0	376	9	279	72.07	pxb:103943215 flocculation protein FLO11-like	pxb:103943215	.	430	332	427	22.33	103.6	2e-20	58/97	59	62/97	63	8/97	8	+3
c2840_g1_i1	0	0	0	0	1	0	0	0	0	0	0	0	0	0.57	0	0	0	0	343				No hit
c2842_g1_i1	0	0	2	1	0	0	0	0	1	0	0	3.52	1.92	0	0	0	0	1.53	246	2	74	29.67	hbr:110655813 protein ORANGE, chloroplastic-like isoform X1	hbr:110655813	.	321	298	321	7.48	58.9	4e-07	24/24	100	24/24	100	0/24	0	+2
c2844_g1_i1	0	0	0	0	0	0	1	0	1	0	0	0	0	0	0	0.85	0	0.9	279	279	3	99.28	pper:18779163 pentatricopeptide repeat-containing protein At3g24000, mitochondrial	pper:18779163	.	668	2	93	13.77	177.2	1e-42	90/92	97	90/92	97	0/92	0	-2
c2846_g1_i1	0	0	0	0	3	0	0	1	0	0	0	0	0	1.12	0	0	0.29	0	405				No hit
c2847_g1_i1	0	0	0	3	3	1	1	0	0	0	0	0	0.67	0.61	0.17	0.17	0	0	551				No hit
c2852_g1_i1	0	0	0	0	0	0	0	0	0	0	0	0	0	0	0	0	0	0	214				No hit
c2857_g1_i1	2	1	6	5	1	3	0	3	0	1.2	0.63	3.16	2.99	0.57	1.41	0	1.34	0	342				No hit
c2859_g1_i1	0	0	0	0	0	0	0	0	0	0	0	0	0	0	0	0	0	0	243				No hit
c2861_g1_i1	0	0	1	0	1	0	0	0	0	0	0	0.31	0	0.33	0	0	0	0	426	95	269	41.08	vvi:104878577 uncharacterized LOC104878577	vvi:104878577	.	359	284	341	16.16	63.9	2e-08	32/58	55	39/58	67	0/58	0	+2
c2863_g1_i1	1	1	1	0	1	0	0	3	1	0.18	0.19	0.16	0	0.17	0	0	0.4	0.14	617	3	618	99.84	pper:18772239 uncharacterized protein LOC18772239 isoform X1	pper:18772239	.	1272	1028	1232	16.12	400.2	2e-109	202/205	98	203/205	99	0/205	0	+3
c2866_g1_i1	0	0	0	0	0	0	0	1	0	0	0	0	0	0	0	0	3.18	0	216				No hit
c2867_g1_i1	1	1	0	0	0	0	0	0	0	2.35	2.54	0	0	0	0	0	0	0	239				No hit
c2868_g1_i1	0	0	0	0	0	0	0	0	1	0	0	0	0	0	0	0	0	3.87	210				No hit
c2870_g1_i1	4033	3918	4733	3513	4097	4630	4352	4746	4914	259.17	258.34	264.49	232.99	242.56	237.61	224.34	224.46	254.11	1320	260	719	34.85	fve:101305443 ubiquitin-conjugating enzyme E2 35	fve:101305443	K10580	153	1	153	100	310.8	3e-82	153/153	100	153/153	100	0/153	0	+2
c2871_g1_i1	0	2	2	3	0	0	0	0	0	0	1.22	1.01	1.73	0	0	0	0	0	347				No hit
c2873_g1_i1	1	5	2	4	3	2	0	2	0	0.17	0.89	0.3	0.71	0.48	0.27	0	0.25	0	635	454	55	62.99	pper:18768157 SNF1-related protein kinase regulatory subunit gamma-1	pper:18768157	.	418	287	418	31.58	259.2	6e-67	128/133	96	130/133	97	1/133	0	-3
c2874_g1_i1	1	0	0	0	0	1	0	0	1	0.23	0	0	0	0	0.18	0	0	0.18	533				No hit
c2875_g1_i1	0	0	0	0	0	0	0	0	0	0	0	0	0	0	0	0	0	0	216				No hit
c2878_g1_i1	0	0	0	0	0	0	0	1	0	0	0	0	0	0	0	0	1.04	0	267				No hit
c2882_g1_i1	0	0	0	0	0	0	0	1	0	0	0	0	0	0	0	0	0.93	0	274				No hit
c2883_g1_i1	0	1	0	0	0	0	0	0	0	0	1.28	0	0	0	0	0	0	0	277	1	277	100	pper:109947306 uncharacterized protein LOC109947306	pper:109947306	.	303	208	299	30.36	152.9	2e-35	71/92	77	79/92	85	0/92	0	+1
c2884_g1_i1	92	204	266	171	213	131	124	216	152	6.07	13.82	15.27	11.65	12.96	6.91	6.57	10.49	8.07	1291	136	1072	72.58	pper:18790496 uncharacterized protein LOC18790496	pper:18790496	.	312	1	312	100	602.1	7e-170	304/312	97	308/312	98	0/312	0	+1
c2885_g1_i1	9	23	25	26	15	15	12	15	5	1.41	3.72	3.41	4.18	2.18	1.87	1.49	1.73	0.63	676				No hit
c2886_g1_i1	0	0	0	1	0	0	0	0	0	0	0	0	2.26	0	0	0	0	0	238				No hit
c2894_g1_i1	0	0	0	0	0	1	0	1	1	0	0	0	0	0	0.21	0	0.2	0.21	491				No hit
c2896_g1_i1	7	2	1	2	0	3	6	4	9	9.28	2.85	1.16	2.56	0	3.05	5.73	3.96	9.19	270				No hit
c2897_g1_i1	0	0	0	2	0	0	0	0	0	0	0	0	1.24	0	0	0	0	0	337				No hit
c2898_g1_i1	1	0	0	1	0	1	0	0	0	2.76	0	0	2.58	0	2.08	0	0	0	232				No hit
c2899_g1_i1	0	3	0	5	0	0	0	0	1	0	0.88	0	1.43	0	0	0	0	0.22	478	3	315	65.48	pper:18793221 probable leucine-rich repeat receptor-like protein kinase At2g33170	pper:18793221	.	1137	1019	1120	8.97	192.2	7e-47	97/104	93	98/104	94	2/104	1	+3
c2902_g1_i1	0	0	0	0	3	0	0	0	0	0	0	0	0	7.92	0	0	0	0	233				No hit
c2903_g1_i1	0	0	0	0	0	0	1	2	0	0	0	0	0	0	0	1.69	3.64	0	237				No hit
c2906_g1_i1	3	0	0	0	0	0	1	0	0	5.1	0	0	0	0	0	1.2	0	0	255	1	256	100.39	pper:18776816 molybdenum cofactor sulfurase 3	pper:18776816	.	658	279	363	12.92	174.9	6e-42	83/85	97	84/85	98	0/85	0	+1
c2907_g1_i2	2	5	2	2	4	3	8	4	3	0.16	0.41	0.14	0.17	0.3	0.19	0.51	0.24	0.19	1101	618	36	52.95	pper:18779556 uncharacterized protein LOC18779556	pper:18779556	.	254	79	254	69.29	238.4	2e-60	127/206	61	134/206	65	42/206	20	-2
c2908_g1_i1	0	0	0	0	0	0	0	0	0	0	0	0	0	0	0	0	0	0	204				No hit
c2909_g1_i1	0	0	0	0	0	0	1	0	0	0	0	0	0	0	0	4.12	0	0	205				No hit
c2911_g1_i1	0	0	0	0	0	0	0	0	0	0	0	0	0	0	0	0	0	0	221				No hit
c2912_g1_i1	0	0	0	0	0	0	0	0	0	0	0	0	0	0	0	0	0	0	261				No hit
c2913_g1_i1	0	0	0	0	0	0	0	0	0	0	0	0	0	0	0	0	0	0	268				No hit
c2914_g1_i1	0	1	0	0	1	0	1	0	2	0	0.94	0	0	0.85	0	0.65	0	1.38	301				No hit
c2916_g1_i1	0	0	1	0	0	0	0	1	0	0	0	0.62	0	0	0	0	0.53	0	323				No hit
c2917_g1_i1	0	0	0	0	1	1	0	0	1	0	0	0	0	1.97	1.53	0	0	1.53	246				No hit
c2923_g1_i1	0	0	0	2	0	2	2	2	0	0	0	0	0.88	0	0.69	0.67	0.65	0	387	2	383	98.71	zju:107419167 protein FAR1-RELATED SEQUENCE 5-like	zju:107419167	.	638	378	504	19.91	186	4e-45	85/127	66	104/127	81	0/127	0	+2
c2924_g1_i1	0	0	0	0	0	0	0	0	0	0	0	0	0	0	0	0	0	0	206				No hit
c2925_g1_i1	0	0	0	0	0	1	0	0	1	0	0	0	0	0	0.13	0	0	0.13	663				No hit
c2929_g1_i1	0	0	0	0	0	0	0	0	1	0	0	0	0	0	0	0	0	0.94	276				No hit
c2930_g1_i1	9	1	1	1	2	4	8	3	12	14.27	1.71	1.38	1.52	3.09	4.84	9.02	3.54	14.54	259	2	260	100	pper:18776972 protein argonaute 1	pper:18776972	K11593	1102	563	648	7.8	180.6	1e-43	86/86	100	86/86	100	0/86	0	+2
c2932_g1_i1	0	2	1	3	0	3	0	1	1	0	0.22	0.09	0.33	0	0.25	0	0.08	0.08	892				No hit
c2933_g1_i1	0	0	1	0	0	3	0	2	0	0	0	0.08	0	0	0.23	0	0.14	0	950	638	104	56.32	pper:18778755 protein ENL	pper:18778755	.	369	4	181	48.24	262.7	8e-68	163/178	91	164/178	92	0/178	0	-2
c2935_g1_i1	0	0	0	0	0	0	0	0	0	0	0	0	0	0	0	0	0	0	340				No hit
c2936_g1_i1	0	1	0	0	0	0	0	0	0	0	1.83	0	0	0	0	0	0	0	255	2	137	53.33	mdm:108172152 uncharacterized LOC108172152	mdm:108172152	.	239	192	236	18.83	70.1	2e-10	31/45	68	40/45	88	0/45	0	+2
c2937_g1_i1	1	0	0	1	0	3	0	1	3	0.22	0	0	0.22	0	0.52	0	0.16	0.52	550				No hit
c2938_g1_i1	2	0	3	1	4	2	0	3	1	0.71	0	0.93	0.36	1.33	0.56	0	0.79	0.28	426				No hit
c2943_g1_i1	12609	14986	19164	20488	23864	15598	10128	15934	10651	1189.32	1453.24	1572.97	1990.11	2079.45	1173.23	763.46	1107.23	807.44	972	306	681	38.68	pper:18790356 cysteine proteinase inhibitor B	pper:18790356	K13899	125	1	125	100	251.5	2e-64	125/125	100	125/125	100	0/125	0	+3
c2944_g1_i1	10	14	9	12	12	28	10	6	6	0.9	1.29	0.7	1.11	0.99	2	0.72	0.4	0.43	1010	1	799	79.11	pper:18791026 nucleobase-ascorbate transporter 6	pper:18791026	.	533	268	533	49.91	540.8	2e-151	264/266	99	265/266	99	0/266	0	+1
c2945_g1_i1	0	0	0	4	1	3	2	1	0	0	0	0	2.14	0.51	1.26	0.81	0.4	0	357				No hit
c2947_g1_i1	1222	1295	1506	1068	1261	1504	1157	1038	1190	216.56	237.25	232.69	193.76	208.01	211.7	162.21	135.9	168.93	624	2	395	63.14	pper:18778036 MADS-box protein CMB1	pper:18778036	K09264	251	121	251	52.19	268.9	7e-70	127/131	96	127/131	96	0/131	0	+2
c2949_g1_i1	0	1	2	0	1	2	0	0	2	0	0.19	0.32	0	0.17	0.29	0	0	0.3	608	208	1	34.21	pper:18786176 uncharacterized protein LOC18786176	pper:18786176	.	532	1	69	12.97	71.6	2e-10	34/69	49	43/69	62	0/69	0	-3
c2950_g1_i1	1022	1008	1131	746	975	1600	1556	1425	1405	21.1	21.29	20.28	15.95	18.47	26.43	25.91	21.62	23.38	3627	453	2652	60.66	pper:18781573 cullin-3B	pper:18781573	K03869	733	1	733	100	1349.7	0	732/733	99	733/733	100	0/733	0	+3
c2951_g1_i1	1930	2328	2842	3098	3225	2547	1140	2090	1713	117.87	145.85	150.93	195.32	181.41	124.24	55.87	93.93	84.2	1377	125	986	62.6	pper:18785293 probable aquaporin PIP2-5	pper:18785293	K09872	287	1	287	100	566.6	4e-159	283/287	98	285/287	99	0/287	0	+2
c2952_g1_i1	609	734	828	717	788	1380	838	750	660	14.36	17.71	16.96	17.5	17.06	26.04	15.93	13	12.54	3204	359	2438	64.92	pper:18785267 protein LNK2 isoform X1	pper:18785267	.	692	1	692	100	1356.7	0	671/693	96	678/693	97	1/693	0	+2
c2953_g1_i1	0	1	2	0	0	2	1	2	2	0	0.36	0.61	0	0	0.55	0.27	0.51	0.55	430	2	278	64.42	pxb:103946620 uncharacterized protein LOC103946620	pxb:103946620	.	421	330	421	21.85	134.8	1e-29	67/92	72	77/92	83	0/92	0	+2
c2954_g1_i1	2929	3095	3670	4136	4381	3993	2624	3353	2550	192.46	208.68	209.7	280.44	265.24	209.51	138.28	162.15	134.82	1296	218	830	47.3	pper:18793360 proteasome subunit beta type-2-A	pper:18793360	K02734	204	1	204	100	401.7	2e-109	204/204	100	204/204	100	0/204	0	+2
c2955_g1_i1	28	53	49	34	35	68	55	60	51	1.13	2.19	1.72	1.42	1.3	2.19	1.78	1.78	1.66	1969	220	1690	74.71	pper:18769858 UPF0481 protein At3g47200	pper:18769858	.	483	1	483	100	872.1	6e-251	432/490	88	445/490	90	7/490	1	+1
c2956_g1_i1	878	848	858	655	781	1367	1544	1398	1203	22.21	21.95	18.86	17.15	18.14	27.67	31.48	25.99	24.53	3002	180	2628	81.58	pper:18789049 phosphatidylinositol 3-kinase, root isoform	pper:18789049	K00914	816	1	816	100	1637.1	0	811/816	99	815/816	99	0/816	0	+3
c2957_g1_i1	948	1026	1197	1012	1309	1595	1090	1264	1160	17.46	19.33	19.15	19.3	22.12	23.51	16.2	17.11	17.22	4038	120	1485	33.83	pper:18779791 non-canonical poly(A) RNA polymerase PAPD5	pper:18779791	K03514	540	1	455	84.26	914.4	2e-263	452/455	99	452/455	99	0/455	0	+3
c2958_g1_i1	2	0	0	1	0	0	0	1	0	1.19	0	0	0.59	0	0	0	0.44	0	343	344	2	100	pper:18769799 protein phosphatase 2C 56	pper:18769799	K14497	390	263	376	29.23	230.7	1e-58	113/114	99	114/114	100	0/114	0	-1
c2959_g1_i1	798	730	697	177	229	361	926	1036	949	27.07	25.35	20.54	6.21	7.14	9.79	25.29	25.83	25.93	2297	186	1662	64.3	pper:18772391 protein DETOXIFICATION 27	pper:18772391	K03327	492	1	492	100	968	9e-280	479/492	97	487/492	98	0/492	0	+3
c2961_g1_i1	4764	3991	5584	5403	6506	7113	4365	4793	4607	524.84	452.51	535.52	612.29	663.11	624.42	383.56	389.22	407.66	865	88	637	63.58	pper:18791413 60S ribosomal protein L17-2	pper:18791413	K02880	183	1	183	100	362.5	7e-98	181/183	98	182/183	99	0/183	0	+1
c2962_g1_i1	434	445	513	711	755	712	253	268	238	39.45	41.58	40.58	66.57	63.38	51.62	18.39	17.95	17.39	1000	198	870	67.3	pper:18777133 ras-related protein RABA6a	pper:18777133	.	224	1	224	100	438.7	8e-121	221/224	98	222/224	99	0/224	0	+3
c2963_g1_i1	230	128	144	369	461	736	37	44	47	140.22	82.46	76.97	224.15	268.98	350.31	17.04	20.02	22.57	340	140	341	59.41	pper:18773967 expansin-A4	pper:18773967	.	254	1	67	26.38	144.4	1e-32	66/67	98	67/67	100	0/67	0	+2
c2964_g1_i1	1644	3981	5071	5911	6531	3032	1490	4280	1805	275.35	688.87	740.34	1014.21	1017.31	403.55	197.66	529.44	242.27	647	242	380	21.48	pper:18771982 protein transport protein Sec61 subunit beta	pper:18771982	K09481	108	63	108	42.59	97.8	2e-18	46/46	100	46/46	100	0/46	0	+2
c2965_g1_i1	0	0	0	3	0	1	0	1	0	0	0	0	2.05	0	0.54	0	0.51	0	326				No hit
c2966_g1_i2	593	730	800	976	993	786	540	715	576	31.38	39.61	36.81	53.35	48.37	33.24	22.96	27.84	24.54	1554	694	1126	27.86	pper:18778641 uncharacterized protein LOC18778641	pper:18778641	.	144	1	144	100	290.4	6e-76	142/144	98	144/144	100	0/144	0	+1
c2968_g1_i1	10	23	28	63	50	34	3	23	5	2.03	4.84	4.97	13.09	9.49	5.49	0.48	3.46	0.81	573				No hit
c2969_g1_i1	0	0	0	0	0	1	0	0	2	0	0	0	0	0	0.32	0	0	0.65	399	78	363	71.68	pper:18769847 disease resistance RPP13-like protein 4	pper:18769847	.	636	267	361	14.94	152.9	4e-35	70/95	73	83/95	87	0/95	0	+3
c2970_g1_i1	522	646	828	454	389	607	1178	1143	1044	50.46	64.21	69.65	45.19	34.74	46.78	90.97	81.4	81.1	954	216	663	46.96	pper:18789752 uncharacterized protein LOC18789752	pper:18789752	.	149	1	149	100	280	5e-73	146/149	97	146/149	97	0/149	0	+3
c2972_g1_i1	58	110	94	152	128	137	62	65	93	7.74	15.13	10.92	20.83	15.83	14.55	6.58	6.4	9.96	754				No hit
c2973_g1_i1	2247	2152	2751	2361	2660	2845	2447	2787	2448	245.62	242.09	261.77	265.49	268.98	247.81	213.37	224.55	214.94	870	159	606	51.49	pper:18778083 calmodulin	pper:18778083	K02183	149	1	149	100	188.7	1e-45	146/149	97	146/149	97	0/149	0	+3
c2974_g1_i1	827	938	1005	918	1207	1830	828	846	895	34.83	40.48	36.79	39.97	46.74	61.62	28.05	26.21	30.36	1894	161	1502	70.86	pper:18785887 protein TIC 40, chloroplastic	pper:18785887	.	447	1	447	100	811.6	9e-233	443/447	99	445/447	99	0/447	0	+2
c2976_g1_i1	4699	5734	6891	7044	9165	5946	3540	5016	3534	508.89	639.02	649.62	784.81	918.11	513.16	305.86	400.39	307.43	876	187	502	36.07	pper:18778723 60S ribosomal protein L44	pper:18778723	K02929	105	1	105	100	224.2	3e-56	105/105	100	105/105	100	0/105	0	+1
c2977_g1_i1	0	0	7	8	6	7	0	4	1	0	0	8.12	10.25	7.73	7.12	0	3.96	1.02	270				No hit
c2977_g2_i1	0	0	0	0	0	0	0	0	0	0	0	0	0	0	0	0	0	0	204				No hit
c2977_g3_i1	13138	9614	10893	5160	5943	9125	17604	16899	17054	554.39	415.64	399.51	225.07	230.58	307.82	597.51	524.4	579.59	1891	320	1616	68.59	pper:18784724 pyruvate dehydrogenase E1 component subunit alpha-3, chloroplastic	pper:18784724	K00161	432	1	432	100	870.9	1e-250	430/432	99	430/432	99	0/432	0	+2
c2978_g1_i1	12237	10686	12136	9050	11405	12639	11255	13123	11489	709.11	635.08	611.45	541.48	608.53	585.06	523.58	559.53	535.87	1439	230	668	30.51	pper:18769480 ubiquitin-conjugating enzyme E2 variant 1D	pper:18769480	K10704	146	1	146	100	311.2	3e-82	146/146	100	146/146	100	0/146	0	+2
c2979_g1_i1	12454	10891	11546	6418	8006	12582	16378	16767	16823	439.61	393.69	354.17	234.3	259.67	355.17	465.41	435.14	478.4	2216	101	1823	77.75	pper:18769601 leucine aminopeptidase 1	pper:18769601	K01255	574	1	574	100	1100.5	0	569/574	99	571/574	99	0/574	0	+2
c2980_g1_i1	0	0	0	0	0	0	0	0	0	0	0	0	0	0	0	0	0	0	236				No hit
c2981_g1_i1	18	70	71	70	99	40	3	90	11	3.11	12.51	10.7	12.39	15.92	5.49	0.41	11.49	1.52	634	105	357	39.91	pper:18770428 uncharacterized protein LOC18770428	pper:18770428	.	104	21	104	80.77	166.8	4e-39	82/84	97	83/84	98	0/84	0	+3
c2982_g1_i1	0	0	0	3	4	2	0	0	0	0	0	0	0.42	0.5	0.22	0	0	0	744	609	96	69.09	pper:18771206 uncharacterized protein LOC18771206	pper:18771206	K03787	392	1	135	34.44	239.2	7e-61	132/171	77	134/171	78	36/171	21	-2
c2983_g1_i1	9	5	3	3	11	10	1	5	1	3.2	1.86	0.93	1.08	3.69	2.8	0.28	1.32	0.28	425	2	425	99.76	mdm:103426386 heat shock cognate 70 kDa protein-like	mdm:103426386	K03283	391	109	248	35.81	238.8	5e-61	124/141	87	130/141	92	1/141	0	+2
c2983_g2_i1	110	150	172	249	290	181	50	63	40	11.82	16.59	16.09	27.53	28.83	15.5	4.29	4.99	3.45	881	214	430	24.63	pxb:103935290 heat shock cognate 70 kDa protein-like	pxb:103935290	K03283	529	1	70	13.23	114.8	2e-23	56/72	77	62/72	86	2/72	2	+1
c2984_g1_i1	3582	3881	4947	4164	5035	3906	2813	4069	3263	259.95	289.14	312.25	311.68	336.89	226.28	163.58	217.38	190.48	1195	374	803	35.98	pper:18793090 NADH dehydrogenase [ubiquinone] 1 alpha subcomplex subunit 13-A	pper:18793090	K11353	143	1	143	100	297	5e-78	142/143	99	143/143	100	0/143	0	+2
c2985_g1_i1	1413	1403	1492	933	1263	1948	1989	1938	1763	80.29	81.76	73.71	54.74	66.07	88.43	90.74	81.02	80.63	1463	241	964	49.49	pper:18786006 homeobox-leucine zipper protein ATHB-12	pper:18786006	K09338	241	1	241	100	476.5	5e-132	238/241	98	239/241	99	0/241	0	+1
c2987_g1_i1	0	0	0	1	0	0	1	0	0	0	0	0	0.66	0	0	0.5	0	0	330	3	330	99.39	pper:18792121 putative pentatricopeptide repeat-containing protein At3g23330	pper:18792121	.	812	380	488	13.42	224.9	6e-57	109/109	100	109/109	100	0/109	0	+3
c2988_g1_i1	0	2	0	0	0	0	0	0	1	0	0.67	0	0	0	0	0	0	0.25	447				No hit
c2989_g1_i1	0	1	1	0	0	1	0	0	0	0	1.68	1.36	0	0	1.19	0	0	0	260				No hit
c2990_g1_i1	0	1	0	1	0	1	0	0	0	0	0.33	0	0.32	0	0.25	0	0	0	449				No hit
c2991_g1_i1	0	0	0	0	0	0	3	0	0	0	0	0	0	0	0	1.94	0	0	302				No hit
c2993_g1_i1	0	0	0	1	0	0	1	1	1	0	0	0	0.94	0	0	0.71	0.72	0.75	294				No hit
c2994_g1_i1	3	10	4	20	18	19	4	4	8	0.12	0.42	0.14	0.85	0.68	0.62	0.13	0.12	0.26	1944	839	1817	50.36	pper:9978759 rpoA, PrpeC_p054; RNA polymerase alpha subunit	pper:9978759	K03040	326	1	326	100	649	8e-184	324/326	99	324/326	99	0/326	0	+2
c2995_g1_i1	1	0	0	3	2	4	3	0	0	0.19	0	0	0.59	0.36	0.61	0.46	0	0	592				No hit
c2997_g1_i1	2	0	0	0	0	3	0	1	0	1.01	0	0	0	0	1.19	0	0.38	0	365				No hit
c2999_g1_i1	0	0	0	0	0	0	0	0	0	0	0	0	0	0	0	0	0	0	333				No hit
c3000_g1_i1	0	0	0	0	0	0	0	0	0	0	0	0	0	0	0	0	0	0	213				No hit
c3001_g1_i1	0	0	0	0	3	2	0	0	1	0	0	0	0	1.33	0.73	0	0	0.37	377				No hit
c3002_g1_i1	0	0	0	0	0	0	0	0	0	0	0	0	0	0	0	0	0	0	276				No hit
c3003_g1_i1	0	0	0	2	0	0	0	1	0	0	0	0	1.35	0	0	0	0.51	0	327				No hit
c3004_g1_i1	0	0	2	0	2	0	0	1	0	0	0	1.59	0	1.75	0	0	0.68	0	299	3	300	99.67	pper:109949937 pentatricopeptide repeat-containing protein At5g08305	pper:109949937	.	543	16	114	18.23	193	2e-47	95/99	95	98/99	98	0/99	0	+3
c3005_g1_i1	0	0	0	0	1	0	0	0	0	0	0	0	0	0.73	0	0	0	0	316				No hit
c3006_g1_i1	0	0	0	0	0	1	0	5	1	0	0	0	0	0	0.1	0	0.47	0.1	780				No hit
c3007_g1_i1	0	7	7	23	19	11	0	3	0	0	7.43	6.11	22.4	18.29	8.46	0	2.23	0	291	2	119	40.55	pper:18783507 chlorophyll a-b binding protein of LHCII type 1	pper:18783507	K08912	267	229	267	14.61	85.9	4e-15	39/39	100	39/39	100	0/39	0	+2
c3009_g1_i1	2	1	2	0	1	1	3	9	3	1.06	0.56	0.93	0	0.51	0.42	1.21	3.56	1.26	358				No hit
c3011_g1_i1	2	2	1	2	2	2	0	1	1	0.24	0.25	0.11	0.25	0.23	0.19	0	0.09	0.1	805	3	804	99.63	pper:18772128 uncharacterized protein LOC18772128	pper:18772128	.	796	501	767	33.54	515.8	4e-144	263/267	98	265/267	99	0/267	0	+3
c3012_g1_i1	0	0	0	0	2	0	0	1	1	0	0	0	0	0.47	0	0	0.19	0.2	506	25	325	59.49	zju:107410949 probable serine/threonine-protein kinase At5g41260 isoform X1	zju:107410949	K14500	491	8	101	19.14	120.2	3e-25	63/100	63	73/100	73	6/100	6	+1
c3013_g1_i1	1	2	0	1	3	0	0	0	0	0.13	0.26	0	0.13	0.35	0	0	0	0	781	18	780	97.7	pper:18769844 uncharacterized protein LOC18769844 isoform X3	pper:18769844	.	551	1	254	46.1	455.7	5e-126	241/254	94	246/254	96	0/254	0	+3
c3015_g1_i2	24	33	33	19	22	18	19	36	22	2.19	3.1	2.62	1.79	1.85	1.31	1.39	2.42	1.61	997				No hit
c3016_g1_i1	1	0	0	0	0	0	4	4	0	0.22	0	0	0	0	0	0.7	0.66	0	542				No hit
c3017_g1_i1	432	401	436	396	431	559	482	486	532	49.86	47.65	43.81	47	46.05	51.4	44.35	41.36	49.31	836	49	532	57.89	pper:18784564 uncharacterized protein LOC18784564 isoform X1	pper:18784564	.	284	124	284	56.69	201.8	1e-49	154/161	95	154/161	95	0/161	0	+1
c3018_g1_i1	81	106	123	121	110	147	95	101	68	4.4	5.91	5.81	6.79	5.5	6.38	4.15	4.04	2.98	1519	507	1290	51.61	pper:18777426 N-acetylglucosaminyl-phosphatidylinositol de-N-acetylase isoform X1	pper:18777426	K03434	261	1	261	100	523.9	3e-146	254/261	97	255/261	97	0/261	0	+3
c3019_g1_i1	0	0	0	0	0	0	0	0	0	0	0	0	0	0	0	0	0	0	204				No hit
c3020_g1_i1	0	0	0	2	0	2	0	0	0	0	0	0	0.94	0	0.74	0	0	0	376				No hit
c3021_g1_i1	0	1	3	1	0	2	1	1	0	0	0.17	0.43	0.17	0	0.26	0.13	0.12	0	650	373	133	37.08	mdm:103441907 uncharacterized LOC103441907	mdm:103441907	.	328	159	239	24.7	98.6	1e-18	45/81	55	58/81	71	1/81	1	-3
c3022_g1_i1	0	0	2	0	0	2	0	1	0	0	0	1.55	0	0	1.37	0	0.66	0	301				No hit
c3023_g1_i1	0	0	0	1	2	1	0	0	0	0	0	0	0.33	0.61	0.26	0	0	0	444				No hit
c3024_g1_i1	0	1	1	1	2	4	0	4	2	0	0.26	0.22	0.26	0.47	0.79	0	0.74	0.4	508				No hit
c3025_g1_i1	2	0	1	0	1	3	0	1	0	0.44	0	0.19	0	0.21	0.53	0	0.16	0	544				No hit
c3026_g1_i1	0	0	0	0	0	1	0	0	0	0	0	0	0	0	3.53	0	0	0	213				No hit
c3027_g1_i2	0	0	0	0	0	0	0	0	0	0	0	0	0	0	0	0	0	0	330	326	5	97.58	pper:18792393 transcription initiation factor TFIID subunit 1 isoform X1	pper:18792393	K03125	1898	1353	1465	5.95	167.9	9e-40	85/114	74	93/114	81	8/114	7	-3
c3028_g1_i1	2	1	0	2	0	4	14	6	1	0.13	0.07	0	0.14	0	0.21	0.74	0.29	0.05	1294	201	1266	82.38	pper:18784207 F-box/kelch-repeat protein At1g80440	pper:18784207	.	355	1	355	100	737.6	1e-210	343/355	96	350/355	98	0/355	0	+3
c3030_g1_i1	0	0	0	0	0	0	0	0	0	0	0	0	0	0	0	0	0	0	335				No hit
c3031_g1_i1	0	0	3	0	1	2	0	0	1	0	0	1.1	0	0.4	0.66	0	0	0.33	395	2	149	37.47	vra:106777218 calmodulin-like protein 1	vra:106777218	K13448	188	63	111	26.06	69.3	5e-10	32/49	65	39/49	79	0/49	0	+2
c3034_g1_i1	0	0	0	0	0	1	0	1	0	0	0	0	0	0	0.31	0	0.3	0	403				No hit
c3035_g1_i1	0	0	0	2	0	0	0	0	0	0	0	0	0.85	0	0	0	0	0	394	3	204	51.27	pper:18788526 pentatricopeptide repeat-containing protein At2g01740	pper:18788526	K17964	899	378	444	7.45	141.7	8e-32	65/67	97	66/67	98	0/67	0	+3
c3035_g2_i1	0	0	0	0	2	1	0	0	0	0	0	0	0	0.77	0.32	0	0	0	400	3	99	24.25	pper:18788526 pentatricopeptide repeat-containing protein At2g01740	pper:18788526	K17964	899	378	409	3.56	68.6	9e-10	31/32	96	31/32	96	0/32	0	+3
c3036_g1_i1	0	0	0	0	0	0	0	0	0	0	0	0	0	0	0	0	0	0	237	238	1	100.42	cpap:110824418 LOW QUALITY PROTEIN: uncharacterized protein LOC110824418	cpap:110824418	.	197	120	191	36.55	66.2	3e-09	47/83	56	49/83	59	15/83	18	-1
c3037_g1_i1	1	0	0	0	0	0	0	0	0	1.37	0	0	0	0	0	0	0	0	268				No hit
c3038_g1_i1	0	0	0	4	1	6	0	1	0	0	0	0	0.66	0.15	0.77	0	0.12	0	661				No hit
c3040_g1_i1	1	1	0	4	3	1	1	1	2	0.13	0.14	0	0.55	0.37	0.11	0.11	0.1	0.21	753	598	364	31.21	mdm:103434147 heat shock cognate 70 kDa protein-like	mdm:103434147	K03283	528	1	73	13.83	117.1	4e-24	57/78	73	64/78	82	5/78	6	-1
c3043_g1_i1	27	13	15	11	23	43	13	7	7	6.49	3.24	3.15	2.69	5.17	8.18	2.45	1.25	1.34	520				No hit
c3046_g1_i1	0	0	1	0	0	0	0	0	0	0	0	0.53	0	0	0	0	0	0	340				No hit
c3047_g1_i1	1	0	1	0	0	1	1	1	5	0.11	0	0.09	0	0	0.08	0.08	0.08	0.42	894				No hit
c3049_g1_i1	361	404	443	463	570	565	314	360	294	34.47	39.66	36.81	45.52	50.28	43.02	23.96	25.32	22.56	963	174	714	56.18	pper:18787475 peptidyl-prolyl cis-trans isomerase CYP22	pper:18787475	K09567	195	16	195	92.31	386	6e-105	180/180	100	180/180	100	0/180	0	+3
c3050_g1_i1	2	0	0	3	2	0	0	0	1	0.59	0	0	0.9	0.56	0	0	0	0.24	465				No hit
c3054_g1_i1	1409	816	740	905	1374	5110	1149	855	1300	66.32	39.36	30.27	44.01	59.48	192.22	43.47	29.6	49.27	1719	328	1558	71.61	pper:109950176 leucine-rich repeat extensin-like protein 4 isoform X1	pper:109950176	.	833	1	410	49.22	372.5	1e-100	380/410	92	381/410	92	0/410	0	+1
c3055_g1_i1	62	76	92	41	72	102	145	108	140	30.67	39.55	39.88	20.34	33.91	39.55	54.78	39.81	54.79	368	1	118	32.07	mdm:103446809 uncharacterized LOC103446809	mdm:103446809	.	201	51	91	20.4	70.9	2e-10	34/41	82	35/41	85	2/41	4	+1
c3056_g1_i1	0	0	0	0	0	0	0	0	0	0	0	0	0	0	0	0	0	0	230				No hit
c3057_g1_i1	1	0	0	0	0	2	0	0	0	0.69	0	0	0	0	1.07	0	0	0	326				No hit
c3058_g1_i1	6	5	1	3	3	4	2	2	3	0.6	0.51	0.09	0.31	0.28	0.32	0.16	0.15	0.24	929				No hit
c3059_g1_i1	0	0	1	0	0	0	0	0	0	0	0	0.33	0	0	0	0	0	0	413				No hit
c3060_g1_i1	4	2	10	8	15	16	4	14	8	14.42	7.84	31.21	26.6	53.04	43.04	9.69	37.27	21.4	222	2	140	62.61	pxb:103927994 uncharacterized protein LOC103927994	pxb:103927994	.	124	79	124	37.1	61.6	6e-08	29/46	63	37/46	80	0/46	0	+2
c3061_g1_i1	0	0	1	0	0	0	1	0	1	0	0	0.17	0	0	0	0.15	0	0.15	592				No hit
c3063_g1_i1	3	0	0	2	1	3	0	1	0	0.51	0	0	0.35	0.16	0.41	0	0.13	0	641				No hit
c3064_g1_i1	1	1	0	0	0	2	0	0	0	0.24	0.25	0	0	0	0.38	0	0	0	524				No hit
c3065_g1_i1	2	2	5	10	13	13	0	0	0	0.15	0.16	0.33	0.79	0.92	0.8	0	0	0	1143	121	1144	89.59	pper:18772844 probable transcription factor At5g28040	pper:18772844	.	373	1	342	91.69	538.1	1e-150	305/345	88	312/345	90	7/345	2	+1
c3066_g1_i1	2	5	3	1	1	5	5	4	2	0.31	0.79	0.4	0.16	0.14	0.61	0.61	0.45	0.24	688	2	347	50.29	mdm:103401319 probable disease resistance protein At5g66900	mdm:103401319	.	601	140	254	19.13	152.5	8e-35	71/115	61	90/115	78	0/115	0	+2
c3068_g1_i1	0	0	0	0	0	0	2	1	0	0	0	0	0	0	0	0.66	0.32	0	389				No hit
c3071_g1_i2	0	0	0	1	0	0	0	0	1	0	0	0	0.49	0	0	0	0	0.38	371				No hit
c3072_g1_i1	0	0	0	3	2	4	0	1	1	0	0	0	0.47	0.28	0.48	0	0.11	0.12	689	3	690	99.85	pper:18783584 LOW QUALITY PROTEIN: type I inositol polyphosphate 5-phosphatase 4	pper:18783584	.	477	124	338	45.07	431	1e-118	209/229	91	210/229	91	14/229	6	+3
c3073_g1_i1	0	0	0	0	0	0	0	0	0	0	0	0	0	0	0	0	0	0	237	6	186	76.37	pper:18775558 receptor-like protein 12 isoform X1	pper:18775558	.	1019	343	402	5.89	87.4	1e-15	42/60	70	49/60	81	0/60	0	+3
c3074_g1_i1	0	0	0	0	0	0	2	0	0	0	0	0	0	0	0	1.48	0	0	290	287	122	57.24	pper:18774009 agamous-like MADS-box protein AGL80 isoform X1	pper:18774009	.	249	192	248	22.89	115.5	5e-24	52/57	91	54/57	94	2/57	3	-2
c3075_g1_i1	23	22	34	72	78	155	18	9	14	0.94	0.93	1.21	3.06	2.95	5.09	0.59	0.27	0.46	1936	29	1784	90.7	pper:18788612 serine/threonine-protein kinase STN7, chloroplastic	pper:18788612	.	585	1	585	100	1161.4	0	579/585	98	583/585	99	0/585	0	+2
c3077_g1_i1	0	0	1	0	0	0	1	1	0	0	0	0.99	0	0	0	0.82	0.85	0	281	5	188	65.48	pper:18775323 acid phosphatase 1	pper:18775323	.	258	198	258	23.64	122.9	3e-26	55/61	90	59/61	96	0/61	0	+2
c3078_g1_i1	208	215	227	478	534	703	110	106	116	15.71	16.68	14.92	37.23	37.2	42.38	6.66	5.9	7.05	1157	312	867	48.06	pper:18774218 protein YLS3	pper:18774218	.	185	1	185	100	344.4	3e-92	172/185	92	176/185	95	0/185	0	+3
c3080_g1_i1	529	651	685	530	625	1063	907	837	750	16.68	21.01	18.76	17.28	18.1	26.8	23.03	19.4	19.05	2454	24	2070	83.41	pper:18769117 ribosome biogenesis protein BOP1 homolog	pper:18769117	K14824	683	1	683	100	1273.5	0	672/683	98	676/683	98	1/683	0	+3
c3082_g1_i1	1	0	1	0	0	0	0	0	0	0.34	0	0.29	0	0	0	0	0	0	436				No hit
c3083_g1_i1	1381	1933	2204	1719	2166	2533	2007	1847	1960	132.22	190.28	183.62	169.46	191.6	193.37	153.53	130.28	150.81	961	237	660	44.12	pper:18783869 multiprotein-bridging factor 1a	pper:18783869	K03627	141	1	141	100	271.6	2e-70	141/141	100	141/141	100	0/141	0	+3
c3084_g1_i1	165	199	180	224	271	386	153	171	165	16.24	20.14	15.42	22.7	24.65	30.29	12.03	12.4	13.05	941	2	623	66.1	pper:18766423 uncharacterized protein LOC18766423	pper:18766423	.	662	456	662	31.27	419.9	4e-115	206/207	99	206/207	99	0/207	0	+2
c3085_g1_i1	474	298	350	325	375	523	433	378	446	96.97	63.14	62.47	67.94	71.59	84.88	69.85	57.19	73.01	571	2	572	100	pxb:103962595 40S ribosomal protein S8	pxb:103962595	K02995	221	22	211	85.97	325.1	8e-87	164/190	86	165/190	86	0/190	0	+2
c3086_g1_i1	300	268	254	234	280	734	499	421	460	5.51	5.04	4.05	4.45	4.72	10.79	7.4	5.68	6.81	4047	124	3994	95.65	pper:18785821 uncharacterized protein LOC18785821	pper:18785821	.	1341	1	1286	95.9	2160.2	0	1159/1290	89	1171/1290	90	4/1290	0	+1
c3088_g1_i1	207	400	559	740	518	359	179	373	183	70.33	141.91	166.13	254.54	166.02	96.18	47.2	94.11	49.49	434				No hit
c3090_g1_i1	7	8	11	19	31	11	6	14	5	0.73	0.86	1	2.05	3	0.92	0.5	1.08	0.42	898	57	729	74.94	pper:18788336 deoxyuridine 5'-triphosphate nucleotidohydrolase	pper:18788336	K01520	223	1	223	100	406	5e-111	208/224	92	214/224	95	1/224	0	+3
c3091_g1_i2	1	1	1	5	3	1	0	1	0	0.13	0.14	0.12	0.68	0.37	0.11	0	0.1	0	757	64	547	63.94	ini:109163426 cysteine-rich repeat secretory protein 38-like	ini:109163426	.	246	4	155	61.79	82.4	1e-13	56/162	34	74/162	45	11/162	6	+1
c3093_g1_i1	178	135	187	286	342	456	167	153	126	11.84	9.21	10.82	19.63	20.96	24.22	8.91	7.49	6.74	1283	164	938	60.41	pper:18788947 random slug protein 5	pper:18788947	.	262	5	262	98.47	487.3	3e-135	255/258	98	256/258	99	0/258	0	+2
c3095_g1_i1	0	0	0	0	0	0	0	0	0	0	0	0	0	0	0	0	0	0	214				No hit
c3097_g1_i1	80	186	242	1910	1815	896	29	55	13	13.63	32.74	35.93	333.22	287.59	121.26	3.91	6.92	1.77	640	159	381	34.84	pper:18783979 uncharacterized protein LOC18783979	pper:18783979	.	74	1	74	100	162.2	1e-37	73/74	98	74/74	100	0/74	0	+3
c3098_g1_i1	0	0	0	2	0	0	1	1	0	0	0	0	0.83	0	0	0.32	0.31	0	397				No hit
c3099_g1_i1	2499	4213	5153	5825	6306	3677	2807	3736	2970	178.58	309.06	320.27	429.38	415.44	209.77	160.76	196.53	170.74	1210	99	402	25.12	pper:18789070 selenoprotein K	pper:18789070	.	101	1	101	100	167.2	6e-39	101/101	100	101/101	100	0/101	0	+3
c3100_g1_i1	415	434	545	643	712	545	361	488	400	30.43	32.67	34.76	48.63	48.14	31.9	21.21	26.34	23.59	1185	284	968	57.81	pper:18787664 F-box protein SKIP5	pper:18787664	.	261	34	261	87.36	466.8	3e-129	227/228	99	228/228	100	0/228	0	+2
c3101_g1_i1	4	3	8	5	0	4	1	1	2	8.98	7.28	15.63	10.58	0	6.79	1.56	1.67	3.39	241				No hit
c3102_g1_i1	11	27	16	82	56	119	10	19	16	0.79	1.99	1	6.08	3.71	6.82	0.58	1	0.92	1205	2	833	69.05	pper:109947196 LEAF RUST 10 DISEASE-RESISTANCE LOCUS RECEPTOR-LIKE PROTEIN KINASE-like 2.2	pper:109947196	.	706	430	706	39.24	542.7	5e-152	270/277	97	273/277	98	0/277	0	+2
c3103_g1_i1	165	166	166	279	340	602	50	50	45	21.48	22.27	18.82	37.31	41.03	62.4	5.18	4.8	4.7	767	2	749	97.52	pper:18767488 2-methyl-6-phytyl-1,4-hydroquinone methyltransferase, chloroplastic	pper:18767488	K12502	342	94	342	72.81	516.2	3e-144	244/249	97	247/249	99	0/249	0	+2
c3104_g1_i1	53	69	90	89	77	86	80	66	64	12.69	17.15	18.81	21.72	17.26	16.31	15.04	11.7	12.25	521	1	202	38.77	pper:18768238 cyclic nucleotide-gated ion channel 1 isoform X3	pper:18768238	.	935	416	482	7.17	126.7	4e-27	61/67	91	62/67	92	0/67	0	+1
c3105_g1_i1	1	0	2	5	0	2	2	1	0	0.36	0	0.62	1.8	0	0.56	0.55	0.26	0	425				No hit
c3106_g1_i1	0	1	0	0	2	0	0	0	1	0	0.1	0	0	0.17	0	0	0	0.07	981	715	1	72.88	pper:18772896 tubulin-folding cofactor C	pper:18772896	K21766	354	1	238	67.23	456.8	3e-126	233/238	97	235/238	98	0/238	0	-1
c3107_g1_i1	271	261	269	341	505	578	231	200	217	62.14	62.08	53.84	79.75	108.28	105.01	41.64	33.94	39.78	534	117	534	78.28	pper:18783646 60S ribosomal protein L28-2	pper:18783646	K02903	150	1	139	92.67	272.3	5e-71	139/139	100	139/139	100	0/139	0	+3
c3108_g1_i1	0	0	2	0	5	1	0	0	1	0	0	0.83	0	2.26	0.37	0	0	0.38	374				No hit
c3109_g1_i1	1	0	1	2	6	4	0	0	0	0.07	0	0.06	0.15	0.41	0.24	0	0	0	1171	2	605	51.58	pper:18769533 cytochrome P450 734A1	pper:18769533	K15639	532	332	532	37.78	400.6	3e-109	198/201	98	199/201	99	0/201	0	+2
c3110_g1_i1	0	0	0	0	0	0	0	0	0	0	0	0	0	0	0	0	0	0	225				No hit
c3111_g1_i1	808	961	1118	1016	1125	1013	637	920	700	45.4	55.37	54.61	58.95	58.19	45.47	28.74	38.03	31.66	1477	676	1051	25.46	pper:18787332 acyl carrier protein 1, mitochondrial	pper:18787332	K03955	125	1	125	100	252.7	1e-64	125/125	100	125/125	100	0/125	0	+1
c3112_g1_i1	13	27	38	16	12	5	11	23	14	1.83	3.92	4.66	2.31	1.57	0.56	1.23	2.39	1.58	727				No hit
c3113_g1_i1	319	306	359	454	515	691	247	193	197	19.4	19.09	18.98	28.5	28.84	33.56	12.05	8.64	9.64	1382	413	647	17	pper:109950233 glutamic acid-rich protein	pper:109950233	.	172	1	78	45.35	146.4	1e-32	74/78	94	76/78	97	0/78	0	+2
c3115_g1_i1	462	355	370	245	319	533	440	447	385	75.93	60.27	53	41.26	48.74	69.62	57.3	54.25	50.71	655	2	656	100	pper:18775332 capsanthin/capsorubin synthase, chromoplastic	pper:18775332	K14593	497	106	323	43.86	454.9	7e-126	217/218	99	217/218	99	0/218	0	+2
c3117_g1_i1	1347	1645	2139	2027	2221	1463	1176	1476	1323	154.21	193.87	213.19	238.63	235.33	133.43	107.33	124.57	121.63	841	103	493	46.49	pper:18786693 uncharacterized protein LOC18786693	pper:18786693	.	130	1	130	100	250.8	3e-64	130/130	100	130/130	100	0/130	0	+1
c3119_g1_i1	0	0	0	0	0	0	1	1	0	0	0	0	0	0	0	0.74	0.75	0	290				No hit
c3120_g1_i1	0	0	0	0	0	0	0	0	0	0	0	0	0	0	0	0	0	0	395				No hit
c3123_g1_i1	793	1088	1304	672	967	729	1028	1423	1102	73.32	103.41	104.91	63.99	82.58	53.75	75.98	96.92	81.9	987	157	625	47.52	pper:18770306 superoxide dismutase [Cu-Zn] 2	pper:18770306	K04565	156	1	156	100	320.5	3e-85	154/156	98	155/156	99	0/156	0	+1
c3124_g1_i1	4	0	1	6	0	0	3	3	0	0.51	0	0.11	0.78	0	0	0.3	0.28	0	782				No hit
c3125_g1_i1	0	2	2	0	1	4	3	0	2	0	0.55	0.46	0	0.25	0.83	0.62	0	0.42	494				No hit
c3128_g1_i1	11	11	14	12	8	5	10	12	9	8.08	8.57	9.02	8.73	5.65	2.86	5.49	6.58	5.18	319				No hit
c3129_g1_i1	0	0	0	1	1	0	0	0	1	0	0	0	0.91	0.89	0	0	0	0.72	297				No hit
c3131_g1_i1	0	0	0	0	0	0	0	0	0	0	0	0	0	0	0	0	0	0	243				No hit
c3132_g1_i1	0	0	0	0	0	0	0	0	0	0	0	0	0	0	0	0	0	0	255				No hit
c3134_g1_i1	41	61	54	14	17	14	147	146	187	2.8	4.28	3.21	0.99	1.07	0.76	8.06	7.35	10.29	1254	243	765	41.71	pper:18767596 nuclear transcription factor Y subunit B-5	pper:18767596	K08065	176	1	176	100	328.2	2e-87	165/176	93	167/176	94	2/176	1	+3
c3135_g1_i1	875	945	1218	1506	1607	1154	553	918	682	61.04	67.66	73.89	108.38	103.33	64.27	30.92	47.14	38.27	1234	492	1197	57.21	pper:18789350 uncharacterized protein LOC18789350	pper:18789350	.	235	1	235	100	414.8	2e-113	231/235	98	231/235	98	0/235	0	+3
c3136_g1_i1	13	19	21	24	16	9	11	6	7	1.52	2.29	2.14	2.89	1.73	0.84	1.03	0.52	0.66	828	166	4	19.69	bvg:104896118 serine/threonine-protein phosphatase 7	bvg:104896118	K04460	447	258	311	12.08	90.1	6e-16	40/54	74	46/54	85	0/54	0	-1
c3137_g1_i1	24	47	48	29	22	37	48	43	78	2.78	5.6	4.84	3.45	2.36	3.41	4.43	3.67	7.25	834				No hit
c3139_g1_i1	0	0	0	0	0	0	1	0	1	0	0	0	0	0	0	0.87	0	0.92	277				No hit
c3141_g1_i1	0	0	0	0	0	1	0	0	0	0	0	0	0	0	1.89	0	0	0	236				No hit
c3142_g1_i1	3	4	5	6	5	8	6	6	9	0.36	0.5	0.53	0.75	0.56	0.77	0.58	0.54	0.88	805				No hit
c3143_g1_i1	0	1	3	0	1	0	0	0	0	0	1.36	3.33	0	1.23	0	0	0	0	273				No hit
c3145_g1_i1	125	121	149	110	117	132	128	162	144	5.24	5.2	5.43	4.77	4.51	4.42	4.32	4.99	4.86	1902	422	1478	55.57	pper:18777239 surfeit locus protein 1	pper:18777239	K14998	352	1	352	100	708.4	1e-201	347/352	98	348/352	98	0/352	0	+2
c3146_g1_i1	0	0	0	0	0	1	0	0	0	0	0	0	0	0	0.93	0	0	0	276				No hit
c3148_g1_i1	0	1	0	3	0	1	0	0	2	0	2.66	0	6.91	0	1.85	0	0	3.69	237				No hit
c3149_g1_i1	0	0	0	0	0	0	0	0	0	0	0	0	0	0	0	0	0	0	201				No hit
c3151_g1_i1	0	0	0	0	0	0	0	0	0	0	0	0	0	0	0	0	0	0	331				No hit
c3152_g1_i1	0	1	0	1	0	1	0	0	0	0	0.88	0	0.82	0	0.64	0	0	0	307				No hit
c3155_g1_i1	0	1	0	0	1	0	1	0	0	0	0.33	0	0	0.3	0	0.24	0	0	451				No hit
c3158_g1_i1	0	0	0	0	0	0	1	0	0	0	0	0	0	0	0	0.39	0	0	362				No hit
c3159_g1_i1	0	0	0	0	3	0	0	0	0	0	0	0	0	1.44	0	0	0	0	365				No hit
c3160_g1_i1	0	0	0	0	0	0	0	0	2	0	0	0	0	0	0	0	0	0.41	498				No hit
c3161_g1_i1	0	0	0	0	0	0	0	0	0	0	0	0	0	0	0	0	0	0	223				No hit
c3162_g1_i1	0	0	0	0	0	0	0	0	0	0	0	0	0	0	0	0	0	0	226				No hit
c3163_g1_i1	0	0	0	0	0	1	0	0	0	0	0	0	0	0	2.93	0	0	0	219				No hit
c3165_g1_i1	0	0	0	0	0	0	1	0	0	0	0	0	0	0	0	1.81	0	0	234	117	213	41.45	pper:18767988 B3 domain-containing protein Os01g0234100	pper:18767988	.	450	1	32	7.11	70.5	1e-10	31/32	96	32/32	100	0/32	0	+3
c3166_g1_i1	0	0	0	0	0	1	0	0	0	0	0	0	0	0	5.26	0	0	0	202				No hit
c3167_g1_i1	1	0	0	0	0	0	0	0	0	4.19	0	0	0	0	0	0	0	0	217				No hit
c3170_g1_i1	1	0	0	0	0	2	0	2	1	0.59	0	0	0	0	0.92	0	0.87	0.46	345				No hit
c3173_g1_i1	0	0	0	0	0	0	1	0	0	0	0	0	0	0	0	0.11	0	0	715	394	199	27.41	pper:18779130 28 kDa heat- and acid-stable phosphoprotein	pper:18779130	.	158	62	126	41.14	97.8	3e-18	60/65	92	60/65	92	0/65	0	-2
c3174_g1_i1	0	0	0	0	0	0	0	1	0	0	0	0	0	0	0	0	1.47	0	247				No hit
c3175_g1_i1	0	0	0	0	0	0	0	0	0	0	0	0	0	0	0	0	0	0	245	3	213	86.12	pper:18793196 B3 domain-containing transcription factor VRN1 isoform X1	pper:18793196	.	272	203	272	25.74	89.4	3e-16	41/70	58	52/70	74	0/70	0	+3
c3176_g1_i1	0	0	0	3	1	1	1	1	0	0	0	0	0.7	0.21	0.18	0.18	0.17	0	535				No hit
c3179_g1_i1	0	0	0	0	0	0	1	0	0	0	0	0	0	0	0	1.41	0	0	246				No hit
c3180_g1_i1	0	3	1	1	10	8	0	3	0	0	0.27	0.08	0.09	0.82	0.57	0	0.2	0	1019	3	771	75.47	pper:18770821 probable F-box protein At2g36090	pper:18770821	.	395	80	335	64.81	502.3	6e-140	245/256	95	251/256	98	0/256	0	+3
c3181_g1_i2	2	5	3	8	4	4	0	4	0	0.24	0.61	0.31	0.97	0.44	0.38	0	0.35	0	822				No hit
c3183_g1_i1	5	3	4	2	0	2	2	4	6	3	1.9	2.1	1.2	0	0.94	0.91	1.79	2.84	342				No hit
c3185_g1_i1	0	0	0	0	0	0	2	0	1	0	0	0	0	0	0	0.88	0	0.46	346	137	296	46.24	mdm:103432380 uncharacterized LOC103432380	mdm:103432380	.	638	61	113	8.31	56.2	4e-06	24/53	45	34/53	64	0/53	0	+2
c3187_g1_i1	0	0	0	1	2	1	0	1	0	0	0	0	0.14	0.26	0.11	0	0.1	0	727	549	198	48.42	pper:18782038 UDP-glycosyltransferase 71A16	pper:18782038	.	461	1	118	25.6	196.4	5e-48	106/119	89	109/119	91	3/119	2	-3
c3190_g1_i1	2	0	1	0	0	4	3	3	0	0.94	0	0.41	0	0	1.48	1.08	1.05	0	375				No hit
c3191_g1_i1	0	0	1	0	0	0	0	3	0	0	0	0.59	0	0	0	0	1.5	0	329				No hit
c3192_g1_i1	1	0	0	0	0	0	1	0	1	1.23	0	0	0	0	0	0.89	0	0.95	275				No hit
c3195_g1_i1	2	0	1	0	0	0	0	2	1	0.67	0	0.29	0	0	0	0	0.5	0.27	437				No hit
c3197_g1_i1	0	0	0	0	0	0	0	1	0	0	0	0	0	0	0	0	1.18	0	259				No hit
c3198_g1_i1	1	0	0	5	0	0	3	0	1	1.41	0	0	6.8	0	0	3.04	0	1.08	266				No hit
c3199_g1_i1	0	0	1	0	0	0	0	0	0	0	0	2	0	0	0	0	0	0	240				No hit
c3200_g1_i1	0	0	1	0	0	0	0	0	0	0	0	1.43	0	0	0	0	0	0	257				No hit
c3201_g1_i1	0	0	0	0	0	0	0	0	0	0	0	0	0	0	0	0	0	0	272				No hit
c3202_g1_i1	0	1	2	0	0	1	0	0	0	0	0.25	0.42	0	0	0.19	0	0	0	520	137	2	26.15	pper:18775650 disease resistance protein RPM1	pper:18775650	.	526	1	45	8.56	49.3	0.0007	42/45	93	43/45	95	0/45	0	-1
c3210_g1_i1	0	0	0	0	2	1	0	1	0	0	0	0	0	1.22	0.5	0	0.47	0	335				No hit
c3212_g1_i1	1	0	0	1	2	3	0	1	0	0.44	0	0	0.44	0.83	1.03	0	0.33	0	387				No hit
c3214_g1_i1	0	0	0	0	0	0	0	0	0	0	0	0	0	0	0	0	0	0	227				No hit
c3215_g1_i1	6	4	3	1	2	3	6	9	5	0.51	0.35	0.22	0.09	0.16	0.2	0.41	0.56	0.34	1053				No hit
c3216_g1_i1	1	0	0	0	0	1	0	0	0	3.61	0	0	0	0	2.69	0	0	0	222				No hit
c3217_g1_i1	1	0	1	0	0	0	1	0	1	0.09	0	0.08	0	0	0	0.07	0	0.07	988	977	2	98.79	pper:18792146 B-box zinc finger protein 20	pper:18792146	.	306	1	278	90.85	439.1	6e-121	226/325	69	231/325	71	47/325	14	-1
c3218_g1_i1	0	0	2	3	0	0	0	0	0	0	0	3.67	5.98	0	0	0	0	0	244	243	3	98.77	pper:18783890 lamin-like protein	pper:18783890	.	216	76	155	37.04	181	8e-44	79/80	98	80/80	100	0/80	0	-3
c3223_g1_i1	2	0	1	1	1	1	14	5	4	1.06	0	0.47	0.53	0.51	0.42	5.65	1.98	1.68	358	2	359	100	pper:18768656 pleiotropic drug resistance protein 1	pper:18768656	.	1452	785	903	8.2	224.9	7e-57	114/119	95	115/119	96	0/119	0	+2
c3225_g1_i1	1	0	0	0	0	10	0	0	3	0.13	0	0	0	0	1.04	0	0	0.32	763	176	719	71.3	pper:18791171 LRR receptor-like serine/threonine-protein kinase ERECTA	pper:18791171	.	871	297	477	20.78	243	5e-62	166/181	91	170/181	93	0/181	0	+2
c3226_g1_i1	0	0	0	0	0	1	0	0	0	0	0	0	0	0	0.64	0	0	0	308	2	308	99.68	pper:18772015 phosphoinositide phospholipase C 4	pper:18772015	K05857	587	469	570	17.38	216.9	2e-54	101/102	99	101/102	99	0/102	0	+2
c3227_g1_i1	0	0	0	0	0	0	1	0	0	0	0	0	0	0	0	1.06	0	0	263				No hit
c3228_g1_i1	0	0	0	0	1	0	0	0	0	0	0	0	0	0.54	0	0	0	0	350				No hit
c3229_g1_i1	0	0	0	0	0	0	1	1	0	0	0	0	0	0	0	0.28	0.26	0	425				No hit
c3231_g1_i1	0	0	0	3	0	0	0	2	0	0	0	0	2.31	0	0	0	1.16	0	313				No hit
c3232_g1_i1	8	16	24	51	47	44	10	14	22	0.56	1.15	1.46	3.68	3.03	2.46	0.56	0.72	1.24	1231	1084	316	62.47	gra:105762782 uncharacterized LOC105762782	gra:105762782	.	247	1	247	100	196.1	1e-47	134/278	48	156/278	56	53/278	19	-2
c3234_g1_i1	2	2	0	0	0	0	6	4	5	0.39	0.4	0	0	0	0	0.92	0.58	0.78	588				No hit
c3236_g1_i1	0	2	0	2	0	7	0	0	0	0	0.61	0	0.59	0	1.61	0	0	0	469	85	469	82.09	pxb:103960338 uncharacterized protein LOC103960338	pxb:103960338	.	800	476	603	16	249.2	4e-64	122/128	95	123/128	96	0/128	0	+1
c3237_g1_i1	0	0	1	1	0	0	0	0	0	0	0	0.88	0.99	0	0	0	0	0	290				No hit
c3238_g1_i1	457	383	419	439	621	877	385	375	371	32.39	27.87	25.83	32.1	40.58	49.63	21.87	19.57	21.16	1218	202	988	64.61	pper:18784783 50S ribosomal protein L5, chloroplastic	pper:18784783	K02931	262	1	262	100	518.8	8e-145	261/262	99	262/262	100	0/262	0	+1
c3239_g1_i1	2718	2138	2301	1388	1879	3242	4178	3917	4899	73.25	58.97	53.88	38.71	46.49	69.89	90.73	77.58	106.39	2832	148	2464	81.81	pper:18781813 subtilisin-like protease SBT1.4	pper:18781813	.	772	1	772	100	1520	0	754/772	97	765/772	99	0/772	0	+1
c3240_g1_i1	0	0	0	1	0	1	0	0	1	0	0	0	0.73	0	0.58	0	0	0.58	318				No hit
c3241_g1_i1	0	1	0	0	0	0	0	0	0	0	2.48	0	0	0	0	0	0	0	240				No hit
c3242_g1_i1	0	0	0	0	0	0	2	0	0	0	0	0	0	0	0	1.32	0	0	300	1	154	51.33	pper:18774413 uncharacterized protein LOC18774413 isoform X1	pper:18774413	.	609	86	136	8.37	103.2	2e-20	48/51	94	49/51	96	0/51	0	+1
c3243_g1_i1	0	0	1	0	0	0	2	0	0	0	0	0.64	0	0	0	1.1	0	0	319				No hit
c3245_g1_i1	2	0	0	7	2	3	0	2	0	0.32	0	0	1.16	0.3	0.38	0	0.24	0	663				No hit
c3247_g1_i1	1776	1971	2360	1712	2055	2916	2246	2374	2381	149.98	171.01	173.39	148.99	160.17	196.46	151.76	147.64	161.67	1059	179	728	51.94	pper:18789059 cytochrome c oxidase subunit 6b-1	pper:18789059	K02267	183	1	183	100	231.1	3e-58	173/183	94	173/183	94	0/183	0	+2
c3251_g1_i1	0	1	0	0	0	0	0	1	2	0	0.33	0	0	0	0	0	0.24	0.51	448				No hit
c3254_g1_i1	1	0	1	0	0	0	0	0	0	2.06	0	1.8	0	0	0	0	0	0	245				No hit
c3255_g1_i1	1	0	0	0	0	1	0	0	0	3.94	0	0	0	0	2.93	0	0	0	219				No hit
c3256_g1_i1	0	1	3	1	2	0	2	1	2	0	0.11	0.29	0.11	0.2	0	0.18	0.08	0.18	863	572	710	16.11	mdm:108170764 uncharacterized LOC108170764	mdm:108170764	.	262	93	138	17.56	55.5	2e-05	25/46	54	31/46	67	0/46	0	+2
c3258_g1_i1	1	0	0	0	0	3	1	0	0	0.19	0	0	0	0	0.46	0.15	0	0	594				No hit
c3259_g1_i1	1	3	1	1	0	2	0	1	0	0.18	0.56	0.16	0.18	0	0.29	0	0.13	0	617				No hit
c3260_g1_i1	1	2	2	3	2	4	2	2	2	0.38	0.79	0.66	1.14	0.71	1.19	0.58	0.56	0.6	413				No hit
c3261_g1_i1	0	0	0	0	2	0	0	0	0	0	0	0	0	0.65	0	0	0	0	431				No hit
c3263_g1_i1	1	0	0	0	1	2	1	0	0	0.17	0	0	0	0.15	0.26	0.13	0	0	650				No hit
[truncated: 62,142 more rows]

## Sheet: Summary ID
Query_ID	Target_Accession	KO_ID		Query_ID(unigene contig)	Target_Accession	N° KO_ID
c34860_g1_i1	pper:18788215	K22503		64141	28183	10540
c71067_g1_i1	mgl:MGL_1275	K22470
c23884_g1_i1	pper:18793399	K22450
c24328_g1_i1	pper:18793399	K22450
c33009_g1_i1	pper:18793399	K22450
c39233_g1_i2	pper:18775586	K22450
c17088_g1_i1	pper:18769947	K22422
c45048_g1_i1	pper:18769947	K22422
c27004_g1_i1	pper:18789471	K22419
c36682_g1_i1	pper:18789471	K22419
c40424_g1_i1	pper:18768093	K22419
c40543_g1_i1	pper:18789471	K22419
c40543_g2_i1	pper:18789508	K22419
c46449_g1_i2	pper:18768093	K22419
c50505_g1_i1	pper:18789486	K22419
c51693_g1_i1	pper:18789508	K22419
c54826_g1_i1	pper:18789471	K22419
c58891_g1_i1	pper:18789486	K22419
c9064_g1_i1	pper:18776959	K22418
c45293_g2_i1	mdm:103455008	K22418
c45293_g3_i1	pper:18775747	K22418
c57661_g1_i1	pper:18775747	K22418
c64273_g1_i1	pper:18793216	K22418
c37230_g1_i1	pper:18769308	K22415
c27303_g1_i2	pper:18777317	K22399
c9508_g1_i1	pper:18779389	K22395
c26659_g1_i1	pper:18779389	K22395
c30431_g1_i1	pper:18779116	K22395
c45221_g1_i2	pper:18779116	K22395
c65928_g1_i1	pper:18779326	K22395
c67038_g1_i1	pper:18778395	K22395
c72675_g1_i1	pper:18778353	K22395
c73297_g1_i1	pper:18779389	K22395
c7837_g1_i1	pper:18793475	K22390
c9966_g1_i1	pper:18790960	K22390
c18730_g1_i2	pper:18771553	K22390
c18918_g1_i1	pper:18793918	K22390
c29798_g1_i1	pper:18767492	K22390
c29877_g1_i1	pper:18790960	K22390
c30722_g1_i1	pper:18777094	K22390
c35868_g1_i1	pper:18767162	K22390
c36687_g1_i2	pper:18767492	K22390
c37180_g1_i1	pper:18771595	K22390
c38506_g1_i3	pper:18793018	K22390
c39675_g1_i2	pper:18793918	K22390
c39676_g1_i1	pper:18791066	K22390
c41369_g1_i1	pper:18768102	K22390
c41450_g1_i1	pper:18769867	K22390
c42690_g1_i2	pper:18767162	K22390
c42690_g2_i1	pper:18767162	K22390
c42707_g1_i1	fve:101309822	K22390
c44702_g1_i1	pper:18781224	K22390
c44702_g2_i1	pper:18781224	K22390
c44969_g1_i2	pper:18788670	K22390
c45116_g1_i2	pper:18776284	K22390
c46208_g1_i1	pper:18786762	K22390
c55880_g1_i1	vra:106755311	K22390
c64194_g1_i1	pper:18781224	K22390
c67908_g1_i1	pper:18790960	K22390
c67968_g1_i1	pper:18790960	K22390
c68847_g1_i1	pper:18769867	K22390
c74561_g1_i1	pper:18769867	K22390
c10793_g1_i1	pper:18774216	K22389
c16939_g1_i2	pper:18778989	K22389
c40129_g1_i2	pper:18778989	K22389
c41863_g1_i3	pper:18774216	K22389
c41814_g1_i1	pper:18770063	K22384
c33567_g1_i1	pper:18783729	K22382
c43404_g1_i2	pper:18767716	K22382
c44295_g1_i1	pper:18788585	K22382
c6913_g1_i1	pper:18774234	K22381
c25659_g1_i1	pper:18774234	K22381
c43971_g1_i1	pper:18787448	K22381
c44668_g1_i6	pper:18774234	K22381
c45802_g1_i1	pper:18774095	K22379
c47507_g1_i1	pper:18772225	K22377
c25939_g1_i1	hbr:110631527	K22376
c40324_g2_i2	pper:18780909	K22376
c29214_g1_i1	pper:18792503	K22374
c32645_g1_i2	fve:101296486	K22374
c45713_g2_i1	pper:18792503	K22374
c32869_g1_i1	pper:18772047	K22366
c59566_g1_i1	pper:18772170	K22366
c17514_g1_i1	pper:18792319	K22314
c42124_g2_i1	pper:18767070	K22314
c53418_g1_i1	dzi:111275090	K22312
c24553_g1_i2	pper:18778948	K22285
c57690_g1_i1	pper:18787172	K22279
c31728_g1_i1	pper:18766937	K22262
c46144_g1_i1	pper:18766937	K22262
c36208_g2_i1	nle:100601114	K22237
c41299_g1_i1	pper:18772752	K22218
c4836_g1_i1	pper:18771931	K22207
c5439_g1_i1	pper:18774311	K22207
c18084_g1_i1	pper:18775399	K22207
c37631_g1_i1	mdm:103433832	K22207
c37631_g2_i1	mdm:103433832	K22207
c44729_g1_i2	pper:18772177	K22207
c58403_g1_i1	pper:18774311	K22207
c43324_g1_i1	pper:18773145	K22200
c43707_g2_i1	pper:18786896	K22193
c1930_g1_i1	pper:18779531	K22184
c15019_g1_i1	pper:18772689	K22184
c25771_g1_i1	pper:18779531	K22184
c39420_g1_i1	pper:18785367	K22184
c39420_g2_i1	pper:18785367	K22184
c40050_g1_i1	pper:18776803	K22184
c45173_g2_i1	pper:18768859	K22184
c51663_g1_i1	pper:18773270	K22184
c74997_g1_i1	pper:18779531	K22184
c41924_g1_i1	pper:18768763	K22145
c37912_g2_i1	pper:18779302	K22139
c37912_g3_i1	pper:18780841	K22139
c46189_g7_i3	pper:18781714	K22139
c46500_g2_i7	pper:18784498	K22139
c42458_g1_i1	pper:18776949	K22138
c63940_g1_i1	pper:18776949	K22138
c42891_g1_i1	pper:18775685	K22133
c47081_g1_i1	pper:18775685	K22133
c38789_g1_i1	pper:18784322	K22132
c14575_g1_i1	pper:18766419	K22128
c43943_g1_i1	pper:18766419	K22128
c70726_g1_i1	pper:18766419	K22128
c27029_g1_i1	pper:18791637	K22077
c31426_g1_i1	pper:18788078	K22074
c41543_g5_i1	pper:18781139	K22074
c42942_g1_i1	pper:18777127	K22073
c30090_g1_i1	pper:18777787	K22072
c19213_g1_i1	pper:18770118	K22071
c22941_g1_i1	pper:18784227	K22071
c26413_g1_i1	pper:18767265	K22071
c43184_g1_i1	pper:18770118	K22071
c43184_g2_i1	gmx:100800358	K22071
c52820_g1_i1	pper:18784227	K22071
c1706_g1_i1	dzi:111289528	K22069
c28686_g1_i1	pper:18783439	K22069
c19369_g1_i1	pper:18777372	K22068
c34449_g1_i1	pper:18776379	K22066
c39405_g2_i2	pper:18772677	K22066
c26248_g1_i1	pper:18772750	K22063
c41476_g1_i1	pper:18769111	K22063
c41476_g2_i1	pper:18769111	K22063
c71700_g1_i1	lve:103089551	K22063
c25147_g1_i1	pper:18767153	K22048
c34285_g1_i1	pper:18789949	K22048
c36479_g1_i1	pper:18769794	K22048
c44995_g1_i1	pper:18788199	K22048
c45334_g1_i1	pper:18789949	K22048
c51264_g1_i1	pper:18788199	K22048
c74960_g1_i1	pper:18769794	K22048
c36142_g1_i1	pper:18784587	K22047
c44230_g1_i2	pper:18791839	K22047
c44230_g2_i1	pper:18774319	K22047
c18607_g1_i1	pper:18768837	K22013
c38307_g1_i1	pper:18778046	K22013
c44243_g1_i1	pper:18787311	K21995
c44243_g2_i1	pper:18787311	K21995
c31639_g1_i2	pxb:103938734	K21994
c54817_g1_i1	pper:18786754	K21994
c38388_g1_i1	pmum:103325700	K21991
c13656_g1_i1	pper:18793469	K21989
c35237_g1_i1	pper:18777298	K21989
c36239_g1_i1	pper:18768075	K21989
c40937_g1_i1	pper:18779227	K21989
c44187_g1_i3	pper:18777298	K21989
c44293_g1_i1	pper:18780847	K21989
c45387_g1_i2	pper:18789966	K21989
c45387_g2_i3	pxb:103951639	K21989
c47513_g2_i3	pper:18784426	K21989
c51707_g1_i1	pper:18786421	K21989
c51794_g1_i1	pper:18782015	K21989
c56441_g1_i1	pper:18782015	K21989
c66545_g1_i1	pper:18786421	K21989
c44180_g1_i1	pper:18784378	K21971
c35157_g1_i1	pxb:103942068	K21919
c44787_g1_i1	pxb:103963864	K21915
c23756_g1_i1	pper:18766910	K21894
c42750_g1_i1	pper:18771718	K21891
c37027_g1_i1	pper:18776564	K21889
c38195_g1_i1	pper:18784488	K21888
c52348_g1_i1	pper:18787430	K21888
c13724_g1_i1	pper:18769426	K21867
c22225_g1_i1	pper:18792041	K21867
c36975_g1_i2	pper:18792041	K21867
c40093_g1_i2	pper:18792041	K21867
c42863_g1_i1	mdm:103431252	K21867
c43451_g1_i3	pper:18783097	K21867
c45540_g1_i1	pper:18778980	K21867
c45540_g2_i2	pper:18778980	K21867
c46668_g2_i1	pper:18789204	K21867
c47632_g2_i1	mdm:103431252	K21867
c41773_g1_i2	pper:18788404	K21866
c42498_g1_i2	pper:18788202	K21866
c47196_g1_i1	pper:18788202	K21866
c72304_g1_i1	pper:18788404	K21866
c32721_g1_i1	mdm:103435388	K21852
c32721_g2_i1	pper:18780441	K21852
c35349_g1_i1	pper:18780441	K21852
c57677_g1_i1	pper:18780441	K21852
c53161_g1_i1	pxb:103927993	K21848
c30443_g1_i1	pper:18787986	K21844
c29862_g1_i1	pper:18790117	K21843
c34708_g1_i1	pper:18782065	K21843
c46281_g1_i1	pper:18766986	K21843
c54873_g1_i1	pper:18790421	K21843
c71613_g1_i1	pper:18790421	K21843
c35264_g1_i1	pper:18772280	K21842
c43269_g2_i1	pper:18792963	K21842
c46285_g1_i4	pper:18772280	K21842
c46691_g1_i1	pper:18769465	K21842
c61687_g1_i1	pper:18787629	K21842
c62343_g1_i1	pper:18787629	K21842
c74545_g1_i1	pper:18787629	K21842
c45504_g1_i5	pper:18788848	K21813
c32723_g1_i1	pper:18772147	K21806
c35437_g1_i2	mdm:103430743	K21806
c43909_g1_i1	pper:18781493	K21806
c19318_g1_i1	pper:109950173	K21805
c29981_g2_i1	pper:109950173	K21805
c22531_g1_i1	pper:18776115	K21804
c32468_g1_i1	pper:18771820	K21797
c46503_g1_i2	pper:18773083	K21797
c7941_g1_i1	pper:18773524	K21777
c18972_g1_i1	pper:18767010	K21777
c19563_g1_i1	pper:18780642	K21777
c38994_g1_i1	pper:18773524	K21777
c46789_g1_i3	pper:18781302	K21777
c47933_g1_i1	pper:18792785	K21777
c64889_g1_i1	pper:18792785	K21777
c65099_g1_i1	pper:18773524	K21777
c67534_g1_i1	pper:18792785	K21777
c75278_g1_i1	pper:18792785	K21777
c22417_g1_i1	pper:18772422	K21776
c43864_g1_i2	pper:18793589	K21776
c45294_g1_i2	pper:18793994	K21776
c49952_g1_i1	pper:18782504	K21776
c64051_g1_i1	pper:18772422	K21776
c68120_g1_i1	pper:18772422	K21776
c71846_g1_i1	pper:18782504	K21776
c45860_g1_i2	pper:18788745	K21768
c40992_g1_i2	pper:18786158	K21767
c3106_g1_i1	pper:18772896	K21766
c37393_g1_i1	pper:18772896	K21766
c65526_g1_i1	glz:GLAREA_02884	K21766
c31289_g2_i2	pper:18786464	K21752
c24053_g1_i1	pper:18777223	K21751
c40051_g1_i1	pper:18789224	K21737
c15231_g1_i1	pper:18786078	K21734
c15231_g2_i1	pper:18786078	K21734
c31595_g1_i1	pper:18784711	K21734
c47355_g1_i1	pper:18784711	K21734
c72698_g1_i1	pper:18786078	K21734
c40219_g2_i1	pper:18794040	K21626
c13497_g1_i1	pper:18789041	K21604
c15403_g1_i1	pper:18782973	K21604
c24938_g1_i1	pper:18782973	K21604
c39995_g1_i1	pper:18782973	K21604
c43007_g1_i1	pper:18789041	K21604
c35428_g1_i1	pper:18792253	K21596
c35441_g1_i7	pper:18790164	K21596
c43209_g1_i1	pper:18767629	K21596
c44451_g1_i1	pper:18791273	K21596
c46958_g1_i1	pper:18773983	K21596
c35137_g1_i1	pper:18769486	K21594
c43041_g1_i3	pper:18784048	K21594
c32614_g1_i1	pper:18775835	K21568
c70154_g1_i1	pper:18768979	K21483
c24055_g1_i1	pper:18770749	K21480
c45797_g1_i2	pper:18791836	K21480
c43933_g2_i5	pper:18772608	K21456
c16007_g1_i1	mdm:103445024	K21444
c23828_g1_i1	mdm:103445024	K21444
c27506_g1_i1	pper:18773053	K21444
c32969_g1_i1	pper:18785788	K21444
c35604_g2_i2	pper:18766361	K21444
c36017_g1_i1	pper:18791471	K21444
c36017_g2_i1	pper:18791471	K21444
c37309_g1_i1	pper:18785788	K21444
c38404_g1_i3	pper:18771591	K21444
c39100_g1_i1	pper:18766361	K21444
c39367_g1_i1	pper:18773053	K21444
c43046_g1_i1	pper:18789313	K21444
c46566_g1_i3	pper:18781937	K21444
c47285_g1_i2	pper:18783220	K21444
c47659_g1_i1	pper:18780715	K21444
c57437_g1_i1	pper:18782445	K21444
c61633_g1_i1	mdm:103445024	K21444
c69039_g1_i1	pper:18785788	K21444
c46108_g1_i1	pper:18766579	K21440
c33703_g1_i1	pper:18771963	K21437
c42369_g2_i1	pper:18790689	K21437
c42980_g2_i2	pper:18769355	K21407
c64907_g1_i1	pper:18792172	K21407
c69104_g1_i1	pper:18769403	K21407
c73329_g1_i1	pper:18769403	K21407
c3373_g1_i1	pper:18791174	K21398
c39909_g1_i2	pper:18771988	K21398
c46538_g1_i1	pper:18791174	K21398
c32024_g1_i1	pmum:103326885	K21384
c24_g1_i1	pper:109947792	K21374
c470_g1_i1	pper:109948164	K21374
c892_g1_i1	pper:18784089	K21374
c2223_g1_i1	pper:18792038	K21374
c2815_g1_i1	pper:18782747	K21374
c3718_g1_i1	pper:18790784	K21374
c7959_g1_i1	pper:18767213	K21374
c10098_g1_i1	pper:18792933	K21374
c14322_g1_i1	pper:18791495	K21374
c17219_g1_i1	pper:18788923	K21374
c17631_g1_i1	pper:18783563	K21374
c20203_g1_i1	pper:18788923	K21374
c22832_g1_i2	pper:109947833	K21374
c28231_g1_i1	pper:18790478	K21374
c28465_g1_i1	mdm:103438912	K21374
c29504_g1_i1	pper:109949518	K21374
c33783_g1_i1	pper:109949518	K21374
c34418_g1_i1	pper:109949800	K21374
c40356_g1_i1	pper:18774768	K21374
c42252_g1_i1	pper:109948334	K21374
c42252_g2_i1	pper:109948164	K21374
c42252_g3_i1	pper:109947833	K21374
c43050_g2_i1	pper:18790478	K21374
c43142_g2_i2	fve:101294850	K21374
c45163_g1_i2	pper:109946618	K21374
c46140_g1_i1	pper:18790478	K21374
c46140_g2_i1	pper:18790478	K21374
c47129_g1_i1	pper:18789143	K21374
c47129_g2_i1	pper:18790478	K21374
c47129_g4_i1	pper:18792038	K21374
c47129_g5_i1	pper:18789149	K21374
c47376_g3_i1	pper:18792933	K21374
c47544_g1_i1	pper:109948334	K21374
c47544_g3_i1	pper:109948334	K21374
c47544_g4_i4	pper:109947905	K21374
c47544_g5_i1	pper:18784089	K21374
c48576_g1_i1	pper:18782747	K21374
c52848_g1_i1	pper:18767213	K21374
c54518_g1_i1	pper:109947794	K21374
c56026_g1_i1	pper:109947794	K21374
c57597_g1_i1	pper:109948334	K21374
c67838_g1_i1	pper:18774916	K21374
c68098_g1_i1	pper:109947794	K21374
c6925_g1_i1	pper:18784604	K21373
c58467_g1_i1	pper:18772998	K21373
c16501_g1_i1	pper:18789585	K21371
c41329_g1_i1	pper:18789585	K21371
c45934_g1_i6	mdm:103419551	K21371
c47093_g1_i2	pper:18787857	K21371
c73050_g1_i1	pper:18789585	K21371
c29527_g1_i1	pper:18789016	K21362
c26214_g1_i1	pper:18786510	K21354
c33038_g1_i1	pper:18786999	K21354
c33038_g2_i1	pper:18786510	K21354
c40957_g1_i1	pper:18786510	K21354
c41573_g1_i1	pper:18786999	K21354
c41573_g2_i1	pper:18786999	K21354
c47632_g3_i1	pper:18787001	K21354
c47632_g4_i1	pper:18786510	K21354
c16728_g1_i1	pper:18771753	K21343
c36977_g1_i1	pper:18771753	K21343
c47006_g1_i1	pxb:103957968	K21343
c60047_g1_i1	pper:18771753	K21343
c34857_g1_i1	pper:18771821	K21286
c31043_g2_i2	pper:18791062	K21249
c24537_g1_i1	pper:18774981	K21248
c25179_g2_i1	pper:18774981	K21248
c34838_g1_i1	pper:18774981	K21248
c47757_g1_i1	pper:18791866	K21248
c33729_g1_i1	pper:18767324	K21232
c3275_g1_i1	pper:18778962	K21198
c42853_g1_i1	pper:18786679	K21121
c40601_g1_i1	pper:18776850	K21027
c43276_g1_i1	pper:18779747	K21026
c60376_g1_i1	pper:18779921	K21026
c2319_g1_i1	pper:18777291	K20989
c27918_g1_i2	pper:18777291	K20989
c44682_g1_i1	pper:18777291	K20989
c55035_g1_i1	pper:18777291	K20989
c28561_g1_i1	pper:18790216	K20929
c31355_g1_i1	pper:18792011	K20929
c40867_g1_i1	pper:18775049	K20929
c67732_g1_i1	pper:18771068	K20929
c69072_g1_i1	pper:18790216	K20929
c73826_g1_i1	pper:18790216	K20929
c33085_g1_i1	pper:18777659	K20924
c42886_g3_i1	pper:18786425	K20924
c66542_g1_i1	pper:18792473	K20924
c72160_g1_i1	pper:18777659	K20924
c45844_g1_i1	pper:18793273	K20896
c19187_g1_i1	pper:18771408	K20893
c48395_g1_i1	pper:18789630	K20893
c56667_g1_i1	pper:18789630	K20893
c69545_g1_i1	pper:18771408	K20893
c46103_g1_i2	pper:18791583	K20892
c62364_g1_i1	pper:18790631	K20892
c12496_g1_i1	pper:18793517	K20891
c31668_g1_i1	pper:18769392	K20891
c33747_g1_i1	pper:18773634	K20891
c40674_g1_i1	pper:18773634	K20891
c43314_g1_i1	pper:18781743	K20891
c42069_g1_i1	pper:18791721	K20890
c42069_g3_i1	pper:18791721	K20890
c45428_g1_i1	pper:18768920	K20890
c51345_g1_i1	pper:18791721	K20890
c52493_g1_i1	pper:18768634	K20890
c646_g1_i1	pper:18772722	K20889
c40927_g1_i1	pper:18772722	K20889
c55831_g1_i1	pper:18772722	K20889
c5250_g1_i1	pper:18789774	K20888
c15186_g1_i1	pper:18768431	K20888
c19096_g1_i1	pper:18789774	K20888
c24258_g1_i1	pper:18788853	K20888
c26969_g1_i1	mdm:103419174	K20888
c28396_g1_i1	pper:18789774	K20888
c28725_g1_i1	pper:18793400	K20888
c30201_g1_i1	mdm:103419174	K20888
c30956_g1_i1	pper:18789774	K20888
c38720_g1_i2	pper:18791027	K20888
c38908_g1_i1	pper:18772702	K20888
c39830_g1_i3	pper:18793400	K20888
c39830_g2_i1	pper:18792080	K20888
c39830_g4_i1	pper:18788853	K20888
c46456_g1_i1	pper:18772071	K20888
c50615_g1_i1	pper:18774443	K20888
c58005_g1_i1	pper:18792080	K20888
c59426_g1_i1	pper:18777227	K20888
c62713_g1_i1	pper:18789774	K20888
c64591_g1_i1	pper:18774443	K20888
c75292_g1_i1	mdm:103419174	K20888
c44167_g1_i1	pper:18781788	K20887
c42881_g1_i1	pper:18778952	K20884
c47379_g3_i1	pper:18772477	K20884
c9468_g1_i1	pper:18772379	K20871
c43180_g1_i1	pper:18772379	K20871
c38657_g1_i1	pper:18788731	K20870
c41741_g1_i1	pper:18777436	K20870
c47800_g1_i1	pper:18788731	K20870
c38673_g1_i2	pper:18793488	K20869
c42053_g1_i1	pper:18793857	K20869
c55829_g1_i1	pper:18772129	K20869
c75885_g1_i1	pper:18772129	K20869
c41813_g1_i1	pper:18783897	K20867
c44165_g1_i2	fve:101299885	K20867
c63105_g1_i1	pper:18780774	K20867
c75783_g1_i1	pper:18780774	K20867
c20982_g1_i1	pper:18772923	K20860
c44455_g1_i1	pper:18769359	K20858
c44601_g1_i3	pper:18775062	K20858
c36574_g1_i1	pper:18776071	K20856
c21213_g1_i1	pper:18781258	K20855
c38040_g1_i1	pper:18779842	K20855
c38731_g1_i2	pper:18779842	K20855
c42231_g1_i2	pper:18783823	K20855
c44137_g1_i1	pper:18794058	K20855
c49629_g1_i1	mdm:103419637	K20855
c43685_g1_i1	pper:18792189	K20854
c43685_g2_i1	pper:18776410	K20854
c45272_g2_i1	pper:18785442	K20854
c56300_g1_i1	pper:18785442	K20854
c17190_g1_i1	pper:18778054	K20843
c33909_g1_i1	pper:18778347	K20843
c42204_g1_i2	pper:18790390	K20843
c42873_g1_i1	pper:18788411	K20843
c42873_g2_i1	pper:18788411	K20843
c44366_g1_i1	pper:18775303	K20827
c40924_g1_i1	pper:18767645	K20826
c34175_g1_i2	pper:18778430	K20824
c2461_g1_i1	pper:18769017	K20823
c42544_g1_i2	pper:18769017	K20823
c40881_g1_i1	pper:18779597	K20818
c43165_g3_i1	pper:18775468	K20799
c37381_g1_i2	pper:18778317	K20798
c45719_g1_i5	pper:18776082	K20794
c16831_g1_i1	pper:18789044	K20793
c44253_g2_i1	pper:18783773	K20792
c35532_g1_i2	pper:18787673	K20791
c34776_g1_i1	pper:18783086	K20790
c5284_g1_i1	pper:18777290	K20784
c45366_g1_i1	pper:18777290	K20784
c46205_g2_i2	pper:18777290	K20784
c30958_g1_i1	pper:18789707	K20783
c31801_g1_i1	pper:18789707	K20783
c35504_g1_i1	pper:18767341	K20783
c20065_g1_i1	pper:18780658	K20782
c34778_g1_i1	pper:18785031	K20782
c37235_g1_i1	pper:18792882	K20782
c43994_g1_i3	pper:18780658	K20782
c44549_g1_i1	pper:18782787	K20781
c25367_g1_i1	pper:18779148	K20777
c43273_g1_i1	pper:18789899	K20776
c28689_g3_i1	pper:18787058	K20772
c39364_g5_i5	pper:18788894	K20771
c57822_g1_i1	pper:18791455	K20771
c47619_g1_i2	pper:18766385	K20769
c10753_g1_i1	pper:18769801	K20726
c34629_g1_i1	pper:18792235	K20726
c1694_g1_i1	pper:18786231	K20725
c11550_g1_i1	pop:POPTR_0005s21160g	K20725
c11550_g2_i1	pper:18767858	K20725
c72044_g1_i1	pper:18786231	K20725
c25363_g1_i1	pper:18782167	K20724
c24046_g1_i1	pper:18787472	K20721
c28816_g1_i1	pper:18784752	K20721
c35434_g1_i1	pper:18768549	K20721
c40034_g2_i2	pper:18777886	K20721
c44002_g1_i1	pper:18791862	K20718
c34184_g1_i1	pper:18777655	K20717
c43595_g2_i1	pper:18777655	K20717
c44333_g1_i1	pper:18784921	K20717
c40137_g1_i1	pper:18781947	K20716
c42739_g1_i1	pper:18778337	K20716
c38089_g1_i1	pper:18772061	K20715
c44788_g2_i1	pper:18772061	K20715
c45714_g1_i2	pper:18766634	K20715
c62423_g1_i1	pper:18766634	K20715
c43732_g1_i1	pper:18768645	K20714
c12281_g1_i1	pper:18791516	K20667
c39301_g1_i1	pper:18778487	K20667
c48379_g1_i1	pper:18774379	K20667
c63497_g1_i1	fve:101306240	K20667
c28750_g1_i1	pper:18786250	K20661
c28750_g2_i3	pper:18786250	K20661
c34012_g1_i1	pper:18774452	K20661
c40660_g1_i5	tcc:18589606	K20659
c72724_g1_i1	pper:18769797	K20642
c7777_g1_i1	pper:18793978	K20628
c24001_g1_i1	pper:18785430	K20628
c33777_g1_i1	pper:18781997	K20628
c74547_g1_i1	pper:18784388	K20628
c45732_g1_i2	pper:18774517	K20624
c35874_g1_i1	pper:18783701	K20623
c62382_g1_i1	mdm:103454778	K20618
c42140_g1_i1	pper:18783565	K20607
c46729_g1_i2	pper:18789173	K20606
c46729_g2_i1	pper:18775570	K20606
c46729_g3_i1	pper:18775570	K20606
c36412_g1_i1	pper:18776040	K20604
c56062_g1_i1	pper:18793948	K20604
c34009_g1_i1	pper:18769103	K20603
c35701_g3_i1	pper:18785815	K20600
c40726_g1_i1	pper:18778625	K20562
c55792_g1_i1	pper:18780809	K20562
c70686_g1_i1	pper:18780809	K20562
c47985_g1_i1	pper:18767906	K20557
c52563_g1_i1	pper:18767906	K20557
c41031_g2_i2	pper:18792655	K20556
c59116_g1_i1	pper:18792655	K20556
c66741_g1_i1	pper:18792655	K20556
c44525_g1_i1	pper:18773196	K20553
c47243_g1_i2	pper:18771211	K20547
c47243_g2_i1	pper:18771211	K20547
c47243_g3_i1	pper:18771211	K20547
c22833_g1_i1	pper:18792187	K20538
c30115_g1_i1	pper:18792187	K20538
c36928_g1_i1	pper:18792187	K20538
c43153_g1_i2	pper:18770152	K20537
c43153_g3_i1	pper:18770152	K20537
c7302_g1_i1	pper:18772726	K20536
c35743_g1_i1	pper:18772726	K20536
c43153_g2_i1	pper:18790031	K20535
c9210_g1_i1	pper:18778426	K20523
c40205_g1_i1	pper:18769886	K20523
c44241_g1_i1	pper:18778426	K20523
c24885_g1_i1	pper:18789925	K20495
c46368_g1_i2	pper:18789925	K20495
c24500_g1_i1	pper:18781677	K20478
c43923_g1_i1	pper:18781677	K20478
c45412_g1_i1	pper:18781677	K20478
c45612_g1_i1	pper:18781677	K20478
c47312_g1_i1	pper:18781677	K20478
c47312_g2_i1	pper:18781677	K20478
c47312_g3_i1	pper:18781677	K20478
c47312_g4_i1	pper:18781677	K20478
c33861_g1_i1	pper:18787077	K20477
c46358_g1_i1	pper:18785103	K20476
c29109_g1_i1	pper:18775992	K20474
c46072_g1_i2	pper:18777446	K20474
c46994_g1_i2	pper:18785852	K20473
c70873_g1_i1	pper:18785852	K20473
c20340_g1_i1	pper:18781630	K20472
c41834_g1_i1	pper:18778343	K20472
c53271_g1_i1	pper:18778343	K20472
c20970_g1_i1	pper:18788030	K20471
c45026_g1_i1	pper:18785518	K20457
c38134_g1_i2	pper:18777679	K20456
c44551_g1_i1	pper:18788311	K20456
c45413_g1_i2	pper:18788926	K20456
c49912_g1_i1	pper:18777679	K20456
c70194_g1_i1	pper:18777679	K20456
c34011_g1_i1	pper:18779734	K20417
c74734_g1_i1	pper:18779734	K20417
c45492_g1_i1	pper:18782662	K20416
c67929_g1_i1	pper:18779930	K20416
c71729_g1_i1	pper:18779213	K20416
c40713_g1_i1	pper:18778936	K20403
c36229_g1_i1	pper:18774472	K20393
c19251_g1_i1	pper:18784955	K20368
c47251_g1_i3	pper:18771902	K20368
c38863_g1_i1	pper:18766310	K20367
c32763_g1_i1	pper:18771063	K20363
c35629_g1_i1	pper:18782528	K20362
c44426_g1_i1	pper:18778254	K20360
c70992_g1_i1	pper:18778254	K20360
c4043_g1_i1	pper:18787142	K20359
c4482_g1_i1	pper:18787142	K20359
c14265_g1_i1	pper:18773147	K20359
c24330_g1_i1	pper:18772072	K20359
c33574_g2_i1	pper:18787142	K20359
c34305_g1_i1	pper:18785523	K20359
c34527_g3_i1	pper:18767187	K20359
c36837_g1_i1	pper:18775023	K20359
c39336_g1_i1	pper:18791032	K20359
c40216_g2_i1	pper:18773147	K20359
c40350_g1_i1	pxb:103934100	K20359
c25435_g1_i1	pper:18785850	K20353
c37128_g1_i1	pper:18785850	K20353
c43181_g2_i1	pper:18775848	K20353
c12290_g1_i1	pper:18792356	K20352
c15776_g1_i1	pper:18789824	K20352
c15776_g2_i1	pper:18789824	K20352
c21017_g1_i1	pper:18792356	K20352
c38415_g1_i4	pper:18783853	K20352
c62745_g1_i1	pper:18792183	K20352
c42446_g1_i1	pper:18792662	K20347
c47493_g2_i1	pper:18782820	K20347
c41768_g2_i1	mdm:103417146	K20318
c39399_g1_i1	pper:18781280	K20310
c37299_g1_i1	pper:18782101	K20309
c47137_g6_i1	pper:18771864	K20308
c56181_g1_i1	pper:18771864	K20308
c42060_g1_i2	pper:18778388	K20307
c46944_g1_i3	pper:18791309	K20306
c46750_g1_i1	pper:18769311	K20305
c30262_g1_i1	pper:18774395	K20304
c60255_g1_i1	mgl:MGL_2527	K20304
c20110_g1_i1	pper:18775162	K20303
c28560_g1_i1	pper:18781206	K20302
c32952_g1_i1	pper:18768347	K20301
c36172_g1_i1	pper:18792852	K20301
c65162_g1_i1	adu:107486077	K20301
c31869_g1_i1	pper:18782216	K20299
c41040_g1_i1	pper:18793825	K20298
c46257_g1_i1	pper:18777631	K20296
c35234_g1_i1	pper:18792847	K20295
c42821_g1_i2	pper:18784820	K20294
c62328_g1_i1	pper:18779525	K20293
c9931_g1_i1	pper:18784063	K20292
c45292_g1_i2	pper:18784063	K20292
c29052_g1_i2	pper:18784551	K20291
c46502_g1_i1	pper:18785812	K20291
c41068_g1_i1	pper:18769417	K20290
c31517_g1_i1	pper:18777722	K20289
c37571_g1_i1	pxb:103946325	K20288
c47389_g1_i1	pper:18790957	K20288
c47037_g1_i1	pper:18784508	K20286
c40253_g1_i2	pper:18775190	K20285
c69258_g1_i1	pper:18775190	K20285
c1051_g1_i1	pper:18768338	K20283
c46453_g2_i1	pper:18781799	K20283
c57675_g1_i1	pper:18771690	K20280
c34552_g1_i1	pper:18771051	K20254
c39175_g1_i1	pper:18771051	K20254
c19849_g2_i1	pper:18779099	K20241
c60059_g1_i1	pper:18774001	K20241
c73145_g1_i1	pper:18774001	K20241
c76122_g1_i1	cmax:111471287	K20241
c45130_g1_i2	pper:18791129	K20224
c43944_g2_i1	pper:18791987	K20223
c22673_g1_i1	pper:18772811	K20222
c45876_g1_i1	pper:18772811	K20222
c45876_g2_i1	pper:18769941	K20222
c50639_g1_i1	pper:18772811	K20222
c66632_g1_i1	tcc:18589575	K20222
c44408_g1_i1	pper:18790745	K20221
c1124_g1_i1	pper:18775225	K20217
c32493_g1_i1	pper:18775611	K20195
c74808_g1_i1	hsa:3257	K20193
c20412_g1_i1	pper:18773394	K20185
c43083_g2_i1	pper:18771955	K20184
c42441_g1_i1	pper:18769752	K20183
c30701_g1_i2	pper:18785417	K20182
c42734_g1_i1	pper:18783969	K20181
c42084_g1_i3	pper:18783359	K20180
c27658_g1_i1	pper:18782025	K20179
c43200_g1_i1	pper:18782025	K20179
c19797_g1_i1	pper:18785420	K20178
c47639_g1_i3	pper:18785420	K20178
c44611_g1_i2	pper:18778761	K20177
c44198_g1_i1	pper:18775587	K20174
c28970_g1_i3	pper:18771568	K20168
c35331_g1_i2	pper:18783613	K20165
c40689_g1_i1	pper:18792729	K20131
c45966_g2_i1	pper:18767083	K20131
c36805_g1_i1	pper:18780113	K20115
c37459_g1_i2	pper:18790863	K20102
c43771_g3_i1	pper:18791072	K20102
c44961_g1_i1	pper:18774098	K20102
c45296_g1_i1	pper:18778630	K20102
c38554_g2_i1	jre:108990863	K20100
c45882_g1_i2	pper:18766106	K20098
c47151_g1_i1	pper:18780758	K20093
c41737_g1_i3	pper:18786255	K20092
c38682_g2_i1	pper:18786848	K20069
c44902_g1_i1	pper:18768646	K20069
c45633_g1_i1	pxb:103947978	K20069
c43898_g1_i2	pper:18793502	K20043
c32365_g1_i1	pper:18768727	K20032
c35018_g1_i1	pper:18769626	K20032
c45920_g1_i4	pper:18774350	K20032
c3300_g1_i1	pper:18772867	K20029
c40025_g1_i1	pper:18772867	K20029
c47346_g2_i1	pper:18787649	K20029
c47863_g1_i1	pper:18787649	K20029
c23659_g1_i1	pper:18785012	K20028
c30663_g1_i1	pper:18784976	K20028
c39251_g1_i1	pper:18776129	K20028
c22908_g1_i3	pper:18791390	K20027
c38628_g1_i1	pper:18777916	K20027
c38628_g2_i1	pper:18777916	K20027
c44856_g1_i1	pper:18783842	K20027
c42865_g1_i1	pper:18772473	K20003
c34049_g1_i1	zju:27963942	K20000
c34049_g3_i1	pper:9978689	K20000
c45610_g1_i1	pper:18768964	K19998
c44658_g1_i1	pper:18768133	K19996
c32460_g1_i1	pper:18777326	K19995
c38952_g1_i1	pper:18778947	K19995
c39884_g1_i1	pper:18781933	K19986
c42673_g1_i1	pper:18778243	K19986
c45641_g1_i2	pper:18766448	K19986
c35813_g1_i1	pper:18789767	K19985
c47491_g2_i2	pper:18768633	K19985
c47491_g3_i2	pper:18768633	K19985
c32462_g1_i1	pper:18787099	K19984
c42009_g1_i1	pper:18793773	K19983
c41597_g1_i1	pper:18784265	K19944
c19254_g1_i1	pper:18781141	K19937
c31638_g1_i1	pper:18789713	K19893
c44062_g1_i1	pper:18789912	K19893
c41453_g1_i1	pper:18772909	K19892
c54401_g1_i1	ath:AT3G13560	K19892
c42874_g1_i1	pper:18779060	K19891
c43968_g1_i1	pper:18790109	K19891
c46146_g3_i4	pper:18782651	K19891
c605_g1_i1	pper:18789954	K19882
c3675_g1_i1	pper:18789954	K19882
c18873_g1_i1	pper:18789954	K19882
c20112_g1_i1	pper:18774280	K19882
c22698_g1_i1	pper:18773445	K19882
c28064_g1_i2	pxb:103953063	K19882
c29012_g1_i1	pper:18777013	K19882
c36354_g1_i1	pper:18777013	K19882
c43517_g1_i2	pper:18773833	K19882
c44119_g1_i1	pper:18789242	K19882
c44665_g1_i1	pper:18776617	K19882
c47335_g2_i2	zju:107430593	K19882
c47667_g1_i6	pper:18773445	K19882
c57882_g1_i1	pper:18788082	K19882
c67539_g1_i1	pper:18774280	K19882
c19101_g1_i1	pper:18776292	K19861
c29282_g1_i1	pper:18776970	K19861
c35275_g1_i1	mdm:103423207	K19861
c45684_g1_i1	pper:18776292	K19861
c45684_g2_i1	pper:18775995	K19861
c23786_g1_i2	pper:18786052	K19828
c41066_g1_i1	pper:18771835	K19828
c44488_g1_i1	pper:18768528	K19828
c10361_g1_i1	mmu:11426	K19827
c66079_g1_i1	mmu:11426	K19827
c45853_g2_i1	pper:18783207	K19801
c17069_g1_i1	pper:18781024	K19788
c21372_g1_i1	pper:18781024	K19788
c36259_g1_i1	pper:18779765	K19788
c44291_g1_i1	pper:18783696	K19787
c75277_g1_i1	mgl:MGL_1432	K19785
c44678_g2_i3	pper:18786155	K19784
c75580_g1_i1	pper:18786642	K19784
c20974_g1_i1	pper:18790453	K19765
c29122_g1_i1	pper:18767126	K19765
c40272_g1_i1	pper:18776401	K19761
c41580_g1_i1	pper:18785564	K19761
c38776_g1_i1	pavi:110764981	K19748
c43508_g1_i1	pper:18785452	K19747
c76154_g1_i1	pper:18785452	K19747
c37616_g1_i1	pper:18769302	K19730
c28991_g1_i1	mdm:103441000	K19729
c28886_g1_i1	chx:108634845	K19720
c55180_g1_i1	chx:108635078	K19720
c74973_g1_i1	chx:108634845	K19720
c42826_g1_i2	pper:18779884	K19706
c72630_g1_i1	nle:100607550	K19671
c41096_g1_i1	pper:18792035	K19658
c68138_g1_i1	fve:101312822	K19642
c69291_g1_i1	fve:101312822	K19642
c71875_g1_i1	pper:18792656	K19642
c43327_g1_i1	pper:18779101	K19619
c12538_g1_i2	mdm:103401420	K19613
c29467_g1_i1	pper:18787539	K19613
c36462_g1_i1	pper:18775297	K19613
c47101_g3_i1	pper:18787539	K19613
c47277_g1_i3	pper:18775297	K19613
c47277_g2_i2	pper:18775297	K19613
c47277_g4_i1	pper:18775297	K19613
c50743_g1_i1	pper:18775297	K19613
c72133_g1_i1	mdm:103454858	K19613
c74296_g1_i1	pxb:103930902	K19613
c37266_g1_i1	pper:18780546	K19589
c8077_g1_i1	pper:18789985	K19562
c38683_g1_i2	pper:18789985	K19562
c49343_g1_i1	pper:18789985	K19562
c50613_g1_i1	pper:18789985	K19562
c5262_g1_i1	pper:18777913	K19525
c28269_g1_i1	pper:18777913	K19525
c39538_g1_i2	pper:18789557	K19525
c43582_g1_i1	pper:18789557	K19525
c41291_g1_i1	pper:18774215	K19517
c38403_g1_i1	pper:18791202	K19513
c44068_g1_i5	pper:18770824	K19513
c19148_g1_i1	pper:18778888	K19476
c21853_g1_i1	pper:18770926	K19476
c23342_g1_i1	pper:18791255	K19476
c32935_g1_i1	pper:18770926	K19476
c32935_g2_i1	pper:18770926	K19476
c35773_g1_i1	pper:18790238	K19476
c40843_g1_i1	pper:18770337	K19476
c43953_g1_i1	pper:18770926	K19476
c43953_g2_i1	pper:18770926	K19476
c44710_g1_i1	pper:18782520	K19476
c45177_g1_i1	pper:18784131	K19476
c45683_g1_i1	pper:18767375	K19476
c57453_g1_i1	pno:SNOG_09508	K19476
c37203_g1_i1	pper:18784336	K19466
c38346_g1_i1	pper:18770484	K19373
c35648_g1_i1	pper:18780349	K19371
c25402_g1_i1	pper:18776144	K19367
c39551_g1_i1	pper:18770453	K19366
c44544_g1_i1	pper:18768661	K19366
c33924_g1_i1	pper:18774310	K19365
c1710_g1_i1	pper:18793547	K19363
c33490_g1_i2	pper:18793547	K19363
c38302_g1_i1	pper:18766001	K19355
c40983_g1_i1	pper:18789012	K19355
c42448_g1_i1	pper:18771386	K19355
c25393_g1_i1	pper:18785252	K19347
c36322_g1_i1	pper:18785285	K19329
c39234_g1_i1	pper:18776294	K19329
c46338_g1_i4	pper:18782627	K19327
c49126_g1_i1	pper:18782627	K19327
c68084_g1_i1	pper:18782627	K19327
c39300_g1_i1	pper:18785462	K19323
c10912_g1_i2	pper:18781096	K19307
c26104_g1_i1	pper:18783182	K19307
c32242_g1_i2	pper:18778770	K19307
c32908_g1_i1	pper:18784173	K19307
c32908_g2_i1	pper:18784061	K19307
c39680_g1_i1	pper:18784173	K19307
c42960_g1_i2	pper:18781525	K19307
c43910_g1_i2	pper:18781282	K19306
c32949_g1_i1	pper:18778328	K19269
c44933_g1_i3	pper:18775585	K19269
c39855_g1_i6	pper:18778913	K19219
c40375_g4_i1	pper:18776444	K19202
c34209_g1_i1	pper:18792216	K19073
c37566_g1_i2	pper:18782465	K19054
c62455_g1_i1	pper:18782465	K19054
c10570_g1_i1	pper:18789897	K19045
c14061_g1_i1	pper:18769170	K19045
c29115_g1_i1	pper:18781001	K19045
c29234_g1_i1	pper:18789897	K19045
c45197_g2_i2	pper:18786401	K19045
c59914_g1_i1	pper:18789897	K19045
c32198_g1_i1	pper:18785247	K19044
c34075_g1_i1	pper:18790965	K19044
c40160_g1_i1	pper:18774781	K19043
c41953_g1_i1	pper:18771742	K19043
c57412_g1_i1	pper:18789908	K19043
c1395_g1_i1	pper:18778781	K19042
c29434_g1_i1	pper:18768309	K19042
c30567_g1_i1	jre:108993442	K19042
c38392_g1_i2	pper:18792835	K19042
c67159_g1_i1	pper:18788944	K19042
c21726_g1_i1	pper:18777769	K19041
c30292_g2_i1	pper:18777769	K19041
c38865_g1_i1	pper:18788882	K19041
c49751_g1_i1	pxb:103946081	K19041
c875_g1_i1	pper:18779491	K19040
c45917_g1_i1	pper:18768571	K19039
c27877_g1_i1	pxb:103947912	K19038
c30738_g1_i1	pper:18788327	K19037
c39496_g1_i1	pavi:110771490	K19036
c21796_g1_i2	pper:18788681	K19035
c38917_g1_i1	pper:18788681	K19035
c47655_g3_i1	pper:18783512	K19035
c365_g1_i1	pper:18785659	K19034
c26707_g1_i1	pper:18768110	K19033
c31126_g1_i1	pxb:103966358	K19033
c30954_g1_i1	pper:18793494	K19027
c45233_g1_i1	pper:18793494	K19027
c46704_g1_i1	pper:18793494	K19027
c30728_g1_i1	pper:18772520	K19026
c46787_g1_i1	pper:18772520	K19026
c45444_g1_i3	pper:18781392	K19025
c42088_g1_i2	pper:18791331	K19023
c24792_g1_i1	pper:18784884	K19022
c64040_g1_i1	pper:18784884	K19022
c13954_g1_i1	pper:18769108	K19001
c17373_g1_i1	pper:18769108	K19001
c59262_g1_i1	pper:18769108	K19001
c74874_g1_i1	pper:18769108	K19001
c30598_g1_i1	pper:18793108	K18999
c30920_g1_i1	pper:18783627	K18999
c33144_g1_i1	fve:101308302	K18999
c38811_g1_i1	pper:18783627	K18999
c47549_g1_i1	pper:18771894	K18999
c45264_g1_i3	pper:18781340	K18998
c46393_g1_i3	pper:18772338	K18998
c46980_g1_i2	pper:18792385	K18995
c2395_g1_i1	pper:18782540	K18980
c7976_g1_i1	mdm:103411164	K18980
c15537_g1_i1	pper:18782356	K18980
c22165_g1_i1	pper:18783430	K18980
c24101_g1_i1	pper:18782358	K18980
c33176_g1_i1	pper:18792497	K18980
c33613_g1_i1	mdm:103411337	K18980
c45581_g1_i2	pper:18782356	K18980
c38560_g1_i1	pper:18792703	K18932
c40958_g1_i1	pper:18771203	K18932
c38609_g1_i1	pper:18770919	K18914
c64192_g1_i1	spar:SPRG_05062	K18914
c1034_g1_i1	mdm:103444254	K18881
c34823_g1_i1	pper:109948158	K18881
c37671_g1_i1	pper:109947823	K18881
c41011_g1_i1	pper:109947823	K18881
c41011_g2_i1	pper:109947823	K18881
c46648_g2_i1	pxb:103933884	K18881
c13756_g1_i1	pper:18777503	K18875
c14050_g1_i1	pper:18777503	K18875
c23769_g1_i1	pper:18776030	K18875
c25457_g1_i1	pper:18777503	K18875
c29459_g1_i2	pper:18766820	K18857
c38592_g1_i2	pper:18767780	K18857
c43063_g1_i1	pper:18767052	K18857
c46719_g1_i1	pper:18766820	K18857
c68368_g1_i1	pper:18766308	K18857
c34906_g1_i1	pper:109949170	K18848
c47376_g4_i1	mdm:103438050	K18848
c60075_g1_i1	pper:18780650	K18848
c64228_g1_i1	pper:18779912	K18848
c75868_g1_i1	pper:18780650	K18848
c25109_g1_i1	pper:18775010	K18835
c27174_g1_i1	pper:18774256	K18835
c36185_g1_i1	pper:18775010	K18835
c40811_g1_i1	pper:18774256	K18835
c41385_g1_i4	pper:18774256	K18835
c45301_g1_i1	pper:18782207	K18834
c44858_g1_i5	pper:18769369	K18826
c1139_g1_i1	pper:18788009	K18819
c9635_g1_i1	pper:18792278	K18819
c33520_g1_i2	pper:18788009	K18819
c39726_g1_i1	pper:18775384	K18819
c867_g1_i1	pper:18783138	K18812
c58298_g1_i1	pper:18783138	K18812
c44976_g1_i3	pper:18773249	K18811
c67156_g1_i1	pper:18791781	K18811
c71862_g1_i1	pper:18791781	K18811
c7446_g1_i1	pper:18768259	K18810
c31675_g1_i2	pper:18768259	K18810
c38660_g1_i1	pper:18789955	K18810
c45742_g1_i1	pper:18775347	K18810
c29874_g1_i1	pper:18793082	K18801
c55032_g1_i1	pper:18791579	K18801
c31684_g1_i1	pavi:110760843	K18798
c33295_g1_i1	pper:18772107	K18789
c34048_g1_i2	pper:18772799	K18789
c23189_g1_i1	pper:18789648	K18787
c31541_g1_i1	pper:18793824	K18787
c60758_g1_i1	pper:18769504	K18787
c47068_g1_i2	pper:18792556	K18758
c41069_g1_i1	pper:18774203	K18757
c45780_g1_i3	pper:18790554	K18757
c46181_g1_i1	pper:18770005	K18757
c43973_g1_i1	pper:18781840	K18756
c45355_g1_i1	pper:18768065	K18752
c58639_g1_i1	pper:18768065	K18752
c22095_g1_i1	pper:18777637	K18749
c28541_g1_i2	pper:18793421	K18749
c42514_g1_i1	pper:18777637	K18749
c42514_g2_i1	pper:18777637	K18749
c36080_g1_i1	pper:18788512	K18740
c43839_g1_i2	pper:109946989	K18735
c47344_g1_i1	pper:18773205	K18734
c45171_g1_i1	pper:18772351	K18732
c52322_g1_i1	pper:18772351	K18732
c30182_g1_i1	pper:18775880	K18729
c24760_g1_i1	pper:18776667	K18726
c41057_g1_i1	pper:18776069	K18726
c44082_g2_i2	pper:18787075	K18726
c43466_g2_i3	pper:18789751	K18723
c59932_g1_i1	pper:18789751	K18723
c998_g1_i1	pper:18793307	K18693
c33145_g1_i1	pper:18794037	K18693
c44260_g1_i1	pper:18782849	K18693
c51805_g1_i1	pxb:103950619	K18693
c41478_g1_i1	pper:18785863	K18678
c37945_g1_i1	pper:18793197	K18677
c32210_g1_i1	pper:18790144	K18674
c43057_g1_i1	pper:18786910	K18670
c43922_g1_i1	pper:18792006	K18667
c46312_g1_i1	pper:18792006	K18667
c43247_g1_i2	pper:18781386	K18663
c47680_g4_i7	pper:18781386	K18663
c57054_g1_i1	pper:18781386	K18663
c44141_g1_i1	pper:18782111	K18660
c9828_g1_i1	pper:18770901	K18655
c38759_g1_i1	pper:18770901	K18655
c45435_g1_i1	pper:18768639	K18649
c46615_g1_i1	pper:18778846	K18643
c46826_g2_i2	pper:18789419	K18643
c4913_g1_i1	pper:18789484	K18635
c24362_g1_i2	pper:18782158	K18635
c57390_g2_i1	mdm:103437900	K18635
c45190_g1_i1	pmum:103340114	K18626
c46838_g2_i1	pper:18786818	K18624
c46838_g8_i3	pper:18786818	K18624
c46838_g9_i1	pper:18786818	K18624
c17290_g1_i1	pper:18771318	K18592
c41150_g1_i1	pper:18772755	K18592
c41681_g2_i1	pper:18793883	K18588
c41975_g2_i1	pper:18778550	K18587
c31930_g1_i1	pper:18792294	K18586
c36317_g1_i1	pper:18792059	K18584
c53134_g1_i1	pper:18792059	K18584
c8667_g1_i1	pper:18775314	K18577
c24497_g1_i1	pper:18775253	K18577
c28832_g1_i1	pper:18775253	K18577
c28832_g2_i1	pper:18775253	K18577
c28832_g3_i1	pper:18775253	K18577
c44647_g1_i1	pper:18775314	K18577
c54836_g1_i1	pper:18775253	K18577
c35315_g1_i1	pper:18788033	K18551
c42710_g1_i2	pper:18766515	K18532
c27271_g1_i1	pper:18778942	K18482
c44523_g1_i1	pper:18791580	K18482
c9997_g1_i1	thj:104807092	K18477
c34566_g1_i1	jre:108981343	K18477
c34566_g3_i1	pper:18791164	K18477
c41460_g1_i1	pper:18778482	K18469
c32355_g1_i1	pper:18769600	K18468
c47691_g3_i1	pper:18792643	K18468
c16867_g1_i1	pper:18777575	K18467
c35790_g1_i1	pper:18785403	K18466
c60125_g1_i1	cfr:102514660	K18462
c44793_g1_i1	pper:18787388	K18460
c37923_g1_i2	pper:18771727	K18453
c35265_g1_i1	pper:18776759	K18447
c1550_g1_i1	pper:18784935	K18443
c7213_g1_i1	pper:18770144	K18443
c7213_g2_i1	pper:18770144	K18443
c13005_g1_i1	pper:18784935	K18443
c30247_g1_i1	pper:18785443	K18443
c46154_g1_i1	pper:18785443	K18443
c53937_g1_i1	pper:18784935	K18443
c57779_g1_i1	pper:18770144	K18443
c62559_g1_i1	pper:18784935	K18443
c69496_g1_i1	pper:18770144	K18443
c73530_g1_i1	pper:18770144	K18443
c41701_g1_i1	pper:18786921	K18442
c46686_g1_i1	pper:18767659	K18442
c58830_g1_i1	pper:18767659	K18442
c55173_g1_i1	mmu:72318	K18441
c23864_g1_i1	pper:18786291	K18423
c47140_g3_i1	pper:18786291	K18423
c73406_g1_i1	mdm:103439366	K18423
c29497_g1_i2	pper:18788605	K18422
c32347_g1_i1	pper:18791306	K18422
c40682_g1_i3	pper:18788426	K18422
c40682_g2_i1	pper:18788426	K18422
c47023_g1_i3	pper:18793154	K18422
c47023_g2_i1	pper:18793154	K18422
c47721_g4_i1	pper:18788426	K18422
c35659_g2_i1	pper:18785415	K18417
c20015_g1_i1	pper:18781441	K18416
c66983_g1_i1	pper:18769588	K18404
c67699_g1_i1	mdm:103400477	K18404
c33589_g1_i2	pper:18777009	K18368
c28378_g1_i1	pper:109949994	K18342
c45336_g1_i3	pper:18785511	K18342
c35092_g1_i4	pper:18789517	K18328
c59212_g1_i1	pper:18789517	K18328
c45491_g1_i2	pper:18767874	K18327
c47695_g3_i1	pper:18780583	K18327
c39876_g1_i1	pper:18781248	K18270
c46034_g1_i1	pper:18774901	K18270
c46034_g2_i1	pper:18774901	K18270
c25267_g1_i1	pper:18792480	K18213
c33109_g1_i1	pper:18792480	K18213
c46971_g2_i1	pper:18772046	K18213
c57995_g1_i1	pper:18769487	K18213
c58275_g1_i1	pper:18769487	K18213
c61502_g1_i1	pper:18769487	K18213
c66382_g1_i1	pper:18769487	K18213
c69198_g1_i1	pper:18769487	K18213
c20276_g1_i1	pper:18776628	K18211
c55004_g1_i1	pper:18793788	K18211
c45424_g1_i1	pper:18771746	K18204
c7340_g1_i1	pper:18793599	K18195
c13359_g1_i2	pper:18791541	K18195
c14740_g1_i1	pper:18774666	K18195
c43946_g1_i1	pper:18792883	K18195
c56238_g1_i1	pper:18774666	K18195
c65947_g1_i1	pper:18774666	K18195
c43128_g1_i1	pper:18774782	K18192
c27173_g1_i1	pper:18791782	K18187
c70683_g1_i1	pper:18791782	K18187
c25167_g1_i1	pper:18785837	K18185
c23378_g1_i1	pper:18782302	K18183
c5848_g1_i1	pper:18785218	K18182
c12822_g1_i1	pper:18785218	K18182
c598_g1_i1	lja:Lj4g3v1583830	K18181
c20009_g1_i1	pper:18771348	K18179
c36794_g1_i2	pper:18792992	K18178
c34200_g1_i2	pper:18791730	K18177
c43547_g1_i2	pper:18791562	K18172
c43808_g2_i1	pper:18768565	K18170
c37407_g1_i1	pper:18768369	K18167
c43758_g1_i1	pper:18783965	K18164
c34989_g1_i1	pper:18776776	K18163
c38981_g2_i1	pper:18791205	K18162
c35894_g1_i1	pper:18778704	K18160
c2373_g1_i1	pper:18784470	K18159
c24942_g1_i2	pper:18778963	K18158
c19866_g1_i1	pper:18782238	K18156
c37820_g1_i1	pper:18789197	K18151
c37820_g2_i3	pper:18789197	K18151
c41434_g2_i1	pmum:103342450	K18134
c31246_g1_i2	pper:18769728	K18121
c47680_g3_i2	pper:18782190	K18121
c32738_g1_i1	pper:18785424	K18081
c29182_g1_i1	pper:18769845	K18065
c29313_g1_i1	mdm:103434544	K18059
c37225_g1_i1	pxb:103948367	K18059
c19167_g1_i1	pper:18792324	K18045
c27081_g1_i2	pper:18772816	K18045
c34638_g1_i2	pper:18783703	K18045
c43187_g2_i1	mdm:103417176	K18045
c45520_g1_i1	pper:18778180	K18045
c67135_g1_i1	pper:18792324	K18045
c64342_g1_i1	hsa:5771	K18026
c45820_g1_i2	pper:18793873	K18010
c16271_g1_i1	pper:18793097	K17991
c41867_g1_i2	pper:18789647	K17991
c40676_g1_i1	pper:18776168	K17987
c43969_g1_i1	pper:18767672	K17985
c48126_g1_i1	pper:18767672	K17985
c67147_g1_i1	pper:18793419	K17985
c5530_g1_i1	pper:18773363	K17973
c45810_g1_i1	pper:18773363	K17973
c33645_g1_i1	pper:18767977	K17972
c36359_g1_i1	pper:18769444	K17969
c57476_g1_i1	pper:18780050	K17969
c25424_g1_i1	pper:18788717	K17968
c71918_g1_i1	pper:18784988	K17966
c3035_g1_i1	pper:18788526	K17964
c3035_g2_i1	pper:18788526	K17964
c10930_g1_i2	pper:18778540	K17964
c20640_g1_i1	pper:18789624	K17964
c37542_g2_i1	fve:101313188	K17964
c44429_g1_i3	pper:18778540	K17964
c44429_g2_i1	pper:18778540	K17964
c45708_g1_i1	pper:18792807	K17964
c46924_g1_i1	pper:18778122	K17964
c47195_g1_i1	pper:18789624	K17964
c47276_g1_i2	cann:107868197	K17964
c63907_g1_i1	pper:18778540	K17964
c68061_g1_i1	csat:104763481	K17964
c74441_g1_i1	cit:102628968	K17964
c46497_g1_i1	pper:18767393	K17961
c21353_g1_i1	pper:18785355	K17943
c27424_g1_i1	pper:18778442	K17943
c34995_g1_i1	pper:18782124	K17943
c40183_g1_i1	pper:18785602	K17943
c43307_g1_i1	dct:110108888	K17943
c43307_g2_i1	pper:18773001	K17943
c43307_g3_i1	pper:18773001	K17943
c71991_g1_i1	pvu:PHAVU_001G113100g	K17943
c72239_g1_i1	pper:18785602	K17943
c41671_g1_i2	pper:18783073	K17925
c46934_g2_i1	pper:18768909	K17925
c24296_g1_i1	gra:105799652	K17917
c39346_g1_i1	pper:18771494	K17917
c10567_g1_i1	pper:18792663	K17908
c32632_g1_i1	pper:18766793	K17907
c47213_g2_i1	pper:18767330	K17906
c16320_g1_i1	pper:18788949	K17893
c21371_g1_i1	pper:18789640	K17893
c27355_g2_i2	fve:101302164	K17893
c29485_g1_i2	pper:18789640	K17893
c35944_g1_i1	pper:18777958	K17893
c40953_g1_i1	pper:18781255	K17893
c69944_g1_i1	pper:18788949	K17893
c32382_g1_i2	pper:18783723	K17892
c26888_g1_i1	pper:18776861	K17890
c29676_g1_i1	pper:18768360	K17888
c6580_g1_i1	pper:18778799	K17879
c45084_g1_i2	pper:18778799	K17879
c44557_g1_i1	pper:18777173	K17872
c12618_g1_i1	mdm:103408914	K17871
c28453_g1_i1	pper:18778444	K17871
c33191_g1_i1	pper:18783956	K17871
c36303_g1_i1	pper:18773086	K17871
c39002_g1_i1	pper:18778444	K17871
c53845_g1_i1	pper:18778444	K17871
c57591_g1_i1	pper:18783956	K17871
c61008_g1_i1	pper:18782340	K17871
c66892_g1_i1	pper:18778565	K17871
c29750_g1_i2	pper:18777231	K17868
c37445_g1_i1	pper:18792301	K17867
c30094_g1_i1	pper:18781507	K17866
c21394_g1_i2	pper:18782544	K17839
c23686_g1_i1	pper:18782544	K17839
c44920_g1_i1	pper:18782903	K17839
c31948_g2_i2	pper:18770922	K17824
c37116_g1_i2	pper:18783582	K17824
c59279_g1_i1	pper:18770922	K17824
c43215_g1_i1	pper:18783239	K17822
c37997_g1_i1	pper:18773974	K17815
c46371_g3_i1	pper:18773974	K17815
c293_g1_i1	pper:18791861	K17808
c8995_g1_i1	pper:18786942	K17808
c28906_g1_i1	pper:18786942	K17808
c38012_g1_i1	pper:18767525	K17808
c38537_g1_i2	pper:18779109	K17807
c4775_g1_i1	pper:18791985	K17805
c25923_g1_i1	pper:18777394	K17805
c43507_g1_i1	pper:18768740	K17804
c9007_g1_i1	pper:18770904	K17800
c44311_g3_i1	pper:18770904	K17800
c45148_g1_i1	pper:18766829	K17796
c6173_g1_i1	pper:18783605	K17794
c10602_g1_i1	pper:18781463	K17790
c34704_g1_i1	pper:18770565	K17790
c40642_g1_i2	pper:18772522	K17790
c44154_g2_i3	pxb:103928378	K17790
c45367_g1_i2	pper:18774830	K17785
c39858_g1_i1	pper:18788362	K17784
c42305_g1_i2	pper:18766844	K17783
c4379_g1_i1	pper:18791612	K17782
c48466_g1_i1	dzi:111283061	K17782
c74614_g1_i1	pper:18791612	K17782
c32070_g1_i1	pper:18776151	K17781
c33818_g1_i1	pper:18777957	K17780
c24192_g1_i1	pper:18772847	K17778
c37360_g1_i1	pper:18772523	K17777
c37599_g1_i1	pper:18775180	K17777
c67114_g1_i1	pper:18780380	K17776
c7275_g1_i1	pper:18792194	K17771
c33050_g2_i1	han:110908680	K17771
c35789_g1_i1	pxb:103927026	K17769
c38328_g2_i1	pper:18768490	K17769
c34886_g1_i1	pper:18778265	K17761
c64782_g1_i1	lma:LMJF_14_1190	K17758,K17759
c43316_g1_i1	pper:18788705	K17757
c44615_g1_i2	pper:18788705	K17757
c13445_g1_i1	pper:18793990	K17756
c42116_g1_i1	pper:18766560	K17756
c51676_g1_i1	pper:18793990	K17756
c33560_g1_i2	pper:18766583	K17744
c41357_g1_i1	pper:18782435	K17732
c44627_g2_i1	pper:18782019	K17725
c5009_g1_i1	pper:18769611	K17710
c37748_g1_i1	dzi:111318097	K17710
c41925_g1_i1	pper:18769611	K17710
c43357_g1_i1	pper:18783721	K17710
c46594_g1_i2	pper:18788948	K17710
c46814_g2_i3	pper:18788183	K17710
c33652_g1_i1	pper:18778867	K17686
c46444_g1_i2	pxb:103932097	K17686
c57458_g1_i1	pper:18778394	K17686
c59947_g1_i1	pper:18777714	K17686
c63347_g1_i1	pper:18775830	K17686
c71845_g1_i1	pper:18775830	K17686
c34057_g1_i1	pper:18771038	K17681
c44031_g1_i1	pper:18785112	K17681
c44953_g1_i1	pper:18771038	K17681
c50147_g1_i1	cam:101495058	K17681
c17092_g1_i1	pper:18780488	K17680
c24678_g1_i2	pper:18778606	K17680
c30015_g1_i1	pper:18785776	K17679
c38143_g1_i2	pper:18788520	K17675
c44773_g1_i1	pper:18784258	K17675
c66383_g1_i1	pper:18784258	K17675
c15672_g1_i1	pper:18785436	K17662
c45948_g1_i2	pper:18787965	K17637
c36753_g1_i1	pper:18791504	K17623
c31640_g1_i1	pper:18775046	K17619
c39314_g1_i1	pper:18767149	K17619
c7776_g1_i1	pper:18789743	K17618
c28555_g1_i1	pper:18789743	K17618
c34820_g1_i1	pper:18792894	K17616
c46998_g1_i2	pper:18781286	K17616
c32364_g1_i1	pper:18793878	K17613
c42205_g1_i1	pper:18793878	K17613
c54940_g1_i1	pper:18793878	K17613
c9145_g1_i1	pper:18789053	K17609
c38515_g1_i2	pper:18790541	K17609
c38647_g2_i1	pper:18789022	K17609
c42897_g4_i1	pper:18788895	K17609
c47499_g3_i1	pper:18790541	K17609
c25887_g1_i1	pper:18768106	K17607
c31505_g1_i1	pper:18785474	K17606
c31505_g3_i1	pper:18785474	K17606
c42954_g1_i1	pper:18789595	K17605
c41172_g2_i1	pper:18790367	K17604
c43020_g1_i1	pper:18783617	K17604
c45538_g1_i2	pper:18774597	K17604
c46797_g1_i5	pper:18782638	K17604
c46930_g2_i1	pper:18781732	K17604
c47410_g2_i1	pper:18782638	K17604
c37642_g1_i1	pper:18775960	K17602
c37332_g1_i4	pper:18790168	K17601
c42632_g1_i1	pper:18773707	K17600
c1320_g1_i1	pper:18792718	K17592
c7695_g1_i1	pper:18792718	K17592
c9322_g1_i1	pper:18792718	K17592
c27742_g1_i1	pper:18792718	K17592
c28402_g1_i1	pper:18776624	K17592
c34564_g1_i1	pper:18789327	K17592
c40291_g2_i1	pper:18776375	K17592
c41094_g1_i2	pper:18776375	K17592
c46238_g1_i2	pper:18792718	K17592
c47370_g1_i1	pper:18792718	K17592
c47417_g1_i2	pper:18777725	K17592
c47988_g1_i1	pper:18776375	K17592
c48501_g1_i1	pper:18776624	K17592
c53232_g1_i1	pper:18792718	K17592
c53251_g1_i1	pper:18776624	K17592
c53596_g1_i1	pper:18792718	K17592
c54210_g1_i1	pper:18792718	K17592
c57641_g1_i1	pper:18792718	K17592
c60953_g1_i1	pper:18789327	K17592
c63516_g1_i1	pper:18776624	K17592
c65248_g1_i1	pper:18789327	K17592
c67297_g1_i1	pper:18777725	K17592
c73635_g1_i1	pper:18776375	K17592
c44791_g2_i1	pper:18777053	K17586
c9272_g1_i2	pper:18771618	K17569
c67209_g1_i1	ola:101170023	K17568
c35057_g1_i2	pper:18781067	K17560
c29161_g1_i1	pper:18770814	K17550
c60168_g1_i1	mdm:103428329	K17550
c39751_g1_i1	pper:18790533	K17545
c58664_g1_i1	pper:18790533	K17545
c46153_g2_i1	pper:18768218	K17541
c42401_g1_i4	pper:18785848	K17525
c43607_g1_i1	pper:18785717	K17525
c409_g1_i1	pper:18778119	K17508
c21699_g1_i1	pper:18778673	K17508
c25445_g1_i1	pper:18780673	K17508
c28474_g1_i1	pper:18778673	K17508
c28474_g2_i1	pper:18778119	K17508
c39994_g1_i1	pper:18774367	K17508
c45410_g1_i1	pper:18790026	K17508
c46641_g3_i3	pper:18789716	K17508
c46641_g4_i3	pper:18789716	K17508
c47334_g1_i4	pper:18770789	K17508
c48899_g1_i1	pper:18778673	K17508
c59375_g1_i1	pper:18789716	K17508
c62849_g1_i1	pper:18778119	K17508
c541_g1_i1	pper:18779143	K17506
c35817_g1_i2	pper:18792949	K17506
c40277_g1_i2	pper:18768129	K17506
c40294_g2_i1	pper:18793415	K17506
c40923_g1_i1	pper:18791585	K17506
c44161_g1_i2	pper:18784853	K17506
c64196_g1_i1	zju:107421560	K17506
c37330_g1_i1	pper:18776103	K17500
c21971_g1_i1	pper:18781568	K17499
c34834_g1_i2	pper:18781568	K17499
c39728_g1_i2	pper:18793046	K17499
c25885_g1_i1	pper:18777281	K17498
c27164_g1_i1	pper:18787652	K17497
c20383_g1_i1	pper:18793866	K17491
c15369_g1_i1	pper:18771877	K17479
c30142_g1_i1	pper:18769869	K17479
c32598_g1_i1	pper:18787295	K17479
c32646_g1_i1	pper:18771984	K17479
c33693_g1_i1	pper:109947447	K17479
c40854_g1_i2	fve:101302320	K17479
c41059_g1_i1	pper:18776916	K17479
c43030_g1_i1	pper:18787295	K17479
c45363_g2_i1	pper:18777562	K17479
c46748_g2_i2	pper:18777562	K17479
c54293_g1_i1	pper:18776916	K17479
c64853_g1_i1	pper:18771877	K17479
c6935_g1_i1	pper:18767410	K17471
c37557_g1_i1	pper:18781825	K17471
c37557_g3_i1	pper:18781825	K17471
c38301_g1_i1	pper:18771335	K17471
c48645_g1_i1	pper:18789478	K17471
c51497_g1_i1	pper:18789478	K17471
c64586_g1_i1	pper:18767410	K17471
c69891_g1_i1	pper:18789478	K17471
c72333_g1_i1	pper:18789478	K17471
c27321_g1_i1	pper:18793313	K17470
c42576_g1_i2	pper:18793313	K17470
c46129_g2_i1	pper:18793313	K17470
c32668_g1_i1	pper:18790370	K17469
c34104_g1_i1	pper:18773241	K17469
c48631_g1_i1	pper:18773241	K17469
c26954_g1_i1	pper:18774691	K17435
c39195_g1_i1	pper:18790150	K17434
c21360_g1_i1	pper:18777254	K17428
c19877_g1_i1	pper:18786332	K17427
c39993_g1_i1	pper:18775334	K17426
c29081_g1_i1	pper:18788579	K17424
c36817_g1_i1	pper:18790955	K17422
c36817_g2_i1	pper:18772924	K17422
c1054_g1_i1	pper:18777742	K17413
c45888_g4_i4	pper:18777742	K17413
c47958_g1_i1	pper:18790398	K17411
c35726_g1_i1	pper:18774811	K17408
c47053_g1_i2	pper:18775569	K17398
c29759_g1_i2	pper:18774447	K17362
c30246_g1_i1	pper:18778145	K17362
c30758_g1_i1	pper:18775513	K17362
c30758_g2_i1	pper:18775513	K17362
c30995_g1_i1	pper:18774267	K17362
c39788_g1_i3	pper:18773803	K17362
c43042_g1_i3	pper:18775480	K17362
c228_g1_i1	pper:18770271	K17361
c45414_g1_i2	pper:18766822	K17361
c30456_g1_i1	pper:18771350	K17338
c20365_g1_i1	pper:18769220	K17302
c22512_g1_i1	pper:18781561	K17302
c44909_g1_i1	pper:18769220	K17302
c44909_g4_i1	mcha:111013510	K17302
c45900_g1_i1	pper:18784268	K17302
c60853_g1_i1	vvi:100261812	K17302
c61208_g1_i1	pper:18784083	K17302
c38964_g2_i1	fve:101307717	K17301
c47593_g1_i1	pper:18783709	K17301
c23368_g1_i1	pper:18786172	K17292
c27260_g1_i1	pper:18787828	K17285
c3605_g1_i2	pper:18783706	K17279
c12987_g1_i1	pper:18777006	K17279
c27540_g1_i1	pper:18776310	K17279
c28715_g1_i1	pper:18791393	K17279
c32502_g1_i1	pper:18766437	K17279
c36332_g1_i1	pper:18769383	K17279
c36332_g2_i1	pper:18769383	K17279
c41904_g1_i1	pper:18777006	K17279
c33180_g1_i1	pper:18789521	K17278
c35759_g1_i1	pper:18784738	K17278
c40999_g1_i1	pper:18771219	K17278
c40999_g2_i2	pper:18771219	K17278
c15359_g1_i1	pper:18780871	K17275
c15359_g2_i1	pper:18780871	K17275
c43916_g1_i1	pper:18767431	K17275
c247_g1_i1	pper:18778532	K17268
c43524_g1_i1	pper:18767549	K17267
c25667_g1_i2	mdm:103444556	K17263
c26916_g1_i1	cpap:110813190	K17263
c44807_g1_i1	pper:18786212	K17263
c38310_g2_i1	pper:18789340	K17262
c47415_g1_i1	pper:18766154	K17261
c47415_g4_i1	pper:18766154	K17261
c33309_g1_i1	pper:18783559	K17260
c10993_g1_i1	pper:18767813	K17255
c26805_g1_i1	pper:18770643	K17255
c26841_g1_i2	pper:18773308	K17255
c29574_g1_i1	pper:18773308	K17255
c63580_g1_i1	ath:AT5G09550	K17255
c17052_g1_i1	pper:18779862	K17193
c42777_g1_i1	pper:18780327	K17193
c62827_g1_i1	pper:18779862	K17193
c74613_g1_i1	mdm:103413307	K17193
c25327_g1_i1	pper:18788899	K17108
c39571_g1_i1	pper:18788899	K17108
c40827_g1_i1	pper:18793686	K17108
c25115_g1_i1	pper:18793264	K17098
c30668_g1_i1	pper:18772589	K17098
c31746_g2_i2	pper:18793264	K17098
c38539_g1_i1	pper:18775159	K17098
c41664_g1_i1	pper:18793885	K17098
c43920_g1_i1	pper:18786770	K17098
c52897_g1_i1	pper:18784828	K17098
c55883_g1_i1	pper:18785270	K17098
c57556_g1_i1	pper:18785270	K17098
c10120_g1_i2	mus:103988159	K17087
c39921_g1_i1	pper:18792373	K17087
c37044_g2_i1	pper:18782040	K17086
c37093_g1_i1	pper:18782040	K17086
c45145_g1_i1	pper:18788541	K17086
c67020_g1_i1	pper:18770689	K17086
c44648_g1_i4	pper:18773625	K17085
c45209_g2_i4	pper:18787879	K17081
c45209_g3_i1	pper:18779410	K17081
c33695_g1_i1	pper:18784191	K17080
c46218_g1_i1	pper:18768070	K17065
c46311_g1_i2	pper:18793803	K17065
c46311_g2_i1	pper:18793803	K17065
c21291_g1_i1	pper:18779737	K17046
c41147_g1_i1	pper:18776033	K17046
c46495_g2_i4	pper:18778954	K16912
c26001_g1_i1	pper:18784897	K16911
c34948_g1_i1	pper:18776906	K16904
c35791_g1_i2	pper:18767882	K16904
c40645_g3_i1	pper:18767882	K16904
c30325_g1_i1	pper:18776298	K16903
c33358_g1_i1	pper:18776298	K16903
c46512_g1_i1	pper:18766008	K16900
c46199_g2_i1	pper:18781566	K16871
c44533_g1_i1	pper:18789237	K16860
c58372_g1_i1	pper:18789237	K16860
c30334_g1_i1	pper:18766004	K16812
c56104_g1_i1	pper:18766004	K16812
c29645_g1_i1	pper:18769047	K16810
c44818_g2_i1	pper:18788242	K16803
c6236_g1_i1	pper:18780175	K16743
c32569_g1_i1	pper:18784876	K16732
c39665_g1_i2	pxb:103952112	K16732
c39665_g4_i1	pper:18785948	K16732
c39818_g1_i1	pper:18791412	K16732
c42020_g2_i2	pper:18779028	K16732
c49278_g1_i1	pper:18791412	K16732
c64804_g1_i1	pper:18793577	K16732
c65618_g1_i1	pper:18784876	K16732
c69117_g1_i1	pper:18785948	K16732
c70077_g1_i1	pper:18786258	K16732
c75653_g1_i1	mdm:103452133	K16732
c4402_g2_i1	pper:18783251	K16675
c16059_g1_i2	pper:18770351	K16675
c29420_g1_i2	pper:18783251	K16675
c33918_g1_i1	pper:18769432	K16675
c35517_g1_i1	pper:18766460	K16675
c39025_g1_i1	pper:18776638	K16675
c44273_g1_i1	mdm:103421927	K16667
c44982_g1_i1	pper:18773096	K16616
c33685_g2_i1	pper:18787147	K16615
c40815_g1_i2	pper:18787147	K16615
c46171_g2_i2	pper:18769343	K16609
c26602_g1_i2	pper:18779030	K16587
c34615_g1_i1	pper:18783370	K16587
c36489_g1_i2	pper:18779030	K16587
c42694_g2_i1	pper:18768349	K16586
c33360_g1_i1	pper:18781705	K16585
c15502_g1_i1	pper:18771452	K16584
c45274_g1_i1	pper:18766494	K16578
c63789_g1_i1	pper:18766494	K16578
c46677_g2_i2	pper:18773738	K16573
c46185_g1_i2	pper:18793430	K16572
c44609_g1_i1	pper:18766659	K16571
c44296_g1_i1	pper:18771714	K16570
c47201_g2_i1	pper:18771184	K16569
c4423_g1_i1	pper:18787144	K16547
c28337_g2_i1	pper:18787144	K16547
c48071_g1_i1	pper:18787144	K16547
c52447_g1_i1	pper:18787171	K16546
c25339_g1_i1	pper:18782721	K16465
c33922_g1_i1	pper:18780184	K16465
c33922_g2_i1	pper:18779346	K16465
c52382_g1_i1	pper:109947476	K16465
c40970_g1_i1	pper:18793325	K16365
c35750_g1_i2	pper:18778206	K16329
c20272_g1_i1	pper:18771979	K16315
c20272_g2_i1	pper:18771979	K16315
c60765_g1_i1	pper:18771979	K16315
c6080_g1_i1	pper:18786364	K16302
c38467_g1_i1	pper:18789794	K16302
c41752_g3_i1	pper:18768933	K16302
c45458_g1_i1	pper:18768595	K16302
c47156_g4_i2	pper:18789188	K16302
c60708_g1_i1	pper:18786364	K16302
c17541_g1_i1	pper:18772984	K16298
c31764_g1_i3	pper:18772984	K16298
c36681_g2_i1	pper:18772984	K16298
c48070_g1_i1	pper:18784909	K16298
c52334_g1_i1	pper:18784909	K16298
c7823_g1_i1	pper:18775952	K16297
c7868_g1_i1	pper:18789587	K16297
c8495_g1_i1	pper:18789421	K16297
c11716_g1_i2	pper:18789587	K16297
c12349_g1_i1	pper:18783840	K16297
c16584_g1_i3	pper:18789785	K16297
c32187_g1_i1	pper:18769666	K16297
c32235_g1_i2	pper:18768929	K16297
c35914_g1_i2	pper:18792141	K16297
c39572_g1_i1	pper:18785175	K16297
c40574_g1_i1	pper:18778330	K16297
c41726_g1_i1	pper:18789421	K16297
c42972_g1_i1	pper:18791207	K16297
c45280_g1_i1	pper:18768929	K16297
c46169_g3_i2	pper:18787422	K16297
c49741_g1_i1	pper:18775952	K16297
c55286_g1_i1	pper:18783840	K16297
c56554_g1_i1	pper:18789421	K16297
c57541_g1_i1	fve:101313115	K16297
c60623_g1_i1	pper:18789785	K16297
c68563_g1_i1	pper:18778330	K16297
c4518_g1_i1	pxb:103955228	K16296
c4736_g1_i1	pper:18766970	K16296
c6463_g1_i1	pper:18768246	K16296
c7597_g1_i1	pper:18767119	K16296
c16648_g1_i1	pper:18768446	K16296
c18335_g1_i1	pper:18767110	K16296
c24993_g1_i1	pper:18768446	K16296
c28916_g1_i1	pper:18766970	K16296
c30963_g1_i1	pxb:103935151	K16296
c32471_g2_i1	pper:18768246	K16296
c33124_g1_i1	pper:18766970	K16296
c33393_g1_i1	pper:18767513	K16296
c33393_g2_i1	pper:18767513	K16296
c33822_g1_i5	pper:18767490	K16296
c35949_g1_i1	pper:18767034	K16296
c40190_g1_i3	pper:18767513	K16296
c41730_g1_i8	pper:18768446	K16296
c43113_g1_i1	pper:18767110	K16296
c43141_g1_i3	pper:18767490	K16296
c43934_g1_i1	pper:18766970	K16296
c45766_g1_i2	pper:18767513	K16296
c46976_g3_i2	pper:18767119	K16296
c52898_g1_i1	pper:18772042	K16296
c61548_g1_i1	pper:18767110	K16296
c62267_g1_i1	pper:18767110	K16296
c31050_g1_i1	pper:18776662	K16292
c57492_g1_i1	pper:18776662	K16292
c32393_g1_i1	pper:18766578	K16290
c40730_g1_i6	pper:18790437	K16287
c33933_g1_i1	pper:18784070	K16285
c46748_g5_i1	pper:18789983	K16285
c27381_g1_i2	pper:18777120	K16284
c30364_g1_i1	pper:18784811	K16283
c44157_g1_i2	pper:18772465	K16283
c23527_g1_i1	pper:18792809	K16282
c45832_g1_i1	pxb:103928972	K16282
c50213_g1_i1	pxb:103947327	K16282
c34126_g1_i1	pper:18776367	K16281
c62473_g1_i1	pper:18787424	K16281
c32452_g1_i1	pper:18780565	K16280
c34744_g1_i1	pper:18776786	K16280
c37034_g1_i1	pper:18780043	K16280
c39678_g1_i3	pper:18783062	K16280
c47322_g2_i1	pper:18786843	K16279
c46466_g1_i2	pper:18776389	K16278
c35059_g1_i1	pper:18768552	K16277
c39392_g1_i1	pper:18773264	K16277
c50123_g1_i1	pper:18791651	K16277
c75183_g1_i1	pper:18791651	K16277
c30256_g1_i1	pper:18775902	K16276
c41809_g1_i3	pper:18776709	K16276
c42298_g1_i1	pper:18789182	K16276
c42298_g2_i2	pper:18775902	K16276
c43160_g1_i1	pper:18785491	K16276
c45928_g1_i1	pper:18785491	K16276
c58209_g1_i1	pper:18789182	K16276
c31231_g1_i1	pper:18767348	K16275
c37950_g2_i1	pper:18770124	K16275
c24224_g1_i1	pper:18789165	K16274
c38909_g1_i1	pper:18789165	K16274
c22408_g1_i1	pper:18788248	K16253
c25479_g1_i2	pper:18788248	K16253
c36648_g1_i2	pper:18792299	K16253
c47817_g1_i1	pper:18792647	K16253
c45333_g1_i1	pper:18790113	K16252
c32343_g1_i1	pper:18785507	K16251
c35584_g1_i1	pper:18785507	K16251
c73126_g1_i1	pper:18785507	K16251
c46029_g1_i1	pper:18776740	K16250
c58127_g1_i1	pper:18776740	K16250
c62377_g1_i1	pper:18776740	K16250
c64697_g1_i1	pper:18776740	K16250
c72521_g1_i1	pper:18776740	K16250
c40545_g1_i1	pper:18788596	K16241
c5077_g1_i1	pper:18786027	K16240
c12623_g1_i1	pper:18786027	K16240
c47333_g2_i1	pper:18777518	K16240
c53871_g1_i1	pper:18786027	K16240
c54200_g1_i1	pper:18786027	K16240
c57784_g1_i1	pper:18786027	K16240
c72703_g1_i1	pper:18786027	K16240
c19426_g1_i1	pper:18772119	K16223
c57411_g1_i1	pper:18779269	K16219
c39672_g1_i2	pper:18792786	K16196
c5314_g1_i1	pper:18783841	K16190
c40834_g1_i1	pper:18783841	K16190
c32633_g1_i1	pper:18782264	K16189
c31721_g1_i2	pper:18767475	K16075
c32223_g1_i1	pper:18767475	K16075
c35730_g1_i1	pper:18790940	K16075
c43928_g3_i1	pper:18781608	K16075
c43928_g4_i1	pper:18790629	K16075
c43999_g1_i2	pper:18768111	K16075
c43999_g2_i1	dzi:111284012	K16075
c44906_g1_i2	pper:18775165	K16075
c46742_g1_i2	pper:18789506	K16075
c67519_g1_i1	pper:18775165	K16075
c71961_g1_i1	fve:101306904	K16075
c3948_g1_i1	pper:18791614	K16055
c24030_g1_i1	pper:18788435	K16055
c36452_g2_i1	pper:18776779	K16055
c36632_g1_i1	pper:18776343	K16055
c39720_g1_i1	pper:18780346	K16055
c42357_g1_i1	pper:18784075	K16055
c45496_g1_i1	pper:18780959	K16055
c46341_g7_i1	pper:18788435	K16055
c46690_g1_i1	pper:18788532	K16055
c53215_g1_i1	pper:18780844	K16055
c63253_g1_i1	pper:18791614	K16055
c67204_g1_i1	pper:18791614	K16055
c67914_g1_i1	mdm:103444060	K16055
c34428_g1_i1	mdm:103448693	K16054
c34668_g1_i1	pper:18778522	K16054
c17692_g1_i2	rcu:8283799	K16040
c20405_g1_i1	pper:109948183	K16040
c22870_g1_i2	pper:109948183	K16040
c23995_g1_i1	pper:109948539	K16040
c23995_g2_i4	pper:109948539	K16040
c44936_g1_i1	pper:18777915	K15979
c62388_g1_i1	oeu:111405210	K15979
c7642_g1_i1	pper:18791156	K15925
c42577_g1_i1	pper:18766692	K15923
c59020_g1_i1	pper:18767038	K15920
c18463_g1_i1	pper:18785893	K15919
c20852_g1_i1	pper:18782364	K15919
c36432_g1_i2	pper:18782388	K15919
c43724_g1_i1	pper:18782364	K15919
c46631_g1_i13	dzi:111274138	K15919
c64299_g1_i1	pper:18782364	K15919
c30022_g1_i1	pper:18782619	K15918
c31322_g1_i1	pper:18784878	K15902
c21779_g1_i1	pper:18767810	K15901
c44885_g2_i1	pper:18766854	K15893
c9646_g1_i1	pper:18773060	K15892
c32026_g1_i1	pper:18773060	K15892
c812_g1_i1	pper:109949998	K15891
c34805_g1_i1	pper:109949998	K15891
c5989_g1_i1	pper:18788471	K15889
c28400_g1_i2	pper:18788471	K15889
c46142_g1_i1	pper:18782781	K15889
c8224_g1_i1	pper:18791691	K15865
c47569_g4_i1	pper:18791691	K15865
c41951_g1_i1	pper:18772763	K15849
c25321_g2_i1	pper:18781703	K15813
c29531_g1_i1	pper:18781956	K15813
c29531_g2_i1	pper:18781956	K15813
c38351_g2_i3	pper:18781703	K15813
c43497_g1_i3	pper:18784434	K15813
c47414_g1_i1	pper:18781703	K15813
c72889_g1_i1	pper:18781956	K15813
c5998_g1_i1	pper:18779436	K15803
c58612_g1_i1	pper:109948434	K15803
c59258_g1_i1	pper:18779487	K15803
c60937_g1_i1	pper:18779436	K15803
c71789_g1_i1	pper:109948434	K15803
c43340_g1_i1	pper:18778485	K15777
c43064_g1_i1	pper:18773654	K15747
c9217_g1_i1	pper:18777389	K15746
c37358_g1_i1	pper:18787302	K15746
c44766_g1_i3	pper:18777389	K15746
c38407_g1_i1	pper:18790341	K15744
c13111_g1_i1	pper:18775413	K15731
c24152_g1_i1	fve:101308026	K15731
c34388_g1_i1	pper:18775413	K15731
c34388_g2_i1	pper:18787149	K15731
c39359_g1_i1	pper:18779514	K15731
c44543_g1_i2	pper:18772211	K15728
c44543_g2_i1	pper:18772211	K15728
c46973_g1_i2	pper:18793032	K15728
c51789_g1_i1	vvi:100266011	K15728
c29937_g1_i1	pper:18774983	K15718
c30978_g1_i1	pper:18774870	K15718
c41686_g1_i1	pper:18788938	K15718
c42168_g1_i2	pper:18774983	K15718
c47290_g1_i1	pper:18773359	K15718
c51580_g1_i1	pper:18774987	K15718
c53329_g1_i1	pper:18788938	K15718
c26832_g1_i1	pper:18770157	K15711
c45448_g1_i1	pper:18769864	K15711
c45448_g2_i1	pper:18770157	K15711
c48928_g1_i1	pper:18770157	K15711
c56887_g1_i1	pper:18770157	K15711
c59925_g1_i1	pper:18770157	K15711
c28590_g1_i1	pper:18786963	K15710
c31656_g1_i1	pper:18786963	K15710
c28341_g2_i1	pper:18792430	K15707
c29575_g1_i1	pper:18790884	K15692
c38066_g1_i1	pper:18769909	K15692
c43389_g1_i1	pper:18769909	K15692
c30185_g1_i1	pper:18771761	K15691
c41511_g2_i1	pper:18771906	K15691
c44974_g1_i1	pper:18787642	K15691
c46623_g1_i4	pper:18771761	K15691
c72686_g1_i1	pper:18771761	K15691
c255_g1_i1	pper:18783928	K15688
c360_g1_i1	pper:18783928	K15688
c19784_g1_i1	pper:109946297	K15688
c24594_g1_i2	pxb:103947649	K15688
c30032_g1_i1	pper:109946297	K15688
c39940_g1_i1	pper:18768385	K15688
c42584_g1_i1	mdm:103449072	K15688
c63847_g1_i1	pper:109946298	K15688
c41031_g3_i2	pxb:103954873	K15687
c45531_g4_i1	pper:18772573	K15685
c36982_g1_i1	pper:18787093	K15683
c43853_g1_i1	pper:18787093	K15683
c47811_g1_i1	pper:18787093	K15683
c848_g1_i1	pper:18791088	K15639
c2605_g1_i1	pper:18769533	K15639
c3109_g1_i1	pper:18769533	K15639
c6402_g1_i1	pper:18792808	K15639
c6404_g1_i1	pper:18790364	K15639
c6537_g1_i1	pper:18766513	K15639
c7710_g1_i1	pper:18791088	K15639
c8970_g1_i1	pper:18790739	K15639
c18230_g1_i1	pper:18792808	K15639
c18758_g1_i1	pper:18766513	K15639
c19199_g1_i1	pper:18791088	K15639
c20358_g1_i2	pper:18790512	K15639
c22630_g1_i1	pper:18766513	K15639
c25093_g1_i1	pper:18790364	K15639
c26409_g1_i1	pper:18792808	K15639
c27353_g1_i1	pper:18790364	K15639
c34021_g1_i1	pper:18792808	K15639
c53828_g1_i1	pper:18790739	K15639
c65579_g1_i1	pper:18769533	K15639
c69294_g1_i1	pper:18766513	K15639
c69769_g1_i1	pper:18790512	K15639
c70278_g1_i1	mdm:103403255	K15639
c74415_g1_i1	pper:18789586	K15639
c74535_g1_i1	pxb:103947365	K15639
c46394_g1_i1	pper:18779858	K15637
c45378_g1_i3	pper:18771604	K15634
c44413_g2_i1	pper:18772584	K15633
c45508_g1_i1	pper:18780634	K15631
c24373_g1_i1	pper:18783667	K15627
c31094_g1_i1	pper:18768350	K15627
c39763_g1_i1	pper:18783667	K15627
c37406_g1_i1	pper:18785178	K15622
c30527_g1_i1	pper:18784831	K15613
c30653_g1_i2	pper:18778157	K15601
c36960_g1_i2	pper:18778157	K15601
c37744_g1_i1	pper:18778157	K15601
c42698_g1_i2	pper:18780819	K15601
c43696_g1_i2	cpap:110808037	K15601
c44891_g2_i1	pper:18774933	K15601
c45222_g1_i3	fve:101298267	K15601
c46286_g1_i1	pper:18785058	K15601
c47469_g1_i2	pper:18780819	K15601
c61140_g1_i1	pper:18778157	K15601
c66052_g1_i1	pper:18775974	K15601
c26865_g1_i2	pper:18769698	K15559
c28139_g2_i1	pper:18769698	K15559
c43611_g1_i1	pper:18772653	K15559
c44644_g1_i1	pper:18782105	K15559
c31765_g1_i1	pper:18777195	K15544
c43748_g1_i1	pper:18793876	K15535
c23595_g1_i1	pper:18785089	K15523
c16739_g1_i1	pper:18771462	K15507
c21149_g1_i1	pper:18771462	K15507
c11609_g1_i1	pper:18789957	K15505
c45055_g1_i1	pper:18784066	K15505
c67314_g1_i1	pper:18789957	K15505
c11122_g1_i1	pmum:103334200	K15503
c41190_g1_i1	pmum:103334200	K15503
c65843_g1_i1	fve:101298415	K15502
c39634_g1_i1	pper:18780654	K15501
c45555_g1_i2	pper:18773189	K15501
c34547_g1_i1	pper:18791596	K15498
c38442_g1_i3	pper:18769223	K15463
c42519_g1_i1	pper:18790463	K15456
c38579_g1_i2	pper:18768820	K15455
c35120_g1_i2	pper:18785493	K15451
c47130_g1_i1	pper:18780475	K15450
c46385_g2_i1	pper:18792105	K15449
c27990_g1_i1	pper:18792028	K15448
c28963_g1_i1	pper:18792028	K15448
c27591_g2_i1	pper:18788080	K15446
c35155_g1_i1	pper:109948582	K15445
c46232_g1_i6	pper:109948582	K15445
c16966_g1_i1	pper:18768348	K15443
c34966_g1_i1	pper:18768348	K15443
c46221_g1_i2	pper:18768536	K15442
c10724_g1_i1	pper:18790618	K15441
c47731_g1_i10	pper:18787066	K15440
c28446_g1_i1	pper:18786826	K15437
c40892_g1_i1	pper:18774668	K15437
c67320_g1_i1	pper:18774668	K15437
c31241_g1_i1	pper:18775977	K15436
c46229_g1_i5	pper:18784407	K15436
c42568_g1_i1	pper:109949794	K15430
c37176_g1_i1	pper:18781361	K15429
c41126_g1_i1	pper:18771541	K15429
c40179_g1_i1	pper:18786864	K15425
c46928_g1_i2	hbr:110646370	K15423
c41569_g4_i2	pper:18779780	K15422
c30338_g1_i1	pper:18785121	K15414
c34445_g1_i1	pper:18772553	K15414
c36227_g1_i2	pper:18770501	K15414
c44509_g1_i1	pper:18782587	K15414
c44509_g4_i1	pper:18782587	K15414
c2307_g1_i1	pper:18793025	K15407
c45822_g2_i1	pper:18793025	K15407
c37286_g1_i1	pper:18787644	K15404
c44548_g1_i1	pper:18789815	K15402
c42702_g1_i1	pper:18774479	K15401
c342_g1_i2	pper:18782195	K15400
c41274_g1_i1	pper:18772575	K15400
c47853_g1_i1	pper:18771856	K15400
c48120_g1_i1	pper:18771856	K15400
c48312_g1_i1	pper:18776851	K15400
c66883_g1_i1	pper:18776851	K15400
c71498_g1_i1	pper:18771856	K15400
c71605_g1_i1	pper:18771856	K15400
c14826_g1_i1	pper:18776867	K15398
c70986_g1_i1	pper:18786749	K15398
c615_g1_i1	pper:18790858	K15397
c5537_g1_i1	pper:18789438	K15397
c13813_g1_i1	pper:18784627	K15397
c17188_g1_i1	pper:109946455	K15397
c19663_g1_i1	pper:18793078	K15397
c21430_g1_i1	pxb:103939811	K15397
c22973_g1_i1	pper:18768236	K15397
c26321_g1_i1	pper:18789438	K15397
c26321_g2_i2	pper:18789438	K15397
c27205_g1_i2	pper:18793078	K15397
c31345_g1_i1	pper:18786995	K15397
c35070_g1_i2	pper:18768236	K15397
c37325_g1_i1	pper:18793503	K15397
c38036_g1_i1	mdm:103402707	K15397
c38896_g1_i1	pper:18790923	K15397
c38982_g1_i1	pper:18774919	K15397
c41744_g1_i2	pper:18788924	K15397
c46800_g1_i2	pper:18791652	K15397
c73234_g1_i1	pper:18790923	K15397
c9640_g1_i1	pper:18793807	K15382
c14237_g1_i1	pper:18766278	K15382
c28968_g1_i1	pper:18777969	K15382
c29688_g1_i1	pper:18784664	K15382
c32731_g1_i1	pper:18779639	K15382
c34324_g1_i1	pper:18777591	K15382
c35962_g1_i1	pper:18768928	K15382
c36351_g1_i1	pper:18768838	K15382
c43882_g1_i1	pper:18780140	K15382
c43975_g3_i1	pper:18768928	K15382
c43975_g4_i2	pper:18768928	K15382
c35464_g1_i1	pper:18792140	K15378
c39754_g1_i1	pper:18791899	K15378
c44540_g1_i1	pper:18768080	K15378
c29967_g1_i1	pper:18779530	K15377
c45064_g1_i1	pper:18775175	K15376
c35568_g1_i2	pper:18775355	K15365
c47656_g1_i1	pper:18793163	K15363
c19246_g1_i1	pper:18776833	K15362
c58922_g1_i1	pper:18776833	K15362
c60455_g1_i1	pper:18776833	K15362
c47586_g3_i1	pper:18774908	K15361
c24281_g1_i1	pper:18766574	K15356
c44368_g1_i1	pper:18773311	K15356
c46756_g1_i2	pper:18766574	K15356
c47295_g1_i1	pper:18788872	K15340
c42796_g1_i1	pper:18786363	K15338
c41816_g1_i1	pper:18789470	K15336
c47179_g1_i1	pper:18772788	K15334
c17503_g1_i1	pper:18775749	K15333
c46635_g1_i4	pper:18775749	K15333
c68631_g1_i1	pper:18775749	K15333
c47248_g3_i1	pper:18772380	K15332
c44592_g2_i6	pper:18771301	K15326
c45611_g1_i7	pper:18777902	K15326
c44509_g2_i1	pper:18772630	K15322
c39307_g1_i1	pper:18775277	K15306
c39761_g1_i1	pper:18788769	K15305
c43676_g1_i1	pper:18783708	K15304
c26100_g1_i1	pper:18787530	K15296
c557_g1_i1	pper:18784929	K15292
c41298_g1_i1	pper:18776822	K15292
c25676_g1_i3	pper:18792290	K15289
c33302_g1_i1	pper:18792290	K15289
c37295_g2_i1	pper:18767308	K15289
c37947_g1_i1	pper:18789513	K15289
c14668_g1_i1	pper:18790293	K15287
c39812_g1_i1	pper:18769686	K15287
c54829_g1_i1	pper:18790293	K15287
c26755_g1_i1	pper:18768467	K15285
c33494_g1_i1	pper:18793028	K15285
c41897_g1_i3	pper:18784892	K15285
c44321_g1_i2	pper:18766364	K15285
c44348_g1_i2	pper:18790002	K15285
c64396_g1_i1	fve:101302305	K15285
c64434_g1_i1	pper:18768467	K15285
c19272_g1_i1	pper:18781338	K15283
c27915_g1_i1	pper:18778613	K15283
c29173_g1_i1	pper:18779103	K15283
c31341_g1_i1	pper:18784920	K15283
c33250_g1_i1	pper:18778613	K15283
c39131_g1_i1	pper:18776278	K15283
c42760_g2_i1	pper:18781338	K15283
c48165_g1_i1	pper:18782946	K15283
c48419_g1_i1	pper:18776278	K15283
[truncated: 62,142 more rows]
