# Supplementary material for: Whole Transcriptome Analyses of Apricots and Japanese Plum Fruits after 1-MCP (Ethylene-Inhibitor) and Ethrel (Ethylene-Precursor) Treatments Reveal New Insights into the Physiology of the Ripening Process
Source: Int J Mol Sci. 2022 Sep 20;23(19):11045. doi: 10.3390/ijms231911045 (PMC9569840; doi:10.3390/ijms231911045)
Supplement: Supplementary file 1 [file ijms-23-11045-s001.zip › Supplementary Tables/S9. EdgeR_Goldrich.xlsx]

## Sheet: edgeR_GD_T0vsGD_T1
edgeR_GD_T0vsT1
Contig	Target_Accession	KO_ID	GD-T0_count	GD-T1_count	GD-T2_count	GD-T0_FPKM	GD-T1_FPKM	GD-T2_FPKM	logFC	logCPM	LR	PValue	FDR
c42692_g1_i5	pmum:103337876	K00001	10.6667	14	19.6667	0.49	0.646667	0.923333	-0.172186	-0.120332	0.0767351	0.781772	1
c44387_g1_i2	pper:18773883	K00002	40	94.3333	21.3333	2.31333	5.90333	1.24667	-1.20463	1.63475	6.24827	0.0124315	0.343479
c56526_g1_i1	vvi:100254427	K00002	0	1.66667	0	0	1.83333	0	-4.18539	-2.80553	2.72875	0.0985565	0.593708
c32523_g1_i1	pper:18789195	K00002	492.667	429.667	810	13.01	11.49	21.7	0.427099	4.96471	2.41828	0.119927	0.593708
c717_g1_i1	aalt:CC77DRAFT_926401	K00002	0.666667	0.333333	0	0.193333	0.09	0	1.08936	-2.95935	0.331514	0.564769	0.93567
c11953_g1_i2	pper:109949905	K00002	0	0	1.33333	0	0	0.253333	0	-2.89663	0	1	1
c24537_g1_i1	pper:18785847	K00006	742	637.667	688	26.28	23.4033	24.8733	0.382782	5.2683	2.45136	0.117423	0.593708
c26917_g1_i1	pper:18771706	K00006	109.667	98.6667	261.333	2.66333	2.37667	6.43667	0.433698	3.07271	1.29591	0.254961	0.643382
c13018_g1_i1	pper:18785847	K00006	6	2.66667	1.66667	4.78667	2.41333	1.57	1.22773	-1.67407	1.0867	0.297203	0.643382
c66524_g1_i1	pper:18782251	K00006	394.333	507.667	726.333	13.09	17.4667	24.5733	-0.221905	4.89141	0.767469	0.381001	0.733103
c39172_g1_i7	pper:18785778	K00006	66.3333	81.3333	84.3333	1.87	2.38333	2.41667	-0.160723	2.11951	0.231934	0.630093	0.988007
c3515_g1_i1	pper:18787602	K00008	119141	73052	131264	2943.84	1870.43	3300.33	0.860139	12.5355	12.1379	0.000494068	0.0409158
c76_g1_i1	pper:18767970	K00008	0.666667	0	0	1.04333	0	0	2.76206	-3.02709	2.12871	0.144562	0.593708
c82013_g1_i1	ani:AN2666	K00008	0.666667	0	0	2.01333	0	0	2.76206	-3.02709	2.12871	0.144562	0.593708
c42017_g1_i2	pper:18767970	K00008	4.33333	3.33333	2	0.28	0.246667	0.13	0.371262	-1.77981	0.176672	0.674249	1
c62119_g1_i1	pfj:MYCFIDRAFT_58800	K00009	0	0.666667	0	0	0.59	0	-2.45329	-3.04061	1.71486	0.190357	0.610957
c40173_g1_i1	pper:18786310	K00011	746	761.333	1365.67	33.06	35.2933	61.3567	0.0931327	5.71458	0.157505	0.691464	1
c50419_g1_i1	cmax:111492955	K00012	0	0.666667	0	0	1.73667	0	-2.87403	-3.02083	2.10429	0.146886	0.593708
c9137_g1_i1	pper:18783311	K00012	0.666667	2	1.33333	0.0633333	0.23	0.126667	-1.77493	-2.42031	0.599579	0.438739	0.803122
c43650_g3_i2	pper:18792957	K00012	4378.33	5296.33	5097.67	122.107	153.937	144.28	-0.145907	8.08315	0.377009	0.539208	0.911853
c43068_g1_i1	pper:18776928	K00012	21.6667	20	35	0.753333	0.73	1.21	0.221159	0.584555	0.226969	0.633781	0.991302
c33754_g1_i1	mdm:103446103	K00013	637.333	834	641.667	20.7067	28.3633	21.32	-0.273116	5.28185	1.13168	0.287418	0.643382
c70810_g1_i1	mbe:MBM_04970	K00015	0	0	1	0	0	2.29333	0	-2.96026	0	1	1
c58562_g1_i1	mmu:16828	K00016	0	1	0	0	3.86333	0	-3.42448	-2.9458	2.85988	0.0908143	0.593708
c38224_g1_i1	pper:18776406	K00016	819.333	742.667	657.333	30.5633	29.8267	24.9733	0.206516	5.41003	0.465722	0.494962	0.865502
c33144_g1_i2	pper:18780443	K00020	2	1.33333	2	0.196667	0.126667	0.206667	0.714112	-2.26216	0.486685	0.48541	0.855085
c43076_g1_i1	pper:18769510	K00021	124.667	63	218.667	33.35	17.44	60.73	1.17055	2.91115	12.4992	0.000407123	0.0356197
c36284_g1_i1	pper:18770980	K00021	2488.33	1801	1983.67	59.0433	44.7367	47.8533	0.608793	6.88743	5.64427	0.0175125	0.410918
c36284_g2_i1	pper:18769510	K00021	471	360	628.333	16.7667	13.16	22.7833	0.578693	4.75057	5.14147	0.0233608	0.47686
c47058_g1_i1	pper:18766576	K00021	445.333	767.333	511.333	16.5267	29.6	19.4633	-0.674684	4.96776	4.67835	0.0305451	0.532118
c79067_g1_i1	pper:18766576	K00021	416	561.333	316	34.68	50.7133	26.6867	-0.400303	4.63826	1.36295	0.243027	0.643382
c43076_g3_i1	pper:18769510	K00021	0	0	0	0	0	0	0	-3.18239	0	1	1
c80488_g1_i1	pper:18770980	K00021	0	0	0	0	0	0	0	-3.18239	0	1	1
c79181_g1_i1	csl:COCSUDRAFT_29829	K00025	0	2.33333	1	0	0.39	0.14	-4.65487	-2.51432	3.37259	0.0662895	0.593708
c56016_g1_i1	aqu:100639823	K00025	0	1	1	0	0.636667	0.563333	-3.48193	-2.75388	2.0797	0.14927	0.593708
c27401_g1_i2	pxb:103932637	K00025	2.33333	6.66667	7.33333	0.253333	0.696667	0.796667	-1.19618	-1.32537	1.79593	0.180206	0.610957
c39243_g1_i1	pper:18788358	K00025	9590.67	10349	12964	353.203	399.77	484.96	0.00362107	9.24239	0.000230322	0.987891	1
c59435_g1_i1	pper:18777783	K00026	7672	6195	10552.7	229.807	191.2	320.28	0.486521	8.79638	4.16587	0.0412461	0.593708
c49396_g1_i1	hsa:4191	K00026	0	1.33333	0	0	2.69667	0	-3.82688	-2.87413	3.48743	0.0618364	0.593708
c33796_g1_i1	pper:18780643	K00026	7933	6469.33	7012.33	302.8	259.873	271.357	0.419563	8.65745	2.57018	0.108895	0.593708
c65016_g1_i1	npa:UCRNP2_1446	K00026	0.666667	0	0	0.746667	0	0	2.87894	-3.02214	2.24514	0.134035	0.593708
c28343_g1_i1	pper:18768488	K00026	3	7.33333	2.33333	0.156667	0.41	0.106667	-1.25183	-1.53212	1.80076	0.179621	0.610957
c37739_g1_i2	pper:18780671	K00026	1	3	1.66667	0.07	0.21	0.106667	-1.26328	-2.24662	1.24988	0.263575	0.643382
c17080_g1_i1	aalt:CC77DRAFT_936963	K00026	0.333333	0	0	1.50333	0	0	1.90865	-3.10458	1.19851	0.273619	0.643382
c7589_g1_i1	bcom:BAUCODRAFT_122619	K00026	1	0.333333	0	0.333333	0.103333	0	1.63606	-2.8882	0.767549	0.380976	0.733077
c43464_g1_i1	pper:18773149	K00026	1491.33	1606	1466	46.5667	53.1633	46.4833	-0.0140693	6.4164	0.0031809	0.955024	1
c48329_g1_i1	ssl:SS1G_12079	K00027	0	0.666667	0	0	1.08667	0	-2.87403	-3.02083	2.10429	0.146886	0.593708
c43850_g1_i1	pper:18787040	K00028	845	1285	1197	19.4333	30.6233	27.86	-0.465383	5.9156	3.52183	0.0605656	0.593708
c7452_g1_i1	pper:18784996	K00028	2232	2904.33	3500.67	56.1567	74.6067	89.24	-0.194312	7.27268	0.52255	0.469756	0.837941
c32206_g1_i1	ngr:NAEGRDRAFT_76270	K00028	0	0	1.66667	0	0	1.24333	0	-2.82923	0	1	1
c78499_g1_i1	pper:18769323	K00029	125266	239330	159302	2631.04	5352.64	3402.83	-0.880662	13.2534	9.82286	0.00172356	0.0982234
c32206_g2_i1	pif:PITG_11065	K00029	0	2.66667	0	0	0.77	0	-4.84483	-2.61574	3.50194	0.0612969	0.593708
c45881_g2_i1	pper:18782274	K00029	15693.3	13328	21922.7	386.94	336.007	548.373	0.440926	9.85769	3.01214	0.0826429	0.593708
c65407_g1_i1	sre:PTSG_05672	K00029	0	0.666667	0	0	0.753333	0	-2.87403	-3.02083	2.10429	0.146886	0.593708
c23527_g1_i1	pper:18788804	K00029	0.666667	0	0.666667	0.313333	0	0.343333	2.72242	-2.89278	2.08938	0.148326	0.593708
c57345_g1_i1	bze:COCCADRAFT_28490	K00029	0	0.666667	0	0	0.676667	0	-2.71473	-3.02749	1.95363	0.162196	0.607087
c34261_g1_i1	pper:18788804	K00029	0.666667	2.66667	2.66667	0.433333	1.85	1.74	-1.75564	-2.18095	1.77281	0.183034	0.610957
c22291_g1_i1	pper:18788804	K00029	2	5.66667	1.66667	0.196667	0.52	0.173333	-1.01209	-1.89007	0.50573	0.476993	0.845994
c54884_g1_i1	pper:18788804	K00029	0.666667	0.666667	0.333333	0.45	0.466667	0.213333	0.131258	-2.83434	0.00810742	0.928254	1
c34261_g2_i1	mdm:103421148	K00029	5	5	8.66667	0.506667	0.553333	0.856667	0.0429002	-1.15143	0.00322835	0.95469	1
c65793_g1_i1	csat:104703472	K00029	0	0	0	0	0	0	0	-3.18239	0	1	1
c12312_g1_i2	mdm:103445208	K00030	1.33333	0	0.333333	0.0933333	0	0.0266667	3.72262	-2.81544	3.88304	0.0487762	0.593708
c18617_g1_i1	pper:18769077	K00030	0	1	0	0	0.713333	0	-3.36093	-2.94911	2.78225	0.095314	0.593708
c1422_g1_i1	pper:18773383	K00030	3577	2810	2598.67	122.35	101.84	90.12	0.462408	7.42546	2.44614	0.117814	0.593708
c48551_g1_i1	pte:PTT_16305	K00030	0.666667	0	0	0.983333	0	0	2.87894	-3.02214	2.24514	0.134035	0.593708
c76219_g1_i1	bcom:BAUCODRAFT_69369	K00030	0.666667	0	0	0.836667	0	0	2.87894	-3.02214	2.24514	0.134035	0.593708
c46494_g1_i1	mdm:103445208	K00030	802.667	918.667	834.667	28.5767	34.8	30.28	-0.129199	5.58114	0.225312	0.635022	0.991864
c68319_g1_i1	pper:18769077	K00030	1	1	0	0.123333	0.143333	0	-0.00196376	-2.75149	2.02335e-05	0.996411	1
c84345_g1_i1	bpec:110169301	K00031	0	1.33333	0	0	0.6	0	-3.82688	-2.87413	3.48743	0.0618364	0.593708
c3591_g1_i1	pper:18779564	K00031	132.667	91.6667	131.333	40.4467	29.9	41.4133	0.636	2.76968	2.92998	0.0869483	0.593708
c14625_g1_i1	bcom:BAUCODRAFT_78276	K00031	0.333333	0	0	1.03333	0	0	1.90865	-3.10458	1.19851	0.273619	0.643382
c53349_g1_i1	pper:18781889	K00031	372	374	698	11.5467	11.72	21.9833	0.219274	4.68824	0.525796	0.46838	0.836322
c23928_g1_i1	pper:18782217	K00031	7590.33	7761.33	11398	184.99	193.773	280.353	0.145898	8.91594	0.348788	0.5548	0.925936
c63595_g1_i1	mdm:103435343	K00031	22	37	42.3333	11.93	19.5533	24.5367	-0.355196	0.887858	0.236626	0.626654	0.984881
c59682_g1_i1	pper:18779564	K00031	250	318.333	485.333	21.6667	28.05	42.8433	-0.129301	4.23954	0.188664	0.664031	1
c24855_g1_i1	pper:18783083	K00033	5688.33	2723.67	4456.33	491.147	251.4	387.48	1.16945	7.95591	9.63673	0.00190724	0.104775
c43002_g1_i1	pper:18775897	K00033	9.33333	18	5	0.203333	0.453333	0.11	-1.00087	-0.412748	1.40666	0.235612	0.643382
c23938_g1_i1	pper:18775897	K00033	567.667	559	584.667	12.1133	12.32	12.81	0.184723	4.97809	0.469887	0.493039	0.863462
c17564_g1_i1	pper:18783083	K00033	2696	3046.33	4297.67	137.687	155.653	225.023	0.0695443	7.46843	0.0372017	0.847055	1
c2676_g1_i1	aje:HCAG_05884	K00033	1.33333	1.33333	0	0.176667	0.196667	0	-0.0752822	-2.64714	0.00197779	0.964528	1
c40794_g1_i2	pper:18772820	K00036	307.333	827.667	321.333	7.83667	22.41	8.29333	-1.35605	4.78188	23.7931	1.07267e-06	0.000313589
c42342_g2_i1	pper:18781823	K00036	9.66667	19.3333	19.3333	0.3	0.633333	0.61	-0.869808	-0.00924331	2.57751	0.108392	0.593708
c62090_g1_i1	hsa:2539	K00036	0	0.666667	0	0	1.32	0	-2.87403	-3.02083	2.10429	0.146886	0.593708
c9478_g1_i1	pper:18783720	K00036	1548.33	1533.33	2745	39.5867	40.35	71.0233	0.182593	6.72061	0.557151	0.455411	0.822433
c57911_g1_i1	pfj:MYCFIDRAFT_56496	K00036	0.333333	0.666667	0	0.223333	0.49	0	-0.675888	-2.95306	0.131685	0.716691	1
c44777_g1_i1	pper:18790433	K00036	1502.67	1630	2151.67	35.4	39.23	51.2467	0.0774059	6.57958	0.0974573	0.754903	1
c42342_g1_i1	pper:18781823	K00036	0	0	0.333333	0	0	0.496667	0	-3.10798	0	1	1
c77723_g1_i1	cten:CANTEDRAFT_115211	K00036	0	0	1.33333	0	0	2.31667	0	-2.89325	0	1	1
c64424_g1_i1	ani:AN2815	K00045	0	1	0	0	2.74	0	-3.42448	-2.9458	2.85988	0.0908143	0.593708
c38211_g1_i1	pper:18785428	K00051	213.333	676.667	238	6.88667	23.06	7.77	-1.58916	4.39609	31.1278	2.41581e-08	1.27236e-05
c40044_g1_i1	pper:18783227	K00052	213.333	246.333	273.333	6.82333	8.25333	8.85333	-0.097167	3.75422	0.122784	0.726034	1
c60227_g1_i1	pan:PODANSg7891	K00053	0	0.666667	0	0	2.42	0	-2.87403	-3.02083	2.10429	0.146886	0.593708
c36090_g1_i1	pper:18781215	K00053	6171	7871	8414.67	147.56	197.217	204.64	-0.236825	8.69252	0.945755	0.330802	0.665096
c12016_g1_i1	pno:SNOG_06575	K00053	0.333333	0.333333	0	0.126667	0.133333	0	0.130887	-3.02481	0.00435372	0.947392	1
c36141_g1_i1	pper:18782923	K00058	12.3333	19.6667	7.33333	0.456667	0.783333	0.28	-0.599433	-0.220035	0.946396	0.330638	0.664944
c60618_g1_i1	pper:18782923	K00058	0.666667	2	1.33333	0.113333	0.36	0.25	-1.50884	-2.43149	0.827393	0.363027	0.70945
c41689_g1_i2	pper:18766210	K00058	1.33333	2.66667	1	0.0333333	0.06	0.0266667	-0.536125	-2.33742	0.146981	0.701438	1
c46339_g1_i1	pper:18766210	K00058	1091.33	1191.67	1078.67	27.12	31.0067	27.2267	-0.0251187	5.95473	0.0101626	0.919702	1
c44637_g6_i1	pper:18766981	K00059	454	269.667	866.667	21.87	13.9467	42.45	0.83586	4.88871	7.18235	0.00736241	0.251638
c45572_g1_i4	pper:18777704	K00059	123	197.667	163.333	4.34667	7.48667	5.85667	-0.650419	3.19175	3.74854	0.0528537	0.593708
c70658_g1_i1	jre:109014553	K00059	0	1	0	0	0.566667	0	-2.91906	-2.97512	2.27683	0.13132	0.593708
c23539_g1_i1	jre:109014553	K00059	1	3.33333	0	0.13	0.433333	0	-1.45133	-2.41318	1.18709	0.275917	0.643382
c44261_g1_i1	pper:18788054	K00059	1.66667	3.66667	1.66667	0.0866667	0.206667	0.0933333	-0.969933	-2.07474	0.961413	0.326831	0.65964
c59645_g1_i1	jre:109014553	K00059	0.333333	1.33333	0.666667	0.07	0.303333	0.16	-1.65777	-2.6915	0.719338	0.396361	0.751712
c17678_g1_i1	pper:18789965	K00059	5662	5638	7439	157.383	162.883	209.793	0.1413	8.42118	0.35837	0.549413	0.920501
c32286_g1_i1	pper:109946285	K00059	2.66667	3.66667	4.66667	0.17	0.243333	0.296667	-0.304516	-1.68514	0.1366	0.711685	1
c45620_g2_i2	jre:109014553	K00059	103.667	126.667	144.333	3.09667	3.85	4.38333	-0.0723975	2.78115	0.0517352	0.820071	1
c30899_g2_i1	pper:18780452	K00074	1	2.33333	0.666667	0.08	0.203333	0.0566667	-1.16436	-2.43108	0.511107	0.47466	0.84347
c36777_g1_i1	pper:18780452	K00074	723	714	1029.33	23.7767	24.9233	34.14	0.108075	5.51776	0.173475	0.677042	1
c37481_g2_i1	pper:18776141	K00079	367.667	349	504.333	14.1767	14.0133	19.54	0.209983	4.48541	0.714584	0.397926	0.75377
c34359_g1_i2	pper:18767368	K00083	299	22.6667	67.3333	10.6733	0.833333	2.36667	3.96584	3.01724	37.8858	7.50082e-10	7.6321e-07
c37730_g1_i1	pper:18773431	K00083	6289.33	10072	10643.3	275.65	472.047	475.623	-0.628943	8.972	5.06921	0.0243545	0.485233
c41353_g1_i2	pper:18780288	K00083	300	515	206.667	6.69	12.48	4.65333	-0.759702	4.32697	4.0939	0.0430382	0.593708
c79285_g1_i1	pper:18767388	K00083	4.66667	1.33333	3.66667	4.14667	1.19667	3.66333	1.90001	-1.80255	3.73902	0.0531558	0.593708
c39271_g1_i1	pper:18774545	K00083	49.6667	89.3333	40	2.18	4.23333	1.79	-0.817292	1.79361	3.29646	0.0694293	0.593708
c9394_g1_i1	pper:18790446	K00083	1	4	2.33333	0.07	0.29	0.163333	-1.73079	-2.02677	3.06334	0.080077	0.593708
c46266_g5_i1	pper:18777851	K00083	3611.33	3041.67	4507	92.8167	82.1467	116.677	0.366585	7.69178	2.18293	0.139548	0.593708
c5830_g1_i1	mdm:103425112	K00083	2.33333	0.666667	1	0.256667	0.0766667	0.12	1.75399	-2.42753	1.87175	0.171275	0.610957
c42990_g1_i1	pper:18775537	K00083	0	0.333333	0.666667	0	0.236667	0.446667	-1.90796	-2.95874	1.10914	0.292269	0.643382
c44338_g4_i1	pper:18791420	K00083	0	0.333333	0	0	0.183333	0	-1.73128	-3.10957	1.00607	0.315847	0.643382
c38036_g1_i1	pper:18775537	K00083	0.333333	0.666667	0.666667	0.0533333	0.13	0.116667	-0.961958	-2.81763	0.251765	0.615835	0.976513
c34359_g2_i1	pper:18767388	K00083	2.66667	2	2.66667	0.936667	0.716667	0.98	0.526124	-2.03805	0.245387	0.620342	0.979657
c72319_g1_i1	pper:18767368	K00083	4732.33	5403.33	4769.67	148.023	180.61	150.497	-0.135536	8.131	0.218989	0.639811	0.995152
c11072_g1_i1	fve:101292655	K00083	6.66667	5.66667	6.66667	4.83	4.29333	4.90333	0.379461	-1.13611	0.201506	0.653508	1
c73160_g1_i1	pper:18784198	K00083	2.33333	2	1	0.113333	0.0933333	0.05	0.454878	-2.25981	0.13194	0.716429	1
c44338_g6_i1	mdm:103431078	K00083	0.333333	0.666667	0	0.0666667	0.123333	0	-0.544638	-2.97028	0.0906288	0.763379	1
c42990_g2_i1	pper:18775537	K00083	1	1	1	0.403333	0.393333	0.406667	0.243914	-2.60254	0.030348	0.861703	1
c45187_g1_i2	fve:101292655	K00083	4	4.33333	3.33333	0.9	1.03667	0.776667	0.0088673	-1.61753	0.000175662	0.989425	1
c13238_g1_i1	pper:18790446	K00083	0	0	0	0	0	0	0	-3.18239	0	1	1
c46266_g3_i1	fve:101292655	K00083	0	0	1	0	0	0.346667	0	-2.9591	0	1	1
c83355_g1_i1	mdm:103425112	K00083	0	0	0	0	0	0	0	-3.18239	0	1	1
c1523_g1_i2	pper:18768305	K00085	48.3333	50.3333	33.6667	2.15333	2.38333	1.53667	-0.00671338	1.37123	0.000236633	0.987727	1
c55117_g1_i1	bcom:BAUCODRAFT_62959	K00088	0.666667	0	0	0.946667	0	0	2.87894	-3.02214	2.24514	0.134035	0.593708
c62677_g1_i1	pte:PTT_16197	K00088	0.666667	0	0	0.823333	0	0	2.87894	-3.02214	2.24514	0.134035	0.593708
c23212_g1_i1	pper:18779725	K00088	1.66667	0.666667	1.66667	0.356667	0.146667	0.35	1.44853	-2.43065	0.667991	0.413753	0.77341
c45655_g1_i1	pper:18779725	K00088	533	526.333	576	14.55	14.9267	15.9767	0.152618	4.90907	0.374022	0.54082	0.913531
c36139_g1_i1	pper:18776640	K00099	3111.67	3517	3917.67	92.24	109.783	117.723	-0.0748541	7.60997	0.0966496	0.755888	1
c46121_g1_i3	pper:18771579	K00102	56.6667	107	92.3333	1.44667	2.82	2.37667	-0.745433	2.23698	5.07565	0.0242641	0.484687
c71301_g1_i1	nve:NEMVE_v1g192610	K00106	0	3.33333	0	0	14.2033	0	-5.15912	-2.5006	4.11352	0.0425418	0.593708
c76637_g1_i1	lgi:LOTGIDRAFT_231915	K00106	0	1.33333	0	0	1.55	0	-3.82688	-2.87413	3.48743	0.0618364	0.593708
c60435_g1_i1	mmu:22436	K00106	0	1.66667	0	0	4.56667	0	-4.18539	-2.80553	2.72875	0.0985565	0.593708
c22837_g1_i1	pper:18780893	K00106	241.667	289.333	325	3.03667	3.66333	4.16333	-0.0240675	3.94823	0.00620271	0.937226	1
c62581_g1_i1	acan:ACA1_052830	K00106	0	0	0.666667	0	0	1.45667	0	-3.03055	0	1	1
c982_g1_i1	pper:18784680	K00111	20.6667	2.66667	1.33333	1.76	0.25	0.106667	3.01058	-0.710061	7.1184	0.00762969	0.256236
c36625_g1_i1	pper:18784680	K00111	542.667	441	782.333	13.49	11.0567	19.7667	0.53948	4.99469	3.53977	0.0599139	0.593708
c24889_g1_i1	pper:18766879	K00121	2115.33	3840.67	3261.33	117.817	224.07	185.427	-0.765443	7.39098	7.83076	0.00513645	0.20073
c80502_g1_i1	lcf:108897929	K00121	0	2.33333	0	0	1.6	0	-4.65769	-2.67654	3.18688	0.0742315	0.593708
c82732_g1_i1	pper:18793263	K00121	0	1	0	0	0.463333	0	-3.26294	-2.95561	2.65908	0.10296	0.593708
c83990_g1_i1	pper:18793903	K00121	0.333333	0	0.666667	0.126667	0	0.256667	1.96204	-2.96197	1.23218	0.266983	0.643382
c19613_g1_i1	pper:18793263	K00121	0	0.333333	1	0	0.0633333	0.146667	-2.0108	-2.89525	1.16918	0.27957	0.643382
c59402_g1_i1	pper:18781826	K00122	57755.3	45927	116778	1518.64	1240.7	3109.1	0.511409	11.958	3.90646	0.0481007	0.593708
c64158_g1_i1	bcom:BAUCODRAFT_480175	K00122	0.666667	0	0	1.24333	0	0	2.78127	-3.02646	2.14602	0.14294	0.593708
c18724_g1_i1	pper:18789616	K00128	61.6667	169.333	100	14.9633	44.3367	25.3767	-1.40815	2.66629	15.4029	8.68542e-05	0.0107534
c31617_g1_i1	pper:18789616	K00128	86.3333	324.333	151.667	3.49667	13.43	6.19667	-1.74001	3.31654	21.5157	3.50949e-06	0.000835859
c29236_g1_i1	mdm:103431162	K00128	2069	4171.67	2427.67	72.0667	156.037	85.7067	-0.98841	7.3572	9.71827	0.00182445	0.102432
c5156_g1_i1	jre:109016131	K00128	65	147.333	78	13.39	33.3833	16.3933	-1.17538	2.5187	6.12381	0.0133373	0.355316
c32587_g1_i1	pper:18788627	K00128	716.667	1380.67	1133.33	20.0967	38.8867	32.6	-0.723677	5.82111	3.87847	0.048909	0.593708
c50968_g1_i1	xla:443767	K00128	0	2.33333	0	0	7.52	0	-4.65769	-2.67654	3.18688	0.0742315	0.593708
c5260_g1_i1	cput:CONPUDRAFT_112026	K00128	0	1	0.333333	0	0.376667	0.11	-3.42448	-2.87892	2.85988	0.0908143	0.593708
c24343_g1_i2	pper:18769757	K00128	51	85.6667	86.6667	1.48667	2.53	2.57	-0.55227	2.03952	2.22359	0.135917	0.593708
c14368_g1_i1	bze:COCCADRAFT_7575	K00128	0.666667	0	0	1.76667	0	0	2.78127	-3.02646	2.14602	0.14294	0.593708
c61140_g1_i1	bcom:BAUCODRAFT_311185	K00128	0	0.666667	0	0	0.636667	0	-2.87403	-3.02083	2.10429	0.146886	0.593708
c83772_g1_i1	bcom:BAUCODRAFT_311185	K00128	0	0.666667	0	0	0.35	0	-2.71473	-3.02749	1.95363	0.162196	0.607087
c73095_g1_i1	uma:UMAG_02508	K00128	0.333333	0	0	0.973333	0	0	1.90865	-3.10458	1.19851	0.273619	0.643382
c42672_g1_i1	pper:18778473	K00128	95.3333	104	157	3.09	3.41333	5.16667	0.0900665	2.70432	0.0709432	0.789968	1
c83430_g1_i1	acan:ACA1_104670	K00128	0	0	0.666667	0	0	0.896667	0	-3.03055	0	1	1
c31734_g1_i1	pper:18776639	K00130	1959.67	2385	3079.33	57.1	72.04	91.0433	-0.137116	7.07615	0.326764	0.567571	0.938508
c44929_g1_i4	pper:18782155	K00130	13	16.3333	24	0.446667	0.583333	0.83	-0.174999	0.106567	0.110891	0.739132	1
c30923_g1_i1	pper:18769767	K00131	417.333	952.667	581.333	12.29	29.3367	17.47	-1.08398	5.16846	17.3299	3.14206e-05	0.0049294
c24963_g1_i1	pper:18790198	K00133	209.667	138.333	318.333	7.37	4.98	11.4	0.782086	3.60757	7.23795	0.00713784	0.248052
c78748_g1_i1	pper:18790198	K00133	0.333333	0	0	0.04	0	0	1.96204	-3.10272	1.23218	0.266983	0.643382
c28134_g1_i1	pper:18778082	K00134	777.667	220.333	502.667	52.8667	16.04	34.1667	1.93484	4.8991	14.3207	0.000154161	0.0167437
c59876_g1_i1	lcf:108886974	K00134	0	7.66667	3.33333	0	1.09667	0.403333	-6.34886	-1.59784	6.4121	0.0113345	0.324917
c1968_g1_i1	smin:v12014732	K00134	0	5.66667	0.333333	0	0.943333	0.0466667	-5.91259	-2.11235	6.09288	0.0135728	0.358381
c54170_g1_i1	ncc:104962367	K00134	0	4.33333	0.333333	0	1.05	0.07	-5.5295	-2.29685	5.16125	0.0230963	0.473499
c48232_g1_i1	mmu:100042025	K00134	0	4	0	0	1.64667	0	-5.41729	-2.39315	4.68434	0.0304387	0.531293
c84817_g1_i1	tbr:Tb9276	K00134	0	3	0	0	3.34667	0	-5.01051	-2.55714	3.80926	0.05097	0.593708
c5528_g1_i1	hsa:2597	K00134	0	1.33333	0	0	1.42667	0	-3.82688	-2.87413	3.48743	0.0618364	0.593708
c61320_g1_i1	smin:v12005898	K00134	0	1.66667	1	0	1.93667	1.07	-4.18501	-2.62966	2.74432	0.0976003	0.593708
c16064_g1_i2	pper:18782104	K00134	0.333333	0	0	0.483333	0	0	2.03885	-3.10022	1.28055	0.257796	0.643382
c39673_g1_i1	pper:18778082	K00134	3.33333	5.66667	8	0.213333	0.42	0.523333	-0.837177	-1.22137	0.696908	0.403825	0.761303
c76082_g1_i1	pan:PODANSg6336	K00134	0.333333	1	0.333333	0.0566667	0.18	0.07	-1.34344	-2.82264	0.401239	0.52645	0.899261
c41977_g2_i1	pper:18781433	K00134	10757.3	11252	14606.3	353.283	384.663	486.59	0.0665277	9.38434	0.0746098	0.784739	1
c41900_g2_i1	pper:18778082	K00134	1.33333	1.33333	5.33333	0.263333	0.32	1.11333	-0.0919017	-1.9506	0.00328942	0.954264	1
c39333_g1_i3	pper:18788518	K00134	25096	26675	28027.7	988.307	1115.72	1122.76	-0.0127457	10.5411	0.00240338	0.9609	1
c24258_g1_i1	hsa:2597	K00134	0	0	1.66667	0	0	0.773333	0	-2.82923	0	1	1
c78297_g1_i1	tbr:Tb9276	K00134	0	0	0.666667	0	0	0.796667	0	-3.03055	0	1	1
c44739_g1_i8	pper:18766983	K00140	52	99.6667	107.333	1.38667	2.55667	2.94667	-0.578202	2.18291	0.943332	0.331422	0.66601
c73351_g1_i1	pper:18766983	K00140	64.6667	60	72.6667	10.1833	9.97333	11.6567	0.233572	1.91117	0.390348	0.532117	0.904806
c327_g1_i1	pper:18766536	K00140	2622.67	2734	4435.67	70.18	75.2433	121.48	0.114375	7.47812	0.208458	0.647978	1
c40006_g1_i2	pper:18773680	K00140	115.333	133.667	186.667	1.8	2.07	2.93	0.0633094	2.9723	0.0306471	0.86103	1
c45877_g2_i1	pper:18785446	K00142	105.333	114.667	125.333	8.39	9.55	10.04	0.0175315	2.69238	0.0030122	0.956231	1
c11847_g1_i1	pcs:Pc22g06310	K00143	0	0.333333	0	0	0.496667	0	-2.0108	-3.09956	1.16918	0.27957	0.643382
c72351_g1_i1	pper:18767288	K00145	69.6667	71.3333	117.667	2.7	2.86667	4.61	0.110389	2.26602	0.103483	0.747689	1
c9455_g1_i1	pper:18789499	K00161	5250	4695.67	5477.67	156.863	146.937	165.75	0.284742	8.16876	1.34846	0.245548	0.643382
c37780_g1_i1	pper:18784724	K00161	18278.3	19180	21138.7	598.953	654.033	706.283	0.0637486	10.0704	0.0683295	0.793785	1
c73356_g1_i1	tca:663379	K00161	0	0	0.666667	0	0	0.966667	0	-3.02591	0	1	1
c11267_g1_i1	pper:18788495	K00162	1877.67	1465.33	2320.33	63.26	51.4033	79.23	0.500063	6.70573	4.73989	0.029471	0.525978
c53641_g1_i1	dnx:107166793	K00162	0	3.66667	0	0	4.45333	0	-5.29395	-2.44598	4.4027	0.035882	0.570986
c28470_g1_i1	pper:18779082	K00162	19985.7	18871.7	20836.3	634.19	625.16	674.087	0.212278	10.1018	0.769262	0.380446	0.732491
c68399_g1_i1	amex:103040949	K00164	0	0.333333	0.666667	0	0.563333	1.06667	-2.0108	-2.95545	1.16918	0.27957	0.643382
c43314_g1_i1	pper:18786835	K00164	3255.67	4065.67	4569	51.5867	65.6433	73.9333	-0.129939	7.73698	0.20755	0.648694	1
c52284_g1_i1	pper:18784973	K00164	0	0	0	0	0	0	0	-3.18239	0	1	1
c42465_g1_i1	pper:18780924	K00166	3922.33	4886	6268	79.5367	102.053	129.117	-0.151344	8.09283	0.368588	0.543775	0.915911
c31498_g1_i1	pper:18771997	K00167	373.333	511	474.333	11.76	17.2633	15.1833	-0.412759	4.67918	1.98758	0.158594	0.607087
c48207_g1_i1	nnu:104607306	K00207	0	2	0	0	5.77333	0	-4.44184	-2.73974	2.91021	0.0880206	0.593708
c29768_g1_i1	pper:18777397	K00207	5852.67	5041.67	7543.67	193.507	172.267	254.283	0.361702	8.38828	2.00475	0.156807	0.604791
c918_g1_i1	pper:18770437	K00208	5574	5499.33	8314.33	199.42	204.883	301.413	0.148024	8.46231	0.349668	0.554301	0.925514
c30975_g1_i1	pper:18772294	K00208	2922.33	2974.33	3747.33	104.23	111.72	136.19	0.0804137	7.477	0.11269	0.737102	1
c60460_g1_i1	fve:101313328	K00213	0	1	0	0	3.74333	0	-3.42448	-2.9458	2.85988	0.0908143	0.593708
c6859_g1_i1	pxb:103937156	K00213	1	0.666667	1	0.306667	0.206667	0.276667	0.761208	-2.65598	0.217719	0.640784	0.996104
c37806_g1_i1	pper:18783828	K00213	1723.67	1918.33	2139	55.99	66.3233	70.6167	-0.0725299	6.75713	0.0753712	0.783671	1
c40566_g1_i1	pper:18769021	K00215	193.333	197.333	232.667	7.81	8.3	9.57	0.120769	3.5273	0.185214	0.666931	1
c17940_g1_i1	pper:18773416	K00215	1.33333	2	3	0.52	0.74	1.25	-0.237297	-2.17177	0.0326534	0.856601	1
c38908_g1_i1	pper:18779061	K00218	41.3333	180	36.3333	1.39667	6.53333	1.25667	-2.12643	2.33937	21.7589	3.09158e-06	0.000751514
c35768_g1_i1	pper:18771694	K00222	1264.67	1044.33	1437.67	50.0733	43.6467	57.2267	0.391077	6.1259	2.43192	0.118887	0.593708
c29329_g1_i1	pper:18769548	K00225	351.667	658.667	551	8.90667	17.5767	14.1633	-0.814929	4.85225	10.1512	0.00144204	0.0867604
c28208_g1_i1	pper:18783760	K00227	3520.33	4702	3746.67	176.253	253.927	191.667	-0.378744	7.83165	1.41833	0.233678	0.643382
c23901_g1_i1	pper:18782304	K00228	0.666667	0	0	0.0466667	0	0	2.87894	-3.02214	2.24514	0.134035	0.593708
c26636_g1_i1	pper:18782304	K00228	526	496.667	463.333	18.02	17.9433	16.34	0.184716	4.80772	0.48621	0.485623	0.855392
c39491_g1_i1	pper:18788016	K00231	304	372.667	331.667	8.24	10.6267	9.11333	-0.174908	4.23433	0.475162	0.490622	0.860826
c46259_g3_i5	pper:18781707	K00231	175.667	193	324.667	4.57333	5.20667	8.63	0.0213438	3.66821	0.00594409	0.938546	1
c59690_g1_i1	pper:18769254	K00232	238	83.6667	113	23.1533	8.71667	10.9567	1.62595	3.12154	12.3825	0.000433385	0.03711
c66580_g1_i1	ath:AT3G51840	K00232	0	1	0	0	3.13333	0	-3.42448	-2.9458	2.85988	0.0908143	0.593708
c5176_g1_i1	pper:18769254	K00232	6.66667	13.6667	8.33333	4.86667	9.92	6.66667	-0.719643	-0.720937	0.782956	0.376239	0.7267
c5176_g2_i1	pper:18769254	K00232	43	72	34.3333	4.53667	7.41	3.86	-0.436798	1.40482	0.394007	0.530201	0.902832
c6278_g1_i1	pper:18774067	K00232	14.3333	18.6667	15.3333	0.533333	0.743333	0.6	-0.296488	0.0156592	0.310873	0.577145	0.946645
c31823_g1_i2	pper:18776752	K00232	4458.33	4681.33	6456.33	94.5267	101.75	138.793	0.125071	8.14733	0.267779	0.604826	0.968585
c53333_g1_i1	pper:18769254	K00232	67.6667	62	81.6667	23.94	23.59	29.65	0.200088	2.00546	0.256473	0.612554	0.973404
c44732_g1_i2	pper:18775205	K00232	817	1041.67	1165.67	20.2833	26.05	29.4967	-0.115383	5.75346	0.148812	0.699674	1
c37679_g1_i1	pper:18779762	K00232	2151	2497.67	2862.67	52.2333	62.6133	70.95	-0.0568522	7.09018	0.0486287	0.825467	1
c48294_g1_i1	pper:18769254	K00232	45.6667	56	70	11.49	14.41	18.55	-0.0996902	1.66146	0.0474338	0.82759	1
c58755_g1_i1	ame:408734	K00234	0.666667	0	0	0.33	0	0	2.76206	-3.02709	2.12871	0.144562	0.593708
c75751_g1_i1	mmu:66945	K00234	0	0.666667	0	0	3.15333	0	-2.87403	-3.02083	2.10429	0.146886	0.593708
c69100_g1_i1	npa:UCRNP2_1034	K00234	0	0.333333	0	0	0.556667	0	-1.90796	-3.10292	1.10914	0.292269	0.643382
c2459_g1_i1	pper:18769030	K00234	2981	2955.67	6293.67	70.5067	70.5033	150.843	0.246704	7.76491	0.69122	0.40575	0.763847
c50245_g1_i1	mbe:MBM_01461	K00234	0	0	1	0	0	3.21	0	-2.96026	0	1	1
c81710_g1_i1	ncc:104952821	K00234	0	0	0.666667	0	0	1.65333	0	-3.03055	0	1	1
c78523_g1_i1	pper:18783993	K00235	6625.33	6767.67	5439.67	245.383	271.437	204.46	0.00394274	8.49926	0.000134246	0.990756	1
c69951_g1_i1	ptr:747462	K00236	0	0	0.666667	0	0	2.6	0	-3.03055	0	1	1
c55887_g1_i1	hcq:109510914	K00237	0	2	0	0	3.14667	0	-4.44184	-2.73974	2.91021	0.0880206	0.593708
c40523_g1_i1	pper:18791656	K00249	710.333	950	927.667	13.9467	18.7967	18.63	-0.186324	5.5319	0.373528	0.541088	0.913681
c11187_g1_i1	csem:103396705	K00249	0	0	0	0	0	0	0	-3.18239	0	1	1
c78354_g1_i1	cge:100757019	K00252	0	1	0	0	3.52	0	-3.42448	-2.9458	2.85988	0.0908143	0.593708
c78586_g1_i1	pper:18774142	K00253	1423	2386.67	3235.33	36.5267	63.8733	83.77	-0.623734	6.99724	6.76058	0.00931932	0.289265
c46099_g1_i2	pper:18779833	K00254	159.667	142.333	190.333	4.14	3.80667	5.01	0.334618	3.19382	1.4138	0.234426	0.643382
c9449_g1_i1	pper:18785018	K00261	4055.33	6785.33	6789.67	117.237	209.473	200.05	-0.687825	8.35956	6.15659	0.0130924	0.351843
c53267_g1_i1	pper:18775679	K00261	204	154.667	269	5.87667	4.59	7.89667	0.570674	3.5229	3.75705	0.0525854	0.593708
c58143_g1_i1	fve:101315278	K00261	0.666667	0	0.333333	1.21	0	0.62	2.82065	-2.95781	2.18624	0.139249	0.593708
c56226_g1_i1	fve:101315278	K00261	0.333333	0	0	1.62333	0	0	1.90865	-3.10458	1.19851	0.273619	0.643382
c63372_g1_i1	aalt:CC77DRAFT_1022320	K00262	0	1.33333	0	0	6.30667	0	-3.82688	-2.87413	3.48743	0.0618364	0.593708
c32760_g1_i2	pper:18783427	K00262	1000	1386.33	1546.33	21.71	30.4	34.0833	-0.248739	6.12134	0.678764	0.410013	0.768884
c76757_g1_i1	scm:SCHCODRAFT_74235	K00264	0	3	0	0	1.37	0	-5.01051	-2.55714	3.80926	0.05097	0.593708
c82672_g1_i1	pper:18785174	K00264	0	1.33333	0	0	0.75	0	-3.69585	-2.88384	3.30008	0.0692765	0.593708
c49486_g1_i1	sbi:8068026	K00264	0	1	0	0	1.63333	0	-3.23139	-2.95571	2.63048	0.10483	0.593708
c61329_g1_i1	pper:18785174	K00264	0.333333	0	0	0.33	0	0	1.90865	-3.10458	1.19851	0.273619	0.643382
c74130_g1_i1	pper:18785174	K00264	3.66667	3	1.33333	0.406667	0.356667	0.143333	0.391355	-1.95725	0.173493	0.677026	1
c34504_g1_i1	pper:18785174	K00264	2771.67	3234.67	3839.33	20.6633	23.2733	29.0067	0.170097	7.417	0.122236	0.726621	1
c38659_g1_i2	pper:18787248	K00275	76.6667	87	89.6667	4.59667	5.54333	5.45333	-0.0843771	2.26137	0.0627514	0.802199	1
c28161_g2_i3	pper:18792072	K00275,K17759	374	734.333	456	10.19	20.8433	12.6733	-0.868181	4.83653	8.83702	0.00295182	0.14164
c28161_g1_i1	pper:18792072	K00275,K17759	0	2.66667	1.33333	0	0.153333	0.0633333	-4.84246	-2.41115	3.68592	0.0548737	0.593708
c43371_g2_i1	pper:18777493	K00276	3592	6364.67	5142	75.9233	143.2	110.213	-0.776455	8.13113	7.80419	0.00521253	0.202882
c49754_g1_i1	pper:18790222	K00276	0	1.33333	2	0	0.25	0.34	-3.57505	-2.54427	4.58806	0.0321954	0.545874
c1741_g1_i1	pper:18777108	K00276	0.666667	1.66667	1.33333	0.0633333	0.15	0.116667	-0.897786	-2.51063	0.400314	0.526927	0.899705
c36991_g1_i1	pper:18777493	K00276	1.33333	0.666667	0.666667	0.14	0.0866667	0.0766667	0.89548	-2.63183	0.39799	0.528129	0.900651
c1230_g1_i1	pper:18777108	K00276	9.33333	10.3333	24	0.3	0.32	0.756667	0.186022	-0.184482	0.0725554	0.787652	1
c30571_g1_i1	pper:18790222	K00276	0.666667	1	1.33333	0.0633333	0.0866667	0.133333	-0.166711	-2.60612	0.0122695	0.9118	1
c35687_g1_i1	pper:18792067	K00276	8970.33	10784	14509.3	152.393	184.07	250.217	-0.0231666	9.24754	0.00563893	0.940141	1
c56722_g1_i1	ncc:104965635	K00276	0	0	1	0	0	1.23667	0	-2.96026	0	1	1
c78729_g1_i1	pper:18783016	K00278	135.667	180.333	218.333	3.30333	4.61667	5.41	-0.295036	3.31107	1.00342	0.316485	0.644409
c40515_g2_i1	pper:18791737	K00279	96.6667	222	81.3333	3.18	7.96333	2.73667	-1.19699	2.96774	8.86373	0.00290893	0.14019
c35648_g1_i2	pper:18784595	K00279	14	6.33333	12.6667	0.426667	0.183333	0.396667	1.40991	-0.490836	4.10064	0.042867	0.593708
c51834_g1_i1	pper:18791737	K00279	3.33333	0.666667	0.666667	1.08667	0.23	0.22	2.31678	-2.32127	1.66816	0.196505	0.623892
c24485_g1_i1	pper:18793759	K00279	3.33333	8.66667	4	0.1	0.266667	0.13	-1.21908	-1.28564	1.6649	0.196943	0.624769
c13987_g1_i1	pper:18793759	K00279	1	1.33333	0.333333	0.0833333	0.133333	0.0233333	-0.52849	-2.63927	0.112887	0.736881	1
c20401_g1_i1	pper:18788414	K00281	1321.33	2643.33	1554.33	18.1833	37.78	21.8833	-0.876147	6.6503	9.69946	0.00184323	0.103137
c44027_g1_i1	pper:18770391	K00284	1157.67	2173	2113	11.8367	22.1833	21.78	-0.642391	6.57254	3.99934	0.0455181	0.593708
c59463_g1_i1	pper:18770525	K00286	127.667	207	184	6.39667	11	9.39333	-0.60782	3.29316	3.68521	0.0548971	0.593708
c41454_g1_i1	pper:18769482	K00286	832	827.333	966.667	40.2067	42.7033	47.6467	0.0722674	5.62493	0.0714887	0.789181	1
c71239_g1_i1	vcn:VOLCADRAFT_80899	K00286	0	0	0.666667	0	0	0.663333	0	-3.03055	0	1	1
c44377_g2_i5	pmum:103328222	K00288	130	140.333	100.667	3.96	4.54	3.04333	-0.0189461	2.82795	0.0028808	0.957196	1
c57007_g1_i1	pmum:103328222	K00288	0	0	0	0	0	0	0	-3.18239	0	1	1
c60475_g1_i1	pfj:MYCFIDRAFT_49771	K00290	0.666667	0	0	1.00333	0	0	2.87894	-3.02214	2.24514	0.134035	0.593708
c77013_g1_i1	cme:CYME_CMG200C	K00294	0	1.66667	0	0	4.81	0	-4.18539	-2.80553	2.72875	0.0985565	0.593708
c57690_g1_i1	aqu:100641410	K00294	0	1.33333	0.333333	0	1.39	0.316667	-3.86987	-2.81029	2.60011	0.106856	0.593708
c83601_g1_i1	gsl:Gasu_37950	K00294	0	0.666667	0	0	1.12667	0	-2.87403	-3.02083	2.10429	0.146886	0.593708
c34270_g1_i1	pper:18776120	K00294	837	866.667	1284.67	12.6933	13.6033	19.67	0.104624	5.77091	0.198643	0.655819	1
c46356_g1_i1	pper:18770667	K00297	13574	12765.3	14748.3	337.613	328.073	370.063	0.257419	9.55983	1.19361	0.274602	0.643382
c58736_g1_i1	mmu:17769	K00297	0	0	0	0	0	0	0	-3.18239	0	1	1
c67127_g1_i1	ath:AT3G59970	K00297	0	0	1.33333	0	0	4.86	0	-2.89325	0	1	1
c39685_g1_i1	pper:18791537	K00306	13.3333	18	13	0.563333	0.81	0.563333	-0.319568	-0.0861389	0.376022	0.53974	0.912404
c14622_g1_i1	hro:HELRODRAFT_111539	K00311	0	1.66667	0	0	1.28333	0	-4.18539	-2.80553	2.72875	0.0985565	0.593708
c46061_g1_i5	pper:18791157	K00311	222.333	306.667	396.333	5.86	8.19667	10.55	-0.252884	4.05354	0.746032	0.387735	0.741268
c40924_g1_i1	pper:18783516	K00318	3204	1515	3633	107.19	51.9367	122.893	1.26486	7.2506	23.6587	1.15027e-06	0.000329027
c70025_g1_i1	mmu:19125	K00318	0	1	0	0	2.48	0	-3.42448	-2.9458	2.85988	0.0908143	0.593708
c42398_g1_i2	pper:18783516	K00318	0.666667	1	3	0.02	0.0366667	0.0933333	-0.492801	-2.3571	0.106148	0.744573	1
c73794_g1_i1	apro:F751_3677	K00318	0	0	0.666667	0	0	2.27667	0	-3.03055	0	1	1
c56742_g1_i1	cpv:cgd8_2330	K00322	0.666667	0	0	1.04333	0	0	2.76206	-3.02709	2.12871	0.144562	0.593708
c46521_g1_i1	zne:110834845	K00323	0	2.66667	0.333333	0	1.15	0.126667	-4.84168	-2.56176	3.74459	0.0529789	0.593708
c1880_g1_i1	acan:ACA1_088820	K00323	0	2	3.33333	0	0.43	0.606667	-4.43277	-2.24106	3.37306	0.0662706	0.593708
c57695_g1_i1	cthr:CTHT_0027680	K00323	0	1	0.333333	0	0.516667	0.15	-3.42448	-2.87892	2.85988	0.0908143	0.593708
c4377_g1_i1	gtt:GUITHDRAFT_156975	K00323	0	0.666667	0	0	1.54	0	-2.87403	-3.02083	2.10429	0.146886	0.593708
c76039_g1_i1	bfo:BRAFLDRAFT_115609	K00323	0	0	1	0	0	3.21	0	-2.96026	0	1	1
c41973_g1_i1	pper:18770566	K00326	1780	1410	1786.33	72.9933	61.6	73.8967	0.422075	6.55815	2.18998	0.138911	0.593708
c71539_g1_i1	shs:STEHIDRAFT_141141	K00326	0	0.666667	0	0	3.04333	0	-2.87403	-3.02083	2.10429	0.146886	0.593708
c28477_g1_i1	pper:18769321	K00326	667.667	639	1121.67	31.4133	31.1067	53.4567	0.223065	5.46563	0.869452	0.351107	0.69364
c45883_g2_i1	pper:18784772	K00326	1301.33	1178.33	1276	67.7367	64.4667	68.38	0.239419	6.12099	0.81107	0.367804	0.715427
c36568_g1_i1	pper:18774477	K00326	15.3333	20.6667	31	0.72	0.973333	1.45667	-0.191899	0.384856	0.148372	0.700096	1
c35784_g1_i1	pper:18769321	K00326	6.33333	7	7	1.14	1.35667	1.33667	-0.0320398	-1.02404	0.00169785	0.967132	1
c9548_g1_i1	pper:18788878	K00327	68.3333	235	98	4.45333	14.6667	6.78333	-1.40891	2.73482	3.73809	0.0531851	0.593708
c44743_g1_i1	pper:18788591	K00327	2320.33	3385.33	3211	46.6067	69.8967	65.6367	-0.390241	7.3241	2.00825	0.156446	0.603677
c17757_g1_i1	pper:18788878	K00327	1289.67	1781	1622.67	44.4567	63.24	57.1433	-0.303814	6.41417	1.48948	0.222297	0.643382
c29180_g1_i1	pper:18784705	K00344	1434	1467.33	1490.67	64.9633	71.3133	68.4133	0.0170583	6.37307	0.00364924	0.95183	1
c46021_g2_i1	pper:18785354	K00344	1444.33	1573.67	2560.67	42.3067	47.9233	76.05	0.013946	6.66686	0.00348768	0.952907	1
c68539_g1_i1	lco:104922224	K00364	0	2.66667	0.333333	0	2.1	0.236667	-4.84168	-2.56176	3.74459	0.0529789	0.593708
c43698_g5_i1	pper:18778286	K00365	928	1047	1294.33	46.51	54.11	65.8467	-0.00323007	5.89236	0.000181263	0.989258	1
c34064_g1_i1	pper:18767486	K00366	226	262	244.333	5.98333	7.24	6.58	-0.080844	3.78228	0.0832181	0.772983	1
c50619_g1_i1	xma:102216539	K00382	0	1	0	0	1.33	0	-3.42448	-2.9458	2.85988	0.0908143	0.593708
c52162_g1_i1	smo:SELMODRAFT_270051	K00382	0	1.66667	0	0	2.57667	0	-4.18539	-2.80553	2.72875	0.0985565	0.593708
c60582_g1_i1	bcom:BAUCODRAFT_576792	K00382	0.333333	0	0	0.386667	0	0	1.96204	-3.10272	1.23218	0.266983	0.643382
c34766_g2_i1	pper:18789271	K00382	3271.33	3145.67	4229.33	94.4733	93.9233	124.357	0.207634	7.59889	0.714498	0.397955	0.75377
c43867_g1_i1	pper:18793393	K00382	6958	7809.33	9963.33	180.52	203.3	264.493	0.0824313	8.78318	0.0662237	0.796917	1
c41794_g1_i1	pper:18791729	K00383	5937.67	4963.33	11305.7	169.963	142.667	328.393	0.50528	8.62897	2.65892	0.10297	0.593708
c41849_g1_i1	pper:18766619	K00383	1817.33	2215	2334	49.7367	63.83	64.99	-0.19482	6.87366	0.608112	0.435499	0.799394
c18904_g1_i1	pper:18766619	K00383	1	0.333333	0	0.143333	0.0533333	0	1.36491	-2.88667	0.548445	0.458954	0.826358
c46575_g1_i1	pper:18771589	K00384	4695.67	3057.67	3120	152.643	105.82	103.307	0.714359	7.70401	5.2882	0.0214705	0.456229
c22895_g1_i1	pper:18770809	K00384	212.333	200.333	260	6.03	5.90333	7.44	0.224795	3.63102	0.696129	0.404087	0.761668
c57382_g1_i1	sita:101760900	K00384	0	0	0.666667	0	0	0.823333	0	-3.03055	0	1	1
c67482_g1_i1	pper:109946526	K00387	0.333333	0	0.666667	0.12	0	0.26	1.96204	-2.95855	1.23218	0.266983	0.643382
c72416_g1_i1	pper:18781756	K00387	1276	1489	1845	38.2733	46.77	56.0733	-0.109917	6.40386	0.217378	0.641045	0.996267
c59710_g1_i1	fca:101094192	K00387	0	0	1.33333	0	0	5.38667	0	-2.89325	0	1	1
c45847_g2_i1	pper:18780066	K00392	6758	10232.3	9037	147.563	229.777	200.88	-0.429368	8.8815	3.09599	0.0784854	0.593708
c52840_g1_i1	pper:18792381	K00411	113	58.3333	58.3333	10.5167	5.93	5.40333	1.02769	2.21971	3.2049	0.073418	0.593708
c81080_g1_i1	aalt:CC77DRAFT_1020827	K00411	0.333333	0	0	0.36	0	0	2.03885	-3.10022	1.28055	0.257796	0.643382
c4176_g1_i1	pte:PTT_15012	K00411	1.33333	0.333333	0	0.573333	0.156667	0	1.85876	-2.81379	1.05652	0.304011	0.643382
c66360_g1_i1	pper:18782473	K00411	3218	3547	2646	158.257	187.227	132.04	-0.0744979	7.493	0.058391	0.809057	1
c46544_g1_i1	pper:18792381	K00411	69	79	87	16.3667	19.58	21.2467	-0.0609556	2.13871	0.0315686	0.858978	1
c17590_g1_i1	pper:18792381	K00411	0	0	0.333333	0	0	0.0233333	0	-3.10446	0	1	1
c80727_g1_i1	mze:26037651	K00412	0	14	6	0	1.06	0.38	-7.2157	-0.944442	7.88357	0.00498859	0.197055
c67945_g1_i1	ncr:NCU16013	K00412	1	5	0	0.08	0.416667	0	-2.12598	-2.17964	3.48946	0.0617608	0.593708
c46043_g2_i4	bna:4237881	K00412	129.333	69.3333	24.6667	2.05	1.22667	0.393333	0.779441	2.14809	1.44767	0.228903	0.643382
c58378_g1_i1	pno:SNOGp01	K00412	0.333333	0.333333	0	1.45	1.67333	0	0.000691858	-3.02913	8.27698e-05	0.992741	1
c71740_g1_i1	hsa:4519	K00412	0	0	0.333333	0	0	0.413333	0	-3.10446	0	1	1
c71839_g1_i1	soc:9977799	K00412	0	0	0	0	0	0	0	-3.18239	0	1	1
c76188_g1_i1	hsa:4519	K00412	0	0	1	0	0	0.446667	0	-2.96026	0	1	1
c10443_g1_i1	pper:18782452	K00413	5103	4163.67	3700	214.38	186.667	158.44	0.381541	7.95054	1.53037	0.216056	0.643382
c83999_g1_i1	hsa:7385	K00415	0	1.33333	0	0	2.21333	0	-3.82688	-2.87413	3.48743	0.0618364	0.593708
c56095_g1_i1	mze:101483500	K00415	0	1	0.333333	0	0.43	0.123333	-3.42448	-2.87892	2.85988	0.0908143	0.593708
c66380_g1_i1	bcom:BAUCODRAFT_69548	K00415	0.666667	0	0	0.873333	0	0	2.76206	-3.02709	2.12871	0.144562	0.593708
c57706_g1_i1	mgl:MGL_3540	K00415	0.666667	0	0	3.52	0	0	2.68257	-3.03077	2.05062	0.152144	0.593708
c72548_g1_i1	pper:18788246	K00416	1890	1484.33	2225.33	255.28	214.977	306.36	0.400983	6.70335	1.80294	0.179357	0.610957
c59832_g1_i1	mdm:103444640	K00416	717.333	717.667	536	85.57	92.1633	64.7067	0.046823	5.23222	0.0162976	0.898416	1
c79508_g1_i1	pret:103463587	K00416	0	0	0	0	0	0	0	-3.18239	0	1	1
c34640_g1_i1	pper:18791434	K00417	3021.67	2515.33	3336.67	339.663	302.91	380.953	0.333358	7.38587	1.3362	0.247705	0.643382
c77897_g1_i1	ztr:MYCGRDRAFT_77325	K00417	0	0	0	0	0	0	0	-3.18239	0	1	1
c1011_g1_i1	npa:UCRNP2_10135	K00418	2	1	0	0.44	0.2	0	1.43877	-2.59083	0.613876	0.433332	0.796653
c38526_g1_i1	pper:18771852	K00419	347.667	232.667	253.667	23.61	17.03	17.1567	0.64055	4.00483	3.04977	0.0807488	0.593708
c38526_g2_i1	pper:18771852	K00419	1.33333	2.66667	1	0.28	0.643333	0.236667	-0.920534	-2.2849	0.52576	0.468395	0.836322
c73230_g1_i1	pper:18790087	K00419	433.333	398.667	490.667	53.12	52.5033	61.37	0.175259	4.63602	0.366508	0.544914	0.917076
c62436_g1_i1	cim:CIMG_01108	K00419	0.333333	0.333333	0	0.106667	0.126667	0	0.0280501	-3.02148	0.000447048	0.983131	1
c69825_g1_i1	cim:CIMG_01108	K00419	0	0	0	0	0	0	0	-3.18239	0	1	1
c42976_g1_i1	pper:18778195	K00422	886	4083.33	523.667	24.26	121.613	14.5367	-2.22908	6.74916	34.9787	3.33335e-09	2.73096e-06
c41601_g2_i1	pper:18781346	K00422	90.6667	56.6667	107.667	3.89333	2.53	4.69	0.830602	2.26783	6.46194	0.0110209	0.320089
c41601_g1_i1	pper:18781346	K00422	0	2	0.666667	0	0.256667	0.08	-4.16805	-2.64384	5.25534	0.0218795	0.458979
c25118_g1_i1	pper:18781346	K00422	39	22.3333	48	5.45	3.30333	6.83	0.936399	1.10509	4.05904	0.0439356	0.593708
c44475_g1_i1	pper:18781410	K00422	4.66667	10.3333	10	0.17	0.426667	0.37	-1.11976	-0.783118	2.06409	0.150805	0.593708
c37540_g1_i1	mdm:103434748	K00422	2	1	0.666667	0.413333	0.213333	0.146667	1.07973	-2.48588	0.872371	0.3503	0.692481
c36722_g1_i1	pper:18781387	K00422	515.667	645.667	461.667	12.54	16.8933	11.33	-0.291484	4.95843	0.76533	0.381666	0.733935
c55425_g1_i1	pper:18772834	K00423	0.333333	1	0.333333	0.0966667	0.273333	0.1	-1.00048	-2.84378	0.271994	0.601997	0.966335
c19179_g1_i1	pper:18772834	K00423	5.33333	6	1.33333	0.223333	0.266667	0.0633333	-0.102616	-1.52813	0.0138928	0.906173	1
c46863_g1_i1	pper:18782209	K00430	1703	824	1014.67	77.9933	40.3633	47.45	1.14361	6.09303	13.2806	0.000268166	0.0258016
c37398_g1_i1	pper:18772634	K00430	12.6667	3.33333	17	0.716667	0.193333	0.956667	2.04005	-0.491491	10.1787	0.00142069	0.0858649
c34167_g1_i1	pper:18780810	K00430	24.6667	61	29.6667	1.40333	3.78667	1.68333	-1.31856	1.20107	5.67557	0.0172027	0.406886
c20054_g1_i1	pper:18773443	K00430	33.6667	19	33.6667	1.46	0.833333	1.46667	1.04014	0.770908	5.08494	0.0241345	0.483153
c31042_g1_i1	pper:18786174	K00430	5.33333	1.33333	3.66667	0.37	0.09	0.27	2.06422	-1.72655	4.5707	0.0325232	0.547237
c36305_g1_i1	pper:18781284	K00430	0.666667	5.33333	1.33333	0.04	0.346667	0.0833333	-2.93151	-1.99285	4.40156	0.035906	0.570986
c73241_g1_i1	pper:18768241	K00430	85.3333	147	111.333	3.93333	7.24333	5.15	-0.737642	2.70491	4.30869	0.0379181	0.582616
c23265_g1_i1	pper:18773006	K00430	1.33333	6.33333	0.666667	0.163333	0.886667	0.0966667	-2.25415	-1.87447	3.68509	0.0549012	0.593708
c41808_g2_i1	pper:18779566	K00430	20.3333	12.3333	30.6667	0.78	0.48	1.18667	0.925491	0.333925	3.50058	0.0613472	0.593708
c70115_g1_i1	egr:104450830	K00430	0	1.33333	0	0	2.75667	0	-3.82688	-2.87413	3.48743	0.0618364	0.593708
c35158_g1_i2	pper:18774459	K00430	74	47.3333	33.3333	4.62667	3.14333	2.08	0.730971	1.60152	3.36194	0.0667194	0.593708
c82287_g1_i1	ath:AT2G38390	K00430	0	1	0	0	2.20667	0	-3.42448	-2.9458	2.85988	0.0908143	0.593708
c5090_g1_i1	pper:18771961	K00430	1	0	1.33333	0.12	0	0.19	3.27182	-2.69764	2.60138	0.106771	0.593708
c69824_g1_i1	pper:18793937	K00430	0	0.666667	0	0	2.66	0	-2.87403	-3.02083	2.10429	0.146886	0.593708
c31648_g1_i2	pper:18774869	K00430	28.6667	19.3333	22	1.67333	1.19333	1.26333	0.690595	0.490902	2.09172	0.148099	0.593708
c83500_g1_i1	mdm:103443823	K00430	0	0.666667	0	0	0.226667	0	-2.71473	-3.02749	1.95363	0.162196	0.607087
c42452_g1_i1	pper:18771981	K00430	5.66667	12	6	0.273333	0.616667	0.283333	-0.949965	-0.879121	1.84744	0.174081	0.610957
c71933_g1_i1	pper:18773006	K00430	0	0.666667	0	0	0.4	0	-2.58538	-3.03405	1.83133	0.175971	0.610957
c1961_g1_i1	pper:18775243	K00430	0.666667	3	1.33333	0.163333	0.826667	0.306667	-1.90488	-2.31684	1.63165	0.201475	0.634776
c30989_g1_i1	pper:18793780	K00430	9	16.3333	5	0.39	0.766667	0.223333	-0.813821	-0.521336	1.36379	0.242882	0.643382
c60517_g1_i1	pper:18789516	K00430	1.33333	0.333333	0	0.726667	0.17	0	1.91409	-2.8261	1.33769	0.247442	0.643382
c61530_g1_i1	pper:18788700	K00430	0.333333	0	0.333333	0.976667	0	1.02667	1.96204	-3.0323	1.23218	0.266983	0.643382
c80258_g1_i1	pper:18790724	K00430	0.333333	0	0	0.286667	0	0	1.90865	-3.10458	1.19851	0.273619	0.643382
c58589_g1_i1	rss:109441670	K00430	0	0.333333	0.333333	0	0.28	0.253333	-2.0108	-3.0257	1.16918	0.27957	0.643382
c36305_g2_i1	pper:18781284	K00430	0	0.333333	0	0	0.866667	0	-1.73128	-3.10957	1.00607	0.315847	0.643382
c58260_g1_i1	pper:18773006	K00430	0	0.333333	0	0	0.23	0	-1.73128	-3.10957	1.00607	0.315847	0.643382
c70744_g1_i1	pper:18780810	K00430	0	0.333333	0	0	0.386667	0	-1.73128	-3.10957	1.00607	0.315847	0.643382
c36324_g1_i2	pper:18773098	K00430	12.3333	20	14	0.453333	0.746667	0.53	-0.44432	-0.0900615	0.516696	0.472255	0.840501
c34204_g1_i1	pper:18789516	K00430	11	7.66667	3.66667	0.463333	0.37	0.16	0.481005	-0.87592	0.398954	0.52763	0.900187
c66240_g1_i1	pper:18787098	K00430	0.666667	0.333333	0	0.16	0.0833333	0	0.970981	-2.95041	0.266544	0.605659	0.968585
c28096_g1_i1	pper:18771351	K00430	2.66667	4	5.33333	0.186667	0.29	0.36	-0.392739	-1.60429	0.220261	0.638841	0.994431
c30974_g1_i1	pper:18784960	K00430	1.66667	1.33333	2	0.173333	0.15	0.19	0.350222	-2.31874	0.0563038	0.812436	1
c51074_g1_i1	pper:18789516	K00430	0.333333	0.333333	0.333333	0.223333	0.213333	0.283333	0.177366	-2.96304	0.00776344	0.929789	1
c54146_g1_i1	pper:18787098	K00430	1.33333	1.33333	1.66667	0.173333	0.18	0.19	0.0913325	-2.40027	0.00296372	0.956585	1
c15468_g1_i1	pper:18790823	K00430	0	0	0.333333	0	0	1.3	0	-3.10446	0	1	1
c50761_g1_i1	pper:18793780	K00430	0	0	0.666667	0	0	0.626667	0	-3.03055	0	1	1
c58715_g1_i1	pper:18771961	K00430	0	0	0.666667	0	0	0.93	0	-3.03055	0	1	1
c62396_g1_i1	pper:18790823	K00430	0	0	0.333333	0	0	1	0	-3.10212	0	1	1
c63358_g1_i1	pper:18789526	K00430	0	0	0.666667	0	0	0.77	0	-3.03749	0	1	1
c69600_g1_i1	pper:18771476	K00430	0	0	0.666667	0	0	4.39	0	-3.02591	0	1	1
c74634_g1_i1	pper:18769477	K00430	0	0	0	0	0	0	0	-3.18239	0	1	1
c32751_g1_i1	pper:18788389	K00432	167.667	76.3333	196	7.01333	3.22	8.23333	1.37057	3.02889	16.7528	4.25799e-05	0.00632145
c46354_g1_i1	pper:18777404	K00432	4328	3323.67	7051.33	253.07	200.363	416.58	0.558907	8.06477	5.3542	0.0206724	0.449594
c5214_g1_i1	pxb:103932089	K00432	0.666667	3.66667	1.33333	0.26	1.44333	0.503333	-2.09222	-2.24891	3.09906	0.0783377	0.593708
c59137_g1_i1	pte:PTT_18292	K00432	0	0.666667	0	0	1.37667	0	-2.87403	-3.02083	2.10429	0.146886	0.593708
c33505_g1_i3	pper:18788389	K00432	3	1.33333	4.33333	0.186667	0.0933333	0.266667	1.15454	-1.88619	1.39636	0.237333	0.643382
c78659_g1_i1	pper:18776398	K00432	1706.33	2271.33	1850.67	95.5933	136.89	104.553	-0.374242	6.78737	1.36245	0.243114	0.643382
c53371_g1_i1	pper:109946232	K00432	45.3333	33.3333	32	115.36	94.3967	92.5133	0.538279	1.15749	1.24666	0.264192	0.643382
c27266_g2_i1	pper:109946232	K00432	40.6667	54.3333	47	78.8333	113.33	101.843	-0.262981	1.44138	0.492415	0.482852	0.852065
c27082_g1_i1	pper:18793339	K00432	1057.33	1076.67	1174.33	31.94	34.73	36.1733	0.0431697	5.95954	0.0249901	0.874392	1
c46398_g1_i1	pper:18769065	K00434	323	552	446.667	12.8067	23.1733	18.16	-0.692216	4.63097	6.09384	0.0135654	0.358381
c18682_g2_i1	pper:18768608	K00434	76.6667	113.667	106	7.99667	12.55	11.3133	-0.493825	2.47188	1.86619	0.171913	0.610957
c35899_g1_i3	pper:18772001	K00434	4.33333	11	8.66667	0.173333	0.52	0.353333	-1.42086	-0.796676	1.69891	0.19243	0.615068
c1219_g1_i2	pper:18788761	K00434	2589.67	2289.67	3448.67	84.62	78.2167	114.773	0.301076	7.25632	1.56255	0.211293	0.643382
c51696_g1_i1	pper:109950245	K00434	0	0.333333	0	0	0.586667	0	-2.0108	-3.09956	1.16918	0.27957	0.643382
c34946_g1_i1	pper:18788446	K00434	120	108.667	131.667	4.90667	4.53667	5.43667	0.334071	2.74406	1.12892	0.288006	0.643382
c31002_g1_i1	pper:18774632	K00434	21422.7	24859.3	19955	993.857	1251.16	943.293	-0.187522	10.3102	0.311151	0.576975	0.946645
c37683_g1_i1	pper:18789330	K00434	114.333	134.333	156.333	4.15	5.13	5.7	-0.137787	2.91574	0.185101	0.667025	1
c18682_g1_i1	pper:18768608	K00434	99.6667	116	86.6667	11.6367	14.6233	10.1767	-0.173928	2.54713	0.159275	0.689825	1
c18682_g3_i1	pxb:103965607	K00434	0	0	0.333333	0	0	0.21	0	-3.10446	0	1	1
c44039_g1_i1	pper:18780245	K00451	1523.33	2227.67	1849.33	52.0133	80.9833	64.35	-0.489619	6.70845	3.36766	0.066488	0.593708
c36169_g1_i1	pper:18773995	K00454	24.6667	123	5.33333	0.866667	4.73667	0.176667	-2.31926	1.64961	16.8912	3.95841e-05	0.00598378
c83214_g1_i1	pper:18773995	K00454	0	1	0	0	0.99	0	-3.42448	-2.9458	2.85988	0.0908143	0.593708
c38503_g1_i1	pper:18784763	K00454	141.667	103	108.667	9.03667	7.10667	7.06333	0.531468	2.78508	1.83987	0.174967	0.610957
c9733_g1_i2	pper:18793349	K00454	0.333333	1.66667	0	0.186667	1.08	0	-2.07518	-2.7523	1.18468	0.276405	0.643382
c84765_g1_i1	pper:18766622	K00454	0	0.333333	0	0	0.163333	0	-1.73128	-3.10957	1.00607	0.315847	0.643382
c44310_g1_i1	pper:18787524	K00454	3.66667	6	5.33333	0.14	0.253333	0.206667	-0.6777	-1.361	0.750846	0.386209	0.739521
c64296_g1_i1	pper:18766622	K00454	0.333333	0.666667	0	0.103333	0.203333	0	-0.491251	-2.96847	0.0757433	0.783151	1
c40092_g1_i1	pper:18783171	K00454	1143	1286	804.333	21.4333	24.7933	15.3567	-0.00578404	5.88698	0.000508669	0.982006	1
c6949_g1_i1	pper:18787140	K00454	0	0	0	0	0	0	0	-3.18239	0	1	1
c50972_g1_i1	pper:18781374	K00454	0	0	0.333333	0	0	0.34	0	-3.10212	0	1	1
c70877_g1_i1	pper:18766622	K00454	0	0	0.666667	0	0	1.15667	0	-3.03749	0	1	1
c45621_g3_i4	pper:18782301	K00457	46.6667	73.3333	29	0.79	1.31	0.493333	-0.539369	1.54948	1.73511	0.187759	0.610957
c45621_g5_i1	pper:18782301	K00457	980.333	1070.33	930	20.2933	23.67	19.3633	-0.0693376	5.82302	0.0494795	0.823971	1
c45841_g4_i1	pper:18786377	K00465	535.333	921.333	793.667	13.04	23.5067	19.7033	-0.671512	5.37098	7.56781	0.00594199	0.221157
c45667_g5_i1	pper:18786377	K00465	1	2	3.66667	0.04	0.09	0.15	-0.956677	-2.09561	0.533939	0.464956	0.832736
c17100_g1_i1	bfu:BC1G_11840	K00467	0.666667	0	0	1.08667	0	0	2.76206	-3.02709	2.12871	0.144562	0.593708
c39104_g2_i2	fve:101302448	K00469	373.667	220	473.667	42.65	26.71	54.2	0.872344	4.31506	7.72856	0.0054354	0.208259
c39104_g1_i2	pper:18784382	K00469	1489	2041	1286	53.0967	77.06	46.19	-0.37739	6.49538	2.12592	0.144826	0.593708
c23002_g1_i1	pper:18771383	K00469	1899	752.333	2310.33	72.6333	26.64	89.4233	1.90761	6.46561	1.9622	0.161279	0.607087
c40122_g1_i2	pper:18790292	K00469	262	240.667	415.667	20.88	19.2733	33.9533	0.359667	4.03964	0.950195	0.32967	0.66378
c29686_g1_i1	pper:18774339	K00472	990.333	483.667	658.333	38.9033	19.51	26.0767	1.23459	5.33062	20.7243	5.30384e-06	0.00116935
c28354_g1_i1	pper:18788373	K00472	56.3333	34	46.6667	8.82	5.7	7.50667	0.834297	1.42748	3.61429	0.057285	0.593708
c36494_g1_i1	pper:18788373	K00472	0	1.33333	0	0	0.386667	0	-3.82688	-2.87413	3.48743	0.0618364	0.593708
c72823_g1_i1	pper:18783590	K00472	1274.67	1030.33	1095	46.51	39.91	40.8233	0.404467	6.01391	2.12464	0.144947	0.593708
c32127_g2_i1	pper:18770273	K00472	1205.33	1039.67	1205.67	45.8433	41.5433	46.51	0.316954	6.00445	1.71205	0.19072	0.611547
c16847_g1_i1	pper:18766950	K00472	93.3333	127.667	120	7.42333	10.6533	9.55	-0.344648	2.66236	1.12112	0.289677	0.643382
c52778_g1_i1	pper:18790084	K00472	1896.67	2307.67	2299.67	81.8733	105.897	100.663	-0.219375	6.91603	0.704887	0.401146	0.757954
c29153_g1_i1	pper:18784663	K00472	58.3333	75	96	3.69667	5.13	6.15	-0.316713	2.1072	0.626113	0.428785	0.79116
c37093_g1_i2	pper:18788373	K00472	53	60.3333	95.6667	4.34	4.89	8.04	0.0931043	1.93076	0.0447998	0.832373	1
c30883_g1_i1	pper:18788821	K00472	273	318.333	396.667	10.9033	13.0867	16.02	-0.0526672	4.17231	0.0408743	0.839781	1
c17223_g1_i1	pper:18766950	K00472	130.667	135.333	120	16.7467	18.9	15.54	-0.0364698	2.89642	0.007738	0.929904	1
c30060_g1_i1	pper:18770366	K00475	94	251.333	98	4.19333	12.19	4.56667	-1.42507	3.10739	12.5894	0.000387934	0.0343255
c18192_g1_i2	pper:18770366	K00475	1.33333	0	0.333333	0.0533333	0	0.0166667	3.66085	-2.81965	4.70162	0.0301343	0.529741
c30042_g1_i2	pper:18792103	K00477	1039	1211	1564	47.25	56.7967	72.2567	-0.0652564	6.11573	0.0737772	0.785915	1
c27100_g1_i2	pper:18771117	K00485	37.3333	90	39.6667	1.57667	4.09	1.67	-1.19566	1.75416	3.77505	0.0520224	0.593708
c25911_g1_i2	pper:18766783	K00485	0.666667	0	0.666667	0.133333	0	0.116667	2.87894	-2.89177	2.24514	0.134035	0.593708
c34996_g2_i2	pper:18766783	K00485	24.3333	25.3333	29	0.596667	0.653333	0.7	0.0944199	0.648213	0.0398732	0.841729	1
c40875_g1_i1	pper:18772818	K00487	16	27.3333	15.6667	0.576667	1.03667	0.566667	-0.649328	0.266179	1.57423	0.209594	0.643382
c20352_g1_i1	pper:18793375	K00499	53	95.3333	53.6667	2.06333	3.93667	2.09	-0.799009	1.94293	3.64838	0.0561239	0.593708
c76305_g1_i1	pper:18793375	K00499	0	0	0.666667	0	0	1.06667	0	-3.03055	0	1	1
c24664_g1_i1	bfu:BC1G_13792	K00507	0.666667	0	0	0.316667	0	0	2.68257	-3.03077	2.05062	0.152144	0.593708
c5983_g1_i1	npa:UCRNP2_9878	K00507	1.66667	0.333333	0	0.233333	0.05	0	2.10931	-2.75339	1.47426	0.224675	0.643382
c63193_g1_i1	ani:AN6731	K00507	1	1	1	0.133333	0.14	0.13	0.0956803	-2.59644	0.00600922	0.938211	1
c40676_g1_i1	pper:18767485	K00511	54.3333	165	44	1.62	5.37	1.34667	-1.61763	2.38626	14.195	0.000164809	0.0176689
c42062_g1_i2	pper:18775060	K00511	394.667	881.667	400.333	10.34	24.0033	10.6767	-1.03906	4.94107	15.5239	8.14674e-05	0.0102006
c12530_g1_i1	pper:18768153	K00511	0	0.666667	1	0	0.323333	0.543333	-2.60445	-2.83142	2.13522	0.14395	0.593708
c28432_g1_i2	pper:18775060	K00511	0.666667	0	0	0.0333333	0	0	2.76206	-3.02709	2.12871	0.144562	0.593708
c48235_g1_i1	pper:18775060	K00511	0.666667	0	0	2.27333	0	0	2.68257	-3.03077	2.05062	0.152144	0.593708
c70271_g1_i1	pper:18768153	K00511	0	0.666667	0.666667	0	0.236667	0.25	-2.66636	-2.89111	1.90146	0.167915	0.610957
c40425_g1_i1	pper:18793889	K00511	137.333	124	136.333	5.85667	5.55667	5.91333	0.29046	2.92665	0.774384	0.378864	0.730502
c28322_g1_i1	pper:18775060	K00511	1	0.333333	0	0.11	0.0366667	0	1.54159	-2.89307	0.690411	0.406025	0.763974
c47282_g1_i1	pper:18793889	K00511	7.33333	12.3333	13	1.19667	1.98	2.25	-0.501757	-0.535056	0.417297	0.518289	0.890086
c44995_g1_i1	pper:18766762	K00511	10.3333	10	16.3333	0.276667	0.246667	0.443333	0.488561	-0.396401	0.337502	0.561275	0.932735
c44995_g2_i1	pper:18768153	K00511	0.333333	0.333333	2.33333	0.0366667	0.0366667	0.25	0.220357	-2.61818	0.0119828	0.912833	1
c35917_g2_i1	pper:18772557	K00514	23181	34194.7	27145.7	638.263	983.51	761.843	-0.444328	10.5982	3.1528	0.0757967	0.593708
c24300_g1_i1	pper:18772557	K00514	1	3	1.33333	0.396667	1.23333	0.593333	-1.31263	-2.25461	0.864001	0.352621	0.695744
c78527_g1_i1	pper:18788529	K00521	216.333	485	223	3.91333	9.24667	4.13667	-1.07723	4.1017	12.4652	0.000414594	0.0359725
c23008_g1_i1	pper:18777125	K00521	456.333	756.667	689.333	10.4133	17.98	15.97	-0.591558	5.11367	5.85547	0.0155288	0.385241
c52987_g1_i1	pper:18772681	K00522	343.333	108	312.667	46.0767	14.4067	42.9433	1.98659	3.81952	24.4866	7.48301e-07	0.000232179
c3331_g1_i1	oas:101105484	K00522	0	15.3333	15	0	1.78333	1.46667	-7.34717	-0.477178	7.80696	0.00520454	0.20269
c60531_g1_i1	pper:18772681	K00522	71.3333	36.3333	78	28.9533	14.5767	33.3733	1.30358	1.77801	5.24173	0.0220514	0.460905
c76651_g1_i1	csab:103241960	K00522	0	2	0.333333	0	4.51667	0.976667	-4.43864	-2.67901	3.08175	0.0791753	0.593708
c41001_g1_i1	pper:18773611	K00522	4089.67	5379.33	5325	196.507	279.943	261.307	-0.396559	8.11732	1.45768	0.2273	0.643382
c30581_g1_i1	pper:18787640	K00522	762.667	999	1340	73.0967	101.937	132.577	-0.335524	5.83588	1.31199	0.252034	0.643382
c19410_g1_i1	pper:18787640	K00522	786.333	931.667	1170.67	84.8467	109.653	128.923	-0.241994	5.76463	0.487577	0.48501	0.854598
c64839_g1_i1	fgr:FGSG_11729	K00545	0.666667	0	0	2.29	0	0	2.87894	-3.02214	2.24514	0.134035	0.593708
c20748_g1_i1	pper:18789427	K00547	402.667	196.333	588	16.6233	7.9	24.57	1.40098	4.41488	9.98572	0.00157759	0.0923211
c43728_g1_i1	pper:18791688	K00547	11806.3	9177.67	13823	453.583	367.18	537.147	0.497311	9.32083	4.04609	0.0442739	0.593708
c5363_g1_i1	pper:18767574	K00547	109.333	94.6667	184.667	4.67333	4.17333	8.08667	0.360163	2.84117	1.3278	0.249197	0.643382
c80512_g1_i1	bfo:BRAFLDRAFT_122283	K00548	0	1.66667	0	0	3.85	0	-4.18539	-2.80553	2.72875	0.0985565	0.593708
c33366_g1_i1	pper:18772986	K00549	377.333	618.333	493.667	9.09	15.4833	12.1033	-0.580793	4.76063	4.37824	0.0364006	0.574276
c23222_g1_i1	pper:18772986	K00549	7	22.3333	6.33333	2.19333	6.86333	2.07333	-1.31991	-0.483614	2.88445	0.0894383	0.593708
c18941_g1_i1	pper:18772986	K00549	28	45	23.3333	2.98333	5.23	2.48667	-0.69451	0.966043	1.50476	0.21994	0.643382
c1729_g1_i1	bcom:BAUCODRAFT_32864	K00549	0	0.333333	0	0	0.0833333	0	-1.90796	-3.10292	1.10914	0.292269	0.643382
c30707_g1_i1	pper:18770067	K00549	30246	31055.3	39814	596.923	633.523	802.69	0.100807	10.8424	0.141761	0.706537	1
c2010_g1_i1	rss:109441076	K00549	0	0	0	0	0	0	0	-3.18239	0	1	1
c27326_g1_i1	pper:18782047	K00550	156.333	98	141.667	13.54	9.08	12.34	0.766608	2.93109	3.61428	0.0572855	0.593708
c41652_g1_i1	pper:18785168	K00555	39.6667	35	45.3333	1.42333	1.27667	1.67333	0.379192	1.18911	0.786885	0.375044	0.725088
c26629_g1_i1	pper:18783317	K00555	169	196.667	258	4.33	5.16333	6.74667	-0.0376318	3.51557	0.0158657	0.899764	1
c70230_g1_i1	pper:18771792	K00558	0	1.66667	0	0	0.29	0	-3.63473	-2.847	3.61228	0.0573545	0.593708
c31244_g1_i1	pper:18771792	K00558	35.3333	22.3333	37.6667	0.656667	0.41	0.72	0.935511	0.883741	3.46829	0.062556	0.593708
c52830_g1_i1	pper:18773528	K00558	2977.33	1373.33	3597	59.08	25.34	72.4533	1.67048	7.13338	2.37362	0.1234	0.593708
c34687_g1_i1	mdm:103452459	K00558	5.33333	4.33333	5.33333	0.206667	0.173333	0.22	0.403112	-1.35528	0.263984	0.607396	0.970226
c20478_g1_i1	pper:18785581	K00559	1077.67	1395.67	1007	39.6	54.8333	37.6067	-0.320238	6.04025	1.22147	0.269073	0.643382
c84106_g1_i1	hsa:7298	K00560	0	0.666667	0	0	0.776667	0	-2.87403	-3.02083	2.10429	0.146886	0.593708
c686_g1_i1	pper:18778548	K00565	195.667	258.667	308	7.09	9.56333	11.3	-0.216597	3.78474	0.585505	0.444162	0.809055
c33939_g1_i1	pper:18785326	K00565	89.3333	99	107	2.90333	3.41333	3.52333	-0.0697684	2.48569	0.0439642	0.83392	1
c34871_g2_i1	pper:18777908	K00573	744.667	1106	848	46.9733	76.2833	54.7533	-0.573232	5.6849	2.96818	0.0849171	0.593708
c35772_g1_i2	pper:18777908	K00573	4	10	3.33333	0.573333	1.50333	0.473333	-1.23336	-1.24323	1.77339	0.182963	0.610957
c42279_g1_i2	pper:18793372	K00574	64	182.333	59.6667	1.25333	3.69667	1.17	-1.36937	2.50915	17.7515	2.51722e-05	0.00412463
c43719_g1_i1	pper:18792326	K00586	257.667	200.667	421.667	10.5933	8.55333	17.3833	0.511575	4.00762	3.50524	0.0611751	0.593708
c20637_g1_i1	mdm:103428613	K00586	2.66667	0.666667	0.333333	0.216667	0.05	0.03	2.26597	-2.47599	1.75261	0.185549	0.610957
c1684_g1_i2	pper:18792326	K00586	0	0.333333	0.333333	0	0.0866667	0.1	-1.90796	-3.0267	1.10914	0.292269	0.643382
c43511_g1_i2	pper:18790090	K00587	483	452	493.667	18.5833	18.4333	19.2767	0.194892	4.74748	0.562834	0.453121	0.820061
c20122_g1_i1	pper:18767560	K00588	1192	818.667	1589.33	55.1367	39.56	74.56	0.672529	6.05526	8.15841	0.0042862	0.180172
c40375_g1_i1	pper:18771033	K00588	179.333	243	219	6.95	9.83	8.49333	-0.313102	3.55942	1.25277	0.263024	0.643382
c22829_g1_i1	pper:18784017	K00591	245.333	233	285.333	16.3233	16.51	19.2567	0.152398	3.84478	0.277274	0.598493	0.962912
c43275_g1_i1	pper:18793936	K00592	17.3333	35	11.6667	0.613333	1.34667	0.42	-0.975557	0.394898	3.33895	0.067658	0.593708
c40564_g1_i2	pper:18788583	K00599	10.6667	13.6667	30.6667	0.316667	0.403333	0.903333	-0.141869	0.143708	0.0584811	0.808913	1
c47053_g1_i1	pper:18775227	K00599	143	154.667	144.667	6.02	6.86667	6.11667	0.00266642	3.06893	7.09885e-05	0.993278	1
c14149_g1_i1	pper:18792086	K00600	9.66667	31	20.6667	4.49333	14.9867	10.31	-1.51001	0.273089	7.91888	0.00489215	0.195107
c43093_g2_i1	pper:18774648	K00600	224.333	376.333	298	13.32	23.4533	17.8433	-0.636168	4.05638	5.79443	0.016077	0.391668
c67751_g1_i1	pper:18766436	K00600	99	53	85.3333	12.8933	7.53667	11.2167	0.940634	2.21556	4.7173	0.0298606	0.528292
c45736_g1_i2	pper:18792728	K00600	2271.33	1746.67	2662.67	57.7767	44.5667	68.9267	0.648029	6.91567	4.5523	0.0328746	0.550294
c67111_g1_i1	pper:18792086	K00600	0	0.333333	0.333333	0	0.36	0.33	-2.0108	-3.0257	1.16918	0.27957	0.643382
c24315_g1_i1	pper:18793358	K00600	5032.67	6202.33	6284.33	155.897	201.333	198.2	-0.198678	8.33094	0.626753	0.428549	0.790883
c46032_g1_i2	pper:18781854	K00600	551	680	817.667	13.0433	16.8	19.5567	-0.182162	5.23035	0.577786	0.447181	0.812681
c32901_g1_i1	pper:18774648	K00600	54	92.6667	84	3.96667	6.61667	6.35667	-0.443298	2.02472	0.571416	0.449697	0.815967
c37946_g1_i3	pper:18791514	K00600	1	0.333333	0	0.07	0.0266667	0	1.24696	-2.88457	0.462232	0.496583	0.866836
c37946_g2_i1	pper:18791514	K00600	559.667	639.333	984	15.26	18.0867	27.2567	-0.0444864	5.30701	0.0328466	0.856182	1
c43659_g1_i1	pper:18778458	K00601	153.333	106.667	208.333	5.64667	4.08333	7.78333	0.695868	3.11693	5.13314	0.0234732	0.477367
c18733_g1_i1	pper:18777313	K00602	382.667	309.333	539	10.83	8.89333	15.4433	0.537877	4.48713	3.54949	0.0595638	0.593708
c72485_g1_i1	pfj:MYCFIDRAFT_71706	K00602	0	1	0	0	1.31	0	-3.42448	-2.9458	2.85988	0.0908143	0.593708
c43143_g1_i2	pper:18783502	K00604	24.3333	37.6667	43.6667	1.09667	1.81333	2.01667	-0.54372	1.01982	1.29046	0.255963	0.643382
c34975_g1_i1	pper:18779746	K00605	1460.67	1780	1612.33	50.2167	65.2433	56.35	-0.224943	6.50955	0.712421	0.398641	0.754526
c29973_g1_i1	pper:18786748	K00606	71.6667	42	107	2.61	1.59667	3.99333	0.926323	2.04985	6.0405	0.0139813	0.363569
c38295_g1_i1	pper:18778759	K00609	93.6667	66.6667	152.333	3.74333	2.72	6.17333	0.695568	2.52363	4.0766	0.0434812	0.593708
c57128_g1_i1	gtt:GUITHDRAFT_117281	K00611	0	1	0	0	5.09	0	-3.42448	-2.9458	2.85988	0.0908143	0.593708
c63870_g1_i1	ani:AN4409	K00611	0	0.666667	0	0	3.34333	0	-2.71473	-3.02749	1.95363	0.162196	0.607087
c78395_g1_i1	cmy:102932751	K00611	0.333333	0	0	0.306667	0	0	1.96204	-3.10272	1.23218	0.266983	0.643382
c73769_g1_i1	smo:SELMODRAFT_184194	K00611	0	0.333333	0	0	0.48	0	-2.0108	-3.09956	1.16918	0.27957	0.643382
c21241_g1_i2	pper:18788820	K00611	0	0.333333	1	0	0.0433333	0.14	-1.73128	-2.89814	1.00607	0.315847	0.643382
c31511_g1_i1	pper:18788820	K00611	202.667	225.333	263.333	8.17667	9.38	10.76	0.0156453	3.67568	0.00335009	0.953844	1
c64578_g1_i1	pfy:PFICI_03872	K00615	0	2	0	0	3.80333	0	-4.44184	-2.73974	2.91021	0.0880206	0.593708
c79207_g1_i1	mmu:21881	K00615	0	0.666667	0	0	2.49333	0	-2.87403	-3.02083	2.10429	0.146886	0.593708
c35028_g1_i1	pper:18785217	K00615	8879	8720	9115.33	176.59	179.95	183.783	0.190591	8.95497	0.59122	0.441948	0.806245
c83886_g1_i1	pfj:MYCFIDRAFT_71376	K00615	0.333333	0.333333	0	0.213333	0.21	0	0.230753	-3.03386	0.0124506	0.911155	1
c24072_g1_i1	pper:18785217	K00615	0.333333	0.333333	0	0.09	0.1	0	0.0540787	-3.02729	0.00106238	0.973998	1
c13168_g1_i1	pper:18777376	K00616	1490	1188	1316	60.5567	51.87	53.4967	0.404918	6.26669	1.17167	0.279059	0.643382
c37467_g1_i1	pper:18792375	K00616	15938.7	13606.7	16029.7	485.03	441.18	493.2	0.309245	9.75148	1.08109	0.298454	0.643382
c42327_g2_i5	pper:18777376	K00616	0.333333	1	3.33333	0.01	0.04	0.113333	-1.47641	-2.34237	0.558909	0.4547	0.821732
c9833_g1_i1	ztr:MYCGRDRAFT_69399	K00616	0.666667	1.66667	0	0.166667	0.453333	0	-1.10993	-2.69044	0.498707	0.480069	0.848716
c64289_g1_i1	nnu:104594597	K00620	0.666667	0	0	1.42	0	0	2.87894	-3.02214	2.24514	0.134035	0.593708
c45901_g1_i6	pper:18774242	K00620	306.667	350.333	424.667	8.98	10.76	12.5967	-0.0692782	4.31919	0.0678283	0.794525	1
c44138_g1_i1	pper:18771486	K00621	204.333	209	161	6.44333	7.03	5.17	0.0496564	3.44691	0.0248579	0.874722	1
c52612_g1_i1	hsa:1103	K00623	0	0	0.666667	0	0	2.01333	0	-3.03055	0	1	1
c50073_g1_i1	glz:GLAREA_01972	K00624	0	1.33333	0	0	2.94333	0	-3.82688	-2.87413	3.48743	0.0618364	0.593708
c72676_g1_i1	pper:18780173	K00626	10.6667	24.3333	16	3.18	7.53	5.13667	-1.03023	0.0418966	3.34772	0.0672983	0.593708
c35024_g1_i1	pper:18780173	K00626	276	302.667	186.333	13.8833	16.2967	9.4	-0.0614731	3.88439	0.0306688	0.860981	1
c4931_g1_i1	pper:18781883	K00626	3243.33	3388.33	4564.33	139.61	153.607	199.793	0.0391979	7.68961	0.0262419	0.871311	1
c54265_g1_i1	ame:551395	K00626	0	0	1	0	0	1.53667	0	-2.96026	0	1	1
c38813_g1_i1	pper:18791076	K00627	7563.33	6776.67	8673	213.84	199.75	249.647	0.286648	8.72341	1.43402	0.23111	0.643382
c23692_g2_i2	pper:18767229	K00627	3.66667	5	9.66667	0.12	0.196667	0.316667	-0.55586	-1.13225	0.287398	0.591893	0.958827
c43944_g1_i1	pper:18782859	K00627	2239	2373.33	3125.33	54.3933	59.6367	77.3367	0.0778981	7.14585	0.103535	0.747627	1
c43005_g2_i1	pper:18785777	K00627	407	463.667	683.333	9.73667	11.2	16.6	0.0566606	4.8088	0.0372294	0.846999	1
c43821_g2_i2	pper:18777342	K00630	250.667	359	303.333	5.67667	8.39333	6.96333	-0.361941	4.06622	1.94717	0.162892	0.608559
c55514_g1_i1	ngr:NAEGRDRAFT_36791	K00639	0	1	0.333333	0	1.05667	0.32	-3.42448	-2.87892	2.85988	0.0908143	0.593708
c20473_g1_i1	pper:18779168	K00640	1660.67	1352.67	1060.33	55.8767	47.4833	36.06	0.447612	6.26717	3.06443	0.0800234	0.593708
c37515_g2_i2	pper:18770200	K00640	59	32.3333	21	2.64333	1.55	0.956667	0.976406	1.23546	2.83633	0.0921544	0.593708
c37515_g1_i1	pper:18770200	K00640	825	585.667	442	34.34	26.24	18.6167	0.577164	5.19658	1.61184	0.204233	0.640577
c34288_g1_i1	pper:18771390	K00640	2.66667	1.33333	1.66667	0.25	0.126667	0.15	1.12002	-2.21212	0.905849	0.341218	0.680025
c40902_g1_i1	pper:18771390	K00640	21.3333	25.3333	33	0.693333	0.87	1.08667	-0.169939	0.650698	0.130687	0.717721	1
c73422_g1_i1	pfj:MYCFIDRAFT_57285	K00643	0	0.666667	0	0	0.753333	0	-2.87403	-3.02083	2.10429	0.146886	0.593708
c32151_g1_i1	pper:18772917	K00645	674	525.667	447.667	18.4367	15.62	12.2733	0.393307	5.00717	0.917389	0.338162	0.675494
c28070_g1_i1	pper:18772917	K00645	132.333	175.667	171	4.63	6.19667	6.15	-0.187263	3.12027	0.245205	0.620472	0.979815
c53701_g1_i1	smo:SELMODRAFT_181394	K00648	0.666667	0	0	0.266667	0	0	2.76206	-3.02709	2.12871	0.144562	0.593708
c81151_g1_i1	pper:18776565	K00648	0	0.333333	0	0	0.0566667	0	-1.73128	-3.10957	1.00607	0.315847	0.643382
c20189_g1_i1	pper:18776565	K00648	714.667	736.667	701	24.4267	26.0867	24.5267	0.105014	5.30159	0.168852	0.681134	1
c33832_g1_i1	pper:109947684	K00652	111.667	96.6667	166	4.17667	3.66333	6.34	0.409709	2.78561	1.58082	0.208642	0.643382
c50294_g1_i1	fve:101306767	K00652	0	0	0.666667	0	0	0.383333	0	-3.02591	0	1	1
c54256_g1_i1	tng:GSTEN00018415G001	K00654	0	1	0	0	2.02333	0	-3.42448	-2.9458	2.85988	0.0908143	0.593708
c14216_g1_i1	pper:18777763	K00654	0.333333	0	0	0.31	0	0	1.96204	-3.10272	1.23218	0.266983	0.643382
c46454_g1_i1	pper:18782645	K00654	2219	2870	2738.67	54.4033	73.0567	68.54	-0.227829	7.16336	0.932408	0.334238	0.670132
c14216_g2_i1	pper:18777763	K00654	22	37.3333	36.6667	3.44333	5.74333	5.92667	-0.485221	0.813412	0.494723	0.481828	0.85065
c20133_g1_i1	pper:18793402	K00654	404.333	489.333	542.667	11.14	13.7967	15.1567	-0.0855391	4.69546	0.103835	0.747275	1
c41155_g1_i1	pper:18777763	K00654	598	659.667	819.667	21.8967	25.5067	30.3433	-0.0358242	5.26462	0.0214302	0.883613	1
c54331_g1_i1	hsa:10558	K00654	0	0	0.666667	0	0	2.14	0	-3.03055	0	1	1
c26946_g1_i1	pper:18771275	K00655	243	320	337	7.45667	10.3267	10.6033	-0.304111	4.04901	1.06397	0.302312	0.643382
c50839_g1_i1	ncc:104960624	K00657	0	0	0.666667	0	0	1.18333	0	-3.03055	0	1	1
c79205_g1_i1	pper:18780785	K00658	8.33333	3	16	0.766667	0.28	1.53667	1.57845	-0.709776	5.08368	0.0241521	0.483202
c84891_g1_i1	npa:UCRNP2_5117	K00658	0.333333	0	0.333333	0.253333	0	0.33	2.03885	-3.02403	1.28055	0.257796	0.643382
c29839_g1_i1	pper:18782593	K00658	5370.67	5842.33	7736.33	161.433	179.347	236.243	0.0776162	8.41923	0.092875	0.760554	1
c31245_g1_i1	pper:18780785	K00658	2.66667	3	11.3333	0.183333	0.193333	0.84	0.216842	-1.25582	0.0366403	0.848199	1
c43743_g1_i1	pper:18766147	K00660	3838.67	2790.33	3087	155.35	117.543	127.16	0.614625	7.5061	6.71794	0.0095448	0.293518
c76399_g1_i1	egr:104419089	K00660	0	0	1	0	0	1.98333	0	-2.96026	0	1	1
c76708_g1_i1	hsa:2194	K00665	0	2	0	0	9.13	0	-4.44184	-2.73974	2.91021	0.0880206	0.593708
c67133_g1_i1	pper:18782461	K00670	359.667	298.333	259.667	16.4633	14.87	12.0933	0.301317	4.1608	0.664316	0.41504	0.774722
c30476_g1_i1	pper:18783585	K00671	758.333	501.667	620.667	37.0233	25.8	30.4767	0.737371	5.16574	5.41621	0.0199506	0.441467
c35017_g2_i2	pper:18783585	K00671	6	14.3333	13.6667	0.383333	0.993333	0.9	-1.14399	-0.4477	3.40685	0.0649262	0.593708
c56734_g1_i1	hsa:4836	K00671	0	0.666667	0	0	1.73667	0	-2.87403	-3.02083	2.10429	0.146886	0.593708
c3485_g1_i2	pper:18771698	K00671	1261.33	1139	1890.33	39.2067	36.45	59.2267	0.328041	6.29282	1.8773	0.170641	0.610957
c79474_g1_i1	pper:18783585	K00671	15.6667	24	25	10.3333	16.3833	17.5033	-0.40252	0.352816	0.615981	0.432545	0.795598
c48052_g1_i1	pper:18771698	K00671	0	0	0	0	0	0	0	-3.18239	0	1	1
c57429_g1_i1	pper:18783585	K00671	0	0	0.333333	0	0	0.0633333	0	-3.10798	0	1	1
c43436_g1_i3	pper:18769292	K00677	4	7.66667	8	0.19	0.38	0.376667	-0.814683	-1.09011	1.40093	0.236567	0.643382
c74904_g1_i1	pper:18774807	K00679	0	0.333333	0.333333	0	0.523333	0.466667	-2.0108	-3.02917	1.16918	0.27957	0.643382
c41777_g1_i1	pper:18774807	K00679	54	76	85.3333	0.943333	1.32333	1.50667	-0.270539	1.96997	0.419309	0.517282	0.889122
c59475_g1_i1	pper:18771381	K00679	629	640	460	12.4067	13.2933	9.19333	0.102319	5.03649	0.145642	0.702735	1
c26706_g1_i1	pper:18785506	K00685	497	497	674.667	10.5433	10.8167	14.54	0.189512	4.93383	0.582511	0.44533	0.81047
c45942_g1_i1	pper:18781238	K00688	305.333	620.667	506	4.85333	10.1033	8.12	-0.840366	4.67894	9.26934	0.00233021	0.120622
c34885_g2_i1	pper:18782879	K00688	9	71.3333	16.6667	0.493333	3.74	0.97	-2.59628	0.737467	8.29741	0.00397016	0.172157
c39481_g1_i1	pper:18793797	K00688	245.667	529.333	427.667	4.09667	8.89	7.21333	-0.873734	4.40749	7.29987	0.00689595	0.242771
c35215_g1_i1	pper:18782879	K00688	7.33333	27.3333	18.3333	2.09333	7.84667	5.60667	-1.61791	0.0632104	6.71051	0.00958461	0.294346
c43029_g1_i6	pper:18782879	K00688	450.333	720	569.667	14.9433	25.1467	19	-0.556149	5.02837	3.98505	0.0459058	0.593708
c64837_g1_i1	aalt:CC77DRAFT_1021571	K00688	0	1	0	0	1.49333	0	-3.42448	-2.9458	2.85988	0.0908143	0.593708
c34885_g1_i1	pper:18782879	K00688	6.33333	19.3333	8.33333	1.75667	5.24	2.52667	-1.25847	-0.518238	2.3065	0.128834	0.593708
c31263_g1_i1	pper:18775030	K00688	57.6667	93.6667	95	1.08333	1.79667	1.82333	-0.49206	2.1802	1.66239	0.197281	0.625312
c45942_g3_i1	pper:18781238	K00688	11.6667	8.33333	14.6667	3.04	2.35	3.84333	0.582098	-0.406379	0.912266	0.339514	0.677334
c58022_g1_i1	hsa:5837	K00688	0	0	0.666667	0	0	1.61	0	-3.03055	0	1	1
c55732_g1_i1	hsa:2997	K00693	0	1.66667	0	0	3.30333	0	-4.18539	-2.80553	2.72875	0.0985565	0.593708
c43799_g1_i1	pper:18767223	K00695	813.667	1436.33	1386.67	17.4867	31.8067	30.4467	-0.658905	6.0396	7.12168	0.00761573	0.255994
c59482_g1_i1	pper:18770262	K00695	35938	30841	50023.7	716.613	622.643	1013.33	0.444781	11.0409	2.51053	0.113088	0.593708
c53128_g1_i1	pper:18781998	K00695	0.333333	0	0	0.756667	0	0	1.90865	-3.10458	1.19851	0.273619	0.643382
c84250_g1_i1	pper:18777229	K00695	0	0.333333	0	0	0.193333	0	-1.73128	-3.10957	1.00607	0.315847	0.643382
c66925_g1_i1	pper:18781998	K00695	2.66667	2	2.66667	0.14	0.0966667	0.126667	0.830668	-2.04696	0.349817	0.554217	0.925466
c82977_g1_i1	pper:18777229	K00695	1.66667	1.33333	2.33333	0.136667	0.106667	0.196667	0.4182	-2.27616	0.135445	0.712852	1
c56382_g1_i1	pper:18781998	K00695	0	0	0.333333	0	0	0.8	0	-3.10212	0	1	1
c56416_g1_i1	pper:18790710	K00696	0	1	0.333333	0	0.423333	0.16	-3.26294	-2.88634	2.65908	0.10296	0.593708
c36613_g1_i1	pper:18790710	K00696	6.33333	13.3333	4.33333	0.283333	0.646667	0.196667	-0.962235	-0.845716	2.34645	0.125569	0.593708
c45507_g2_i1	pper:18771657	K00696	2675.67	3837	3721.33	37.9467	56.0567	53.5267	-0.345012	7.53873	1.90521	0.167496	0.610957
c17312_g1_i1	pper:18790710	K00696	0	0.666667	0	0	0.36	0	-2.45329	-3.04061	1.71486	0.190357	0.610957
c45507_g1_i2	pper:18789554	K00696	1145	1667.67	1851.33	17.8967	26.5133	29.3467	-0.333687	6.38201	1.53965	0.21467	0.643382
c48573_g1_i1	pper:18790710	K00696	0.333333	0	0	1.76	0	0	1.90865	-3.10458	1.19851	0.273619	0.643382
c37791_g1_i1	pper:18768098	K00696	102	141.333	70.3333	1.78333	2.50667	1.26333	-0.283844	2.50848	0.494926	0.481738	0.850559
c49036_g1_i1	pper:18771657	K00696	0	0	0	0	0	0	0	-3.18239	0	1	1
c44901_g2_i1	pper:18790312	K00700	1599.67	3835.67	2124.67	35.8633	88.6133	48.59	-1.1098	7.08902	16.6242	4.55653e-05	0.00664606
c3489_g1_i1	pper:18769891	K00700	1185.67	1852	1626.33	22.47	36.1133	31.25	-0.482095	6.38965	3.4361	0.0637861	0.593708
c44583_g1_i1	pper:18778702	K00700	48.6667	68.3333	91.6667	0.87	1.19	1.65667	-0.167681	1.89529	0.103768	0.747354	1
c41061_g1_i1	pper:18773945	K00703	190.667	410.667	191.333	4.41333	10.0133	4.48667	-1.00496	3.88719	14.0489	0.000178116	0.0187324
c72487_g1_i1	pper:18782349	K00703	1205.33	2309	1617.33	23.9667	47.6433	32.6633	-0.814439	6.54189	9.64067	0.00190315	0.104724
c37667_g1_i1	pper:18785395	K00703	3119.33	2954	3956.33	69.2333	66.2667	88.9067	0.311672	7.49406	1.22009	0.269343	0.643382
c38284_g1_i1	pper:18769381	K00705	882	1161	1533.33	14.14	19.1567	24.9967	-0.223461	6.02026	0.73937	0.389863	0.743843
c52946_g1_i1	pper:18772517	K00705	377.667	472	611.667	11.7533	15.32	19.31	-0.205441	4.73477	0.629297	0.427613	0.789617
c66429_g1_i1	pper:18777344	K00721	432.333	436.333	585.333	18.8233	20.1467	25.7567	0.0689192	4.75756	0.0702593	0.79096	1
c31832_g1_i2	pper:18766837	K00726	416.667	468.333	530.667	11.3767	12.98	14.7067	0.0594903	4.67956	0.0491625	0.824527	1
c57152_g1_i1	hsa:10585	K00728	0	0	0.666667	0	0	3.50333	0	-3.03055	0	1	1
c46195_g1_i5	pper:18786650	K00729	19	33.6667	20	1.78	3.39	1.95333	-0.750288	0.553809	2.31477	0.128151	0.593708
c46195_g2_i4	pper:18786650	K00729	148	180	206.667	6.18333	7.87	8.81	-0.149414	3.30074	0.263594	0.607661	0.970416
c45537_g1_i2	pper:18783149	K00736	251	265.667	274.667	5.42667	5.93	6.03333	0.0696516	3.85587	0.0607849	0.80526	1
c67631_g1_i1	cam:101513285	K00737	0	0.666667	0	0	2.27667	0	-2.87403	-3.02083	2.10429	0.146886	0.593708
c37820_g1_i1	pper:18792252	K00737	2635.33	2326.33	2268.67	42.5433	38.9067	36.87	0.338016	7.06564	2.03676	0.153537	0.597595
c34291_g3_i1	pper:18781737	K00737	1.33333	3.66667	0.666667	2.25	6.7	1.15667	-1.35411	-2.20058	1.42701	0.232253	0.643382
c34291_g1_i1	pper:18781737	K00737	149.333	117	79.6667	8.69667	7.37333	4.58667	0.40435	2.78394	0.701084	0.40242	0.759451
c34291_g2_i1	pper:18781737	K00737	21.6667	29.6667	28.6667	1.51667	2.10667	2.11	-0.252639	0.621674	0.219589	0.639354	0.994759
c34215_g1_i1	pper:18770605	K00737	473	519.333	490	12.8367	14.7033	13.5233	0.000679787	4.77656	8.11311e-06	0.997727	1
c78327_g1_i1	brp:103837643	K00737	0	0	0.666667	0	0	0.663333	0	-3.03055	0	1	1
c81072_g1_i1	hsa:11282	K00738	0	1.33333	0	0	4.29667	0	-3.82688	-2.87413	3.48743	0.0618364	0.593708
c44523_g1_i1	pper:18783109	K00748	30.3333	55.3333	50	0.953333	1.84667	1.60333	-0.806775	1.3902	3.6083	0.0574917	0.593708
c69086_g1_i1	lcf:108875008	K00750	0	0	0.666667	0	0	0.986667	0	-3.03055	0	1	1
c33816_g1_i1	pper:18766662	K00753	247	257.667	260.667	6.66667	7.19333	7.08667	0.0990368	3.83331	0.131044	0.717352	1
c20418_g2_i1	pxb:103945278	K00759	13696	10202	13591.3	777.347	611.863	783.597	0.536694	9.45336	4.11237	0.0425708	0.593708
c41521_g1_i3	pper:18791647	K00759	23.3333	16.6667	30	1.45333	1.10667	1.9	0.58841	0.477859	1.48654	0.222754	0.643382
c22822_g1_i1	pper:18776268	K00759	96.6667	100.667	101.667	5.31	5.89333	5.64	0.0117186	2.51582	0.00108723	0.973696	1
c72677_g1_i1	pper:18767705	K00760	175	111.667	99.6667	12.0433	8.36	6.93	0.71558	2.93965	2.44402	0.117974	0.593708
c3472_g1_i2	pper:18767705	K00760	1	1.33333	2.33333	0.153333	0.206667	0.366667	-0.24624	-2.34999	0.0368673	0.847735	1
c41325_g1_i1	pper:18774942	K00761	800.333	811.333	972.333	14.6767	15.7433	17.9933	0.063621	5.58553	0.0588242	0.808364	1
c52828_g1_i1	pper:18771574	K00763	1731.67	1836.67	2618.33	52.1067	55.6233	80.09	0.153441	6.78248	0.246954	0.619228	0.978751
c49944_g1_i1	gsl:Gasu_54910	K00763	0	0	0.666667	0	0	0.883333	0	-3.03055	0	1	1
c84728_g1_i1	gsl:Gasu_54910	K00763	0	0	0.666667	0	0	2.35333	0	-3.03055	0	1	1
c11557_g1_i1	bcom:BAUCODRAFT_547528	K00764	0.333333	0	1	0.163333	0	0.603333	1.90865	-2.88654	1.19851	0.273619	0.643382
c13138_g1_i1	pper:18768178	K00764	1227	1205.33	862.667	31.9733	32.6933	22.93	0.16606	5.93686	0.451512	0.501618	0.872359
c72800_g1_i1	pper:18768498	K00765	1072.33	973.667	1299	42.4833	39.9233	52.32	0.295523	5.94162	1.63461	0.201067	0.63388
c20698_g1_i1	pper:18778045	K00766	0	0.666667	0.333333	0	0.113333	0.05	-2.87403	-2.95063	2.10429	0.146886	0.593708
c42212_g1_i2	pper:18778045	K00766	620.333	773	801	18.82	23.69	24.7633	-0.0916166	5.29238	0.084338	0.771503	1
c82497_g1_i1	pper:18778045	K00766	0	0	0	0	0	0	0	-3.18239	0	1	1
c39307_g1_i1	pper:18791869	K00767	595	625	784.667	22.1567	23.9733	29.69	0.102425	5.19019	0.180682	0.670788	1
c44670_g1_i1	pper:18792123	K00773	67.6667	67	112.667	2.21333	2.21333	3.75667	0.251062	2.18185	0.452935	0.500944	0.871952
c64731_g1_i1	cfj:CFIO01_12570	K00773	0	0	0.666667	0	0	1.9	0	-3.03055	0	1	1
c32326_g1_i1	pper:18793243	K00783	35.3333	33.3333	50.3333	1.91333	1.79	2.70667	0.337088	1.15632	0.522169	0.469918	0.838118
c37000_g1_i1	pper:18782633	K00784	0	9	2	0	1.58667	0.42	-5.88998	-1.75307	10.2924	0.00133583	0.0822045
c31407_g1_i1	pper:18784344	K00784	137.333	204.333	165	7.39	11.6167	9.15667	-0.477127	3.2501	2.56351	0.109356	0.593708
c46040_g4_i1	sind:105157665	K00784	4.66667	1.33333	3.33333	0.666667	0.216667	0.463333	1.72728	-1.83331	2.32738	0.127116	0.593708
c34763_g1_i1	pper:18777964	K00784	12	22.3333	23.3333	0.573333	1.14333	1.11333	-0.789118	0.209814	2.23745	0.134703	0.593708
c38103_g1_i1	pper:18782633	K00784	67.3333	83	159.667	1.53	1.86667	3.66333	-0.0143767	2.47099	0.00120455	0.972314	1
c38848_g1_i1	pper:18774754	K00787	11.6667	24	14	1.25667	2.87333	1.46667	-1.01481	0.0729966	2.38329	0.122639	0.593708
c38848_g2_i1	mdm:103407600	K00787	6.66667	11.3333	7	0.69	1.22333	0.733333	-0.654593	-0.821241	1.02753	0.31074	0.643382
c37294_g1_i1	pper:18780445	K00787	2555	3270.33	3455.33	98.85	129.117	136.187	-0.165393	7.38535	0.415016	0.519434	0.891545
c49304_g1_i1	mbe:MBM_06938	K00787	0	0	0.666667	0	0	0.41	0	-3.03055	0	1	1
c6250_g1_i1	lma:LMJF_30_3500	K00789	0	5	0.333333	0	2.68667	0.156667	-5.73366	-2.20197	5.64249	0.0175303	0.411016
c35779_g1_i1	pper:18771041	K00789	1	5.66667	6.66667	0.04	0.276667	0.286667	-2.58332	-1.44992	3.77798	0.0519313	0.593708
c19434_g1_i1	tbr:Tb9276	K00789	0	1.33333	0	0	0.3	0	-3.82688	-2.87413	3.48743	0.0618364	0.593708
c34601_g1_i2	pper:18791900	K00789	27076.7	38494.3	23181	782.69	1183.21	683.43	-0.438169	10.7102	2.3865	0.122387	0.593708
c50387_g1_i1	tre:TRIREDRAFT_46238	K00789	0	0.666667	0	0	1.32	0	-2.87403	-3.02083	2.10429	0.146886	0.593708
c48138_g1_i1	fve:101293695	K00789	6	14.3333	10.3333	1.07667	2.54	1.85	-1.01856	-0.635786	1.62195	0.202821	0.637956
c48357_g1_i1	pper:18775020	K00789	22	26.3333	17.3333	27.96	36.5967	24.9167	-0.21805	0.428783	0.172068	0.678281	1
c17629_g1_i1	pper:18775020	K00789	117	118	109.333	23.7233	26.0667	23.1033	0.0172261	2.74111	0.00147006	0.969415	1
c56413_g1_i1	pper:18775020	K00789	0	0	0	0	0	0	0	-3.18239	0	1	1
c45325_g2_i5	pper:18773130	K00791	157.667	157.667	343.333	5.14333	5.19333	11.38	0.218112	3.56615	0.445478	0.50449	0.875839
c34465_g1_i1	pper:18773130	K00791	0.333333	0.666667	1	0.0766667	0.193333	0.226667	-0.907352	-2.76352	0.227842	0.633129	0.990656
c43960_g1_i4	pper:18778576	K00791	18	20.6667	32.6667	0.553333	0.643333	1.01333	0.0394462	0.483137	0.00603535	0.938077	1
c43792_g1_i2	pper:18766049	K00793	556.667	577.667	622	22.8867	24.7967	26.1033	0.0670678	5.01696	0.0736241	0.786131	1
c59576_g1_i1	pper:18769523	K00794	611	663.667	826.667	27.9733	31.8567	38.3367	0.00556794	5.27243	0.000547484	0.981333	1
c20673_g1_i1	pper:18785691	K00797	810.333	776.667	791	30.9467	30.9133	30.6533	0.211785	5.47897	0.688053	0.406827	0.765116
c9416_g1_i1	pper:18788330	K00797	782.667	886.333	1151.33	28.0733	33.5733	42.02	-0.0920588	5.69569	0.130546	0.717867	1
c83212_g1_i1	bmor:101742094	K00797	0	0	1.33333	0	0	5.02667	0	-2.89325	0	1	1
c24861_g1_i1	pper:18773560	K00799	725	1796.67	844.333	38.2633	102.327	44.87	-1.29348	6.00428	15.1018	0.000101868	0.0122466
c47924_g1_i1	pper:18777736	K00799	56	32.3333	102	4.33667	2.52	7.99667	1.01283	1.81918	6.4693	0.0109754	0.320013
c16286_g1_i1	pper:18776053	K00799	13	4.66667	14	0.973333	0.37	1.04667	1.56128	-0.530402	6.43931	0.0111622	0.322203
c9130_g1_i1	pper:18782821	K00799	3	0	0.333333	0.276667	0	0.0366667	4.68505	-2.53809	6.29321	0.0121202	0.337949
c24450_g1_i1	pper:18776330	K00799	4	14	5	0.29	1.09667	0.346667	-1.72263	-0.893219	6.02788	0.0140816	0.364987
c35317_g1_i1	pper:18783675	K00799	71.6667	156.667	51.3333	6.89	16.59	5.01667	-1.12054	2.5055	4.57912	0.0323638	0.546562
c44730_g1_i1	pper:18766289	K00799	14	35.3333	16.6667	1.02667	2.96667	1.28333	-1.41758	0.498506	4.44045	0.035097	0.567245
c40599_g1_i2	pper:18778816	K00799	12.6667	5.66667	14	0.916667	0.44	1.02	1.29841	-0.500225	4.06528	0.0437734	0.593708
c72662_g1_i1	pper:18766412	K00799	1	0	2.33333	0.106667	0	0.236667	3.22563	-2.56031	3.28685	0.0698368	0.593708
c38286_g1_i1	pper:109946244	K00799	582.667	871.667	622.333	21.7633	35.1033	23.2267	-0.559151	5.29108	3.12088	0.077295	0.593708
c83842_g1_i1	hsa:2950	K00799	0	1	0.333333	0	3.98667	1.34667	-3.42448	-2.87892	2.85988	0.0908143	0.593708
c39189_g1_i1	pper:18793472	K00799	2	6.66667	2.66667	0.153333	0.546667	0.2	-1.61858	-1.63151	2.56999	0.108908	0.593708
c40749_g1_i1	pper:18792586	K00799	4.33333	1.66667	10.3333	0.396667	0.166667	0.906667	1.42952	-1.29679	2.22109	0.136137	0.593708
c83004_g1_i1	pper:18771969	K00799	0	0.666667	0.333333	0	0.41	0.163333	-2.87403	-2.95407	2.10429	0.146886	0.593708
c80372_g1_i1	pper:18791296	K00799	0	0.666667	1	0	0.15	0.203333	-2.88346	-2.81862	2.05763	0.151446	0.593708
c78050_g1_i1	pper:18794033	K00799	0.666667	0	0.333333	0.336667	0	0.21	2.68257	-2.95818	2.05062	0.152144	0.593708
c44347_g1_i2	pper:18784753	K00799	149	130.667	242	5.69333	5.01	9.43667	0.421196	3.23588	1.44299	0.229657	0.643382
c75020_g1_i1	pper:18768007	K00799	1.66667	0.333333	0	0.253333	0.0533333	0	2.15324	-2.75036	1.33287	0.248294	0.643382
c55716_g1_i1	mdm:103445566	K00799	0.333333	0	0.666667	0.15	0	0.283333	1.96204	-2.9654	1.23218	0.266983	0.643382
c29135_g1_i1	pper:18774018	K00799	2	0.666667	1.66667	0.883333	0.323333	0.78	1.57225	-2.38184	1.23035	0.267338	0.643382
c25816_g1_i1	pper:18785725	K00799	0	0.333333	0.666667	0	0.0633333	0.146667	-1.90796	-2.95415	1.10914	0.292269	0.643382
c32362_g1_i1	pper:18782598	K00799	11.3333	9	15.6667	2.56667	2.11333	3.59667	0.500199	-0.375561	0.792273	0.373414	0.723117
c44534_g1_i5	pper:18786559	K00799	27.6667	20.6667	31.6667	1.95333	1.58667	2.22	0.508631	0.705724	0.792067	0.373476	0.723159
c24642_g1_i1	pper:18774018	K00799	3.33333	1.33333	3.33333	0.716667	0.35	0.756667	1.19183	-1.92653	0.739499	0.389821	0.743843
c9532_g1_i1	pper:18768007	K00799	2	1	3.33333	0.196667	0.113333	0.333333	0.935631	-2.13569	0.682328	0.408786	0.767408
c44683_g1_i1	pper:18766658	K00799	4	2.66667	2.66667	0.406667	0.286667	0.26	0.690608	-1.81661	0.665325	0.414686	0.774395
c14328_g1_i1	pper:18775829	K00799	3.33333	2.33333	2.33333	0.246667	0.163333	0.176667	0.746777	-1.96565	0.64608	0.421518	0.782484
c20796_g2_i1	pper:18779399	K00799	233	283.333	296.333	14.44	19.2633	18.4567	-0.28193	3.9655	0.552945	0.457117	0.824169
c4951_g1_i1	pper:18766651	K00799	1.66667	3.33333	0	0.26	0.563333	0	-0.898382	-2.3002	0.543509	0.460982	0.828459
c13911_g1_i1	pper:18779050	K00799	2.33333	1.33333	4	0.256667	0.153333	0.413333	0.802925	-2.00461	0.424235	0.514831	0.886694
c3544_g1_i1	pper:18776053	K00799	16.6667	14.6667	29.3333	1	0.923333	1.79	0.357973	0.299468	0.41489	0.519498	0.891608
c43714_g1_i2	pper:18786559	K00799	24.3333	21.3333	22.6667	1.77667	1.68667	1.72333	0.257651	0.486271	0.261895	0.608821	0.970493
c44522_g1_i1	pxb:103955337	K00799	97.3333	94	125.667	5.70333	5.79667	7.37333	0.162461	2.57648	0.236563	0.6267	0.984916
c28192_g1_i1	pper:18779997	K00799	1.66667	2.66667	0.333333	0.423333	0.736667	0.106667	-0.5312	-2.3444	0.154231	0.694524	1
c44612_g2_i2	pper:18789994	K00799	183.333	205.667	211.667	3.99667	4.77667	4.67	-0.0767544	3.49309	0.0654554	0.798072	1
c47043_g1_i1	pper:18777216	K00799	354.667	369.333	570.667	16.79	18.37	27.35	0.0539761	4.57671	0.047302	0.827826	1
c40380_g1_i1	pper:18791020	K00799	150.667	150.667	222	10.4933	11.2533	15.7133	0.0586824	3.30256	0.0331196	0.855592	1
c5137_g1_i1	pper:18766654	K00799	686.667	731.667	957.667	19.6967	21.8733	27.8067	0.042228	5.44104	0.0321806	0.857632	1
c39189_g2_i1	pper:18792449	K00799	4.33333	4.66667	4.66667	0.316667	0.393333	0.343333	-0.105231	-1.43425	0.0131255	0.908789	1
c47438_g1_i1	pper:18779958	K00799	0.666667	0.666667	0.333333	0.153333	0.163333	0.07	0.105754	-2.82384	0.00372252	0.951349	1
c2121_g1_i1	pper:18766651	K00799	0	0	0	0	0	0	0	-3.18239	0	1	1
c22481_g1_i1	pper:18779997	K00799	0	0	0	0	0	0	0	-3.18239	0	1	1
c68084_g1_i1	pper:18791296	K00799	0	0	0	0	0	0	0	-3.18239	0	1	1
c78904_g1_i1	pper:18777736	K00799	0	0	0	0	0	0	0	-3.18239	0	1	1
c39660_g1_i1	pper:18786788	K00800	2856	3274.33	4285	53.7	63.4	81.6767	-0.0279896	7.5588	0.0137113	0.906785	1
c13172_g1_i2	pper:18766621	K00801	904.667	1150	1339	30.5367	39.7933	46.0833	-0.151229	5.93797	0.335892	0.56221	0.933645
c45781_g3_i1	pper:18769561	K00809	12.6667	24.6667	12.6667	1.35333	2.72	1.39667	-0.788664	0.031791	1.62285	0.202695	0.637772
c45781_g2_i2	pper:18769561	K00809	546	482.333	383	31.1233	29.2967	22.17	0.275418	4.75751	0.783229	0.376155	0.726588
c31474_g1_i1	pper:18791014	K00811	4640.33	5746	7161	119.49	151.687	187.003	-0.125836	8.31259	0.264135	0.607293	0.970114
c35403_g1_i1	pper:18781746	K00814	1145.67	2031.33	1919.67	32.4167	61.3233	55.1867	-0.771738	6.56805	8.16681	0.00426639	0.179649
c82827_g1_i1	pper:18766018	K00815	0	1	0.666667	0	0.54	0.3	-3.25884	-2.83129	2.73218	0.0983451	0.593708
c67044_g1_i1	pper:18766018	K00815	0	0.666667	0.333333	0	0.246667	0.15	-2.58538	-2.96141	1.83133	0.175971	0.610957
c45404_g1_i2	pper:18780545	K00815	1090.33	1512.67	2363.67	32.43	46.4367	70.7667	-0.316344	6.47859	1.76527	0.183968	0.610957
c56406_g1_i1	pper:18766018	K00815	0.333333	0.333333	0.666667	0.106667	0.126667	0.226667	-0.102145	-2.8897	0.00127373	0.97153	1
c42855_g1_i1	pper:18774982	K00817	197	201.667	286.667	7.40333	7.95667	10.8733	0.0599288	3.65451	0.0417714	0.838056	1
c64767_g1_i1	pper:18784355	K00818	0.333333	0	0.666667	0.19	0	0.453333	1.96204	-2.95625	1.23218	0.266983	0.643382
c638_g1_i1	pper:18784355	K00818	0	0.333333	0	0	2.04	0	-1.90796	-3.10292	1.10914	0.292269	0.643382
c17898_g1_i1	pper:18784355	K00818	0	0.333333	0	0	0.74	0	-1.90796	-3.10292	1.10914	0.292269	0.643382
c46783_g1_i1	pper:18779644	K00818	538.333	560.667	586.667	18.2567	20.01	20.22	0.0508539	4.97031	0.0437965	0.834233	1
c41230_g1_i1	pper:18778148	K00819	4611.33	6857	4986	104.3	163.797	114.513	-0.473771	8.26258	3.66786	0.0554715	0.593708
c3747_g1_i1	ztr:MYCGRDRAFT_110076	K00820	0	1.33333	0	0	1.72	0	-3.82688	-2.87413	3.48743	0.0618364	0.593708
c59809_g1_i1	pper:18772942	K00820	361.667	379.333	517	8.76667	9.29333	12.65	0.176721	4.51211	0.369797	0.543115	0.915435
c23965_g1_i1	pper:18773202	K00826	233.667	357	217.333	7.86	12.66	7.4	-0.539377	3.91211	2.87477	0.089978	0.593708
c33230_g1_i3	pper:18767948	K00826	2.66667	4.33333	13	0.133333	0.243333	0.673333	-0.598543	-1.07785	0.546939	0.459571	0.826869
c39456_g1_i3	pper:18766367	K00826	9.33333	13.6667	9.66667	0.51	0.813333	0.54	-0.492364	-0.494636	0.454432	0.500238	0.871026
c40467_g2_i1	pper:18790912	K00826	402.667	417.667	617.333	5.98	6.39333	9.28333	0.104816	4.70639	0.174772	0.675905	1
c31925_g1_i1	pper:18774891	K00827	1591.67	1103.67	2782	54.15	37.73	95.9067	0.773574	6.61893	7.128	0.00758894	0.25554
c58118_g1_i1	mdm:103439363	K00827	0	0.333333	0.333333	0	0.513333	0.603333	-1.90796	-3.0267	1.10914	0.292269	0.643382
c45935_g3_i1	pper:18774709	K00827	512.333	537.667	891.333	13.7033	14.8867	24.0933	0.0821159	5.13849	0.116278	0.733106	1
c30891_g1_i1	pper:18781078	K00830	1133.67	1722.33	1571.67	44.0233	71.71	62.1833	-0.562941	6.37585	4.0206	0.0449477	0.593708
c58158_g1_i1	gra:105770045	K00830	0	0	0.666667	0	0	0.966667	0	-3.03055	0	1	1
c53109_g1_i1	cmy:102941057	K00831	0	0.666667	0	0	1.37667	0	-2.87403	-3.02083	2.10429	0.146886	0.593708
c44401_g5_i1	pper:18770835	K00831	8792.33	8491.33	15781	274.563	277.51	501.397	0.159315	9.23815	0.411554	0.521182	0.893482
c13176_g1_i1	pper:18771791	K00844	7840.67	5491.67	7575.67	171.147	124.507	167.143	0.683622	8.60944	7.17358	0.00739852	0.252692
c33860_g1_i1	pper:18781930	K00844	622	468.333	535	38.5867	30.61	33.4333	0.536798	4.94727	3.49193	0.0616685	0.593708
c43923_g1_i1	pper:18792370	K00844	996.333	1498	1099	25.1733	39.2567	28.32	-0.458729	6.03725	3.29074	0.0696716	0.593708
c36574_g1_i1	dzi:111274573	K00844	4.66667	18	15.3333	0.173333	0.623333	0.583333	-1.45833	-0.411875	2.35593	0.124807	0.593708
c78749_g1_i1	bfu:BC1G_12178	K00844	0	0.666667	0	0	0.81	0	-2.87403	-3.02083	2.10429	0.146886	0.593708
c36574_g2_i1	pper:18781930	K00844	78	142	122.667	5.45333	9.93	8.92667	-0.621892	2.60505	1.72964	0.188457	0.610957
c35179_g1_i1	pper:18779707	K00844	494	457.333	830.333	14.62	13.8833	24.8767	0.284134	5.01855	1.30116	0.254002	0.643382
c1170_g1_i1	ztr:MYCGRDRAFT_71733	K00844	0	0	0	0	0	0	0	-3.18239	0	1	1
c34749_g1_i1	pper:18792833	K00847	1487.67	546.333	666.333	64.1733	24.8067	28.9967	1.60166	5.72609	21.3279	3.87057e-06	0.00090126
c82128_g1_i1	pper:18767332	K00847	0.666667	0	0	2.51333	0	0	2.68257	-3.03077	2.05062	0.152144	0.593708
c36639_g1_i1	pper:18783524	K00847	876.667	1146.33	1472.67	28.75	39.1733	48.95	-0.267795	5.99032	1.20922	0.271487	0.643382
c53331_g1_i1	pper:18786643	K00847	443.667	469.333	533	18.9267	21.3833	23.03	-0.00736317	4.76734	0.000705004	0.978817	1
c37356_g1_i1	pper:18771749	K00850	4	1.33333	14	0.32	0.103333	1.10333	1.65773	-1.1294	3.10953	0.0778355	0.593708
c47134_g1_i1	lcf:108880954	K00850	0	0.666667	0	0	1.40667	0	-2.87403	-3.02083	2.10429	0.146886	0.593708
c33111_g1_i1	pper:18788353	K00850	198.667	263.333	356	10.23	14.3233	18.5033	-0.30964	3.91923	1.28239	0.257456	0.643382
c23184_g1_i1	mdm:103449899	K00850	0.333333	0	0.333333	0.526667	0	0.533333	1.90865	-3.03066	1.19851	0.273619	0.643382
c43270_g1_i1	pper:18783067	K00850	2033	2484.33	2689.33	61.1733	77.4167	82.1833	-0.148659	7.03759	0.335324	0.562541	0.934007
c79452_g1_i1	pper:18788353	K00850	30.3333	43	51.3333	4.06	5.7	7.22667	-0.207841	1.19688	0.116408	0.732963	1
c41416_g1_i1	cmax:111482815	K00850	12.3333	12	10.3333	1.47667	1.52667	1.24333	0.157099	-0.39212	0.0778054	0.780294	1
c79886_g1_i1	pper:18771749	K00850	1	1.66667	2.33333	0.0833333	0.126667	0.186667	-0.345478	-2.33347	0.0768998	0.781543	1
c45108_g1_i1	pper:18775454	K00850	298	356	504.667	10.7367	12.9133	18.6267	-0.0298695	4.36501	0.00625552	0.93696	1
c38048_g1_i2	pper:18786114	K00850	556.333	664.667	818.667	11.6467	13.78	17.54	0.0213399	5.1743	0.00339625	0.953528	1
c83473_g1_i1	pper:18775454	K00850	0	0	0	0	0	0	0	-3.18239	0	1	1
c83935_g1_i1	bcom:BAUCODRAFT_59158	K00852	1.33333	0	0	2.36333	0	0	3.80599	-2.87671	3.63775	0.0564832	0.593708
c32972_g2_i1	pper:18778864	K00852	488.667	604.667	726.333	16.78	21.8767	25.0867	-0.203502	5.06749	0.685376	0.407742	0.766102
c66601_g1_i1	tru:101061400	K00852	0	0	0.666667	0	0	2.43	0	-3.03055	0	1	1
c59741_g1_i1	pper:18788134	K00854	1635	1711.67	2190	43.0033	46.2033	58.3933	0.114124	6.64682	0.20079	0.654084	1
c35472_g1_i1	pper:18778041	K00855	57	145	33.3333	2.55	7.05	1.51667	-1.31975	2.22859	8.53372	0.00348627	0.157492
c35834_g1_i1	pper:18787578	K00856	2066	1638	2897	76.7033	62.7333	108.793	0.514221	6.91378	4.5916	0.0321291	0.545586
c37910_g1_i1	pper:18772157	K00856	2874.67	3618	3012.33	113.037	152	120.813	-0.270596	7.48139	0.956957	0.327955	0.661351
c52397_g1_i1	ttt:THITE_2068211	K00856	0.333333	0.333333	0	0.16	0.17	0	0.130887	-3.02481	0.00435372	0.947392	1
c36995_g1_i1	pper:18782948	K00857	4.33333	7.66667	5	0.34	0.646667	0.41	-0.734017	-1.21408	0.9483	0.330152	0.66441
c30747_g1_i1	pper:18780917	K00857	407.667	491.333	571.333	21.09	27.1333	30.0867	-0.204084	4.78602	0.515202	0.472896	0.841214
c41539_g1_i1	pper:18793396	K00858	273.667	483	421.667	4.32667	7.68667	6.79	-0.592973	4.38	3.02179	0.0821525	0.593708
c38388_g1_i2	pper:18779215	K00858	0.333333	5	0.666667	0.0333333	0.486667	0.0666667	-3.06778	-2.24861	2.76172	0.0965443	0.593708
c50358_g1_i1	pper:18779764	K00858	9.66667	6.33333	11	4.67333	2.92667	5.78333	1.0136	-0.745767	1.22519	0.268345	0.643382
c33006_g1_i1	pper:18780348	K00858	107.333	95	122.333	5.80667	5.34333	6.67333	0.326238	2.6094	1.11194	0.29166	0.643382
c74985_g1_i1	pper:18780348	K00858	47.3333	41.6667	46.3333	13.29	12.69	13.3367	0.24623	1.40355	0.279469	0.59705	0.961218
c44465_g1_i3	pper:18779215	K00858	594.333	616	654	14.5967	15.7233	16.3167	0.104027	5.11266	0.189784	0.663096	1
c39626_g1_i1	pper:18768736	K00859	299.667	285	332	12.1333	12.0567	13.6267	0.202875	4.08259	0.582252	0.445431	0.810574
c48711_g1_i1	pper:18773494	K00859	0	0	0	0	0	0	0	-3.18239	0	1	1
c36267_g1_i1	pper:18769836	K00860	332.667	282.667	441	14.04	12.3533	18.8567	0.388858	4.2765	2.38972	0.122135	0.593708
c80035_g1_i1	pfj:MYCFIDRAFT_48057	K00860	0	0.666667	0	0	0.963333	0	-2.87403	-3.02083	2.10429	0.146886	0.593708
c19482_g3_i1	pper:18767164	K00860	12.3333	17.6667	9.66667	9.33	14.1333	7.83667	-0.441727	-0.255204	0.550242	0.458219	0.82564
c40840_g1_i1	pper:18775126	K00860	367.333	351.667	302	19.8433	19.9867	16.6767	0.176863	4.26235	0.479309	0.488735	0.85855
c66640_g1_i1	pper:18767164	K00860	62	82	51.3333	5.82	7.98	4.94	-0.240077	1.88445	0.475254	0.49058	0.860826
c36754_g1_i1	pper:18775126	K00860	5.33333	4.66667	5	0.396667	0.366667	0.4	0.402678	-1.33964	0.174407	0.676225	1
c19482_g1_i1	pper:18767164	K00860	0	0	0	0	0	0	0	-3.18239	0	1	1
c9634_g1_i1	pper:18776332	K00863	455	692	686.667	11.1067	17.4167	17.1633	-0.449825	5.05345	2.81471	0.0934038	0.593708
c49283_g1_i1	pfj:MYCFIDRAFT_59700	K00863	0.666667	0	0	0.7	0	0	2.87894	-3.02214	2.24514	0.134035	0.593708
c32134_g1_i1	pper:18781759	K00864	349	804.333	298.333	8.27667	20.19	7.22333	-1.13614	4.76894	16.6241	4.55676e-05	0.00664606
c78858_g1_i1	pte:PTT_11744	K00864	0	0.333333	1.33333	0	0.2	0.863333	-1.69427	-2.83405	0.892934	0.344683	0.684417
c40218_g1_i2	pper:18783129	K00868	676.333	446.333	1014.33	23.6733	15.76	36.1367	0.836288	5.27462	8.8534	0.00292544	0.140827
c35297_g1_i1	pper:18772613	K00869	321.333	357	461.333	10.34	11.7567	15.0133	0.0322717	4.38152	0.0153466	0.901409	1
c44375_g3_i1	pper:18779005	K00873	1371	2601	1843.67	40.04	80.2333	54.6533	-0.853308	6.74913	10.3111	0.00132236	0.0817842
c28657_g1_i1	mcc:697742	K00873	0	3.66667	1.33333	0	0.463333	0.136667	-5.2851	-2.26487	5.34179	0.0208201	0.450787
c46410_g1_i1	mdm:103408335	K00873	142.333	308	255	12.1467	26.48	22.59	-0.89276	3.642	4.58814	0.032194	0.545874
c13731_g1_i1	pper:18770673	K00873	4667.67	3719.33	5557.33	113.523	93.4133	136.167	0.50451	8.00489	4.40487	0.0358365	0.570986
c50049_g1_i1	mmu:18746	K00873	0	1.33333	1.66667	0	0.206667	0.236667	-3.54703	-2.60477	3.78133	0.0518275	0.593708
c14463_g1_i1	han:110891332	K00873	651.333	983	860.333	51.0867	82.96	68.7533	-0.546654	5.56076	3.26742	0.0706685	0.593708
c64066_g1_i1	mmu:18746	K00873	0	2.33333	0	0	5.51667	0	-4.65769	-2.67654	3.18688	0.0742315	0.593708
c67575_g1_i1	cpap:110809145	K00873	9.33333	21.3333	20	22.18	53.5733	54.9767	-1.00773	0.0437428	2.87063	0.0902094	0.593708
c61791_g1_i1	nai:NECAME_06379	K00873	0	1.66667	0	0	4.81	0	-4.18539	-2.80553	2.72875	0.0985565	0.593708
c51278_g1_i1	ngr:NAEGRDRAFT_78488	K00873	0	0.666667	0	0	0.886667	0	-2.87403	-3.02083	2.10429	0.146886	0.593708
c38524_g1_i1	pper:18766255	K00873	3651.67	3370	4965	60.8033	56.88	83.5367	0.338034	7.7544	1.57773	0.209088	0.643382
c44375_g1_i2	pper:18779005	K00873	0	0.333333	0.333333	0	0.06	0.06	-1.73128	-3.03905	1.00607	0.315847	0.643382
c22959_g2_i1	pper:18791949	K00873	6450.33	6140.33	5160.33	164.403	163.297	134.107	0.215308	8.37712	0.773372	0.379176	0.730747
c29193_g1_i2	pper:18777684	K00873	352	350.333	508.667	9.22667	9.11	13.5233	0.299452	4.42638	0.683903	0.408246	0.766871
c46375_g1_i1	pper:18787417	K00873	12855.3	13166.7	18629.3	287.783	301.267	424.967	0.160166	9.65715	0.374904	0.540343	0.912958
c44375_g4_i1	pper:18771977	K00873	2963.67	3084.67	3697	73.5467	79.1567	93.2567	0.0932968	7.47267	0.147498	0.700938	1
c51197_g1_i1	nai:NECAME_03379	K00873	0	0	1	0	0	1.21333	0	-2.96026	0	1	1
c11165_g1_i1	pper:18788363	K00876	143	83	238.667	7.8	4.49333	13.2033	1.07267	3.07544	7.74031	0.00540016	0.207268
c27204_g1_i3	pper:18782915	K00876	494.333	747	819.667	14.9	23.61	25.1333	-0.484977	5.2374	3.90281	0.0482055	0.593708
c38468_g2_i1	pper:18772408	K00876	425.667	383.333	418.333	11.5867	10.7667	11.5267	0.324766	4.50717	1.61436	0.20388	0.640013
c33881_g1_i2	pper:18784513	K00876	333.333	343.333	539.667	10.5167	11.23	17.1767	0.114768	4.47514	0.214035	0.643623	0.9977
c28689_g1_i1	pper:18776111	K00876	211.333	255.333	341.667	5.01	6.14667	8.21333	-0.057159	3.87796	0.0384007	0.844641	1
c36126_g1_i2	pper:18792685	K00878	489	432	428	7.75333	7.26333	6.85	0.269724	4.67268	0.923786	0.336483	0.673162
c27060_g1_i1	pper:18766902	K00888	534.333	892	814	4.47	7.45667	6.91667	-0.482143	5.29445	1.97812	0.159589	0.607087
c80277_g1_i1	pper:18784716	K00889	2	0.333333	0.666667	0.263333	0.0466667	0.0866667	2.30767	-2.59331	3.11617	0.0775187	0.593708
c72609_g1_i1	pper:18793973	K00889	676	1000.67	984	12.7933	19.27	19.0633	-0.362219	5.57487	1.7293	0.1885	0.610957
c30013_g2_i1	pper:18791663	K00889	0.333333	2	0.666667	0.06	0.356667	0.13	-2.02971	-2.59577	1.66319	0.197173	0.625182
c43815_g1_i1	pper:18787534	K00889	21.3333	33	27	0.706667	1.16	0.906667	-0.510698	0.691181	1.40018	0.236694	0.643382
c8834_g1_i1	pper:18771021	K00889	263.333	386	710.667	4.78333	7.05	13.0367	-0.313095	4.59257	1.05522	0.304309	0.643382
c38314_g1_i1	pper:18784716	K00889	10.3333	7.66667	7.66667	0.266667	0.19	0.19	0.735677	-0.822761	0.924273	0.336355	0.672995
c37308_g1_i1	pper:18791663	K00889	720.667	902.667	837.333	11.6633	14.92	13.7	-0.114774	5.48363	0.206392	0.64961	1
c72912_g1_i1	pper:18791663	K00889	0.333333	0.666667	1	0.39	0.746667	1.19333	-0.522997	-2.77755	0.0663026	0.796798	1
c63602_g1_i1	ats:109781708	K00889	0	0	0.666667	0	0	1.42	0	-3.03055	0	1	1
c8828_g1_i1	pper:18774422	K00891	288	241.667	407.667	11.8767	10.2133	17.0167	0.450745	4.10483	2.93319	0.0867761	0.593708
c4922_g1_i2	pper:18783639	K00891	333.333	332.667	475	14.4867	15.2333	21.0033	0.112431	4.4	0.198597	0.655856	1
c32965_g1_i1	pper:18769210	K00894	608.333	596	839	25.2433	25.28	35.54	0.224463	5.21523	0.737054	0.390606	0.744654
c26414_g1_i1	pper:18779670	K00895	2418.33	2415.67	3304	69.3733	71.23	96.2167	0.184155	7.21512	0.578112	0.447053	0.812569
c44102_g2_i2	pper:18781818	K00895	589	713.667	947.333	16.3067	20.44	26.6433	-0.130383	5.35672	0.284437	0.593808	0.960749
c52924_g1_i1	pper:18777259	K00895	5537.67	6070	7772.33	137.187	154.113	195.73	0.0542001	8.45403	0.0482935	0.82606	1
c8380_g1_i1	pper:18792242	K00898	13949.7	4851.33	25526.7	389.533	131.613	718.433	1.93264	9.6445	16.9847	3.76824e-05	0.00574869
c62479_g1_i1	gsl:Gasu_13110	K00898	0	2.33333	0	0	4.62333	0	-4.65769	-2.67654	3.18688	0.0742315	0.593708
c59518_g1_i1	pper:18771824	K00899	358.333	77.3333	521	18.3667	3.72	27.0233	2.74141	4.13749	13.1476	0.000287893	0.0272542
c73223_g1_i1	pper:18771824	K00899	1	0.333333	0.333333	0.0633333	0.02	0.0166667	1.42928	-2.82302	0.710827	0.399169	0.755186
c5096_g1_i1	pper:18771824	K00899	5.33333	6.33333	5.66667	0.563333	0.623333	0.623333	0.175021	-1.27612	0.0246085	0.875346	1
c66318_g1_i1	pper:18768945	K00899	1337.33	1516.67	1817.33	45.66	53.07	63.0467	-0.00435357	6.39759	0.000296921	0.986252	1
c72288_g1_i1	pper:18780589	K00901	928.333	583.333	1555.33	24.14	14.8067	41.1633	1.01887	5.77199	5.58194	0.0181466	0.418868
c42418_g1_i2	pper:18779616	K00901	839.333	751.667	808	9.55333	8.80667	9.28667	0.348882	5.48437	1.81009	0.178497	0.610957
c42125_g1_i1	pper:18790830	K00901	5338.67	4938.67	10724	150.103	142.8	306.83	0.283549	8.56401	1.3296	0.248877	0.643382
c45533_g1_i1	pper:18776799	K00901	507.667	712.667	709.667	9.99333	14.3233	14.2267	-0.290636	5.1128	1.06946	0.301067	0.643382
c14074_g1_i2	hbr:110656941	K00901	3	4.33333	3.66667	0.493333	0.803333	0.633333	-0.517311	-1.6606	0.350938	0.553583	0.924756
c21233_g1_i2	pper:18783578	K00901	4276.33	5021	6766.33	99.2767	120.233	159.81	-0.0780473	8.18141	0.0947583	0.758213	1
c53615_g1_i1	vra:106768670	K00901	0	0	0.666667	0	0	1.13333	0	-3.03055	0	1	1
c45386_g1_i1	pper:18773176	K00902	429	482	420.667	10.85	12.58	10.8133	-0.00889942	4.61193	0.00126248	0.971656	1
c49912_g1_i1	lcf:108879600	K00907	0	1.33333	0	0	2.43667	0	-3.82688	-2.87413	3.48743	0.0618364	0.593708
c64792_g1_i1	lco:104932396	K00907	0	1.33333	0.666667	0	0.556667	0.243333	-3.87548	-2.74918	2.44086	0.118211	0.593708
c45779_g1_i6	pper:18780417	K00912	30.6667	43.6667	51.6667	0.963333	1.38	1.65333	-0.309721	1.22501	0.382392	0.536326	0.908854
c37153_g1_i1	pper:18785753	K00913	261.333	209	173.333	8.58667	7.39667	5.80667	0.395927	3.64953	1.31198	0.252036	0.643382
c33473_g1_i2	pper:18777458	K00913	491.333	492	439	16.2767	17.0767	14.75	0.12089	4.72504	0.239287	0.624722	0.983189
c27953_g1_i1	pper:18767691	K00913	5.66667	5.66667	3.33333	0.243333	0.25	0.143333	0.201829	-1.3798	0.0631695	0.801555	1
c292_g1_i1	pper:18792697	K00913	356.667	358.667	354.667	12.6867	13.6967	12.84	0.0546613	4.34842	0.0345681	0.852504	1
c38588_g1_i1	pper:18789049	K00914	764.333	1175.67	1195	14.8167	23.2133	23.4367	-0.420865	5.80665	2.40024	0.121317	0.593708
c52955_g1_i1	pper:18776852	K00915	292.333	296.667	409.333	12.13	13.0433	17.1767	0.0739593	4.21618	0.0758953	0.782939	1
c32797_g1_i1	pper:18780928	K00919	448	566	558.333	15.3267	20.7	19.4833	-0.279891	4.87889	1.02924	0.310337	0.643382
c45724_g1_i2	pper:18781849	K00921	111	232.333	179	0.906667	1.88667	1.51667	-0.769932	3.19959	3.2526	0.0713101	0.593708
c70978_g1_i1	mmu:18711	K00921	0	1	0	0	1.03	0	-3.42448	-2.9458	2.85988	0.0908143	0.593708
c45724_g2_i1	pper:18771295	K00921	558	842	922	5.23	7.95333	8.75	-0.365819	5.36393	1.51226	0.218795	0.643382
c17561_g1_i1	pper:18793898	K00921	523.333	705	533.667	4.36667	6.01333	4.51	-0.219739	5.00621	0.76291	0.382419	0.734724
c46024_g1_i1	pper:18767912	K00921	1518.33	1944	3254.33	13.9433	17.2267	30.2133	0.0504128	6.86094	0.0109191	0.916777	1
c53326_g1_i1	mmu:74769	K00922	0	1.66667	0	0	7.34667	0	-4.18539	-2.80553	2.72875	0.0985565	0.593708
c71490_g1_i1	zju:107420421	K00924	1	0	0	0.656667	0	0	3.41387	-2.94775	3.00879	0.0828139	0.593708
c7873_g1_i1	lang:109331977	K00924	0.666667	0	0.333333	1.78667	0	0.933333	2.76206	-2.96027	2.12871	0.144562	0.593708
c28596_g1_i1	pper:18779019	K00927	2214.33	3370.33	2665.67	61.04	98.9333	74.6067	-0.546175	7.26969	4.17407	0.0410472	0.593708
c29927_g1_i1	pper:18780697	K00927	5686.67	6879.33	7378.33	201.027	256.71	265.16	-0.185081	8.52476	0.553266	0.456986	0.824072
c12341_g1_i1	lma:LMJF_20_0100	K00927	0	0	1	0	0	1.13667	0	-2.96026	0	1	1
c61722_g1_i1	tbr:Tb9271	K00927	0	0	1.33333	0	0	0.74	0	-2.89325	0	1	1
c24378_g2_i1	pper:18782864	K00928	606	488	805.667	13.7467	11.04	18.3867	0.582634	5.08641	3.32022	0.0684328	0.593708
c19102_g1_i1	pper:18792572	K00928	6	19.3333	15.3333	0.86	2.71	2.36	-1.31713	-0.291682	3.00662	0.0829253	0.593708
c39303_g1_i1	pper:18792572	K00928	311.667	302.667	567	10.2833	9.99667	18.9467	0.306851	4.40021	0.956992	0.327946	0.661351
c20434_g1_i1	pper:18788805	K00930	203	306.667	175	9.39333	15.3733	8.16	-0.540836	3.74312	1.80424	0.179201	0.610957
c72566_g1_i1	pper:18777683	K00938	377.333	462.667	605.333	13.0467	16.32	21.3633	-0.100113	4.70609	0.13433	0.713985	1
c39817_g1_i1	pper:18777377	K00939	1567	1195.67	2280.67	69.29	54.7733	102.297	0.556676	6.53315	5.48395	0.0191918	0.432464
c20338_g1_i1	pper:18775078	K00939	3905.33	2346	1806	116.75	75.2067	54.6667	0.818028	7.30313	4.01846	0.0450048	0.593708
c63614_g1_i1	pte:PTT_08690	K00939	0	1	0	0	1.57333	0	-3.42448	-2.9458	2.85988	0.0908143	0.593708
c64202_g1_i1	pvu:PHAVU_011G003000g	K00939	0	0.666667	0	0	0.786667	0	-2.87403	-3.02083	2.10429	0.146886	0.593708
c3549_g1_i1	pper:18784281	K00939	199.667	171	238.667	9.93333	8.98667	12.08	0.314294	3.50718	1.19193	0.274941	0.643382
c66749_g1_i1	pper:18789250	K00939	521	625.333	677	18.54	23.07	24.2767	-0.114115	5.06346	0.232016	0.630033	0.988007
c62232_g1_i1	pper:18785374	K00939	0.333333	0.666667	0	0.233333	0.533333	0	-0.752697	-2.95552	0.16	0.689156	1
c32667_g1_i1	pper:18785374	K00939	438.667	479.333	310.333	22.0933	25.8767	16.0333	-0.0652233	4.56213	0.0420927	0.837443	1
c39618_g1_i4	pper:18771366	K00939	88.3333	98	115	2.76	3.22667	3.57	-0.0250253	2.51242	0.00521563	0.942427	1
c23572_g1_i1	pper:18785374	K00939	0	0	1.33333	0	0	2.36667	0	-2.9	0	1	1
c71737_g1_i1	ngr:NAEGRDRAFT_81286	K00939	0	0	0.666667	0	0	2.01333	0	-3.03055	0	1	1
c36279_g1_i1	pper:18776841	K00940	367	243.333	425	21.66	14.9567	25.7267	0.727573	4.25856	7.28362	0.00695861	0.244203
c59931_g1_i1	ncc:104959683	K00940	0	4.66667	1.66667	0	1.09333	0.333333	-5.63707	-2.08636	5.1137	0.0237376	0.47917
c78537_g1_i1	pper:18786972	K00940	3942.33	3119.67	5448.67	186.21	158.177	258.707	0.399181	7.86855	1.68845	0.193806	0.618155
c4218_g1_i1	pper:18777449	K00940	4982	4013.33	4245	242.133	211.237	209.44	0.349786	7.98031	1.07268	0.300341	0.643382
c1633_g1_i1	ssl:SS1G_01679	K00940	1	1.33333	0	0.166667	0.22	0	-0.199443	-2.71012	0.0278976	0.86735	1
c41116_g1_i4	pper:18777449	K00940	488.333	514.667	599.333	27.3833	30.44	34.0267	0.0152385	4.89096	0.00347717	0.952978	1
c24898_g1_i2	pper:18769265	K00942	1233	901.667	1527.67	24.31	18.2733	30.5633	0.627211	6.05782	6.24827	0.0124315	0.343479
c40950_g1_i4	pper:18793690	K00942	575	523	454.333	13.7633	13.3867	11.13	0.210646	4.87895	0.54059	0.462188	0.829519
c11779_g1_i1	pper:18769265	K00942	0	0	0	0	0	0	0	-3.18239	0	1	1
c60910_g1_i1	pbar:105433667	K00942	0	0	0.666667	0	0	0.896667	0	-3.03055	0	1	1
c82007_g1_i1	pxb:103959662	K00943	0	1.33333	0.333333	0	0.31	0.0733333	-3.23758	-2.85179	2.37516	0.123279	0.593708
c66750_g1_i1	pper:18782348	K00943	0	0.333333	1.33333	0	0.0733333	0.32	-1.79811	-2.83514	1.17258	0.278872	0.643382
c43083_g1_i2	pxb:103960921	K00943	67.3333	55.6667	68.6667	4.03333	3.53	4.17667	0.402768	1.89551	1.07984	0.298734	0.643382
c12202_g2_i1	pper:18782196	K00943	0	0.333333	0.333333	0	0.333333	0.453333	-1.73128	-3.03327	1.00607	0.315847	0.643382
c11123_g1_i1	pper:18777116	K00948	21.3333	6	30.3333	1.89333	0.526667	2.69333	2.06874	0.220251	12.18	0.000483043	0.0401701
c77400_g1_i1	ztr:MYCGRDRAFT_110945	K00948	0	0.333333	0.333333	0	0.2	0.17	-1.90796	-3.03249	1.10914	0.292269	0.643382
c36675_g1_i2	pper:18785092	K00948	510	584.333	713.333	18.5767	22.4233	26.3633	-0.0950261	5.06671	0.148389	0.70008	1
c26891_g1_i1	pper:18777116	K00948	4.33333	6.33333	14.3333	0.473333	0.643333	1.55333	-0.134986	-0.880319	0.0189082	0.89063	1
c40206_g1_i1	pper:18766825	K00949	1462	967	1329.33	74.16	50.88	68.5267	0.754775	6.11935	10.5735	0.00114719	0.0738405
c44326_g1_i1	pper:18789590	K00951	331.333	586.333	430.333	8.46	15.55	11.12	-0.691498	4.61744	7.11189	0.00765743	0.256648
c32496_g1_i1	fve:101293389	K00951	0	1	0.666667	0	0.44	0.256667	-3.26647	-2.82488	3.1501	0.0759225	0.593708
c45039_g2_i5	pper:18766973	K00951	440	723.333	679.667	7.51333	12.3567	11.84	-0.461606	5.02171	1.9681	0.16065	0.607087
c5245_g1_i1	pper:18783718	K00951	1555.33	2135.33	2338.33	31.2233	42.8667	47.6833	-0.212819	6.72541	0.337152	0.561478	0.932739
c44351_g1_i1	pper:18771173	K00962	102.333	180	175.667	1.72	3.04667	3	-0.583516	3.03489	2.68603	0.101232	0.593708
c19571_g1_i1	pper:18782030	K00962	237	287	416.333	3.91	4.76667	6.93	-0.0318287	4.08166	0.0113394	0.915196	1
c52255_g1_i1	ztr:MYCGRDRAFT_64960	K00963	0.666667	0	0	0.59	0	0	2.72242	-3.02893	2.08938	0.148326	0.593708
c783_g1_i1	pper:18787376	K00963	0	0.333333	0	0	0.123333	0	-2.0108	-3.09956	1.16918	0.27957	0.643382
c38315_g1_i1	pper:18782008	K00963	13456.7	17281	19802	387.543	518.133	578.983	-0.228724	9.85052	0.915896	0.338555	0.675989
c45418_g1_i6	pper:18787376	K00963	296.333	385.667	479.667	6.42667	8.39	10.51	-0.132644	4.36363	0.16914	0.680877	1
c9303_g1_i1	pper:18771269	K00965	498.667	497	392.667	21.0367	22.55	16.7433	0.078782	4.74677	0.0539239	0.816371	1
c30403_g1_i1	pper:18776755	K00966	268	461.667	258	16.3433	30.5233	15.99	-0.770217	4.2476	5.10987	0.0237901	0.479866
c13448_g1_i1	pper:18776755	K00966	19	52	27.6667	2.71333	7.58333	4.22	-1.32083	0.902039	4.40455	0.0358432	0.570986
c71203_g1_i1	smp:SMAC_07928	K00966	0.666667	0	0	0.746667	0	0	2.76206	-3.02709	2.12871	0.144562	0.593708
c55688_g1_i1	aalt:CC77DRAFT_1061411	K00966	0	0.666667	0	0	0.676667	0	-2.71473	-3.02749	1.95363	0.162196	0.607087
c30861_g1_i1	pper:18787086	K00966	1127.33	1511	1238.67	40.0367	56.62	44.5467	-0.322255	6.17518	1.74748	0.186194	0.610957
c59484_g1_i1	pper:18784327	K00966	1182	1230	1847.67	41.6367	44.4233	66.3633	0.118893	6.26088	0.202144	0.652996	1
c20227_g1_i1	pper:18792438	K00967	922.333	828.667	1444.67	29.8533	27.5867	47.51	0.328293	5.86116	1.89301	0.168863	0.610957
c42948_g2_i1	pper:18774649	K00967	835.667	853.667	1327.67	26.1667	27.1	42.28	0.188996	5.7663	0.504164	0.477676	0.846689
c37856_g1_i1	pper:18778945	K00968	609.667	453	877.667	28.81	21.6167	42.2	0.663196	5.13422	5.34122	0.0208269	0.450787
c38937_g1_i2	pper:18782284	K00968	2	0.666667	0.333333	0.126667	0.0533333	0.0233333	1.38796	-2.58071	0.971973	0.324189	0.655722
c40639_g1_i1	pper:18782284	K00968	867.333	996	1117.33	26.77	31.0867	35.04	0.00804507	5.74383	0.000780489	0.977712	1
c54296_g1_i1	crb:CARUB_v10023641mg	K00968	0	0	0.666667	0	0	1.29333	0	-3.03055	0	1	1
c60008_g1_i1	dpl:KGM_211261	K00972	0	0.666667	0	0	2.84	0	-2.87403	-3.02083	2.10429	0.146886	0.593708
c35541_g1_i1	pper:18778695	K00972	2014.33	2267	2396	63.3933	74.4467	76.6433	-0.037011	6.94188	0.0253704	0.873448	1
c30981_g2_i1	pper:18790178	K00975	0	1.66667	0	0	0.453333	0	-3.95437	-2.81839	4.73014	0.0296385	0.526605
c4920_g1_i1	pper:18769576	K00975	1	0	4	0.09	0	0.386667	3.28325	-2.29831	3.92751	0.0475023	0.593708
c39216_g1_i1	pper:18783403	K00975	1263.33	973.333	1718.33	36.6033	29.9033	50.02	0.483527	6.20768	3.06703	0.0798953	0.593708
c83642_g1_i1	pper:18769576	K00975	1	0	0	1.47667	0	0	3.41387	-2.94775	3.00879	0.0828139	0.593708
c74915_g1_i1	atr:18422521	K00975	0	0.666667	0	0	0.81	0	-2.87403	-3.02083	2.10429	0.146886	0.593708
c30981_g1_i2	pper:18767135	K00975	1701	2397	1730	36.09	52.1533	37.2667	-0.314511	6.72593	1.6925	0.193272	0.616928
c76026_g1_i1	pper:18769576	K00975	0	0.333333	0.333333	0	0.366667	0.366667	-1.73128	-3.03905	1.00607	0.315847	0.643382
c45480_g1_i6	pper:18783403	K00975	0	0	0	0	0	0	0	-3.18239	0	1	1
c71619_g1_i1	mdm:103448668	K00979	0.333333	0	0	0.0966667	0	0	1.96204	-3.10272	1.23218	0.266983	0.643382
c29184_g1_i1	mdm:103448668	K00979	610.667	785	679.667	31.9833	43.5233	36.24	-0.278192	5.27459	1.14495	0.284608	0.643382
c38849_g1_i1	pper:18781204	K00979	27	31	49.3333	1.07333	1.30333	2.00333	-0.101649	1.07081	0.0472759	0.827873	1
c31537_g1_i1	pper:18786339	K00981	267	519.667	308.333	10.83	22.1167	12.82	-0.87921	4.32353	6.91949	0.00852612	0.274399
c62179_g1_i1	pif:PITG_10026	K00981	0	2.33333	0	0	3.10667	0	-4.65769	-2.67654	3.18688	0.0742315	0.593708
c5038_g1_i1	pper:18780799	K00981	1011.33	904.333	867	30.2467	28.29	26.2767	0.304739	5.71523	1.35545	0.244328	0.643382
c7216_g1_i1	pper:18791835	K00991	222	250.333	321	9.79	11.4833	14.3733	-0.0368743	3.87152	0.0199953	0.88755	1
c42936_g2_i1	pper:18771515	K00993	967.333	1191.33	1029.67	30.6067	39.44	33.23	-0.18859	5.8786	0.5663	0.451733	0.818492
c43706_g2_i1	pper:18787445	K00995	690.667	613.667	600.667	16.64	15.61	14.7033	0.268643	5.16015	1.14484	0.284633	0.643382
c23373_g2_i2	pper:18771371	K00999	1037.67	1109.67	1104.33	28.2167	31.6	30.78	0.0190679	5.91014	0.00617371	0.937372	1
c40102_g1_i2	pper:18778960	K01000	139.667	178.333	137.667	4.72	6.4	4.70333	-0.267788	3.10414	0.749229	0.38672	0.739939
c45835_g2_i1	pper:18784218	K01001	1054	1021.33	1217.33	36.6433	37.1267	42.9667	0.175253	5.91789	0.542722	0.461307	0.828778
c14841_g1_i1	tbr:Tb1102	K01006	0	1.33333	0	0	0.506667	0	-3.82688	-2.87413	3.48743	0.0618364	0.593708
c14179_g1_i1	tbr:Tb1102	K01006	0	1	0.666667	0	0.83	0.496667	-3.47758	-2.81504	2.16086	0.141566	0.593708
c84405_g1_i1	tbr:Tb1102	K01006	0.666667	0	0	2.01333	0	0	2.76206	-3.02709	2.12871	0.144562	0.593708
c66485_g1_i1	pper:18792472	K01006	1.33333	1.33333	0	0.176667	0.173333	0	0.289128	-2.63712	0.0224015	0.881024	1
c70936_g1_i1	adu:107465112	K01006	0	0	0.333333	0	0	1.39333	0	-3.10446	0	1	1
c37314_g1_i1	pper:18780967	K01011	4670.67	6383.33	6222.33	175.14	252.137	236.467	-0.351301	8.32051	2.06505	0.15071	0.593708
c11577_g1_i2	pper:18790529	K01012	0	1	0	0	0.213333	0	-3.02599	-2.96866	2.39225	0.121938	0.593708
c34103_g1_i1	pper:18790529	K01012	1100.33	1071.67	1432.67	51.9533	53.1533	69.0033	0.148861	6.05752	0.397621	0.52832	0.900848
c68341_g1_i1	glz:GLAREA_04985	K01027	0.666667	0.333333	0	2.35	1.14333	0	0.95129	-2.96544	0.261128	0.609346	0.970493
c79354_g1_i1	pper:18792875	K01047	0	1.66667	0	0	0.37	0	-3.87649	-2.82489	4.76176	0.0290988	0.523007
c50659_g1_i1	pper:18792875	K01047	0	0	0.666667	0	0	0.65	0	-3.03749	0	1	1
c60732_g1_i1	cmk:103172023	K01047	0	0	1	0	0	0.67	0	-2.96026	0	1	1
c62988_g1_i1	lco:104936069	K01050	0	2	0	0	2.93667	0	-4.44184	-2.73974	2.91021	0.0880206	0.593708
c78514_g1_i1	pper:18771762	K01051	140056	66433.7	190959	5404.48	2514.41	7514.58	1.4186	12.8036	11.3259	0.000764333	0.0552534
c27894_g1_i1	pper:18768564	K01051	18	7.66667	15.3333	0.473333	0.216667	0.413333	1.30762	-0.172927	4.34075	0.0372105	0.577616
c38964_g1_i1	pper:18782515	K01051	1	0	1.66667	0.0366667	0	0.06	3.25955	-2.65703	3.75941	0.0525113	0.593708
c32124_g1_i1	pper:18770026	K01051	454.667	360	364.667	10.8033	8.98	8.71	0.457681	4.4919	2.33717	0.126319	0.593708
c46483_g1_i1	oeu:111374323	K01051	0.666667	0	0	0.583333	0	0	2.87894	-3.02214	2.24514	0.134035	0.593708
c50993_g1_i1	pper:18779699	K01051	0.666667	0	0	0.47	0	0	2.76206	-3.02709	2.12871	0.144562	0.593708
c20682_g1_i1	pper:18774279	K01051	2.33333	0.666667	2.66667	0.536667	0.166667	0.613333	1.75298	-2.21893	2.09806	0.147487	0.593708
c60755_g1_i1	oeu:111371494	K01051	0.666667	0	0	2.89667	0	0	2.68257	-3.03077	2.05062	0.152144	0.593708
c79165_g1_i1	pper:18781709	K01051	0	0.666667	0.666667	0	0.51	0.51	-2.71473	-2.89136	1.95363	0.162196	0.607087
c78509_g1_i1	pper:18768564	K01051	40.3333	31	53.6667	0.983333	0.773333	1.33333	0.584687	1.2517	1.90689	0.167309	0.610957
c27546_g1_i1	pper:18785350	K01051	0	0.666667	0	0	0.556667	0	-2.58538	-3.03405	1.83133	0.175971	0.610957
c69045_g1_i1	pper:18773063	K01051	0	0.666667	0	0	0.783333	0	-2.58538	-3.03405	1.83133	0.175971	0.610957
c34140_g1_i1	pper:18771658	K01051	0.666667	0	1.66667	0.126667	0	0.336667	2.75903	-2.7059	1.66188	0.19735	0.625432
c48649_g1_i1	pper:18784316	K01051	0.333333	0	0	0.213333	0	0	1.96204	-3.10272	1.23218	0.266983	0.643382
c47266_g1_i1	pper:18783425	K01051	0.333333	0	0	0.14	0	0	1.90865	-3.10458	1.19851	0.273619	0.643382
c54085_g1_i1	pper:18771658	K01051	0.333333	0	0	0.236667	0	0	1.90865	-3.10458	1.19851	0.273619	0.643382
c81614_g1_i1	pper:18793253	K01051	0.333333	0	0.333333	0.193333	0	0.18	1.90865	-3.03413	1.19851	0.273619	0.643382
c6059_g1_i1	pper:18781709	K01051	0	0.333333	0.333333	0	0.0766667	0.0866667	-1.90796	-3.0267	1.10914	0.292269	0.643382
c39507_g1_i3	pper:18778849	K01051	0.333333	1	1	0.0833333	0.263333	0.286667	-1.17334	-2.70713	0.527642	0.4676	0.83574
c36219_g1_i2	pper:18783425	K01051	2	1.33333	2	0.34	0.243333	0.363333	0.612464	-2.25376	0.238707	0.625142	0.983539
c18639_g1_i1	pper:18770645	K01051	2.66667	3.33333	3.33333	0.276667	0.396667	0.373333	-0.340639	-1.80077	0.112504	0.737311	1
c53318_g1_i1	pper:18779699	K01051	1.33333	1	1.66667	0.12	0.103333	0.156667	0.442574	-2.42231	0.110975	0.739037	1
c63806_g1_i1	pper:18775229	K01051	0.333333	0.666667	0	0.0633333	0.12	0	-0.544638	-2.97028	0.0906288	0.763379	1
c49732_g1_i1	pper:18775229	K01051	0.333333	0.333333	0	0.16	0.156667	0	0.230753	-3.03386	0.0124506	0.911155	1
c62316_g1_i1	pper:18793253	K01051	0.333333	0.333333	0	0.21	0.206667	0	0.230753	-3.03386	0.0124506	0.911155	1
c3506_g1_i1	pper:18782515	K01051	1094.33	1187.33	1887.33	44.0967	49.7533	76.7667	0.00814952	6.23518	0.00106182	0.974005	1
c70010_g1_i1	pper:18783425	K01051	0.333333	0.333333	0	0.71	0.786667	0	0.0280501	-3.02148	0.000447048	0.983131	1
c4363_g1_i1	pper:18790235	K01051	0	0	4.33333	0	0	0.42	0	-2.40646	0	1	1
c10254_g1_i1	pper:18781709	K01051	0	0	0	0	0	0	0	-3.18239	0	1	1
c61971_g1_i1	pper:18783425	K01051	0	0	0	0	0	0	0	-3.18239	0	1	1
c69583_g1_i1	pper:18771658	K01051	0	0	0.666667	0	0	0.516667	0	-3.03055	0	1	1
c84748_g1_i1	pper:18774279	K01051	0	0	0.333333	0	0	0.83	0	-3.10798	0	1	1
c71948_g1_i1	pper:18782474	K01052	0.333333	0	0.333333	1.14667	0	1.25667	2.03885	-3.02983	1.28055	0.257796	0.643382
c73644_g1_i1	pper:18782474	K01052	2.66667	3	2.66667	0.21	0.26	0.236667	-0.117258	-1.91484	0.0105081	0.918353	1
c48452_g1_i1	pper:18782474	K01052	0	0	0.333333	0	0	0.126667	0	-3.10446	0	1	1
c52440_g1_i1	mmu:16889	K01052	0	0	0.666667	0	0	2.6	0	-3.03055	0	1	1
c44653_g1_i1	pper:18780439	K01054	190	62.6667	91.3333	10.2	3.57	4.92	1.75709	2.79467	11.2614	0.000791347	0.0567179
c66528_g1_i1	pper:18785179	K01054	196.667	142	181	7.48667	5.59667	7	0.602828	3.27056	3.86743	0.049232	0.593708
c9944_g1_i1	pper:18790537	K01054	0	1.66667	1.33333	0	0.2	0.133333	-4.18418	-2.57555	2.77822	0.0955543	0.593708
c20958_g1_i2	pper:18789489	K01054	44.3333	32	64.3333	7.26667	5.27333	10.8867	0.700091	1.39858	2.39993	0.12134	0.593708
c30152_g1_i1	pper:18781787	K01054	51.6667	36.6667	50	1.99	1.49333	1.93	0.588995	1.42395	2.23832	0.134627	0.593708
c43730_g2_i2	pper:18780439	K01054	2.66667	4	2.66667	0.153333	0.256667	0.156667	-0.476404	-1.80012	0.244597	0.620906	0.980193
c13835_g1_i1	pper:18789489	K01054	16	14.3333	19	6.9	6.68333	8.65667	0.254386	0.0614759	0.183439	0.668435	1
c33679_g1_i1	pper:18780439	K01054	50	48.6667	40.6667	6.27333	6.58	5.2	0.0857041	1.46521	0.0325675	0.856788	1
c46429_g1_i1	pper:18767467	K01054	6969	7877.67	9573	283.947	333.9	397.79	-0.0459582	8.80567	0.0306307	0.861067	1
c24829_g2_i1	pper:18777545	K01054	357.333	400.333	568	8.13333	9.37	13.04	0.017214	4.59064	0.00468915	0.945406	1
c41097_g2_i2	pper:18792313	K01054	3049.67	3262.67	1789.67	112.1	128.297	66.98	-0.0153493	7.28896	0.00244575	0.960557	1
c31652_g1_i2	pper:18790537	K01054	202.667	235.333	400.667	7.78667	9.14667	15.66	-0.0019255	3.91093	3.90869e-05	0.995012	1
c34245_g1_i2	pper:18782658	K01056	48.6667	38.6667	147	3.17667	2.51667	9.62333	0.569372	2.08246	1.80124	0.179563	0.610957
c5105_g1_i1	pper:18776766	K01056	479.333	597	455.333	18.4067	24.82	17.7133	-0.295313	4.87006	0.820457	0.365047	0.711879
c33940_g1_i1	pper:18772288	K01056	30	25.3333	48	1.68	1.49	2.69	0.35854	0.995162	0.738243	0.390224	0.744354
c26980_g1_i1	pper:18785532	K01057	6421.67	8247.33	6796.33	278.867	386.28	298.51	-0.326666	8.66992	1.09496	0.295375	0.643382
c66316_g1_i1	pper:18793829	K01057	3364	3187.33	3375.33	130.397	131.533	132.613	0.167576	7.55449	0.341731	0.558832	0.93013
c60160_g1_i1	mmu:16956	K01059	0	1.33333	0	0	0.24	0	-3.82688	-2.87413	3.48743	0.0618364	0.593708
c15420_g1_i1	mmu:16956	K01059	0	0	0.666667	0	0	1.53	0	-3.03055	0	1	1
c53164_g1_i1	pper:18793539	K01061	65.6667	74.6667	36.6667	3.06667	3.76	1.72	-0.143109	1.809	0.114706	0.734849	1
c26912_g1_i1	pper:18784163	K01061	3649	3513.33	2949.67	175.777	183.517	144.017	0.0893618	7.60053	0.0696361	0.791867	1
c60700_g1_i1	mmu:27226	K01062	0	1.33333	0	0	3.56	0	-3.82688	-2.87413	3.48743	0.0618364	0.593708
c13101_g1_i1	mcc:716877	K01064	0	0	0	0	0	0	0	-3.18239	0	1	1
c46094_g2_i1	mcc:716877	K01064	0	0	0	0	0	0	0	-3.18239	0	1	1
c65222_g1_i1	hai:109388132	K01067	0	1	0	0	1.33	0	-3.42448	-2.9458	2.85988	0.0908143	0.593708
c76433_g1_i1	pte:PTT_11541	K01067	0	1	0	0	0.72	0	-3.26294	-2.95561	2.65908	0.10296	0.593708
c43669_g1_i5	pper:18784798	K01068	241.333	262.333	312	8.58	9.53667	11.2267	0.0763452	3.89949	0.0811633	0.775727	1
c5237_g1_i1	pper:18791327	K01069	984.667	941.667	1065.67	37.8967	38.31	41.8533	0.146507	5.80136	0.317763	0.572955	0.943883
c44645_g1_i2	pper:18784852	K01069	2327	2581	2399.67	75.0167	88.7467	78.17	-0.0802439	7.10001	0.0942943	0.758787	1
c52834_g1_i1	pper:18771466	K01070	1559.67	2894.33	1649.33	86.0533	173.28	92.53	-0.879393	6.87037	7.01569	0.00807985	0.265706
c37924_g1_i1	pper:18771025	K01074	255	362.667	395	9.66667	14.29	15.3067	-0.364306	4.21916	2.03705	0.153507	0.597548
c32101_g1_i1	pper:18775795	K01074	412	569	583.667	15.19	21.84	21.9833	-0.333553	4.85291	1.79061	0.180852	0.610957
c36736_g1_i2	pper:18777300	K01079	2140	2168	2273.33	105.517	113.623	113.51	0.06754	6.94418	0.0714049	0.789302	1
c43420_g1_i1	pper:18779457	K01081	105	98	143.667	3.48	3.35	4.83667	0.262356	2.68884	0.713565	0.398263	0.754095
c42252_g1_i1	pper:18779129	K01082	92	210.667	139.667	2.26333	5.57667	3.43	-1.15001	3.07313	11.0669	0.000878846	0.0614066
c69659_g1_i1	pper:18778266	K01082	0	1	0	0	3.22333	0	-3.42448	-2.9458	2.85988	0.0908143	0.593708
c13616_g1_i1	pper:18778480	K01082	32.6667	48	52.3333	1.35667	2.01333	2.21	-0.349849	1.30144	0.574025	0.448664	0.814528
c37545_g2_i1	pper:18778266	K01082	152.333	172.333	133.667	12.4067	14.7567	11.13	-0.0762913	3.11669	0.0594474	0.807371	1
c36054_g1_i1	pper:18784720	K01087	16506.3	6982	17122.7	437.38	177.617	456.887	1.68266	9.51987	9.99758	0.00156746	0.0920789
c35193_g1_i2	pper:18785051	K01087	4	7.33333	4	0.186667	0.36	0.183333	-0.727402	-1.33983	0.869588	0.351069	0.69361
c34435_g1_i1	pper:18772467	K01087	77	70	107.667	3.05	2.89333	4.34	0.273025	2.24491	0.595187	0.44042	0.805282
c10172_g1_i1	pper:18793828	K01087	0.666667	0.333333	1.33333	0.103333	0.0466667	0.176667	1.21365	-2.71885	0.297561	0.585415	0.952236
c32730_g1_i2	pper:18793828	K01087	2.66667	2.33333	4.33333	0.206667	0.17	0.35	0.571145	-1.85546	0.184389	0.667628	1
c27567_g1_i1	pper:18777374	K01087	5.66667	5.66667	3.33333	0.3	0.29	0.166667	0.306946	-1.42543	0.130568	0.717844	1
c28944_g1_i1	pper:18777374	K01087	8.66667	7.66667	4.66667	1.58667	1.54667	0.846667	0.230118	-0.970708	0.103666	0.747474	1
c62073_g1_i1	pfa:PF14_0224	K01090	0	2	0	0	4.04667	0	-4.44184	-2.73974	2.91021	0.0880206	0.593708
c42218_g1_i1	pper:18768604	K01090	170.333	392.333	236.333	4.03333	9.02667	5.82333	-0.879166	3.75779	2.30148	0.129251	0.593708
c30601_g1_i1	pper:18768604	K01090	317.667	371.333	401.333	20.2633	25.0033	26.1433	-0.138001	4.33595	0.254134	0.614179	0.974996
c31259_g1_i1	pper:18780707	K01092	213.333	327	351.333	9.02333	14.4667	15.2033	-0.495574	4.03734	3.58366	0.0583505	0.593708
c3494_g1_i1	pper:18781657	K01094	174.667	324.333	162	9.14667	18.59	8.56333	-0.896953	3.6926	4.96135	0.0259199	0.497569
c30546_g1_i1	pper:18781657	K01094	0.666667	0	0	0.386667	0	0	2.87894	-3.02214	2.24514	0.134035	0.593708
c30546_g2_i1	pper:18781657	K01094	1.33333	0.666667	2.33333	0.09	0.04	0.163333	1.21649	-2.39221	0.724766	0.394585	0.749462
c80386_g1_i1	xla:414493	K01097	0	0	0.666667	0	0	1.61	0	-3.03055	0	1	1
c10625_g1_i1	pper:18780308	K01100	0.666667	21.6667	0.333333	0.0366667	1.31667	0.02	-4.89902	-0.842412	17.9311	2.29043e-05	0.0038578
c67353_g1_i1	pper:18793345	K01102	48	17.3333	10.3333	3.66667	1.41	0.813333	1.58645	0.694922	5.31689	0.0211197	0.452968
c17770_g1_i1	pper:18769928	K01102	661.667	520.333	644.667	17.76	14.2633	17.59	0.566232	5.0739	4.74765	0.0293383	0.525209
c37980_g2_i1	tcc:18610711	K01102	0	1.33333	0	0	2.09667	0	-3.82688	-2.87413	3.48743	0.0618364	0.593708
c13485_g1_i1	pper:18785292	K01102	39.6667	29.6667	41.6667	4.86333	3.81	5.15	0.555602	1.12298	1.19356	0.274613	0.643382
c59644_g1_i1	pper:18771659	K01102	158	136.333	167.667	25.0133	23.09	26.6133	0.286304	3.13169	0.63386	0.425943	0.787563
c12952_g1_i1	pper:18767510	K01102	1517	1859.33	1708.33	44.3467	56.7133	50.8633	-0.159762	6.55654	0.469474	0.493229	0.863655
c37980_g3_i5	pper:18771659	K01102	227	320	365	10.5733	14.91	17.4533	-0.252501	4.01275	0.462981	0.496234	0.866653
c22555_g1_i1	pper:18772806	K01102	404.667	415	573	20.59	21.8567	29.4767	0.123335	4.67755	0.252825	0.615093	0.975862
c31308_g1_i3	pper:18785292	K01102	23.3333	32	36	1.59	2.16333	2.48333	-0.202254	0.787174	0.162221	0.68712	1
c37980_g1_i1	thj:104804278	K01102	28	31	45	3.34333	3.63	5.48667	0.166644	0.940571	0.0732932	0.786601	1
c19969_g1_i1	pper:18793345	K01102	355.667	367	436.667	11.2967	12.2167	14.0367	0.0524904	4.41696	0.0363635	0.848767	1
c362_g1_i1	pper:18785292	K01102	3.66667	5	7.66667	3.55333	4.96333	8.16	-0.15547	-1.30217	0.0360442	0.849424	1
c25065_g1_i3	pper:18773576	K01103	251	367.667	400.667	5.20333	7.66	8.46333	-0.297694	4.18455	0.909683	0.340199	0.678478
c52797_g1_i1	pper:18767951	K01110	1204.67	1820.67	1667.33	24.7967	38.5833	35.07	-0.437262	6.40185	2.67512	0.101928	0.593708
c44773_g2_i2	pper:18774841	K01110	197.667	277.667	320.333	4.11667	5.95333	6.71	-0.324354	3.84928	1.43505	0.230942	0.643382
c28463_g1_i3	pper:18776505	K01113	94	117.333	152.667	2.48333	3.15667	4.05333	-0.13241	2.7262	0.159421	0.68969	1
c26442_g1_i1	pper:18781249	K01114	18.3333	53.3333	15.6667	0.63	1.93333	0.533333	-1.46315	0.819369	7.67864	0.00558782	0.212778
c24544_g1_i1	zju:107418029	K01114	6.33333	2	3.33333	0.423333	0.153333	0.213333	1.60171	-1.60786	2.87051	0.0902163	0.593708
c53705_g1_i1	pper:18777378	K01114	0.666667	0.333333	0.333333	0.156667	0.0733333	0.0933333	0.95129	-2.89609	0.261128	0.609346	0.970493
c43009_g1_i1	pper:18785570	K01114	1211.33	1404	907.333	37.5467	45.5533	28.66	-0.109833	6.02232	0.180725	0.670751	1
c20243_g1_i1	pper:18783397	K01115	6266	10990.3	6667	134.213	246.477	144.987	-0.701168	8.78671	8.12288	0.00437101	0.182109
c41606_g1_i1	pper:18770169	K01115	764.667	1281.67	970.333	14.4167	25.1167	18.5567	-0.60594	5.78418	6.74526	0.00939969	0.290922
c78975_g1_i1	osa:4349161	K01115	0	1.33333	0	0	1.83333	0	-3.82688	-2.87413	3.48743	0.0618364	0.593708
c78747_g1_i1	pper:109949446	K01115	1	0	1.33333	0.136667	0	0.18	3.32717	-2.70451	3.29034	0.0696884	0.593708
c41446_g1_i1	pper:18775315	K01115	6	33	17.3333	0.243333	1.25333	0.71	-2.00874	0.020211	2.86686	0.0904211	0.593708
c49854_g1_i1	pper:18783903	K01115	0	1	0.333333	0	0.29	0.0933333	-3.23139	-2.88875	2.63048	0.10483	0.593708
c53138_g1_i1	pper:18783903	K01115	0	0.666667	0	0	3.04333	0	-2.87403	-3.02083	2.10429	0.146886	0.593708
c36247_g1_i1	pper:18769126	K01115	49.6667	111	90.3333	2.73667	5.95333	5.14333	-0.836074	2.12846	1.90915	0.167058	0.610957
c55607_g1_i1	pper:18783903	K01115	0	0.666667	0.333333	0	0.183333	0.0766667	-2.66636	-2.96384	1.90146	0.167915	0.610957
c34226_g1_i1	pper:18775315	K01115	11	28.6667	20.3333	0.883333	2.21667	1.67667	-1.01143	0.15613	1.46746	0.225748	0.643382
c51453_g1_i1	pper:18783903	K01115	0	0.333333	0.333333	0	0.17	0.133333	-2.0108	-3.02917	1.16918	0.27957	0.643382
c14071_g1_i1	pper:18775315	K01115	6	4	7.66667	4.77667	3.13667	6.44333	0.874682	-1.23289	0.996623	0.318129	0.646903
c31566_g1_i1	pper:18769126	K01115	209.333	304.333	403.667	12.8867	18.99	25.46	-0.333531	4.03538	0.965602	0.32578	0.658185
c37291_g1_i1	pper:18775315	K01115	71	67.3333	120.667	5.22667	5.03333	8.81	0.285646	2.25297	0.590153	0.44236	0.806747
c39577_g1_i3	pper:18789450	K01115	294.333	424.667	468.333	4.41333	6.33333	7.16	-0.250444	4.39163	0.524658	0.468861	0.836841
c39034_g2_i1	pper:18786591	K01115	369	497.333	582	5.33333	7.13	8.63667	-0.139288	4.68193	0.151954	0.696675	1
c10435_g1_i1	pper:109949446	K01115	3.33333	2.33333	2	0.286667	0.24	0.173333	0.434447	-1.96705	0.128676	0.719809	1
c29194_g1_i1	pper:18769126	K01115	216	218.333	275	19.2233	20.7333	24.9033	0.0714281	3.75294	0.0432998	0.835162	1
c31977_g1_i1	pper:109949446	K01115	7	7.66667	7.33333	0.226667	0.26	0.24	-0.0123757	-0.960462	0.000341932	0.985247	1
c51024_g1_i1	pper:109949446	K01115	0	0	0.333333	0	0	0.0766667	0	-3.10446	0	1	1
c58958_g1_i1	pper:18776913	K01115	0	0	0.333333	0	0	0.993333	0	-3.10798	0	1	1
c60655_g1_i1	pper:109949446	K01115	0	0	1	0	0	0.216667	0	-2.96368	0	1	1
c36635_g1_i1	pper:18777688	K01126	1028.67	882.333	1759.33	32.5	28.7833	56.14	0.394037	6.05952	2.74972	0.0972716	0.593708
c61479_g1_i1	mmu:50917	K01132	0	1	0	0	3.04667	0	-3.42448	-2.9458	2.85988	0.0908143	0.593708
c25164_g1_i1	pper:18782231	K01142	163.667	207.333	252	4.30667	5.50333	6.71	-0.101672	3.49033	0.108383	0.741992	1
c19246_g1_i2	pper:18772038	K01148	0	1	0.333333	0	0.216667	0.0833333	-3.23139	-2.88648	2.63048	0.10483	0.593708
c49661_g1_i1	pper:18772038	K01148	0	0.666667	0	0	1.18333	0	-2.71473	-3.02749	1.95363	0.162196	0.607087
c31723_g1_i1	pper:18772038	K01148	42.6667	64.3333	94.3333	1.16	1.78	2.6	-0.356608	1.88648	0.857438	0.354457	0.697871
c39419_g1_i4	pxb:103940831	K01148	46	58.6667	79	1.43333	1.89	2.46333	-0.219467	1.76245	0.292282	0.588762	0.955642
c31809_g1_i1	pper:18766461	K01148	12.6667	12.3333	15	0.603333	0.61	0.723333	0.173726	-0.226635	0.0909546	0.762967	1
c17809_g1_i1	pper:18766461	K01148	1.33333	1.66667	1.33333	0.133333	0.17	0.143333	-0.245307	-2.39617	0.035655	0.85023	1
c44878_g1_i2	pper:18788083	K01164	19.6667	25.3333	42.3333	0.423333	0.533333	0.92	-0.0358237	0.72057	0.00418237	0.948436	1
c59643_g1_i1	pper:18766444	K01166	1365.33	1902.67	1840	74.8567	111.6	102.507	-0.43672	6.57287	2.43704	0.118499	0.593708
c44175_g2_i1	pper:18767597	K01176	794	360.667	1299.67	25.9933	11.4767	43.0867	1.52179	5.45736	10.5823	0.00114175	0.0736332
c63560_g1_i1	mbr:MONBRDRAFT_28711	K01176	0	1.33333	0	0	0.836667	0	-3.82688	-2.87413	3.48743	0.0618364	0.593708
c62589_g1_i1	mbr:MONBRDRAFT_28711	K01176	0	1.66667	0	0	7.88333	0	-4.18539	-2.80553	2.72875	0.0985565	0.593708
c38399_g1_i1	pper:18791969	K01176	689.667	642	696	18.91	18.0633	19.4333	0.301154	5.23092	1.45872	0.227133	0.643382
c45711_g1_i1	pper:18792176	K01176	6.33333	10.6667	21.6667	0.333333	0.603333	1.15667	-0.679284	-0.286437	1.0827	0.298093	0.643382
c66483_g1_i1	pper:18782108	K01176	412	584.667	730	7.00333	10.0133	12.59	-0.259376	4.93692	0.744611	0.388188	0.741941
c43397_g1_i1	pper:18792176	K01176	9.33333	13.3333	20.3333	0.273333	0.423333	0.596667	-0.433663	-0.155281	0.46721	0.494274	0.864872
c44981_g1_i3	pper:18779817	K01177	12.6667	46	30	0.296667	1.13	0.7	-1.74836	0.774837	13.4225	0.000248618	0.0242273
c44615_g1_i1	pper:18792502	K01177	9.33333	4	3	0.343333	0.156667	0.116667	1.29553	-1.2481	3.16831	0.07508	0.593708
c16984_g1_i1	pper:18786771	K01177	0	1	0	0	0.693333	0	-3.02599	-2.96866	2.39225	0.121938	0.593708
c66291_g1_i1	pper:18777635	K01177	1110	805.333	2540	31.0767	21.3767	72.24	0.927381	6.29174	2.27027	0.131877	0.593708
c66288_g1_i1	pper:18777090	K01177	219	307.667	288.333	6.04333	8.87333	8.02667	-0.362393	3.91057	1.96193	0.161307	0.607087
c47074_g1_i1	pper:18786771	K01177	0	0.333333	0.666667	0	0.176667	0.3	-1.90796	-2.96559	1.10914	0.292269	0.643382
c44473_g1_i1	pper:18792502	K01177	1225.33	1540	1442	26.0367	34.9533	30.84	-0.268152	6.30654	0.940611	0.332121	0.667184
c66840_g1_i1	pper:18786771	K01177	0.333333	1	0.666667	0.0533333	0.18	0.116667	-1.20718	-2.76598	0.693168	0.405089	0.7631
c44016_g1_i3	pper:18784624	K01177	390.333	469	486	7.74667	9.84667	9.74	-0.177659	4.63992	0.458592	0.498283	0.868882
c11915_g1_i1	pper:18784624	K01177	106.333	130.667	160.333	7.99667	10.2867	12.03	-0.170241	2.88511	0.281717	0.595578	0.96113
c47881_g1_i1	mbr:MONBRDRAFT_30836	K01178	0	2.66667	0.333333	0	0.636667	0.0666667	-4.84168	-2.56176	3.74459	0.0529789	0.593708
c76285_g1_i1	mbr:MONBRDRAFT_30836	K01178	0	1	0.666667	0	1.63	1.02333	-3.47758	-2.81504	2.16086	0.141566	0.593708
c80390_g1_i1	sre:PTSG_04401	K01178	0	0	1.33333	0	0	0.82	0	-2.89325	0	1	1
c31274_g1_i1	pper:18768088	K01179	11.6667	2.33333	9.66667	0.726667	0.16	0.603333	2.39001	-0.848977	10.3408	0.0013012	0.0808526
c55518_g1_i1	acan:ACA1_244360	K01179	0	1.33333	0	0	1.57333	0	-3.82688	-2.87413	3.48743	0.0618364	0.593708
c54718_g1_i1	pper:18768088	K01179	0	1	1	0	0.2	0.196667	-3.24144	-2.76219	3.00072	0.0832278	0.593708
c71129_g1_i1	pper:18768413	K01179	0.666667	0	0.333333	0.386667	0	0.203333	2.72242	-2.95866	2.08938	0.148326	0.593708
c67413_g1_i1	pper:18768413	K01179	0	0.666667	0	0	0.353333	0	-2.45329	-3.04061	1.71486	0.190357	0.610957
c32360_g1_i1	mdm:103452207	K01179	1.66667	1.33333	1.66667	0.266667	0.223333	0.286667	0.445759	-2.3475	0.181084	0.670443	1
c30568_g1_i1	ehx:EMIHUDRAFT_194181	K01179	0	0	1	0	0	0.95	0	-2.96026	0	1	1
c58066_g1_i1	mdm:103452207	K01179	0	0	0	0	0	0	0	-3.18239	0	1	1
c58471_g1_i1	pif:PITG_14173	K01180	0	0.666667	0	0	1.50667	0	-2.87403	-3.02083	2.10429	0.146886	0.593708
c2378_g1_i1	pper:18781780	K01180	0.333333	0	0.666667	0.26	0	0.673333	2.03885	-2.9515	1.28055	0.257796	0.643382
c45238_g1_i1	pper:18783665	K01180	0	0.333333	1.66667	0	0.0566667	0.306667	-1.80813	-2.77705	1.19433	0.274458	0.643382
c45238_g3_i1	pper:18781780	K01180	2.33333	5.66667	1.33333	0.17	0.4	0.103333	-1.03416	-1.86743	0.756334	0.384478	0.73725
c27937_g1_i1	pper:18781780	K01180	8	6.33333	5.33333	1.03667	0.893333	0.696667	0.40563	-1.03715	0.222677	0.637008	0.993539
c11984_g1_i1	pper:18781780	K01180	0.333333	0.666667	1.33333	0.166667	0.336667	0.7	-0.674089	-2.71357	0.203411	0.651982	1
c35650_g2_i1	pper:18784275	K01180	859.333	1001.67	885	15.19	18.5267	15.9233	-0.109792	5.66762	0.186318	0.665999	1
c45238_g2_i1	pper:18768670	K01180	16	21.6667	22.6667	0.41	0.553333	0.6	-0.191732	0.240036	0.117426	0.731844	1
c67532_g1_i1	pper:18783665	K01180	0	0	0	0	0	0	0	-3.18239	0	1	1
c45448_g2_i1	pper:18791427	K01183	75.6667	235.667	109.333	13.0933	44.4433	19.3733	-1.62958	3.03502	11.9974	0.000532761	0.0426355
c38475_g1_i1	pper:18770379	K01183	58.6667	26	73.6667	2.72333	1.23	3.49	1.37886	1.59279	10.4947	0.00119717	0.0759529
c35900_g1_i1	pper:18789345	K01183	43	101.333	20.6667	1.82	4.65333	0.89	-1.20244	1.75526	5.65959	0.0173602	0.409111
c38940_g1_i1	pper:18793571	K01183	12554.7	5263.33	73102.7	651.8	251.51	3821.43	1.87142	10.6455	2.46122	0.116688	0.593708
c4276_g1_i1	ini:109179614	K01183	0.666667	0	0.666667	0.203333	0	0.206667	2.87894	-2.88499	2.24514	0.134035	0.593708
c29419_g1_i2	pper:18792200	K01183	11.3333	5.66667	5	0.783333	0.44	0.356667	1.02698	-0.900885	1.8119	0.17828	0.610957
c18162_g1_i1	pper:18771643	K01183	3.33333	1.33333	6.33333	0.22	0.0866667	0.426667	1.36087	-1.69706	1.68338	0.194475	0.619755
c47281_g1_i1	pper:18792200	K01183	0.333333	0	0.333333	0.32	0	0.43	1.96204	-3.0265	1.23218	0.266983	0.643382
c70557_g1_i1	pper:18792200	K01183	0	0.333333	0	0	0.27	0	-1.90796	-3.10292	1.10914	0.292269	0.643382
c68726_g1_i1	pper:18785973	K01183	2.33333	3.66667	4	0.183333	0.323333	0.3	-0.641487	-1.77787	0.359382	0.54885	0.919955
c3616_g1_i1	pper:18779111	K01183	11	10.6667	8.66667	4.94	5.06	4.05333	0.220046	-0.573666	0.134737	0.71357	1
c45448_g1_i1	pper:18789006	K01183	1	1.33333	0.666667	0.0966667	0.15	0.0666667	-0.465374	-2.5879	0.0819044	0.774733	1
c20430_g1_i1	pper:18785306	K01183	6267.33	6233.67	9666.33	356.977	381.113	562.483	0.0664629	8.69726	0.0551793	0.814284	1
c33285_g2_i2	pper:18769998	K01183	132	152.333	137.333	2.72	3.17667	2.88667	0.0212088	2.94929	0.0043657	0.947319	1
c67802_g1_i1	pper:18785501	K01183	300.333	305	284	17.5867	19.49	17.07	0.00339565	4.10659	8.17404e-05	0.992786	1
c8119_g1_i1	pxb:103957709	K01183	0	0	0	0	0	0	0	-3.18239	0	1	1
c74988_g1_i1	ath:AT4G19810	K01183	0	0	0	0	0	0	0	-3.18239	0	1	1
c34851_g1_i1	pper:18779267	K01184	142828	53942	150922	6218.27	2296.5	6682.64	1.76829	12.6198	16.0394	6.20375e-05	0.00836775
c19470_g1_i1	pper:18769382	K01184	0	0	0	0	0	0	0	-3.18239	0	1	1
c57956_g1_i1	mdm:103456333	K01184	0	0	0	0	0	0	0	-3.18239	0	1	1
c53239_g1_i1	pper:18781275	K01187	0.666667	0	0	0.496667	0	0	2.87894	-3.02214	2.24514	0.134035	0.593708
c57830_g1_i1	aag:5565454	K01187	0	0.666667	0	0	1.40667	0	-2.87403	-3.02083	2.10429	0.146886	0.593708
c46198_g1_i1	pper:18781275	K01187	78.3333	110	109.333	1.62667	2.34	2.32667	-0.33402	2.44985	0.792055	0.373479	0.723159
c48161_g1_i1	pper:18781275	K01187	0	0	0.666667	0	0	0.313333	0	-3.02823	0	1	1
c14281_g1_i1	pper:18770798	K01188	10.3333	41	9.66667	2.56667	10.8733	2.48667	-1.92175	0.320426	12.8359	0.000340029	0.0310385
c39512_g1_i2	pper:18770798	K01188	4.33333	28.3333	6.66667	0.336667	2.25333	0.543333	-2.43561	-0.349744	7.31971	0.00682025	0.241518
c9783_g1_i1	pper:18792862	K01188	0.666667	4.33333	6.33333	0.03	0.21	0.283333	-2.39621	-1.66969	4.47596	0.0343749	0.562838
c45185_g1_i11	pper:18770931	K01188	551.667	1116	326.667	12.5567	26.9533	7.39667	-0.914485	5.27996	4.31154	0.0378547	0.582039
c39591_g1_i2	pper:18779303	K01188	9.33333	3.66667	5.66667	0.563333	0.23	0.326667	1.4977	-1.1515	3.69421	0.0546016	0.593708
c45602_g1_i9	pper:18770931	K01188	0	1	0.333333	0	0.0366667	0.01	-3.26294	-2.88861	2.65908	0.10296	0.593708
c44874_g1_i1	pper:18779303	K01188	20.3333	13.6667	108	1.36	0.92	7.29	0.810699	1.40031	2.65815	0.10302	0.593708
c22802_g2_i1	pper:18776767	K01188	240.333	201.667	684.667	5.09	4.26	14.5533	0.538939	4.33848	2.59339	0.10731	0.593708
c48869_g1_i1	egr:104433813	K01188	0	0.666667	0	0	0.676667	0	-2.87403	-3.02083	2.10429	0.146886	0.593708
c8507_g1_i1	pper:18770798	K01188	0	0.666667	0	0	0.523333	0	-2.45329	-3.04061	1.71486	0.190357	0.610957
c22680_g1_i2	pper:18778261	K01188	0.333333	0	1.33333	0.0366667	0	0.156667	1.93714	-2.82818	1.36968	0.241867	0.643382
c74586_g1_i1	pper:18773710	K01188	0.333333	0	0.666667	0.07	0	0.15	1.90865	-2.9615	1.19851	0.273619	0.643382
c35268_g1_i1	pxb:103928851	K01188	2122.33	2653	3255.33	50.9133	66.31	79.1233	-0.193565	7.19381	0.664474	0.414985	0.774662
c39981_g1_i4	pper:18778261	K01188	97	126.333	139.333	2.32333	3.11667	3.33667	-0.202369	2.73311	0.419924	0.516975	0.888865
c26747_g1_i1	pxb:103930045	K01188	1.66667	1	0.333333	0.353333	0.223333	0.0633333	0.767931	-2.58632	0.280942	0.596085	0.96113
c40399_g1_i4	pper:18774021	K01188	78.6667	82.6667	88.6667	2.71	2.89333	3.05333	0.133831	2.22182	0.148791	0.699693	1
c45790_g4_i1	pper:18775983	K01188	12	12	5.66667	1.05	1.14667	0.513333	0.0298583	-0.577247	0.00213209	0.963171	1
c7307_g1_i1	pper:18792862	K01188	0	0	0	0	0	0	0	-3.18239	0	1	1
c18514_g1_i1	pper:18786908	K01188	0	0	0.333333	0	0	0.23	0	-3.10798	0	1	1
c48099_g1_i1	pper:18778261	K01188	0	0	0.666667	0	0	0.673333	0	-3.03402	0	1	1
c70447_g1_i1	pper:18771428	K01188	0	0	0.333333	0	0	0.556667	0	-3.10446	0	1	1
c46117_g3_i2	pper:18786335	K01190	771	1309	1080.67	11.1533	19.2533	15.8433	-0.568735	5.82434	4.31117	0.037863	0.582039
c9458_g1_i1	pper:18781643	K01191	918.333	1773.67	1256	14.42	28.93	19.95	-0.8116	6.17512	11.6872	0.000629315	0.0483363
c51098_g1_i1	ath:AT3G26720	K01191	0	1	0	0	2.36333	0	-3.42448	-2.9458	2.85988	0.0908143	0.593708
c9462_g1_i1	pper:18781698	K01191	820.333	1322	1251	12.7833	20.7333	19.7633	-0.451255	5.91872	2.55268	0.110108	0.593708
c9950_g1_i1	pper:18771787	K01191	0.333333	0	0	0.366667	0	0	1.96204	-3.10272	1.23218	0.266983	0.643382
c80528_g1_i1	pper:18771787	K01191	1	1	0.666667	0.12	0.12	0.0833333	0.0872932	-2.65306	0.00349112	0.952884	1
c44755_g1_i1	pper:18776219	K01191	439.333	490	791.667	31.5	36.4067	57.1367	-0.000443693	4.96883	3.21848e-06	0.998569	1
c63202_g1_i1	ath:AT5G13980	K01191	0	0	1	0	0	4.04	0	-2.96026	0	1	1
c65960_g1_i1	pper:18776219	K01191	0	0	0.333333	0	0	0.4	0	-3.10798	0	1	1
c66688_g1_i1	pper:18771787	K01191	0	0	0.333333	0	0	0.486667	0	-3.10798	0	1	1
c76031_g1_i1	pper:18776219	K01191	0	0	0	0	0	0	0	-3.18239	0	1	1
c55408_g1_i1	pper:18770070	K01193	0	1.66667	0	0	1.47667	0	-3.91861	-2.82181	2.63168	0.104751	0.593708
c43229_g1_i1	pper:18782201	K01193	20.3333	19.3333	40	0.656667	0.62	1.35	0.317533	0.629211	0.360983	0.547961	0.91925
c61970_g1_i1	pper:18771596	K01193	1.33333	2.66667	1.33333	0.08	0.156667	0.07	-0.780314	-2.27942	0.350204	0.553998	0.925216
c6316_g1_i1	pper:18770070	K01193	22.3333	18.6667	9	1.74667	1.59333	0.713333	0.303779	0.132899	0.187011	0.665416	1
c28968_g1_i1	pper:18776102	K01193	3.33333	4.33333	2	0.28	0.423333	0.176667	-0.356607	-1.75958	0.13661	0.711674	1
c40870_g1_i1	pper:18776102	K01193	544	559.333	1173.33	12.32	13.2667	27.0067	0.0700882	5.37616	0.0777023	0.780436	1
c26404_g1_i1	pper:18784736	K01193	0.666667	1	1.66667	0.0666667	0.103333	0.156667	-0.399993	-2.55878	0.0748274	0.784434	1
c55278_g1_i1	pper:18784736	K01193	0	0	1	0	0	0.26	0	-2.95796	0	1	1
c55678_g1_i1	pper:18770070	K01193	0	0	0.333333	0	0	0.386667	0	-3.10446	0	1	1
c65417_g1_i1	ath:AT1G62660	K01193	0	0	0.666667	0	0	1.18333	0	-3.03055	0	1	1
c31609_g1_i1	pper:18776642	K01194	29.6667	12.6667	25.6667	1.79333	0.796667	1.58	1.40058	0.448153	7.09423	0.00773325	0.258536
c41680_g1_i2	pper:18776642	K01194	2236.33	2369.33	4175	50.11	52.9233	95.03	0.184833	7.27944	0.313966	0.575257	0.946065
c70330_g1_i1	pfj:MYCFIDRAFT_216204	K01199	0.666667	0	0	1.00333	0	0	2.87894	-3.02214	2.24514	0.134035	0.593708
c61118_g1_i1	npa:UCRNP2_626	K01199	1.33333	0.333333	0	0.153333	0.04	0	1.67672	-2.82639	0.975823	0.323232	0.65421
c208_g1_i2	npa:UCRNP2_626	K01199	0.666667	0.333333	0	0.236667	0.143333	0	0.711627	-2.95385	0.1543	0.69446	1
c41519_g1_i1	pper:18786791	K01205	315	510.333	473	6.04667	9.97667	9.18333	-0.479597	4.54916	3.05365	0.0805557	0.593708
c74136_g1_i1	pper:18777733	K01205	2	1.66667	3.66667	0.1	0.09	0.19	0.255706	-2.02358	0.0540945	0.816086	1
c40724_g1_i1	pper:18772416	K01206	29	58.6667	18.6667	0.946667	2.05333	0.64	-0.957011	1.10171	4.36548	0.0366741	0.575781
c76749_g1_i1	npa:UCRNP2_334	K01207	0	0	0.666667	0	0	2.6	0	-3.03055	0	1	1
c36392_g1_i1	pper:18770622	K01209	2204.33	2898.33	3862.33	50.4333	66.5333	89.6467	-0.14459	7.31448	0.238343	0.625405	0.983617
c2984_g1_i2	pper:109947090	K01213	0.333333	0.333333	0	0.296667	0.33	0	0.000691858	-3.02913	8.27698e-05	0.992741	1
c45287_g2_i1	pper:18791774	K01214	393.667	965.333	598.667	7.62667	19.3133	11.7733	-1.15733	5.14696	18.5618	1.64481e-05	0.00288002
c33300_g1_i2	pper:18790280	K01214	173.333	356.667	242.333	3.32333	7.02333	4.76	-0.878416	3.80374	8.49302	0.00356511	0.159749
c40949_g1_i1	pper:18768328	K01214	250.333	391.333	222.333	4.56667	7.48	4.12667	-0.528031	4.01494	4.07249	0.043587	0.593708
c25342_g2_i1	smp:SMAC_03724	K01225	0	3.33333	0	0	3.93333	0	-5.15912	-2.5006	4.11352	0.0425418	0.593708
c67100_g1_i1	ani:AN0494	K01225	0	0.666667	0	0	1.01333	0	-2.87403	-3.02083	2.10429	0.146886	0.593708
c25342_g1_i1	ztr:MYCGRDRAFT_100252	K01225	0	0.333333	0	0	1.01667	0	-2.0108	-3.09956	1.16918	0.27957	0.643382
c43683_g1_i2	pmum:103332830	K01227	29.3333	37.3333	36.6667	0.716667	0.96	0.92	-0.246687	0.99187	0.256086	0.612822	0.973554
c41832_g1_i1	pper:18789500	K01228	843.667	1088	1323.67	15.5067	20.0233	24.65	-0.101821	5.85605	0.11581	0.733624	1
c82919_g1_i1	pper:18791687	K01228	0	0	0	0	0	0	0	-3.18239	0	1	1
c46857_g1_i1	hmg:100211957	K01230	0	1	0	0	4.26	0	-3.42448	-2.9458	2.85988	0.0908143	0.593708
c17866_g1_i2	pper:18790145	K01230	0.666667	5.33333	5	0.0933333	0.703333	0.71	-2.35654	-1.7522	2.52206	0.112264	0.593708
c64944_g1_i1	lcf:108878392	K01230	0	0.666667	0	0	1.12667	0	-2.87403	-3.02083	2.10429	0.146886	0.593708
c39444_g1_i2	pper:18790145	K01230	49.3333	38	65.6667	2.55667	2.01667	3.37	0.569361	1.53932	2.0263	0.154597	0.59876
c24135_g1_i2	pper:18790145	K01230	3	2.66667	5.33333	0.576667	0.48	1.09667	0.516913	-1.69816	0.242028	0.622745	0.981964
c35912_g1_i1	pxb:103932616	K01230	1390.67	1477.33	1661.67	33.2433	36.2367	40.1167	0.104353	6.36887	0.19367	0.65988	1
c42573_g1_i1	pper:18780386	K01230	496.667	585.333	605.333	10.36	12.3	12.8267	0.00662523	4.92864	0.000538297	0.98149	1
c71850_g1_i1	lak:106181834	K01230	0	0	0.666667	0	0	1.84667	0	-3.03055	0	1	1
c23992_g1_i1	pper:18782416	K01231	514.333	592.667	587.333	6.71333	7.81667	7.76667	0.0254063	4.93027	0.00727299	0.932037	1
c14556_g1_i1	pper:18770778	K01240	679	1041.33	918.667	20.49	33.5433	28.07	-0.566149	5.6257	4.21734	0.0400129	0.593708
c28885_g1_i1	pper:18767338	K01244	0	0.333333	0	0	1.95667	0	-1.90796	-3.10292	1.10914	0.292269	0.643382
c36524_g1_i1	pper:18767338	K01244	10.6667	17.3333	7.33333	1.47333	2.56333	1.02333	-0.602981	-0.34607	0.856595	0.354693	0.698213
c42299_g1_i1	pper:18767211	K01244	562.333	572.333	875.667	25.2133	26.59	40.0467	0.126108	5.19839	0.279886	0.596776	0.96113
c32081_g1_i1	pper:18779140	K01246	133.667	454.333	130	7.32	26.6933	7.25667	-1.71998	3.80285	22.8961	1.70999e-06	0.000463178
c78545_g1_i1	pper:18781509	K01246	105.333	666.333	80	3.39333	23.09	2.68333	-2.64864	4.02873	48.4666	3.35956e-12	9.69335e-09
c37658_g1_i1	pper:18771125	K01246	253.333	351	290	5.82333	8.4	6.79667	-0.357132	4.04028	1.62127	0.202915	0.638086
c32617_g1_i2	pper:18790483	K01246	8.66667	14.3333	13.6667	0.353333	0.606667	0.57	-0.602712	-0.341509	0.962539	0.326548	0.659286
c37168_g1_i2	pper:18779140	K01246	3.33333	5.33333	4	0.146667	0.24	0.166667	-0.561514	-1.5439	0.403344	0.525367	0.897943
c17871_g1_i1	pper:18781509	K01246	0.666667	0.666667	0	0.04	0.0366667	0	0.269134	-2.90144	0.0206766	0.885663	1
c37168_g2_i1	pper:18781509	K01246	4	4.66667	4.66667	0.21	0.246667	0.236667	0.00843811	-1.50195	8.91987e-05	0.992464	1
c34529_g1_i1	pper:18781509	K01246	0	0	0	0	0	0	0	-3.18239	0	1	1
c45114_g2_i2	pper:18769352	K01247	791.333	556	442.667	17.2967	13	9.82333	0.601759	5.11271	3.086	0.0789686	0.593708
c38781_g2_i2	pper:18792722	K01247	1259	1205.33	1152	30.2033	30.9733	28.15	0.124099	6.10995	0.172523	0.677879	1
c730_g1_i1	sre:PTSG_01184	K01251	0	7	0.333333	0	1.64667	0.0666667	-6.21549	-1.94677	6.87368	0.00874746	0.279374
c43455_g1_i1	pper:18793654	K01251	19756	18574.3	19507.7	549.523	540.92	554.47	0.19305	10.0601	0.569439	0.450482	0.81678
c69530_g1_i1	tca:656766	K01251	0	0	1.33333	0	0	0.21	0	-2.89325	0	1	1
c49738_g1_i1	hsa:2052	K01253	0	0.666667	0	0	0.9	0	-2.87403	-3.02083	2.10429	0.146886	0.593708
c33267_g1_i1	pper:18787716	K01254	719	806	1041.67	20.18	23.7133	29.5067	-0.062624	5.55947	0.0647544	0.799133	1
c8732_g1_i1	pper:18769601	K01255	9559.67	10402.3	16094.3	246.133	277.01	419.157	0.03519	9.35211	0.0211877	0.884269	1
c51751_g1_i1	ath:AT2G24200	K01255	0	0	0.666667	0	0	1.53	0	-3.03055	0	1	1
c51079_g1_i1	soe:110784969	K01256	1	0	0	1.81	0	0	3.41387	-2.94775	3.00879	0.0828139	0.593708
c36886_g1_i1	pper:18776004	K01256	1601.33	2441	3059.33	28.1533	43.25	54.8467	-0.375282	6.97651	1.58334	0.20828	0.643382
c33889_g2_i1	pper:18766235	K01259	1040.67	1415	1338.33	37.08	53.64	48.25	-0.38134	6.14438	2.07491	0.149739	0.593708
c38817_g1_i2	pper:18772969	K01262	168.667	50.6667	183.667	5.82667	1.80667	6.38667	1.91935	2.9162	34.8327	3.59286e-09	2.80505e-06
c59390_g1_i1	pper:18770231	K01262	4087	5223	6861.33	103.843	137.097	176.763	-0.189465	8.199	0.657771	0.417348	0.777882
c36259_g1_i1	pper:18774104	K01262	630.333	720.667	717.333	16.2933	19.2733	18.68	-0.0307445	5.25822	0.0156206	0.900537	1
c35104_g1_i1	pper:18774104	K01262	0	0	0	0	0	0	0	-3.18239	0	1	1
c59386_g1_i1	pper:18785172	K01265	1974	1577.33	1960.67	70.3233	57.95	70.4167	0.517154	6.67934	4.06864	0.0436863	0.593708
c46076_g1_i1	pper:18785604	K01265	368.333	466	643.667	12.5367	16.3767	22.2533	-0.192487	4.7375	0.503585	0.477929	0.846778
c24348_g1_i1	fve:101298359	K01265	196.333	240.667	262	8.33333	10.4967	11.3167	-0.132326	3.66948	0.211604	0.645513	0.999079
c43055_g1_i1	pper:18793810	K01265	4523.33	5202.67	3173.67	75.63	93.5367	53.62	-0.146126	7.96385	0.196229	0.657782	1
c26793_g1_i1	pper:18776372	K01267	2886.33	2618.67	4802	69.79	64.3567	117.693	0.354629	7.53842	1.89936	0.16815	0.610957
c42444_g1_i1	pper:18779706	K01267	240.667	274	362.667	5.66	6.56667	8.64	0.0180921	3.99191	0.00424717	0.948038	1
c62999_g1_i1	ehi:EHI_127280	K01270	0	1.33333	0	0	2.34333	0	-3.82688	-2.87413	3.48743	0.0618364	0.593708
c32439_g1_i1	pper:18784989	K01278	1671	1760.67	1834.67	33.77	35.9533	37.5633	0.165792	6.56912	0.369725	0.543154	0.915435
c44749_g1_i1	pper:18787294	K01280	3378.33	5779	4848	44.8667	77.7733	65.2467	-0.551207	7.96113	3.88068	0.0488449	0.593708
c32423_g1_i1	pper:18772633	K01285	64	8.66667	18.3333	4.18	0.56	1.23	3.1644	0.939556	21.6867	3.21001e-06	0.000777455
c44367_g1_i1	pper:18772633	K01285	797	1340.67	1062.67	21.18	37.5733	28.5967	-0.665532	5.88905	6.96391	0.00831703	0.270291
c58327_g1_i1	ini:109149996	K01285	0	2.66667	0	0	9.67333	0	-4.84483	-2.61574	3.50194	0.0612969	0.593708
c60077_g1_i1	mdm:103413500	K01285	0	1	0.333333	0	0.43	0.18	-3.02599	-2.89926	2.39225	0.121938	0.593708
c61428_g1_i1	mdm:103413500	K01285	1.33333	1	0.333333	0.173333	0.136667	0.04	0.49706	-2.64042	0.0797401	0.77765	1
c49698_g1_i1	pper:18771625	K01285	0.333333	0.333333	0	0.126667	0.12	0	0.177366	-3.03569	0.00776344	0.929789	1
c32878_g1_i2	pper:18769849	K01301	101	250.333	129	2.61333	6.64	3.35	-1.15416	3.1231	11.6459	0.000643441	0.0490805
c45894_g1_i2	pper:18791115	K01303	542.333	857.667	978	11.03	17.8633	20.13	-0.474593	5.41256	3.38078	0.0659608	0.593708
c23511_g1_i2	pper:18791115	K01303	0.333333	1.66667	1	0.0366667	0.176667	0.12	-1.72751	-2.61318	1.19017	0.275294	0.643382
c31630_g1_i1	pper:18791115	K01303	0.333333	1	0.333333	0.0833333	0.25	0.1	-1.17784	-2.83202	0.50716	0.476371	0.845437
c22497_g1_i1	jre:108989467	K01303	0	0	0	0	0	0	0	-3.18239	0	1	1
c48663_g1_i1	ini:109175906	K01303	0	0	0	0	0	0	0	-3.18239	0	1	1
c40952_g1_i1	pper:109946839	K01304	1079	667.333	1147	66.42	43.26	71.65	0.813476	5.76118	9.74924	0.00179397	0.101148
c20314_g1_i1	pper:18773114	K01304	2088.67	2276.67	3421.67	120.297	138.167	200.163	-0.0249171	7.15864	0.0107307	0.917495	1
c41507_g1_i1	pper:18779010	K01307	2953.67	4568	2728.33	101.62	168.04	95.2767	-0.578048	7.60575	3.79072	0.0515374	0.593708
c57858_g1_i1	ngi:103746284	K01314	0	2	0	0	5.93	0	-4.44184	-2.73974	2.91021	0.0880206	0.593708
c84601_g1_i1	ggo:101150968	K01315	0	0	1.66667	0	0	6.73	0	-2.82923	0	1	1
c38213_g1_i1	pper:18788971	K01322	0	0.666667	0.666667	0	0.0333333	0.0266667	-2.87403	-2.88371	2.10429	0.146886	0.593708
c46168_g1_i1	pper:18788971	K01322	594.667	945	1201.33	9.42667	14.69	19.4433	-0.354257	5.56702	0.626449	0.428661	0.791065
c63149_g1_i1	sfm:108931814	K01322	0	0	0.666667	0	0	2.07333	0	-3.03055	0	1	1
c76780_g1_i1	hsa:716	K01331	0	1	0	0	1.25	0	-3.42448	-2.9458	2.85988	0.0908143	0.593708
c52184_g1_i1	rno:294257	K01335	0	0.666667	1.33333	0	2.34667	4.70333	-2.93869	-2.75858	1.66078	0.197498	0.625661
c10047_g1_i1	pper:18776692	K01338	9.66667	43	22	0.63	2.66	1.44	-1.75426	0.401386	3.60273	0.0576849	0.593708
c32010_g2_i1	pper:18776692	K01338	466.333	484	685.667	12.0267	12.7933	17.77	0.143313	4.89605	0.332382	0.56426	0.93567
c64820_g1_i1	hsa:5328	K01348	0	0	1.33333	0	0	4.41333	0	-2.89325	0	1	1
c39052_g1_i1	pper:18789583	K01354	1071	1513.33	1017.67	18.96	27.7	18.4233	-0.326279	6.05461	1.81152	0.178326	0.610957
c10669_g1_i1	pper:18766667	K01358	1	9	4	0.05	0.576667	0.216667	-3.1822	-1.3892	6.76394	0.00930184	0.288993
c66125_g1_i1	ath:AT1G11750	K01358	0	1	0	0	3.52	0	-3.42448	-2.9458	2.85988	0.0908143	0.593708
c3487_g1_i1	pper:18787582	K01358	2561	3554.33	2954.67	103.283	151.877	120.95	-0.404133	7.39648	2.39425	0.121782	0.593708
c408_g1_i1	pper:18767694	K01358	1491.33	1990.33	1903	58.95	83.7267	76.3667	-0.356747	6.64635	1.80358	0.17928	0.610957
c79492_g1_i1	pper:18777618	K01358	0	0.333333	0.666667	0	0.0266667	0.0433333	-2.0108	-2.95888	1.16918	0.27957	0.643382
c37666_g2_i1	pper:18777968	K01358	983	1247	1359.33	47.0533	63.0033	66.2167	-0.251052	6.04685	1.03306	0.309441	0.643382
c41474_g3_i2	sind:110011376	K01358	8.66667	16.3333	8	0.313333	0.676667	0.28	-0.994753	-0.395778	1.02038	0.312428	0.643382
c11548_g1_i1	pper:18791859	K01358	411	509.667	456.667	21.59	28.6067	24.5733	-0.252579	4.697	0.822375	0.364487	0.711267
c40922_g1_i1	pper:18767497	K01358	2451.67	3115	3339.33	83.0433	108	115.403	-0.170037	7.32681	0.39732	0.528477	0.9009
c32458_g1_i1	pper:18777618	K01358	416	511	560.333	12.4433	15.6167	17.2	-0.118425	4.75204	0.179487	0.671815	1
c24740_g1_i1	pper:18781197	K01358	4071.67	4580.33	4891.33	130.723	156.973	159.423	-0.108684	7.98458	0.168607	0.681352	1
c22380_g2_i1	mmu:13030	K01363	0	5.66667	0.666667	0	0.736667	0.0733333	-5.91351	-2.0736	5.91446	0.0150171	0.37806
c64013_g1_i1	mmu:13030	K01363	0	1	0	0	0.293333	0	-3.42448	-2.9458	2.85988	0.0908143	0.593708
c21099_g1_i1	mbr:MONBRDRAFT_39307	K01363	0	1.66667	1.33333	0	0.306667	0.206667	-4.18418	-2.57555	2.77822	0.0955543	0.593708
c74257_g1_i1	ath:AT4G01610	K01363	0	1.66667	0	0	2.77	0	-4.18539	-2.80553	2.72875	0.0985565	0.593708
c30931_g1_i1	pper:18788067	K01363	6143	6789.33	6791.67	216.587	251.337	242.193	-0.0232509	8.52222	0.00852784	0.926423	1
c45818_g1_i2	pmum:103324881	K01365	10.3333	36.6667	14.3333	0.556667	2.24333	0.766667	-1.88262	0.389674	7.97369	0.00474621	0.191005
c81393_g1_i1	lav:100665585	K01365	0	1	0	0	0.433333	0	-2.91906	-2.97512	2.27683	0.13132	0.593708
c70934_g1_i1	pbi:103048263	K01365	0.666667	0	0	2.53667	0	0	2.76206	-3.02709	2.12871	0.144562	0.593708
c62318_g1_i1	aqu:100639036	K01365	0	0	0.666667	0	0	0.353333	0	-3.03055	0	1	1
c13154_g1_i1	pper:18770752	K01366	10944.7	15889.7	13885.7	371.61	578.41	480.11	-0.501457	9.57646	3.06539	0.0799758	0.593708
c50220_g1_i1	gra:105782653	K01366	0	0	0.666667	0	0	3.50333	0	-3.03055	0	1	1
c68167_g1_i1	mmu:13040	K01368	0	4.33333	1.33333	0	1.21667	0.32	-5.53128	-2.16951	4.9123	0.0266662	0.504022
c48558_g1_i1	mmu:13040	K01368	0	2.66667	2.33333	0	0.4	0.296667	-4.84099	-2.27502	3.79572	0.0513838	0.593708
c39925_g1_i1	pper:18775706	K01369	967	2354.33	1277	27.3	71.4267	36.75	-1.26522	6.43956	17.1198	3.50938e-05	0.00543451
c36359_g1_i1	pper:18791503	K01369	13095	23269	16326.7	402.887	760.757	510.6	-0.774552	9.93763	7.84548	0.00509479	0.200043
c18931_g1_i1	egu:105037223	K01369	0	1.33333	0	0	0.836667	0	-3.82688	-2.87413	3.48743	0.0618364	0.593708
c57675_g1_i1	pper:18782801	K01369	3	3.66667	1.33333	0.85	1.14	0.43	-0.200005	-1.93361	0.0422565	0.837132	1
c79917_g1_i1	mmu:12362	K01370	0	1	0	0	1.57333	0	-3.42448	-2.9458	2.85988	0.0908143	0.593708
c13177_g1_i1	pper:18788408	K01373	941.667	1832.33	554	37.9267	80.2067	22.7567	-0.948326	6.01772	8.03037	0.00459995	0.187854
c3169_g1_i1	lak:106164558	K01373	0	3	0	0	5.94333	0	-5.01051	-2.55714	3.80926	0.05097	0.593708
c59385_g1_i1	pper:18767142	K01373	42911	54109	44598.7	1606.1	2184.04	1695.93	-0.297691	11.3981	0.916541	0.338385	0.675788
c26418_g1_i2	pper:18776128	K01376	158.333	253.667	253.667	3.63333	5.88	5.91667	-0.456004	3.57877	2.19599	0.13837	0.593708
c9026_g1_i1	dfa:DFA_06766	K01379	0	9	1.66667	0	1.04667	0.163333	-6.57869	-1.6102	7.10517	0.00768619	0.257352
c69354_g1_i1	mmu:13033	K01379	0	4.33333	0.666667	0	0.71	0.0933333	-5.53052	-2.25311	5.02086	0.0250438	0.491067
c60074_g1_i1	ddi:DDB_G0279411	K01379	0	3.33333	0.666667	0	2.49333	0.446667	-5.15778	-2.40216	4.25009	0.0392483	0.590258
c50617_g1_i1	mmu:13033	K01379	0	1.33333	5.66667	0	0.246667	0.89	-3.85691	-2.05326	2.92104	0.0874313	0.593708
c84880_g1_i1	bpg:Bathy10g01530	K01392	0	2	0	0	5.93	0	-4.44184	-2.73974	2.91021	0.0880206	0.593708
c40204_g1_i1	pper:18789331	K01392	299	301	406	6.79	6.77	9.36	0.293046	4.16307	0.649072	0.420445	0.781096
c6224_g1_i1	pper:18791128	K01404	506	894	456.667	8.63333	15.7733	7.86333	-0.648109	5.09909	7.14964	0.00749791	0.254437
c46447_g1_i1	pper:18771330	K01408	1038.33	1340.33	1579.33	17.35	22.4433	26.82	-0.111988	6.13252	0.124446	0.724261	1
c24661_g1_i1	pper:18788615	K01409	435.667	528.667	527.333	15.8667	19.99	19.44	-0.136066	4.77473	0.303576	0.581649	0.950064
c44930_g2_i1	pper:18785767	K01409	101.667	113.333	136.333	3.32333	3.78	4.49667	0.0357215	2.6881	0.0121639	0.912179	1
c45882_g3_i4	pper:18787218	K01410	94	109.333	147	2.18	2.59333	3.44667	-0.0349022	2.674	0.0109056	0.916828	1
c18470_g1_i1	pper:18772714	K01411	1	4.33333	0.333333	0.09	0.41	0.0266667	-1.8549	-2.22029	2.77318	0.0958556	0.593708
c22014_g1_i1	pper:18774999	K01411	17	32.3333	12.6667	2.39333	4.47667	1.80333	-0.597018	0.227551	0.743299	0.388606	0.742398
c2432_g1_i1	pper:18772714	K01411	0.666667	0.333333	0.333333	0.0966667	0.0466667	0.06	0.991138	-2.89429	0.280656	0.596272	0.96113
c35647_g1_i1	pper:18774999	K01411	722.333	830	1132	10.3233	11.9333	16.2567	0.0327336	5.57339	0.0113067	0.915318	1
c39640_g2_i1	pper:18770666	K01412	0.333333	0	1.33333	0.05	0	0.236667	2.06788	-2.81614	1.12342	0.289184	0.643382
c39640_g1_i2	pper:18770666	K01412	344.333	424	532.333	8.21	10.3733	12.9433	-0.125734	4.5562	0.219852	0.639152	0.994617
c37173_g1_i1	pper:18782179	K01412	2590.67	2630	2888	89.3433	95.0533	101.87	0.0979632	7.23203	0.171436	0.678839	1
c78229_g1_i1	mmu:17381	K01413	0	0.333333	0.333333	0	0.176667	0.153333	-2.0108	-3.0257	1.16918	0.27957	0.643382
c17867_g1_i1	pper:18772053	K01414	3525	4278	5196.67	75.8433	95.73	113.72	-0.144101	7.88728	0.348662	0.554871	0.925936
c45494_g1_i1	pper:18766761	K01426	169.667	311	255.333	5.65333	11.1167	8.60333	-0.826133	3.79295	7.26701	0.00702325	0.245433
c39023_g1_i1	pper:18772318	K01426	247.667	479	277.333	7.36667	15.3	8.31667	-0.898788	4.26748	7.1621	0.00744601	0.253814
c49775_g1_i1	adl:AURDEDRAFT_68572	K01426	0	1	0	0	2.88667	0	-3.42448	-2.9458	2.85988	0.0908143	0.593708
c32298_g1_i1	pper:18792805	K01427	78.6667	157	101.667	1.48333	3.09667	1.95667	-0.88622	2.65625	7.35289	0.0066955	0.238245
c54935_g1_i1	pper:18792805	K01427	0	0	1	0	0	2.35333	0	-2.96026	0	1	1
c64963_g1_i1	aga:AgaP_AGAP010229	K01431	0	1	0	0	2.81	0	-3.42448	-2.9458	2.85988	0.0908143	0.593708
c72316_g1_i1	pper:18768907	K01431	571.667	746.333	786.667	22	30.3	30.8967	-0.284631	5.28898	1.3209	0.250431	0.643382
c67222_g1_i1	ath:AT5G64370	K01431	0	0	1.33333	0	0	2.70667	0	-2.89325	0	1	1
c37843_g1_i3	pper:18776016	K01433	90.6667	107	128.333	4.11	5.09667	5.86667	-0.10714	2.5955	0.109641	0.740553	1
c75696_g1_i1	pper:18777073	K01438	0.666667	0	0.333333	0.206667	0	0.103333	2.87894	-2.95192	2.24514	0.134035	0.593708
c35776_g1_i1	pper:18777073	K01438	740.333	726	956.333	21.49	21.4167	28.0633	0.228679	5.45427	0.776057	0.37835	0.729906
c29806_g1_i2	pper:18777073	K01438	0	0	0	0	0	0	0	-3.18239	0	1	1
c40678_g1_i1	pper:18787104	K01444	138	185.333	148.333	4.26333	5.92667	4.58333	-0.279047	3.10934	0.76824	0.380762	0.732941
c36810_g1_i1	fve:101307925	K01455	159	530.333	121.667	5.19667	18.5233	4.02667	-1.70252	3.95272	27.5732	1.5126e-07	5.80227e-05
c48456_g1_i1	pper:18772580	K01455	0.333333	1	0.333333	0.0633333	0.22	0.07	-1.322	-2.81986	0.568354	0.450914	0.817405
c42559_g1_i1	pper:18772929	K01456	617.333	698.667	822.333	14.29	16.6833	19.26	-0.0145672	5.28268	0.00348782	0.952906	1
c10940_g1_i1	zju:107412200	K01456	0	0	0	0	0	0	0	-3.18239	0	1	1
c48929_g1_i1	atr:18443204	K01456	0	0	1	0	0	2.18333	0	-2.96026	0	1	1
c40994_g1_i1	pper:18782679	K01462	175	127.333	177	6.94667	5.33667	7.04	0.571173	3.17951	3.49547	0.061537	0.593708
c18725_g1_i1	pper:18782679	K01462	0.333333	0	0.666667	0.04	0	0.09	2.03885	-2.9515	1.28055	0.257796	0.643382
c45889_g1_i1	pper:18778568	K01464	300.333	781.667	334	9.83667	27.3967	11.0933	-1.33046	4.753	19.8098	8.55432e-06	0.00169457
c42632_g1_i2	pper:18766087	K01465	40	44.3333	83.3333	1.37	1.55333	2.91333	0.0311825	1.63576	0.00610294	0.937732	1
c40287_g1_i1	pper:18779112	K01466	4865.33	5091.33	4752.33	124.25	137.333	122.51	0.0387262	8.10864	0.023324	0.878617	1
c44508_g1_i1	pper:18787387	K01469	778	762	658.667	9.74	9.87	8.3	0.213572	5.36112	0.671451	0.412546	0.771781
c27025_g1_i2	pper:18787435	K01476	316.667	598.667	365	11.4367	23.4767	13.41	-0.900116	4.62279	6.57054	0.0103681	0.308797
c45276_g1_i5	gmx:100778423	K01476	10	15	7	0.316667	0.51	0.21	-0.499474	-0.504796	0.621051	0.430657	0.79345
c72999_g1_i1	nve:NEMVE_v1g240431	K01488	0.666667	0	0	0.71	0	0	2.76206	-3.02709	2.12871	0.144562	0.593708
c30946_g1_i1	pper:18770384	K01489	16354	12047	13059.3	707.623	558.06	572.52	0.519051	9.63691	2.40143	0.121224	0.593708
c32093_g1_i1	pper:18772560	K01490	262.333	577.333	731.333	4.74	10.3767	13.4667	-0.866064	4.77339	5.52192	0.0187796	0.425998
c33213_g1_i2	pper:18789902	K01490	91.6667	97.3333	190.333	1.65333	1.72667	3.49667	0.209299	2.77769	0.254002	0.614271	0.975065
c42428_g1_i2	pper:18776987	K01493	4.66667	14.3333	11.6667	0.313333	1.1	0.793333	-1.59045	-0.545345	4.0242	0.0448518	0.593708
c3533_g1_i1	pper:18767934	K01495	153.667	125.333	167.667	3.81	3.11333	4.21333	0.568903	3.03229	2.58822	0.107661	0.593708
c82108_g1_i1	pfj:MYCFIDRAFT_197410	K01495	0	0.666667	0	0	0.753333	0	-2.87403	-3.02083	2.10429	0.146886	0.593708
c27056_g1_i1	pper:18785044	K01507	3039	1248.67	3597.33	141.06	58.3833	170.13	1.54474	7.17094	26.9471	2.09103e-07	7.70916e-05
c36330_g1_i1	pper:18772546	K01507	9508.67	14897	13725	169.29	279.557	248.81	-0.549425	9.46164	4.79103	0.0286084	0.518717
c72303_g1_i1	pper:18768788	K01507	2393	3703.33	2960.33	98.87	163.497	123.597	-0.582433	7.40436	4.18932	0.0406794	0.593708
c26727_g1_i1	pper:18782476	K01507	130.667	254.667	221	5.58667	11.0733	9.81	-0.807936	3.42992	2.90883	0.0880959	0.593708
c58588_g1_i1	pno:SNOG_04428	K01507	0	1	0	0	2.42	0	-3.42448	-2.9458	2.85988	0.0908143	0.593708
c37794_g1_i2	pper:18771632	K01507	1601.33	2344.67	2113	33.61	50.9267	45.3867	-0.396842	6.79249	2.58697	0.107747	0.593708
c60560_g1_i1	cmax:111465445	K01507	0	0.666667	1	0	0.233333	0.303333	-2.93459	-2.81977	1.70016	0.192267	0.614693
c59424_g1_i1	pper:18769691	K01507	2211	2650.33	3623	102.027	128.103	169.103	-0.145673	7.27791	0.38047	0.537352	0.909811
c31403_g1_i1	pper:18772824	K01507	20821	20981.7	19615.7	908.32	964.6	872.86	0.0753742	10.1518	0.08229	0.774218	1
c79856_g1_i1	pfj:MYCFIDRAFT_57809	K01507	0.333333	0.333333	0	0.35	0.343333	0	0.307562	-3.03139	0.0209902	0.884806	1
c52944_g1_i1	bcom:BAUCODRAFT_72322	K01507	0.333333	0.333333	0	0.28	0.28	0	0.230753	-3.03386	0.0124506	0.911155	1
c59326_g1_i1	lma:LMJF_31_1220	K01507	0	0	1.33333	0	0	2.64667	0	-2.89325	0	1	1
c80448_g1_i1	tbr:Tb9274	K01507	0	0	0.666667	0	0	0.436667	0	-3.03055	0	1	1
c43617_g1_i1	mdm:103448163	K01510	132	159.667	130.333	4.20333	5.46667	4.28667	-0.225569	3.00628	0.43499	0.50955	0.880777
c33967_g1_i2	pper:18776489	K01510	28	30	20.3333	0.87	0.943333	0.643333	0.110362	0.643076	0.0572526	0.810892	1
c43034_g1_i1	pper:18789084	K01510	1702	1878	2055.33	40.6533	46.6667	49.6733	0.00179273	6.69292	6.06036e-05	0.993789	1
c49863_g1_i1	pper:18772265	K01512	0.333333	0	0	0.11	0	0	2.03885	-3.10022	1.28055	0.257796	0.643382
c17881_g1_i1	pper:18772265	K01512	635	486.667	351.333	54.96	45.9967	30.8833	0.430459	4.87144	0.976727	0.323008	0.653882
c39248_g1_i1	pper:18769243	K01513	535	719	751.333	14.2733	19.75	20.4133	-0.263732	5.18924	1.07168	0.300565	0.643382
c17766_g1_i1	pper:18780409	K01514	197.667	244	387	4.14333	5.08667	8.16333	-0.0457555	3.87673	0.0172676	0.895454	1
c84876_g1_i1	fgr:FGSG_13482	K01515	1	0	0	3.93667	0	0	3.41387	-2.94775	3.00879	0.0828139	0.593708
c35533_g2_i1	pper:18777900	K01517	433.667	361	570	17.6767	15.2333	23.6167	0.418538	4.64603	2.75781	0.0967807	0.593708
c39165_g1_i1	pper:18791704	K01519	441	233	238.667	14.5333	7.82667	7.92333	1.13348	4.08567	15.5057	8.22578e-05	0.0102802
c68202_g1_i1	pper:18788336	K01520	0.666667	0.333333	1	0.09	0.0466667	0.133333	0.786692	-2.76998	0.202615	0.652619	1
c46931_g1_i1	pper:18773312	K01522	363	470.333	481	21.8033	30.09	29.6	-0.316006	4.61605	1.20733	0.271862	0.643382
c40635_g1_i3	pper:18777866	K01527	6128	4268.67	4588.33	408.683	307.337	310.283	0.5848	8.17892	2.69785	0.100484	0.593708
c4417_g1_i1	pper:18768866	K01528	3788	4185	4064.67	57.0767	63.9533	62.4133	0.0876856	7.77499	0.101426	0.750125	1
c64570_g1_i1	tng:GSTEN00026324G001	K01528	0	0	1	0	0	2.18333	0	-2.96026	0	1	1
c42817_g1_i1	pper:18777526	K01530	63.6667	145.667	90.6667	0.826667	1.95667	1.19333	-1.03807	2.47652	9.68279	0.00186002	0.103574
c45232_g3_i1	pper:18782426	K01530	157.333	317	267.333	2	4.09	3.46333	-0.805	3.73958	7.59199	0.00586282	0.218947
c31464_g1_i1	lja:Lj2g3v1002560	K01530	0	1	0	0	1.1	0	-3.42448	-2.9458	2.85988	0.0908143	0.593708
c58221_g1_i1	pper:18778156	K01530	0.666667	0	0	2.02	0	0	2.87894	-3.02214	2.24514	0.134035	0.593708
c55473_g1_i1	ini:109180329	K01530	0	0.666667	0	0	0.846667	0	-2.87403	-3.02083	2.10429	0.146886	0.593708
c30945_g1_i1	pper:18783861	K01530	1092	1732.33	1551.67	14.44	23.0367	20.98	-0.426043	6.28131	1.85808	0.172846	0.610957
c31464_g2_i1	pper:18790067	K01530	5.33333	10.6667	5	0.256667	0.553333	0.23	-0.933922	-0.999414	1.71475	0.19037	0.610957
c46961_g1_i1	pper:18790067	K01530	0.666667	2.33333	0	0.0633333	0.206667	0	-1.24057	-2.62878	0.470853	0.492595	0.862978
c44145_g1_i1	pper:18766095	K01530	487.667	704.667	930.333	7.57	10.7767	14.64	-0.232609	5.21095	0.359649	0.548701	0.91982
c23793_g2_i1	pper:18766095	K01530	2.33333	1.33333	0	0.8	0.5	0	0.833464	-2.47606	0.313666	0.575439	0.946144
c43152_g1_i1	pmum:103334108	K01531	195	261.667	284	3.41667	4.64333	5.04667	-0.184218	3.74905	0.370924	0.542501	0.915043
c17853_g1_i1	pper:18767819	K01533	294	428	313.667	13.98	21.9167	15.1733	-0.490818	4.30971	2.36827	0.123824	0.593708
c20242_g1_i1	pper:18767819	K01533	225.333	292	395.333	4.51667	5.89	7.98333	-0.122969	4.03197	0.161201	0.688053	1
c42655_g1_i1	pper:18791761	K01533	348	420.333	507	6.2	7.65667	9.11333	-0.0806557	4.52347	0.0878018	0.76699	1
c11211_g1_i1	pper:18773575	K01534	1	0	1.66667	0.14	0	0.236667	3.3002	-2.64975	3.89263	0.0484984	0.593708
c42307_g1_i1	pper:18773575	K01534	878.333	1279.33	1146.67	19.4167	29.51	25.74	-0.43216	5.91666	2.85007	0.09137	0.593708
c44630_g1_i1	pper:18779696	K01534	438.333	372.333	573.333	6.69333	5.49667	8.89667	0.594309	4.6111	1.56903	0.210347	0.643382
c71465_g1_i1	pper:18773575	K01534	0.333333	0	0	0.156667	0	0	1.96204	-3.10272	1.23218	0.266983	0.643382
c27962_g1_i1	pper:18782620	K01535	2926	1491.33	1748.67	73.7967	40.7233	44.39	1.03584	6.92057	5.77384	0.0162664	0.393824
c40970_g1_i1	pper:18782620	K01535	426.667	1289.67	656.333	12.3433	36.41	19.9367	-1.29461	5.31401	4.58918	0.0321744	0.545874
c41406_g1_i2	pper:18793814	K01535	1	6.33333	6.66667	0.0333333	0.246667	0.223333	-2.81284	-1.39537	3.57795	0.0585514	0.593708
c50518_g1_i1	pper:18793814	K01535	0	1.33333	0	0	0.896667	0	-3.82688	-2.87413	3.48743	0.0618364	0.593708
c69174_g1_i1	pper:18771127	K01535	0	1.33333	0	0	6.78333	0	-3.82688	-2.87413	3.48743	0.0618364	0.593708
c54071_g1_i1	ngd:NGA_0635410	K01535	0	0.666667	0	0	1.54	0	-2.87403	-3.02083	2.10429	0.146886	0.593708
c58629_g1_i1	pper:18771422	K01535	0	0.666667	0.666667	0	0.286667	0.326667	-2.45329	-2.90413	1.71486	0.190357	0.610957
c48989_g1_i1	fve:101290895	K01535	0.333333	0	0.333333	0.683333	0	0.703333	1.96204	-3.0323	1.23218	0.266983	0.643382
c78300_g1_i1	cit:102623144	K01535	0.333333	0	0	1.21333	0	0	1.90865	-3.10458	1.19851	0.273619	0.643382
c71714_g1_i1	pper:18771422	K01535	0	0.333333	0	0	0.466667	0	-1.73128	-3.10957	1.00607	0.315847	0.643382
c38846_g1_i1	pper:18782543	K01535	2497	3403.33	2963.33	39.1367	54.36	47.1433	-0.248695	7.31507	0.879231	0.348412	0.689778
c53216_g1_i1	pper:18771127	K01535	0.666667	1.66667	0	0.15	0.44	0	-1.30778	-2.68518	0.600298	0.438464	0.802762
c20101_g1_i1	pper:18777334	K01535	11355.3	14926.7	17927	189.78	252.677	303.087	-0.174528	9.62355	0.367305	0.544477	0.916535
c79466_g1_i1	pper:18791052	K01535	0.333333	0.666667	1	0.0766667	0.15	0.203333	-0.554963	-2.77706	0.0983618	0.753804	1
c59906_g1_i1	pper:18791052	K01535	0.666667	1	2	0.0933333	0.143333	0.28	-0.371431	-2.50029	0.055984	0.81296	1
c3398_g1_i1	pper:18778035	K01535	6	6.33333	4.33333	0.306667	0.326667	0.236667	0.0936677	-1.2557	0.0166047	0.897469	1
c74810_g1_i1	pfj:MYCFIDRAFT_212144	K01535	0.333333	0.333333	0	0.163333	0.186667	0	0.0540787	-3.02729	0.00106238	0.973998	1
c5034_g1_i1	pper:18791052	K01535	0	0	0.333333	0	0	0.0966667	0	-3.10798	0	1	1
c6615_g1_i1	ngd:NGA_0599100	K01535	0	0	0	0	0	0	0	-3.18239	0	1	1
c71271_g1_i1	pper:18778035	K01535	0	0	0.666667	0	0	2.14	0	-3.03055	0	1	1
c78208_g1_i1	pxb:103953576	K01535	0	0	0	0	0	0	0	-3.18239	0	1	1
c83950_g1_i1	pper:18771127	K01535	0	0	0.666667	0	0	1.76	0	-3.03749	0	1	1
c45498_g1_i1	pper:18779785	K01537	3	0.333333	3.33333	0.5	0.05	0.55	2.95144	-2.10291	5.9668	0.0145777	0.372403
c45861_g1_i3	pper:18769409	K01537	256.667	432	352.333	3.16333	5.55	4.38	-0.606104	4.25623	5.78322	0.0161798	0.392874
c41908_g1_i1	pper:18789462	K01537	158.333	414	276.333	2.49667	6.29333	4.46333	-1.01375	3.83613	3.54955	0.0595615	0.593708
c45616_g1_i3	pper:18766507	K01537	764	584.667	943.333	10.0167	7.55333	12.4967	0.711504	5.35371	3.48484	0.0619335	0.593708
c45644_g1_i1	pper:18788282	K01537	0	1.66667	1	0	0.13	0.0966667	-3.52927	-2.67148	2.95455	0.0856359	0.593708
c9440_g1_i1	pper:18784859	K01537	0.333333	4	0.666667	0.0266667	0.29	0.0533333	-2.76699	-2.36136	2.2185	0.136366	0.593708
c20631_g1_i2	pper:109946808	K01537	0.666667	6.33333	0.333333	0.0566667	0.5	0.0333333	-2.61526	-2.10545	1.86205	0.172389	0.610957
c44430_g1_i2	pper:18784003	K01537	373	582.333	404	4.53667	7.16333	4.98333	-0.393014	4.61137	1.80273	0.179383	0.610957
c10689_g1_i1	pper:18783728	K01537	1.66667	0.333333	1	0.163333	0.03	0.1	2.1666	-2.59983	1.7948	0.180343	0.610957
c24210_g1_i2	pper:109946808	K01537	0	0.666667	0	0	0.19	0	-2.45329	-3.04061	1.71486	0.190357	0.610957
c69877_g1_i1	pper:109946808	K01537	0	0.666667	0	0	0.88	0	-2.45329	-3.04061	1.71486	0.190357	0.610957
c32591_g1_i1	pper:18789462	K01537	479.667	638.667	666	30.02	42.01	42.46	-0.307346	5.04357	1.47089	0.225206	0.643382
c41484_g1_i1	pper:18774944	K01537	2462.67	2359.33	2642.67	30.8167	30.2267	33.1967	0.267683	7.0997	1.12248	0.289385	0.643382
c53729_g1_i1	pper:18779785	K01537	0	0.333333	0.666667	0	0.363333	0.853333	-1.73128	-2.96635	1.00607	0.315847	0.643382
c67045_g1_i1	pper:18783728	K01537	0	0.333333	0.666667	0	0.416667	0.83	-1.73128	-2.97205	1.00607	0.315847	0.643382
c32160_g1_i1	pper:18784859	K01537	0.666667	3	1.33333	0.05	0.213333	0.0966667	-1.61194	-2.35379	0.843993	0.358257	0.703039
c32160_g2_i1	pper:18784859	K01537	1.66667	1	1.33333	0.216667	0.126667	0.183333	0.868136	-2.44243	0.608471	0.435364	0.799238
c39301_g1_i2	pper:109946808	K01537	11	16.3333	10	0.57	0.863333	0.526667	-0.375163	-0.355402	0.408412	0.522777	0.895152
c45644_g2_i2	pper:18793007	K01537	4.66667	4	6	0.256667	0.213333	0.34	0.427542	-1.40165	0.290187	0.590101	0.957043
c31212_g1_i1	pper:18784859	K01537	15.3333	14	12.6667	1.12667	1.08	0.923333	0.259248	-0.175558	0.264166	0.607272	0.970114
c39476_g1_i1	pper:18790372	K01537	8133.33	8913.33	11253	95.9367	103.7	135.56	0.186847	8.95937	0.23383	0.628698	0.986609
c45498_g3_i2	pper:18779785	K01537	103.333	114.333	94.6667	2.23333	2.44	2.07333	0.187385	2.50777	0.194051	0.659566	1
c331_g1_i1	pxb:103953205	K01537	0.333333	0.666667	1.33333	0.06	0.126667	0.23	-0.795739	-2.71287	0.19244	0.660894	1
c40567_g1_i2	pper:18772655	K01537	123.667	133	144.667	1.92667	2.09333	2.27667	0.133818	2.85483	0.130214	0.71821	1
c66662_g1_i1	pper:18779785	K01537	2.66667	2.66667	2.33333	0.246667	0.23	0.196667	0.39035	-2.00792	0.111328	0.738638	1
c45498_g4_i1	pper:18779785	K01537	2.33333	2.66667	1.33333	0.11	0.113333	0.06	0.277126	-2.16715	0.040368	0.840763	1
c77147_g1_i1	pper:18779785	K01537	0.333333	0.333333	1	0.0366667	0.0366667	0.11	0.194704	-2.83904	0.0106053	0.917977	1
c14256_g1_i1	pper:18779785	K01537	1	1.33333	1	0.04	0.05	0.0366667	-0.0463376	-2.56495	0.00165441	0.967555	1
c60042_g1_i1	pper:18783728	K01537	0	0	0.333333	0	0	0.513333	0	-3.10446	0	1	1
c75056_g1_i1	pper:18791784	K01537	0	0	0	0	0	0	0	-3.18239	0	1	1
c75813_g1_i1	han:110940629	K01537	0	0	1.66667	0	0	2.89667	0	-2.82923	0	1	1
c81589_g1_i1	ncc:104967149	K01539	0	2	0	0	8.81667	0	-4.44184	-2.73974	2.91021	0.0880206	0.593708
c65108_g1_i1	ola:101159291	K01539	0	0.333333	0.666667	0	1.10667	2.20667	-2.0108	-2.95545	1.16918	0.27957	0.643382
c10229_g1_i1	ncc:104944632	K01539	0	0	1	0	0	0.89	0	-2.96026	0	1	1
c56525_g1_i1	pan:PODANSg09625	K01549	0	0.666667	0	0	2.03	0	-2.87403	-3.02083	2.10429	0.146886	0.593708
c30910_g1_i1	pper:18785813	K01551	688	884.333	1007.33	18.85	25.4733	27.9767	-0.254883	5.56955	1.14845	0.283873	0.643382
c13358_g1_i1	pper:18785747	K01551	604	594	886.333	23.2333	23.5533	34.8367	0.186271	5.24271	0.543896	0.460822	0.82829
c24837_g1_i1	pper:18778817	K01555	2986	3911.67	3272.33	97.9767	136.073	109.05	-0.304571	7.57888	1.34444	0.246252	0.643382
c34530_g1_i2	pper:18791153	K01557	579.333	625	961.667	26.8	29.7467	45.2067	0.0635843	5.292	0.0678958	0.794426	1
c43265_g2_i1	nta:107789890	K01568	37	11.3333	9.33333	4.87667	1.64333	1.24333	1.75765	0.335068	5.81958	0.0158487	0.389148
c43_g1_i1	ini:109181768	K01568	2.33333	0.666667	1	2.59	0.846667	1.12333	1.66342	-2.424	1.11464	0.291075	0.643382
c39327_g1_i1	pper:18779199	K01568	3008	3634.33	4013.33	78.8133	100.383	106.69	-0.184872	7.61885	0.552834	0.457162	0.824206
c37167_g1_i2	jre:108994918	K01568	8.66667	7.66667	8	0.796667	0.75	0.753333	0.303612	-0.847556	0.157865	0.69113	1
c39327_g2_i1	pper:18775031	K01568	1934	2473	2906.67	39.28	49.8467	60.8467	-0.0850071	6.99972	0.0391908	0.843071	1
c43265_g1_i2	pper:18775031	K01568	0	0	0.333333	0	0	0.01	0	-3.10446	0	1	1
c35814_g1_i1	pper:18787902	K01578	244	445	366.667	6.64333	12.47	10.2167	-0.701494	4.25503	6.62022	0.0100827	0.303865
c39952_g1_i2	pper:18793981	K01580	17.6667	3.33333	8.66667	0.783333	0.146667	0.39	2.61434	-0.592934	14.1718	0.000166856	0.0178595
c52789_g1_i1	pper:18775971	K01580	16299.3	26528	15266.7	490.41	848.51	466	-0.643576	10.0835	5.62471	0.0177089	0.413904
c28315_g2_i1	pper:18793981	K01580	0.333333	0	0	0.18	0	0	1.96204	-3.10272	1.23218	0.266983	0.643382
c44674_g1_i1	pper:18783305	K01580	7362	7471	7186	210.27	223.487	208.907	0.088866	8.66691	0.132641	0.71571	1
c62510_g1_i1	tms:TREMEDRAFT_39163	K01581	0.666667	0	0	0.983333	0	0	2.87894	-3.02214	2.24514	0.134035	0.593708
c64302_g1_i1	pper:18766316	K01581	0	0	0.666667	0	0	1.71	0	-3.03749	0	1	1
c78498_g1_i1	pper:18766643	K01583	21836.3	9431.67	11777	429.683	193.313	234.25	1.39458	9.70525	15.9523	6.49583e-05	0.0086504
c32223_g1_i1	pper:18767254	K01586	1973.33	2358	2496.67	58.5167	73.4633	75.41	-0.151882	6.97642	0.383895	0.535526	0.907904
c72646_g1_i1	pper:18768161	K01590	954.667	1172.67	1057	29.7933	37.8567	33.55	-0.148045	5.86586	0.385297	0.534782	0.90718
c47073_g1_i1	pper:18766828	K01593	349.667	272	503.333	9.93333	7.77667	14.4433	0.604793	4.34091	3.9134	0.0479026	0.593708
c53231_g1_i1	pper:18779803	K01593	8.33333	12	2	0.276667	0.413333	0.07	-0.389022	-0.944885	0.365246	0.545607	0.917786
c3547_g1_i1	pper:18779393	K01595	1332.67	1020	2672	65.8967	52.7233	133.637	0.522071	6.52016	4.64039	0.0312279	0.538411
c41795_g1_i1	pper:18791377	K01595	150	247	236.667	2.45333	4.13333	3.95333	-0.542855	3.53136	3.50336	0.0612444	0.593708
c3381_g1_i1	pper:18779393	K01595	48	147	140	3.54333	10.3033	10.73	-1.21041	2.48768	2.22494	0.135798	0.593708
c36328_g1_i1	pper:18781777	K01595	7386	9191	9491.67	128.96	164.75	167.727	-0.154287	8.88015	0.351684	0.553161	0.924422
c46416_g1_i1	pper:18779393	K01595	216.667	310.333	589.667	15.2133	21.1167	42.6633	-0.168871	4.27788	0.0975816	0.754751	1
c37457_g1_i1	pper:18778318	K01597	1425.67	1619.67	1337.67	45.7567	54.8067	43.7433	-0.0815285	6.35761	0.108672	0.741661	1
c40488_g2_i1	pper:18776097	K01598	223.333	195.333	150.333	12.1867	11.49	8.28	0.253558	3.46789	0.475131	0.490636	0.860826
c34294_g1_i1	pper:18776097	K01598	1	1	0.666667	0.25	0.286667	0.18	-0.0338057	-2.64037	0.000237547	0.987703	1
c62752_g1_i1	vvi:100257034	K01599	0	1	0	0	2.16	0	-3.42448	-2.9458	2.85988	0.0908143	0.593708
c37331_g1_i1	pper:18781451	K01599	293	268	241	11.1333	10.71	9.32667	0.254367	3.93219	0.721836	0.395542	0.750786
c14513_g1_i1	pper:18784779	K01599	839.333	959.667	718.667	26.2567	32.2133	22.9333	-0.140255	5.57724	0.23052	0.631139	0.988987
c58665_g1_i1	hbr:110668645	K01601	0	0.333333	0	0	0.54	0	-1.73128	-3.10957	1.00607	0.315847	0.643382
c14539_g1_i1	jre:26380801	K01601	290	213.333	61	3.83	3.13	0.826667	0.351228	3.48769	0.277708	0.598207	0.962615
c24372_g1_i1	pper:18793848	K01602	1168.67	3195.67	1803.33	71.3467	215.463	111.977	-1.48686	6.91068	13.9215	0.000190605	0.0196368
c14465_g1_i1	pper:18789951	K01602	31.3333	172	11.3333	2.52333	15.53	0.956667	-2.50835	2.18347	16.1341	5.90119e-05	0.00809121
c72484_g1_i1	pper:18783492	K01602	265.333	643	103	18.98	50.8	7.48667	-1.29096	4.35948	8.34083	0.00387638	0.169793
c66600_g1_i1	eus:EUTSA_v10019202mg	K01602	0	0	1.66667	0	0	5.69333	0	-2.82923	0	1	1
c31521_g1_i1	pper:18781978	K01609	2564.67	2929.67	3568	92.6533	109.65	130.677	-0.0420948	7.36666	0.0324023	0.857148	1
c24761_g1_i2	pper:18790559	K01610	57288	104425	99478.3	1133.08	2118.48	2005.99	-0.698744	12.1905	5.74883	0.0164996	0.395716
c45468_g4_i2	pper:18775166	K01610	114.667	177	94.6667	10.76	16.4733	9.16333	-0.368441	2.75789	0.477058	0.489758	0.859891
c22913_g1_i1	pper:18775166	K01610	233.333	287	220.667	20.7833	25.9167	20.0633	-0.102737	3.72565	0.0753954	0.783637	1
c1595_g1_i1	pper:18775166	K01610	317	341.667	274.333	56.1833	63.2533	49.9333	0.0071577	4.10852	0.000635882	0.979882	1
c36192_g1_i1	pper:18782286	K01611	9274.67	8080	9059.33	290.607	261.99	288.017	0.353418	8.91764	2.16187	0.141472	0.593708
c78173_g1_i1	pfj:MYCFIDRAFT_50261	K01611	0	0.333333	0	0	0.456667	0	-1.73128	-3.10957	1.00607	0.315847	0.643382
c38759_g1_i1	pper:18788515	K01611	1833	1884.33	2066.33	78.1267	84.55	89.3533	0.0652792	6.73992	0.0711289	0.7897	1
c60236_g1_i1	pper:18788942	K01611	3.66667	3.33333	0.666667	0.343333	0.35	0.0533333	0.115404	-1.95379	0.0101331	0.919818	1
c46652_g1_i1	pper:18788213	K01613	149.333	300.333	142.667	3.87333	8.11667	3.71667	-0.900536	3.44587	6.93165	0.00846836	0.273602
c43312_g1_i1	pper:18778030	K01613	102.667	129	137	3.12333	4.13667	4.19667	-0.257108	2.79329	0.564129	0.452601	0.819478
c69318_g1_i1	bcom:BAUCODRAFT_29552	K01621	0.666667	0	0	0.61	0	0	2.68257	-3.03077	2.05062	0.152144	0.593708
c53084_g1_i1	pper:18768059	K01623	60.3333	334	45.3333	2.13	12.83	1.65	-2.49378	3.12294	28.0467	1.18425e-07	4.76299e-05
c79692_g1_i1	mmu:11674	K01623	0	1.66667	0	0	0.46	0	-4.10732	-2.8088	3.70971	0.0540967	0.593708
c1686_g1_i1	nfu:107387972	K01623	0	1	0	0	1.86333	0	-3.42448	-2.9458	2.85988	0.0908143	0.593708
c75890_g1_i1	sko:100303507	K01623	0	1.66667	0	0	2.93	0	-4.18539	-2.80553	2.72875	0.0985565	0.593708
c47214_g1_i1	tru:101071185	K01623	0	0.666667	0.333333	0	0.523333	0.236667	-2.87403	-2.95063	2.10429	0.146886	0.593708
c23870_g1_i1	pper:18769333	K01623	22	16	24.3333	7.71	5.91333	8.98	0.572517	0.33198	1.34472	0.246203	0.643382
c78493_g1_i1	pper:18771153	K01623	20953	18611.7	25480.7	790.52	739.887	980.963	0.267333	10.2324	1.1393	0.2858	0.643382
c69317_g1_i1	pper:18769483	K01623	0	0.333333	1	0	0.1	0.313333	-1.90796	-2.88948	1.10914	0.292269	0.643382
c16190_g1_i1	pper:18772364	K01623	0	0.333333	1	0	0.0766667	0.196667	-1.90796	-2.90188	1.10914	0.292269	0.643382
c79933_g1_i1	pper:18772364	K01623	0.333333	1.33333	0	0.0766667	0.323333	0	-1.56714	-2.82793	0.811274	0.367744	0.715331
c29998_g1_i1	pper:18789666	K01623	30378.7	29187.3	44351.3	1065.64	1070.85	1577.18	0.17962	10.898	0.540668	0.462156	0.829513
c29119_g1_i1	mdm:103453936	K01623	0.666667	1.33333	1	1.03	2.23333	1.51333	-0.831334	-2.60525	0.283314	0.594537	0.96113
c65184_g1_i1	pper:18769483	K01623	0	0	0.333333	0	0	0.5	0	-3.10212	0	1	1
c72042_g1_i1	pper:18769483	K01623	0	0	0.333333	0	0	0.376667	0	-3.10798	0	1	1
c84716_g1_i1	smin:v12009288	K01624	0	1	0	0	1.00333	0	-3.42448	-2.9458	2.85988	0.0908143	0.593708
c60429_g1_i1	bcom:BAUCODRAFT_32415	K01624	0.666667	0.666667	0	0.0466667	0.0433333	0	0.293557	-2.8884	0.0241551	0.876491	1
c18630_g1_i1	pper:18774550	K01626	110	26.6667	212	15.7367	3.71	30.6367	2.41817	2.67271	21.094	4.37303e-06	0.000990455
c18630_g3_i1	pper:18774550	K01626	27.6667	16.3333	79	5.26667	3.09	15.5533	1.01092	1.206	3.88039	0.0488533	0.593708
c18630_g2_i1	pper:18774550	K01626	37	22.6667	110	10.6833	6.45	33.1	1.03507	1.64347	3.71349	0.0539744	0.593708
c82608_g1_i1	shs:STEHIDRAFT_115972	K01626	0	0.666667	0	0	0.713333	0	-2.87403	-3.02083	2.10429	0.146886	0.593708
c59487_g1_i1	pper:18766803	K01626	1157.33	1595.67	1613	32.2033	45.7733	45.9133	-0.311417	6.30589	1.40668	0.235609	0.643382
c34632_g1_i1	pper:18789124	K01626	208.667	266.333	336	9.92	13.2533	16.3333	-0.247801	3.89249	0.658847	0.416967	0.777379
c34632_g2_i1	pper:18778115	K01626	590	652.333	852.333	19.2167	22.2433	28.2067	-0.0295436	5.26814	0.0137936	0.906506	1
c18630_g4_i1	pper:18774550	K01626	22.3333	32.3333	81.3333	2.52	3.43667	9.47333	-0.0751053	1.28698	0.00795231	0.928942	1
c59534_g1_i1	pper:18789124	K01626	107	114.333	182.667	22.99	25.9933	40.77	0.00905776	2.91529	0.000801742	0.977411	1
c47951_g1_i1	pper:18778115	K01626	0	0	0	0	0	0	0	-3.18239	0	1	1
c35895_g1_i1	pper:18779548	K01627	683.333	881.667	876.333	18.7333	25.7367	24.32	-0.296748	5.50979	1.30101	0.254029	0.643382
c32398_g2_i2	pper:18769498	K01633	1202	871.333	660	50.2167	39.5833	27.7533	0.503348	5.74685	1.44949	0.22861	0.643382
c39254_g1_i2	pper:18789541	K01634	510.667	772	939.667	12.1833	18.1033	23.0233	-0.288811	5.27357	0.465021	0.495287	0.865641
c35703_g1_i1	pper:18789541	K01634	6	7.33333	15.3333	0.61	0.806667	1.63	-0.199295	-0.649309	0.0971079	0.755328	1
c84555_g1_i1	pop:POPTR_0007s02500g	K01637	0	1	0.333333	0	0.43	0.123333	-3.42448	-2.87892	2.85988	0.0908143	0.593708
c67950_g1_i1	pno:SNOG_07548	K01638	0	1.33333	0	0	2.34333	0	-3.82688	-2.87413	3.48743	0.0618364	0.593708
c46418_g1_i1	pfj:MYCFIDRAFT_54540	K01638	0	0.333333	0.666667	0	0.33	0.61	-1.90796	-2.95874	1.10914	0.292269	0.643382
c38670_g1_i1	pper:18779632	K01640	564.667	527	631.333	16.1767	15.4267	18.37	0.290364	4.97316	1.30474	0.25335	0.643382
c39203_g2_i1	pper:18770450	K01640	229.667	230.333	261.667	12.2267	12.9433	14.1567	0.0888897	3.75886	0.0922619	0.761321	1
c30301_g1_i1	pper:18770450	K01640	6	8	4	2.24667	2.9	1.56333	-0.0741552	-1.22925	0.00672115	0.934661	1
c46319_g1_i1	pper:18777865	K01641	9588	9332.33	10979.7	323.153	323.343	376.037	0.204144	9.08516	0.653641	0.418814	0.779346
c39211_g1_i2	pper:18782404	K01647	6328	9419.33	9203.67	169.91	265.973	251.533	-0.479632	8.84142	3.68849	0.0547892	0.593708
c41210_g1_i1	pper:18787309	K01647	1998.33	1708	3122.33	53.2967	45.71	84.56	0.469494	6.92466	2.1643	0.141249	0.593708
c69619_g1_i1	bcom:BAUCODRAFT_34097	K01647	0	0.666667	0	0	0.99	0	-2.71473	-3.02749	1.95363	0.162196	0.607087
c78903_g1_i1	pper:18793384	K01648	0	0.333333	0	0	0.293333	0	-2.0108	-3.09956	1.16918	0.27957	0.643382
c45751_g3_i1	pper:18789553	K01648	2645.67	2721	4529	99.8833	105.67	174.387	0.131037	7.48947	0.279899	0.596767	0.96113
c27947_g1_i1	pper:18793697	K01648	2972.67	3450.67	3370	67.6333	81.64	78.4333	-0.0927105	7.48869	0.134776	0.713531	1
c73074_g1_i1	pper:18793384	K01648	1	1.33333	1	0.0566667	0.08	0.06	-0.382194	-2.53248	0.0677453	0.794648	1
c45751_g1_i1	pper:18793384	K01648	58.6667	62	42.6667	3.00667	3.39333	2.21	0.0157405	1.69541	0.00126409	0.971638	1
c83852_g1_i1	rss:109440512	K01648	0	0	0.666667	0	0	3	0	-3.03055	0	1	1
c42813_g1_i1	pper:18772377	K01649	1144	1421.33	1533	23.8733	30.8267	32.57	-0.17312	6.22463	0.511278	0.474586	0.843381
c46881_g1_i1	apro:F751_5544	K01649	0	0	1.33333	0	0	0.606667	0	-2.89325	0	1	1
c52827_g1_i1	pper:18768072	K01652	1043	1043.33	1101.67	24.41	25.2233	26.1233	0.144626	5.8624	0.332137	0.564403	0.93567
c83137_g1_i1	pper:18776654	K01652	0	0	0	0	0	0	0	-3.18239	0	1	1
c72421_g1_i1	pper:18769654	K01653	699.333	651.333	973.667	22.27	21.69	31.7533	0.229306	5.41968	0.900855	0.342552	0.681899
c43428_g1_i1	pper:18779919	K01653	205.667	205	240.667	5.68	5.78667	6.75333	0.209615	3.57926	0.557508	0.455266	0.822306
c80250_g1_i1	pte:PTT_15621	K01655	0.666667	0	0	0.933333	0	0	2.68257	-3.03077	2.05062	0.152144	0.593708
c53552_g1_i1	pper:18785562	K01657	0	1	0.666667	0	0.2	0.14	-3.03535	-2.83739	2.54904	0.110361	0.593708
c76636_g1_i1	pper:18785562	K01657	0	0.333333	0	0	0.103333	0	-1.73128	-3.10957	1.00607	0.315847	0.643382
c32073_g1_i2	pper:18772863	K01657	146.333	139.333	302.333	2.61667	2.47333	5.47333	0.337738	3.39809	0.805836	0.369354	0.717139
c1839_g1_i1	pper:18785562	K01657	0.333333	0.333333	1	0.0466667	0.05	0.136667	0.0250649	-2.83119	0.000526778	0.981689	1
c36050_g1_i1	pper:18788993	K01658	2690.33	1542	2955	114.847	69.2267	127.88	0.93609	7.06705	13.6501	0.000220229	0.0220768
c32935_g2_i1	pper:18793800	K01661	21.6667	36.3333	16.6667	1.08667	1.96667	0.853333	-0.704098	0.627477	1.82526	0.176688	0.610957
c72723_g1_i1	pper:18773628	K01662	0	0.666667	0.666667	0	0.153333	0.136667	-2.58538	-2.90339	1.83133	0.175971	0.610957
c36426_g1_i1	pper:18773628	K01662	69	60.3333	122	1.55	1.37667	2.81333	0.383222	2.20838	0.941332	0.331936	0.666886
c59401_g1_i1	pper:18773628	K01662	1	0.333333	1	0.106667	0.0333333	0.0933333	1.50449	-2.72043	0.696711	0.403891	0.761385
c40047_g1_i1	pper:18792377	K01662	185.667	245.667	323.667	3.76333	5.04	6.65	-0.2032	3.75653	0.385821	0.534504	0.906953
c40030_g1_i1	pper:18791401	K01662	4340.33	4443	4421.67	82.0567	87.0633	85.0367	0.113053	7.92065	0.204687	0.650964	1
c45088_g1_i1	pper:18779915	K01663	172.667	248	354.333	4.51667	6.73333	9.45	-0.390185	3.81059	1.73479	0.1878	0.610957
c38105_g1_i1	pper:18777121	K01669	38.6667	50	62.3333	1.18	1.56333	1.90333	-0.197656	1.50378	0.256648	0.612433	0.973304
c42800_g1_i2	pper:18794003	K01669	27.3333	30	53.6667	0.88	0.976667	1.70667	0.038281	1.05718	0.00718644	0.932442	1
c65584_g1_i1	mmu:71934	K01672	0	0.666667	0	0	2.66	0	-2.87403	-3.02083	2.10429	0.146886	0.593708
c41076_g1_i4	pper:18772875	K01673	2.66667	0.333333	2.33333	0.266667	0.0333333	0.256667	2.81118	-2.25513	4.4784	0.0343258	0.562536
c43847_g1_i1	pper:18791063	K01673	8.33333	19.6667	10.3333	0.306667	0.753333	0.4	-1.05675	-0.307297	3.696	0.054543	0.593708
c81369_g1_i1	pper:18772875	K01673	0	0.666667	0	0	1.32	0	-2.87403	-3.02083	2.10429	0.146886	0.593708
c40379_g1_i1	pper:18793292	K01673	4897.33	6005.33	5549.67	227.103	300.283	261.817	-0.265966	8.2782	0.784084	0.375895	0.726226
c16550_g1_i2	pper:18782070	K01673	29.6667	43.3333	13.6667	1.61333	2.56333	0.73	-0.530045	0.862554	0.700843	0.4025	0.759535
c38564_g1_i1	pper:18767681	K01673	2236.33	2394.67	2580	56.15	62.9933	65.98	0.0119888	7.05292	0.00242789	0.960701	1
c74149_g1_i1	pper:18772875	K01673	0	0	0.333333	0	0	1.68667	0	-3.10212	0	1	1
c45597_g5_i1	pper:18773769	K01674	260.333	149	113.667	14.9633	9.27667	6.57333	0.879811	3.37936	3.79875	0.0512907	0.593708
c64382_g1_i1	pper:18769150	K01674	0	1.33333	0	0	6.30667	0	-3.82688	-2.87413	3.48743	0.0618364	0.593708
c68757_g1_i1	ath:AT5G04180	K01674	0	1	0	0	1.98	0	-3.42448	-2.9458	2.85988	0.0908143	0.593708
c57383_g1_i1	pper:18769448	K01674	0.666667	0	0	0.666667	0	0	2.76206	-3.02709	2.12871	0.144562	0.593708
c48501_g1_i1	pper:18769150	K01674	0.333333	1.33333	0.333333	0.05	0.206667	0.0533333	-1.61285	-2.76841	0.876411	0.349187	0.690729
c27943_g1_i2	pper:18779995	K01674	11.3333	12.6667	12.3333	0.553333	0.66	0.603333	-0.083773	-0.340118	0.0211567	0.884353	1
c60176_g1_i1	acan:ACA1_366430	K01676	0	0.666667	0.666667	0	0.35	0.306667	-2.87403	-2.88371	2.10429	0.146886	0.593708
c72465_g1_i1	pper:18768919	K01679	827.667	873	1236.67	22.2467	23.7667	33.74	0.144814	5.72303	0.290839	0.589683	0.956553
c9096_g1_i1	bcom:BAUCODRAFT_63400	K01681	0	1	0	0	0.586667	0	-3.42448	-2.9458	2.85988	0.0908143	0.593708
c50687_g1_i1	nve:NEMVE_v1g93721	K01681	0	1.66667	0	0	7.88333	0	-4.18539	-2.80553	2.72875	0.0985565	0.593708
c66670_g1_i1	ath:AT2G05710	K01681	0	0.666667	0	0	1.15	0	-2.87403	-3.02083	2.10429	0.146886	0.593708
c43576_g1_i2	pper:18770920	K01681	6782.67	9699	11275.7	105.947	152.62	179.63	-0.282892	8.94558	0.835657	0.360642	0.706548
c44379_g1_i1	pper:18781917	K01681	7419.33	8870	10059.7	114.83	138.897	157.557	-0.0289926	8.88063	0.0103806	0.918848	1
c40146_g2_i1	pper:18789488	K01687	3	0.666667	2.33333	0.26	0.0566667	0.196667	2.11413	-2.18691	3.18827	0.0741683	0.593708
c40146_g1_i1	pper:18789488	K01687	397	463.667	637	9.51333	11.53	15.5733	-0.0856587	4.77124	0.109493	0.740722	1
c53972_g1_i1	hsa:2026	K01689	0	1.33333	0	0	5.87667	0	-3.82688	-2.87413	3.48743	0.0618364	0.593708
c68595_g1_i1	hsa:2023	K01689	0	1.66667	0	0	7.88333	0	-4.18539	-2.80553	2.72875	0.0985565	0.593708
c65524_g1_i1	ehx:EMIHUDRAFT_454452	K01689	0	1.33333	0.333333	0	1.95667	0.456667	-3.86987	-2.81029	2.60011	0.106856	0.593708
c35329_g1_i1	pper:18777455	K01689	3521.67	3207.33	4892.67	100.293	94.4933	141.227	0.291639	7.72961	1.57059	0.210121	0.643382
c43443_g1_i1	pper:18769295	K01689	14110.3	13371	19244.7	413.877	405.52	573.123	0.236681	9.7365	0.95452	0.328571	0.662353
c23786_g1_i1	pper:18786228	K01689	5217.67	5219	10488	178.26	179.88	362.477	0.236831	8.54244	0.717137	0.397085	0.752745
c73810_g1_i1	ztr:MYCGRDRAFT_105188	K01689	0.666667	0.666667	0	0.69	0.743333	0	0.176675	-2.89326	0.00918219	0.923661	1
c41268_g1_i1	pper:18773583	K01689	472	548.333	663	13.1067	15.5367	18.6567	-0.0138101	4.9299	0.00281219	0.957708	1
c26582_g2_i1	cre:CHLREDRAFT_83064	K01689	0	0	0.666667	0	0	0.733333	0	-3.03055	0	1	1
c51734_g1_i1	ocu:100352426	K01689	0	0	1.33333	0	0	3.69	0	-2.89325	0	1	1
c55448_g1_i1	hsa:2023	K01689	0	0	0.333333	0	0	0.326667	0	-3.10446	0	1	1
c78912_g1_i1	mmu:433182	K01689	0	0	0.666667	0	0	0.966667	0	-3.03055	0	1	1
c29239_g1_i1	pper:18790894	K01693	578.667	511.333	727.667	28.4367	26.23	36.47	0.299142	5.0655	1.49209	0.221893	0.643382
c60333_g1_i1	ztr:MYCGRDRAFT_46922	K01693	0	0	0.666667	0	0	2.17333	0	-3.02591	0	1	1
c80805_g1_i1	pper:18782524	K01695	11.6667	36.3333	3.33333	0.686667	2.32333	0.203333	-1.64337	0.122766	6.74456	0.00940339	0.290922
c17601_g1_i1	pper:18768054	K01695	366	461.333	599	15.3067	20.5167	25.4033	-0.266226	4.72619	0.974887	0.323464	0.654568
c39257_g1_i1	pper:18780610	K01696	1845	1120.67	3319	59.2233	36.01	108.123	0.985202	6.81499	9.90941	0.00164436	0.095055
c36263_g1_i1	pper:18793880	K01698	3593.67	3772.67	4977.33	104.643	114.843	146.693	0.0388181	7.81771	0.0250216	0.874313	1
c71303_g1_i1	aalt:CC77DRAFT_955795	K01702	0	0.333333	0	0	1.11333	0	-1.90796	-3.10292	1.10914	0.292269	0.643382
c40605_g1_i1	pper:18789787	K01703	3236	3769.67	4609.67	87.3733	105.75	126.317	-0.0826719	7.72507	0.120252	0.728761	1
c51221_g1_i1	ath:AT2G43090	K01704	0	1.33333	0	0	3.65333	0	-3.82688	-2.87413	3.48743	0.0618364	0.593708
c27018_g1_i1	pper:109949257	K01704	3969.67	3064	3433.33	261.117	217.12	229.433	0.431538	7.6467	1.5816	0.20853	0.643382
c13132_g1_i1	pper:18769620	K01711	2295.67	2041.33	1488.67	66.8367	63.3633	44.39	0.25628	6.80707	0.691605	0.405619	0.763709
c35850_g1_i1	pper:18785469	K01714	882	805.667	971.667	31.7933	30.6433	35.3867	0.25065	5.64728	0.82366	0.364112	0.710852
c42626_g1_i4	pper:18788790	K01719	150	264	84	8.05667	15.2767	4.6	-0.767468	3.26437	5.31895	0.0210948	0.452746
c41997_g1_i1	pper:18789632	K01723	105.333	274.667	74.6667	3.17	8.96	2.28	-1.34974	3.15823	12.4891	0.00040934	0.0357286
c81029_g1_i1	pper:18789632	K01723	0.666667	0.333333	0	0.0966667	0.0533333	0	0.814464	-2.95714	0.196172	0.657829	1
c34977_g1_i7	pper:18778909	K01724	440.667	364.667	475.667	31.7533	28.2267	34.8467	0.332032	4.59654	1.1898	0.275369	0.643382
c35808_g1_i1	pper:18786802	K01724	1389.33	1218.67	1085	84.6	80.5133	67.2467	0.226781	6.15731	0.445394	0.504531	0.875841
c28702_g1_i1	pper:18794007	K01725	1571.67	1924.67	1896	114.353	150.977	140.633	-0.261926	6.66904	0.714443	0.397973	0.753782
c60283_g1_i1	npa:UCRNP2_7415	K01725	0	0	0	0	0	0	0	-3.18239	0	1	1
c61901_g1_i1	ani:AN7331	K01725	0	0	0	0	0	0	0	-3.18239	0	1	1
c18209_g1_i1	mdm:103403094	K01728	0	1.66667	1	0	0.323333	0.19	-3.83617	-2.65239	5.6745	0.0172132	0.406886
c5189_g1_i1	mdm:103450700	K01728	1302	780.667	625.667	31.7	20.5967	15.6	0.793121	5.72874	4.04619	0.0442712	0.593708
c46040_g6_i1	pper:18770941	K01728	0	2	0.666667	0	0.15	0.0533333	-3.91532	-2.66834	4.0012	0.0454678	0.593708
c42578_g1_i1	pper:18777768	K01728	66.6667	170.333	84.3333	2.03333	6.15333	2.66	-1.47519	2.76083	2.92136	0.0874143	0.593708
c78486_g1_i1	pper:18783901	K01728	0.666667	0	0.333333	1.13333	0	0.8	2.87894	-2.94962	2.24514	0.134035	0.593708
c42888_g4_i1	pper:18789892	K01728	53754.7	47267	40316.3	1258.07	1142.56	969.123	0.357012	11.3553	1.95408	0.162148	0.607087
c10560_g1_i1	zju:107415231	K01728	0	0.333333	0	0	0.226667	0	-1.90796	-3.10292	1.10914	0.292269	0.643382
c38377_g1_i1	pper:18787552	K01728	254.333	239.333	383.333	12.0233	11.64	18.4233	0.26345	4.0006	0.928779	0.33518	0.671394
c39040_g1_i1	pper:18786338	K01728	7.33333	11.3333	8	0.3	0.49	0.333333	-0.496814	-0.700352	0.505304	0.477179	0.846192
c40507_g1_i1	pper:18786338	K01728	6.33333	4.66667	1.66667	0.236667	0.18	0.06	0.524663	-1.50255	0.31507	0.574585	0.945413
c76296_g1_i1	pper:18783901	K01728	0.666667	0.666667	0.333333	0.27	0.25	0.136667	0.47476	-2.83071	0.050161	0.822783	1
c40606_g1_i1	pper:18774922	K01728	254	275	300.667	10.3367	11.8667	12.5967	-0.032907	3.95867	0.0134511	0.907669	1
c43305_g3_i1	pper:18783736	K01733	2099.67	2057	1917.33	20.7833	21.5767	19.26	0.124588	6.83896	0.222275	0.637312	0.993734
c70457_g1_i1	npa:UCRNP2_5834	K01735	0	0.666667	0	0	1.1	0	-2.45329	-3.04061	1.71486	0.190357	0.610957
c59400_g1_i1	pper:18771889	K01735	8095.33	8868	9560.33	283.237	327.663	339.943	-0.0446193	8.9421	0.0320026	0.858022	1
c39779_g1_i1	pper:18784593	K01736	1745.67	1787.67	1971.33	56.16	58.71	64.94	0.167043	6.64122	0.3541	0.551801	0.922918
c6082_g1_i1	pper:18774068	K01738	0.333333	4	2.33333	0.0666667	0.85	0.483333	-3.01462	-2.12577	6.37011	0.0116059	0.329845
c59549_g1_i1	pper:18793879	K01738	2699	2228.67	4013	128.497	110.41	193.25	0.425073	7.35743	3.23296	0.0721702	0.593708
c23483_g1_i1	pper:18772639	K01738	4900.33	4423	9387	199.707	184.103	386.973	0.338716	8.39186	1.81083	0.178408	0.610957
c29476_g1_i1	pper:18774068	K01738	7.66667	6.66667	7.33333	0.77	0.673333	0.74	0.378928	-0.986201	0.340503	0.559539	0.930791
c38370_g1_i2	pper:18779047	K01738	91.3333	94	113.667	3.20333	3.39	4.08333	0.121129	2.48305	0.122339	0.726512	1
c3573_g1_i1	pper:18791698	K01738	892.667	961	1312.67	33.9133	37.3733	50.5567	0.0788315	5.83388	0.09432	0.758755	1
c39959_g1_i1	pper:18770996	K01738	23.3333	26	47	1.00333	1.16667	1.99667	-0.0440338	0.878803	0.00895772	0.924597	1
c45536_g1_i1	pper:18782333	K01739	22667.7	9595	19692	481.54	202.497	423.183	1.55388	9.89313	19.5134	9.98947e-06	0.00194405
c76109_g1_i1	sind:105167647	K01739	0.333333	0	0.333333	0.203333	0	0.196667	1.96204	-3.0323	1.23218	0.266983	0.643382
c43590_g2_i1	pper:18789494	K01749	411.667	636.333	409.333	14.1533	23.1967	14.2967	-0.561391	4.76349	4.1617	0.041348	0.593708
c13141_g1_i1	pper:18771681	K01754	2624	1763.33	2262.67	67.6833	46.9133	59.1433	0.756603	6.94994	8.77223	0.00305851	0.144851
c72829_g1_i1	pper:109950441	K01754	0.666667	0.666667	0	0.49	0.526667	0	0.0560582	-2.8918	0.00117327	0.972675	1
c66842_g1_i1	pper:18771681	K01754	0	0	0.333333	0	0	0.03	0	-3.10212	0	1	1
c47065_g1_i1	rcu:8268419	K01755	0	2.33333	0	0	3.48333	0	-4.65769	-2.67654	3.18688	0.0742315	0.593708
c20252_g1_i1	pper:18790206	K01755	1167.67	1026	1132	30.5533	27.9667	29.91	0.325847	5.94505	1.99016	0.158324	0.607087
c76108_g1_i1	pper:18770765	K01756	5.66667	0.333333	6.66667	2.88667	0.19	3.69667	3.74349	-1.5405	10.6083	0.00112582	0.0729606
c10018_g1_i1	pper:18770765	K01756	0	0.666667	0.333333	0	0.22	0.103333	-2.45329	-2.97359	1.71486	0.190357	0.610957
c46087_g2_i1	pper:18770765	K01756	2.66667	8	4	0.12	0.336667	0.19	-1.21753	-1.45999	1.06777	0.30145	0.643382
c42429_g1_i2	pper:18793310	K01756	1	4	1.66667	0.0966667	0.393333	0.193333	-1.70783	-2.12106	0.945319	0.330914	0.665256
c46087_g1_i1	pper:18793310	K01756	41	53	73	1.49	1.92333	2.67667	-0.122764	1.61777	0.0846743	0.77106	1
c37944_g1_i1	pper:18771013	K01759	2258.33	3265	2754.33	85.44	129.163	105.86	-0.427475	7.24895	2.68796	0.101109	0.593708
c29021_g1_i1	pper:18792383	K01759	24.6667	18	35.3333	1.8	1.4	2.63667	0.52755	0.621228	1.16007	0.28145	0.643382
c33293_g1_i2	pper:18792383	K01759	2.33333	3.66667	5.66667	0.44	0.666667	1.09667	-0.317385	-1.67058	0.0875549	0.767309	1
c31497_g1_i1	pper:18780721	K01759	3.33333	4	3.66667	0.226667	0.286667	0.273333	-0.19358	-1.67247	0.0372468	0.846963	1
c26780_g1_i2	pper:18775335	K01759	1259	1285.67	1188.33	49.35	53.88	47.2467	0.0357976	6.1494	0.0145658	0.903938	1
c69611_g1_i1	pper:18780721	K01759	0.333333	0.333333	0	0.293333	0.28	0	0.177366	-3.03569	0.00776344	0.929789	1
c23952_g1_i1	pper:18778221	K01759	2631	2833.67	4116.33	106.567	120.183	168.253	0.00653301	7.4574	0.000723441	0.978542	1
c38604_g2_i1	pper:18769310	K01760	981.667	916.667	1456.33	32.1667	30.39	48.2933	0.33811	5.91866	1.59164	0.207091	0.643382
c72341_g1_i1	pper:18776049	K01761	14172	5499.67	10922.7	402.483	163.077	312.59	1.52214	9.17921	30.3376	3.63018e-08	1.75844e-05
c45056_g2_i1	pper:18769052	K01762	2	0.333333	2	0.0966667	0.0166667	0.103333	2.32037	-2.38686	3.20549	0.0733913	0.593708
c69700_g1_i1	pper:18775476	K01762	0.666667	0	0	1.73667	0	0	2.76206	-3.02709	2.12871	0.144562	0.593708
c28170_g1_i1	pper:18769044	K01762	47.3333	30	43.3333	9.25667	6.21667	8.60667	0.770842	1.26217	1.75974	0.184657	0.610957
c45509_g1_i1	pper:18769052	K01762	200	251.667	246.333	7.50667	9.68333	9.43333	-0.136506	3.68934	0.235718	0.627316	0.985604
c45056_g1_i1	pper:18769044	K01762	0.333333	0.333333	0.666667	0.0966667	0.106667	0.213333	0.0540787	-2.89117	0.00106238	0.973998	1
c25921_g1_i1	pper:18769098	K01765	158.667	252.333	267.333	4.26	7.06333	7.27333	-0.524696	3.63411	3.77281	0.0520919	0.593708
c61748_g1_i1	pper:18769098	K01765	0	0.666667	0	0	1.40667	0	-2.87403	-3.02083	2.10429	0.146886	0.593708
c52251_g1_i1	psq:PUNSTDRAFT_63254	K01768	0	0	0.666667	0	0	1.57	0	-3.03055	0	1	1
c70261_g1_i1	pfy:PFICI_00923	K01768	0	0	0.666667	0	0	3.23667	0	-3.03055	0	1	1
c17607_g1_i1	pper:18776842	K01770	1758.67	1990.67	1675	76.4067	93.9067	73.6267	-0.15533	6.69973	0.213475	0.644057	0.9977
c66143_g1_i1	pfj:MYCFIDRAFT_29247	K01771	0	0	1	0	0	0.536667	0	-2.96368	0	1	1
c42310_g1_i1	pper:18788392	K01772	4869.67	4134.67	5298.67	159.587	141.493	176.08	0.360256	8.03616	2.24486	0.134059	0.593708
c24391_g1_i1	pper:18775486	K01772	406.667	557	416.333	12.81	18.7033	13.1567	-0.374195	4.72687	1.25847	0.261942	0.643382
c26626_g1_i1	pper:18773729	K01778	2555.33	2318.67	2806.33	76.6133	74.6733	85.6333	0.191323	7.16911	0.442264	0.506032	0.877338
c78712_g1_i1	pper:18781855	K01783	1033.67	823.333	1392.67	47.4233	39.79	64.37	0.431965	5.90576	3.16397	0.07528	0.593708
c27587_g1_i2	pper:18775959	K01783	1768	2166.67	2499.33	81.4667	105.097	116.607	-0.187484	6.89338	0.602541	0.43761	0.801764
c9298_g1_i1	pper:18776813	K01784	707	576.667	1031.33	20.96	17.2933	31.04	0.530751	5.38615	3.77029	0.0521707	0.593708
c61295_g1_i1	ppp:PHYPADRAFT_144901	K01784	0.333333	0	0	0.29	0	0	1.96204	-3.10272	1.23218	0.266983	0.643382
c38650_g1_i1	pper:18776204	K01784	6365.33	6825.33	9474.33	229.06	258.78	345.193	-0.0135876	8.69984	0.00288788	0.957143	1
c49605_g1_i1	tbr:Tb1102	K01784	0	0	1	0	0	3.02	0	-2.96026	0	1	1
c5383_g1_i1	pper:18782314	K01785	27.6667	61.3333	42.3333	1.29	2.99667	2.01	-1.03302	1.34124	6.6114	0.0101328	0.30482
c73972_g1_i1	pper:18777531	K01785	0	1.33333	0	0	1.14	0	-3.6409	-2.88711	3.22676	0.0724437	0.593708
c79724_g1_i1	pper:18777531	K01785	0	0.333333	0.666667	0	0.11	0.21	-1.73128	-2.97205	1.00607	0.315847	0.643382
c35241_g1_i1	pper:18777569	K01792	41.3333	27	59.3333	2.01	1.33667	2.92	0.819391	1.27995	3.99881	0.0455324	0.593708
c62588_g1_i1	bcom:BAUCODRAFT_338824	K01792	0.666667	0	0	1.57	0	0	2.87894	-3.02214	2.24514	0.134035	0.593708
c40106_g1_i1	pper:18783348	K01792	667	563	564	23.1433	20.5833	19.9	0.361526	5.07464	1.98906	0.158439	0.607087
c22526_g1_i2	pper:18784256	K01792	648.333	828.333	519	18.4533	25.2667	14.7833	-0.296757	5.24589	0.9823	0.321632	0.651928
c42489_g2_i1	pper:18784674	K01792	847.667	798.333	1031.67	14.9333	14.9433	18.1833	0.16518	5.6437	0.359901	0.548561	0.919701
c3695_g1_i2	pper:18769231	K01792	805.667	927.333	1229.33	41.5167	50.8033	64.25	-0.119785	5.78312	0.221293	0.638057	0.994065
c30984_g1_i1	pper:18791758	K01792	999	1022.67	871	35.53	38.1233	31.3067	0.0766497	5.75774	0.0918293	0.761864	1
c59384_g1_i1	pxb:103932846	K01800	932.667	910.667	1512.67	41.48	42.3367	68.2167	0.155597	5.93993	0.441772	0.506268	0.877549
c79368_g1_i1	pper:18773190	K01802	141.333	99.6667	264	12.6433	9.38667	23.7467	0.624915	3.22265	3.80746	0.0510248	0.593708
c38815_g1_i1	pper:18790806	K01802	525.333	337.333	297	26.58	18.3267	15.0267	0.721953	4.50999	3.04103	0.0811844	0.593708
c109_g1_i2	ztr:MYCGRDRAFT_64952	K01802	0	0.666667	0	0	0.35	0	-2.58538	-3.03405	1.83133	0.175971	0.610957
c23083_g1_i1	ztr:MYCGRDRAFT_64952	K01802	0.333333	0	0	0.0966667	0	0	1.90865	-3.10458	1.19851	0.273619	0.643382
c30124_g1_i1	pper:18777100	K01802	58.3333	80.6667	59.6667	3.81333	5.68667	4.03	-0.406712	1.93494	0.939261	0.332468	0.667592
c25104_g1_i1	pper:18767091	K01802	35.3333	51	39.6667	1.89667	3.19	2.18	-0.628776	1.38224	0.747452	0.387284	0.740704
c66704_g1_i1	pper:18768177	K01802	3120	2611	2340	249.637	229.617	189.29	0.271396	7.3018	0.431166	0.511417	0.882652
c34503_g1_i1	pper:18779000	K01802	61.3333	65	47.3333	4.78	5.51	3.71333	-0.046202	1.79183	0.0106014	0.917992	1
c65804_g1_i1	pda:103712987	K01802	0	0	0.666667	0	0	1.57	0	-3.03055	0	1	1
c37400_g1_i1	pper:18785104	K01803	6295	5403.33	9065.67	279.173	250.52	406.987	0.350483	8.57646	2.21012	0.137108	0.593708
c23455_g1_i1	pper:18767286	K01803	2696.33	3670.67	3223	118.073	173.12	144.35	-0.407304	7.50982	1.77844	0.182341	0.610957
c31294_g1_i1	pper:18772258	K01803	408.333	529.667	720	23.2167	31.6633	41.53	-0.263582	4.92445	1.18051	0.277251	0.643382
c20353_g1_i1	pper:18788154	K01805	3269	4285	6131	92.8533	125.183	176.783	-0.226346	7.94507	0.841213	0.35905	0.704261
c40830_g1_i1	pper:109949846	K01807	9040.33	4350.67	6409	120.287	60.57	85.8233	1.20749	8.55007	19.3222	1.10415e-05	0.00211773
c42433_g1_i2	pper:18778147	K01807	27	52.3333	30.3333	0.94	1.91	1.09667	-0.841966	1.09179	3.97276	0.0462418	0.593708
c35590_g1_i1	pper:18772854	K01807	1332.33	1547.67	1048.67	44.5367	55.03	35.6733	-0.139608	6.22383	0.230108	0.631444	0.989302
c79137_g1_i1	pper:18783561	K01809	0	0.666667	0	0	1.17	0	-2.87403	-3.02083	2.10429	0.146886	0.593708
c32348_g2_i2	pper:18792047	K01809	261.667	302	160.667	8.98667	11.1033	5.64	-0.135694	3.80953	0.189715	0.663154	1
c22750_g1_i1	pper:18783561	K01809	2.66667	2.66667	1	0.17	0.17	0.0666667	0.152334	-2.13155	0.0218057	0.882605	1
c42664_g2_i2	pper:18793964	K01810	1.33333	4	5	0.0733333	0.27	0.296667	-1.62326	-1.70623	1.64035	0.200278	0.631965
c40620_g1_i1	pper:18793417	K01810	1593.33	2213	2446.33	40.4133	58.0867	63.2067	-0.328892	6.81974	1.59663	0.206382	0.643382
c42664_g4_i1	pper:18793964	K01810	0	0.333333	0.333333	0	0.0966667	0.106667	-1.73128	-3.03558	1.00607	0.315847	0.643382
c38850_g2_i2	pper:18769541	K01814	209.667	196	187.333	11.2533	11.17	10.1367	0.199651	3.48484	0.435421	0.509341	0.880552
c30411_g1_i1	pper:18786763	K01817	43	49	106.333	2.30333	2.66333	5.8	0.00954656	1.87235	0.000640921	0.979803	1
c23659_g1_i1	pper:18772960	K01823	9465	5845	7878.67	463.853	303.733	392.123	0.802099	8.78119	7.23128	0.00716443	0.248534
c11999_g1_i1	pper:18793484	K01824	747	637.667	849.667	43.6367	40.12	50.58	0.260578	5.3888	0.701102	0.402414	0.759451
c67358_g1_i1	lco:104920092	K01834	0	2.33333	0	0	3.20667	0	-4.65769	-2.67654	3.18688	0.0742315	0.593708
c43694_g3_i2	pper:18773279	K01834	305	265	358.333	7.15	6.23	8.48	0.456869	4.06711	2.10331	0.14698	0.593708
c43694_g2_i2	pper:18792334	K01834	221.333	195.667	269	8.70333	7.93667	10.9233	0.358773	3.66265	1.4835	0.223228	0.643382
c64795_g1_i1	slb:AWJ20_3815	K01834	0	0	0.666667	0	0	0.76	0	-3.03055	0	1	1
c83125_g1_i1	ptr:456908	K01835	0	0.666667	0	0	0.996667	0	-2.87403	-3.02083	2.10429	0.146886	0.593708
c30289_g1_i1	pper:18784733	K01835	841.667	956.667	1119.67	23.96	28.49	32.33	-0.0672366	5.74551	0.0820788	0.7745	1
c43184_g3_i1	pper:18788417	K01835	5265	5843.33	7341.33	133.03	148.947	189.59	0.0819033	8.36689	0.0777455	0.780376	1
c61225_g1_i1	pif:PITG_18414	K01835	0	0	1	0	0	3.41667	0	-2.96026	0	1	1
c59623_g1_i1	pper:18777806	K01836	243.667	355.667	298.333	6.81	10.48	8.48333	-0.465029	4.05752	2.60775	0.106342	0.593708
c39273_g1_i1	pper:18776608	K01845	2161	2361.33	2501	71.9033	81.9533	84.5967	0.0117552	7.02206	0.00253119	0.959875	1
c77114_g1_i1	fab:101809460	K01847	0	1.66667	0	0	5.37333	0	-4.18539	-2.80553	2.72875	0.0985565	0.593708
c57121_g1_i1	shr:100922918	K01847	0.666667	0	0	0.61	0	0	2.76206	-3.02709	2.12871	0.144562	0.593708
c32808_g1_i2	pper:18790892	K01850	1861.33	1288.67	2206.33	75.4933	54.7167	90.15	0.659197	6.62884	7.6528	0.00566842	0.214467
c23521_g1_i1	pper:18792295	K01850	20.3333	15.3333	35	2.63	2.14	4.56	0.457443	0.502647	0.765841	0.381507	0.733748
c80713_g1_i1	pper:18792295	K01850	17.6667	22.3333	33.6667	1.86	2.42	3.62667	-0.18328	0.509309	0.129246	0.719215	1
c40391_g1_i1	pper:18783912	K01850	1563	1696.33	2076	64.5367	73.0267	87.5067	0.0056439	6.61033	0.00054381	0.981395	1
c1500_g1_i1	pper:18791718	K01853	1	0	0	0.663333	0	0	3.28917	-2.95449	2.85305	0.0912005	0.593708
c45125_g1_i3	pper:18781706	K01853	31.6667	84	57.6667	1.45333	3.69667	2.74	-1.05793	1.58613	2.12186	0.14521	0.593708
c43937_g1_i3	pper:18781706	K01853	92	131.333	135.667	4.03	5.96	6.09	-0.346051	2.72829	1.18848	0.275637	0.643382
c4888_g1_i1	pper:18790596	K01853	1265	1597.67	1882	24.3467	31.56	36.71	-0.149582	6.42868	0.35871	0.549224	0.920277
c24214_g1_i1	pper:18766292	K01855	0	0.333333	0	0	0.366667	0	-2.0108	-3.09956	1.16918	0.27957	0.643382
c46327_g1_i1	pper:18766292	K01855	74.6667	114.333	135.667	4.67	7.12333	8.84667	-0.356606	2.54028	0.622869	0.429983	0.792538
c15929_g1_i1	pper:18766292	K01855	200	214.667	280.667	15.8567	17.9433	22.4867	-0.00921972	3.67956	0.000863087	0.976563	1
c1740_g1_i1	pper:18766292	K01855	0	0	0.333333	0	0	0.34	0	-3.10446	0	1	1
c66305_g1_i1	pper:18774523	K01858	5107	6961	7895.67	131.697	189.71	206.62	-0.375992	8.5175	2.00368	0.156918	0.604977
c30516_g1_i1	pper:18784995	K01859	140	224.667	182.667	8.46333	14.5633	11.2333	-0.638504	3.38118	3.67282	0.0553066	0.593708
c37395_g1_i1	pper:18786520	K01859	257.333	227	396	16.1533	15.0333	25.24	0.264316	4.01436	0.815821	0.366405	0.713759
c26435_g1_i1	pper:18784995	K01859	0	0	0	0	0	0	0	-3.18239	0	1	1
c19549_g1_i1	pper:18776471	K01866	0	2.66667	0	0	9.74	0	-4.7584	-2.62213	4.94623	0.0261476	0.499074
c36780_g1_i3	pper:18777715	K01866	844.667	1142.33	1266.67	27.3733	38.8567	41.8733	-0.339705	5.90573	1.85262	0.173479	0.610957
c38139_g1_i1	pper:18776471	K01866	3	4.33333	0.333333	0.323333	0.513333	0.0333333	-0.531339	-1.98106	0.240837	0.623603	0.982706
c39527_g1_i2	pper:18793682	K01866	192.333	200.333	271	4.91	5.36	7	0.0790937	3.62124	0.0816251	0.775107	1
c38070_g1_i1	mdm:103431315	K01867	85	132.667	139.667	2.87	4.61667	4.78667	-0.4914	2.71308	2.23411	0.134994	0.593708
c5492_g1_i1	pper:18771418	K01867	0	0.333333	1	0	0.273333	0.716667	-1.90796	-2.89851	1.10914	0.292269	0.643382
c72294_g1_i1	pper:18771418	K01867	903.667	916.333	1282.33	35.7667	37.3833	51.7967	0.146008	5.82116	0.377613	0.538883	0.911443
c53171_g1_i1	pper:18784196	K01868	158	275.667	235	3.32333	5.99333	5.04333	-0.653412	3.6115	5.31332	0.021163	0.453013
c66319_g1_i1	vcn:VOLCADRAFT_102823	K01868	0	1.33333	0	0	0.74	0	-3.82688	-2.87413	3.48743	0.0618364	0.593708
c4805_g2_i1	pper:18768877	K01868	0.666667	0	1	2.35667	0	4.58667	2.73669	-2.82651	2.44981	0.117539	0.593708
c6536_g2_i1	pper:18768877	K01868	17	10.3333	21.6667	2.42333	1.49	3.13333	0.93028	0.0175047	2.25221	0.133423	0.593708
c7939_g1_i1	pper:18768877	K01868	1.33333	0.333333	3	0.61	0.143333	1.42333	1.79502	-2.36742	1.30443	0.253406	0.643382
c4805_g1_i1	pper:18768877	K01868	8.66667	14.6667	29.6667	0.546667	0.9	1.90333	-0.42161	0.0499034	0.40916	0.522396	0.894824
c17585_g1_i1	pper:18788181	K01868	675.333	832.333	1035	14.6967	18.52	22.8867	-0.115441	5.51265	0.184207	0.667783	1
c6536_g1_i1	pper:18768877	K01868	0	0	0	0	0	0	0	-3.18239	0	1	1
c35262_g1_i2	mdm:103402441	K01869	0	2	2.33333	0	0.833333	0.996667	-3.90706	-2.42991	5.19904	0.0225994	0.466966
c42836_g1_i1	pper:18781380	K01869	210.333	352	355.667	3.7	6.25	6.33	-0.524894	4.02957	2.80828	0.0937788	0.593708
c75528_g1_i1	adu:107488232	K01869	0	1	0	0	0.28	0	-3.09397	-2.96538	2.46385	0.116493	0.593708
c79358_g1_i1	pper:18792801	K01869	0	1	0.333333	0	0.423333	0.183333	-2.91906	-2.90564	2.27683	0.13132	0.593708
c55930_g1_i1	pper:18792801	K01869	0	0.666667	0.666667	0	0.416667	0.33	-2.87403	-2.89048	2.10429	0.146886	0.593708
c21662_g1_i1	cpap:110809917	K01869	0	0.666667	0	0	0.29	0	-2.45329	-3.04061	1.71486	0.190357	0.610957
c65100_g1_i1	adu:107488232	K01869	0	0.666667	0.333333	0	0.4	0.263333	-2.45329	-2.96788	1.71486	0.190357	0.610957
c13382_g1_i1	vvi:100248927	K01869	3.66667	1.66667	5.33333	0.35	0.176667	0.526667	1.14877	-1.70382	1.47285	0.224897	0.643382
c44579_g1_i1	pper:18792801	K01869	834	1119.67	1213.67	12.4033	16.7833	18.33	-0.192249	5.82073	0.462273	0.496563	0.866836
c47430_g1_i1	mcha:111023537	K01869	0.333333	1	2	0.0766667	0.22	0.516667	-1.01648	-2.55741	0.330911	0.565123	0.93614
c44579_g2_i1	pxb:103945014	K01869	10.6667	13	12	0.836667	1.08667	0.963333	-0.213088	-0.394868	0.111885	0.738008	1
c48764_g1_i1	lang:109331555	K01869	0.333333	0.333333	0	0.27	0.26	0	0.307562	-3.03139	0.0209902	0.884806	1
c58861_g1_i1	mdm:103411087	K01869	0	0	0	0	0	0	0	-3.18239	0	1	1
c69746_g1_i1	nnu:104602749	K01869	0	0	0	0	0	0	0	-3.18239	0	1	1
c11419_g1_i1	pper:18791423	K01870	9.33333	59.6667	13.3333	1.05333	6.34333	1.57667	-2.21795	0.481504	4.22678	0.0397909	0.593708
c228_g1_i1	mmu:381314	K01870	0	1.33333	0.333333	0	2.02667	0.446667	-3.8683	-2.81364	2.64216	0.104062	0.593708
c15401_g1_i1	aqu:100631398	K01870	0	0.666667	0	0	0.356667	0	-2.87403	-3.02083	2.10429	0.146886	0.593708
c45109_g1_i1	pper:18790727	K01870	157	217.667	269	2.52333	3.51	4.37667	-0.224345	3.53014	0.474671	0.490846	0.861005
c42510_g1_i1	pper:18791423	K01870	934.333	1196.67	1543.67	16.06	20.5067	26.9267	-0.0665299	6.02881	0.0433889	0.834995	1
c82321_g1_i1	ddi:DDB_G0277823	K01872	0	1.33333	0	0	4.83667	0	-3.82688	-2.87413	3.48743	0.0618364	0.593708
c26017_g1_i1	pper:18766931	K01872	0	2.66667	0.666667	0	0.29	0.0933333	-4.10896	-2.57778	3.06887	0.0798047	0.593708
c48111_g1_i1	hsa:16	K01872	0	2	0	0	5.93	0	-4.44184	-2.73974	2.91021	0.0880206	0.593708
c6139_g1_i1	pper:18766931	K01872	37	64.6667	85	0.78	1.31667	1.79333	-0.454371	1.73726	0.741295	0.389247	0.743157
c44184_g2_i1	pper:18791811	K01872	1244.33	1696	2072.67	18.22	24.9867	30.6967	-0.219477	6.46682	0.491132	0.483423	0.852785
c77959_g1_i1	pper:18790338	K01873	0	0.333333	0	0	0.456667	0	-2.0108	-3.09956	1.16918	0.27957	0.643382
c42327_g1_i1	pper:18790338	K01873	101.333	146.667	202	26.49	37.7833	54.7433	-0.236376	2.96304	0.174653	0.676009	1
c43390_g1_i1	pper:18784863	K01873	1914	2356.67	3116.67	29.6433	36.3733	49.01	-0.0206169	7.0295	0.00400024	0.949569	1
c43580_g1_i2	pper:18782419	K01873	34	43	74.6667	0.606667	0.743333	1.35333	-0.000307622	1.47786	5.49846e-07	0.999408	1
c48115_g1_i1	pper:18790338	K01873	0	0	0.666667	0	0	1.74667	0	-3.03055	0	1	1
c73571_g1_i1	mcc:715537	K01873	0	0	0.666667	0	0	0.746667	0	-3.03055	0	1	1
c29161_g1_i3	pper:18789904	K01874	302.667	141	80	18.8433	9.53333	4.96667	1.16265	3.40249	4.56128	0.0327027	0.54892
c5778_g1_i1	pper:18767042	K01874	0.666667	4	0	0.04	0.25	0	-2.27227	-2.34563	3.89161	0.0485279	0.593708
c32676_g1_i1	egr:104456019	K01874	0	0.333333	0	0	1.52	0	-2.0108	-3.09956	1.16918	0.27957	0.643382
c28589_g1_i2	pper:18785226	K01874	506.333	662	683.667	13.28	18.0567	18.2267	-0.252262	5.07711	0.947699	0.330306	0.664537
c5850_g1_i1	pper:18789904	K01874	0.666667	3	1	0.476667	2.05	0.693333	-1.52839	-2.39474	0.884844	0.346878	0.687547
c25267_g1_i1	pper:18767042	K01874	1	1.33333	1.66667	0.136667	0.186667	0.253333	-0.211773	-2.45099	0.027809	0.867559	1
c45421_g1_i5	pper:18786630	K01874	48	49.6667	64.3333	2.54	2.80667	3.50667	0.033747	1.6517	0.00723384	0.93222	1
c45807_g1_i1	pper:18786630	K01874	1997.67	2368.33	3810	41.6333	49.7433	80.2433	-0.00492353	7.18591	0.000283439	0.986568	1
c4470_g1_i1	pper:18767042	K01874	0	0	0	0	0	0	0	-3.18239	0	1	1
c58749_g1_i1	npr:108798029	K01874	0	0	0.666667	0	0	1.35333	0	-3.03055	0	1	1
c31922_g2_i1	mdm:103450948	K01875	11.6667	7	14.3333	2.10667	1.38	2.63667	0.807485	-0.457388	1.58008	0.208749	0.643382
c5541_g1_i1	pper:18774667	K01875	7.33333	4.66667	10.6667	0.363333	0.226667	0.54	0.854263	-0.95161	1.4624	0.226549	0.643382
c38618_g1_i1	pper:18792407	K01875	291.667	350	283	7.81667	9.88333	7.71333	-0.161002	4.10915	0.361976	0.547411	0.918809
c31922_g1_i1	pper:18774667	K01875	979	1060.33	1626.33	31.98	35.4267	54.07	0.0714978	6.04247	0.0732692	0.786635	1
c72601_g1_i1	pper:18766390	K01876	0.666667	0	0.666667	0.136667	0	0.143333	2.78127	-2.89035	2.14602	0.14294	0.593708
c77785_g1_i1	pfj:MYCFIDRAFT_160086	K01876	0	0.666667	0	0	0.963333	0	-2.87403	-3.02083	2.10429	0.146886	0.593708
c29600_g1_i3	pper:18766390	K01876	171	146.333	240	4.94333	4.48333	7.02667	0.332683	3.38242	1.31544	0.251411	0.643382
c66292_g1_i1	pper:18789002	K01880	1199	1543.67	2080	27.6267	36.2233	48.38	-0.165803	6.43533	0.421165	0.516356	0.888237
c62433_g1_i1	mdm:103441520	K01881	0	1	0	0	3.13333	0	-3.42448	-2.9458	2.85988	0.0908143	0.593708
c73971_g1_i1	spo:SPBC19C7	K01881	0	0.666667	0	0	1.92333	0	-2.87403	-3.02083	2.10429	0.146886	0.593708
c31502_g1_i1	ath:AT5G52520	K01881	0	0.333333	1	0	0.0733333	0.253333	-1.73128	-2.89587	1.00607	0.315847	0.643382
c27710_g1_i1	ccaj:109804252	K01881	11.6667	17.6667	19	2.30333	3.73	3.89667	-0.493608	0.00782564	0.75484	0.384948	0.737895
c38260_g1_i1	pper:18788218	K01881	1325.67	1378	2057.67	39.06	41.3533	61.5067	0.149777	6.42406	0.346839	0.555908	0.927123
c36498_g1_i2	pper:18777350	K01881	449	551.667	621	13.71	17.3567	19.22	-0.140549	4.87718	0.292148	0.588847	0.955734
c32354_g1_i1	mdm:103449656	K01881	1	1	0.666667	0.406667	0.396667	0.276667	0.277793	-2.65271	0.0314826	0.859168	1
c24567_g1_i1	thj:104811964	K01881	0	0	0	0	0	0	0	-3.18239	0	1	1
c82599_g1_i1	ncc:104964163	K01883	0	1	0	0	4.40667	0	-3.42448	-2.9458	2.85988	0.0908143	0.593708
c40621_g1_i1	pper:18788910	K01883	327.667	437	459	9.61	13.16	13.7467	-0.237333	4.46892	0.695009	0.404466	0.762208
c38303_g2_i1	pper:18790891	K01883	735.667	819	1108	23.4167	26.4133	35.99	0.0621298	5.57747	0.0487282	0.825291	1
c71371_g1_i1	tbr:Tb9276	K01885	0	1.66667	0	0	6.04667	0	-4.18539	-2.80553	2.72875	0.0985565	0.593708
c2749_g1_i2	pper:18771958	K01885	2	5.66667	3	0.636667	1.74	1.07	-1.13679	-1.74899	0.808889	0.368449	0.716186
c46075_g1_i1	pper:18771958	K01885	759.667	937	1117.33	17.0167	21.34	25.4367	-0.0990168	5.6604	0.14111	0.70718	1
c46635_g1_i1	pper:18768048	K01885	1025.33	1127.67	1405	29.68	33.4133	41.2867	0.0556351	6.01045	0.0502025	0.822711	1
c78752_g1_i1	pper:18768048	K01885	0	0	0	0	0	0	0	-3.18239	0	1	1
c38006_g1_i1	pper:18789623	K01886	1619	2000.33	2492.67	29.7733	37.0067	46.57	-0.0622842	6.76632	0.0451677	0.831696	1
c23960_g1_i1	pper:18770304	K01887	1254	1389	1621.67	36.35	41.8033	47.8467	-0.0157374	6.28367	0.00419133	0.948381	1
c60523_g1_i1	cvr:CHLNCDRAFT_26194	K01887	0	0	1	0	0	2.84667	0	-2.96026	0	1	1
c40807_g2_i1	pper:18778793	K01889	378	459	552.333	11.31	14.1367	16.7333	-0.116362	4.65418	0.209836	0.646896	1
c46424_g1_i1	pper:18767329	K01889	858	898.333	1326	26.1333	28.2967	41.0933	0.0947465	5.80672	0.154237	0.694519	1
c48500_g1_i1	pper:18778793	K01889	0	0	0.333333	0	0	0.413333	0	-3.10446	0	1	1
c74906_g1_i1	bfu:BC1G_10189	K01890	0.666667	0	0	0.733333	0	0	2.87894	-3.02214	2.24514	0.134035	0.593708
c46050_g1_i1	pper:18777353	K01890	730.667	873.333	1373.33	19.2333	23.0267	36.4233	-0.00307093	5.71541	9.87787e-05	0.99207	1
c46710_g1_i1	pper:18767290	K01892	812.333	974.333	991.667	14.7433	18.13	18.27	-0.0792164	5.65205	0.0863763	0.768836	1
c34737_g1_i1	pper:18772454	K01892	871.667	1007	951	29.93	35.91	33.13	-0.0663912	5.69518	0.0783524	0.779543	1
c58063_g1_i1	pper:18768613	K01893	0.666667	0	0	1.59667	0	0	2.76206	-3.02709	2.12871	0.144562	0.593708
c67543_g1_i1	pper:18768613	K01893	0	0.666667	0	0	0.22	0	-2.79457	-3.02416	2.02766	0.154458	0.598331
c36064_g2_i1	pper:18777832	K01893	182.333	260.667	288.333	4.90667	7.26	7.82667	-0.364793	3.74178	1.85533	0.173164	0.610957
c38347_g1_i1	pxb:103936501	K01893	25.6667	52.3333	42.3333	2.48333	5.01333	4.2	-0.753086	1.12868	1.64958	0.199016	0.628929
c38918_g2_i1	fve:101294833	K01893	0	0.333333	0	0	0.1	0	-1.73128	-3.10957	1.00607	0.315847	0.643382
c33530_g1_i2	pper:18771790	K01893	0.333333	1	2.66667	0.0633333	0.186667	0.506667	-1.12959	-2.46346	0.510013	0.475133	0.843968
c20601_g1_i1	pper:18771790	K01893	3.66667	7.33333	4.66667	1.95333	3.80667	2.72333	-0.685176	-1.383	0.448278	0.503154	0.874166
c9561_g1_i1	hbr:110633697	K01893	4.66667	6.66667	8.66667	4.71	7.10667	10.0733	-0.372642	-1.06223	0.267985	0.604687	0.968585
c44503_g1_i4	pper:18778225	K01893	965	1183.67	1524	22.4967	28.01	36.3633	-0.100929	6.03418	0.101271	0.750309	1
c55468_g1_i1	pper:18768613	K01893	0	0	0.333333	0	0	0.933333	0	-3.10798	0	1	1
c28541_g1_i1	pper:18783739	K01895	728.333	1061.33	1095.33	7.06	10.6167	10.79	-0.39686	5.71001	2.43385	0.118741	0.593708
c68050_g1_i1	hsa:116285	K01896	0	0	0.666667	0	0	0.6	0	-3.03055	0	1	1
c35242_g1_i1	pper:18787848	K01897	1	9.33333	6.33333	0.106667	0.973333	0.75	-2.74789	-1.32069	5.37695	0.0204045	0.446486
c44910_g1_i1	pper:18787843	K01897	230.667	407.667	311	4.16333	7.46	5.74667	-0.615035	4.09285	4.22773	0.0397685	0.593676
c50153_g1_i1	spar:SPRG_00909	K01897	0	2.33333	0	0	1.69333	0	-4.65769	-2.67654	3.18688	0.0742315	0.593708
c27840_g3_i1	pper:18787848	K01897	21	39	41	4.97	9.48	10.26	-0.690995	0.950446	2.40407	0.12102	0.593708
c27840_g1_i1	pper:18787848	K01897	0	0.666667	0.333333	0	0.326667	0.126667	-2.87403	-2.95407	2.10429	0.146886	0.593708
c39468_g1_i1	pper:18782288	K01897	2883	4133.33	4866.33	65.98	97.3733	113.133	-0.359945	7.74082	1.9253	0.165273	0.610957
c45839_g6_i2	pper:18767020	K01897	121	174.333	146	8.72	13.26	10.67	-0.433229	3.04494	1.75201	0.185625	0.610957
c73171_g1_i1	pper:18787848	K01897	7.33333	19.6667	12.6667	1.32	3.46	2.42	-1.09108	-0.324545	1.63703	0.200733	0.63298
c43458_g8_i1	pper:18771966	K01897	97.3333	76	108.667	34.91	29.29	40.89	0.439375	2.43158	1.41933	0.233514	0.643382
c43458_g5_i3	pper:18771966	K01897	12.3333	27.6667	17.6667	2.14667	4.64667	3.3	-0.820965	0.126988	0.993889	0.318794	0.647738
c45839_g2_i1	pper:18767174	K01897	26.6667	47.3333	46.3333	1.00333	1.74	1.76333	-0.507702	1.12882	0.865416	0.352227	0.69507
c37983_g1_i1	pper:18788595	K01897	902.333	1276.67	1208	17.5267	24.8567	23.8467	-0.247264	5.90562	0.573346	0.448932	0.814881
c40842_g1_i1	pper:18788034	K01897	143.667	190	159	3.56	4.68667	3.95333	-0.13615	3.14721	0.135213	0.713087	1
c43458_g3_i1	pper:18771966	K01897	239.333	306	359.333	8.69333	11.17	13.2833	-0.118728	4.01205	0.121043	0.727906	1
c21862_g1_i1	pper:18787848	K01897	2.66667	2.66667	4	2.98	3.01333	5.00333	0.230998	-1.85297	0.0499147	0.823212	1
c27840_g2_i1	pper:18787848	K01897	12.6667	13.3333	14.3333	1.26333	1.39667	1.46	0.0771525	-0.214531	0.0201094	0.887232	1
c42834_g1_i1	pper:18778031	K01897	3955.33	4702.67	5740	85.3967	102.543	125.973	-0.0238175	8.00449	0.00660623	0.93522	1
c35343_g1_i1	pper:18792405	K01897	1151	1384.67	2040.67	25.91	31.1	46.53	0.00553505	6.34176	0.000319934	0.985729	1
c12510_g1_i1	pper:18767174	K01897	0	0	0.333333	0	0	0.25	0	-3.10446	0	1	1
c43458_g1_i1	pper:18771966	K01897	0	0	0.333333	0	0	0.363333	0	-3.10446	0	1	1
c43458_g7_i1	pper:18771966	K01897	0	0	0	0	0	0	0	-3.18239	0	1	1
c45334_g5_i3	pper:18777180	K01899	4158.33	3357.33	3861	148.387	125.89	139.073	0.448078	7.74739	2.6394	0.104243	0.593708
c58058_g1_i1	ngr:NAEGRDRAFT_29455	K01899	0	1	1.66667	0	0.526667	0.77	-3.48045	-2.63891	2.108	0.146531	0.593708
c78515_g1_i1	pper:18767888	K01900	2818.67	3109	3962.67	113.567	130.37	162.407	-0.00598045	7.49209	0.000584177	0.980717	1
c23971_g1_i1	pper:18792923	K01904	415	1003	409.333	11.32	29.4667	11.39	-1.25287	5.1214	16.5985	4.61875e-05	0.00672171
c53631_g1_i1	pper:18781615	K01904	135.667	67.3333	201.333	4.32333	2.09667	6.40333	1.36585	2.88555	9.28731	0.00230747	0.119819
c72453_g1_i1	pper:18770881	K01904	744.667	1390.67	691.333	20.1467	39.4467	19.2167	-0.806522	5.70983	9.0606	0.00261176	0.13071
c23971_g2_i1	mdm:103440010	K01904	1047.67	824.333	1033.67	28.48	23.5467	28.58	0.456575	5.75632	3.73117	0.053406	0.593708
c44757_g1_i1	pper:18767376	K01904	21	32	39.6667	0.596667	0.936667	1.14333	-0.444641	0.843898	0.971524	0.3243	0.655895
c67153_g1_i1	pper:18792923	K01904	1	1.66667	1.33333	1.33333	2.39	1.92	-0.557621	-2.44715	0.237967	0.625679	0.983864
c42229_g1_i1	pper:18772555	K01904	194.667	235.667	289.333	5.17333	6.38	7.82667	-0.0728238	3.70542	0.0641291	0.800085	1
c36988_g1_i1	pper:18790849	K01915	149.333	366	90.3333	10.8167	29.16	6.62333	-1.31947	3.58232	11.0118	0.000905341	0.0627798
c46696_g1_i1	pper:18776656	K01915	301.667	558.667	297.333	25.1633	49.76	25.33	-0.854265	4.43336	6.86845	0.00877309	0.279904
c15152_g1_i1	ddi:DDB_G0279591	K01915	0	3	1.33333	0	0.43	0.163333	-5.00886	-2.35986	3.95815	0.046645	0.593708
c59715_g1_i1	ddi:DDB_G0279591	K01915	0	2.66667	1.33333	0	0.556667	0.236667	-4.84246	-2.41115	3.68592	0.0548737	0.593708
c57207_g1_i1	aalt:CC77DRAFT_1021711	K01915	0	1	0	0	2.42	0	-3.42448	-2.9458	2.85988	0.0908143	0.593708
c78550_g1_i1	acan:ACA1_037020	K01915	0	1.66667	0	0	1.31333	0	-4.18539	-2.80553	2.72875	0.0985565	0.593708
c49265_g1_i1	aalt:CC77DRAFT_1021711	K01915	0	0.666667	0	0	1.57667	0	-2.87403	-3.02083	2.10429	0.146886	0.593708
c84295_g1_i1	mmu:14645	K01915	0	0.666667	0	0	1.65333	0	-2.87403	-3.02083	2.10429	0.146886	0.593708
c78655_g1_i1	pper:18776656	K01915	634	908.333	407	74.83	117.037	48.67	-0.524296	5.24284	1.99939	0.157363	0.606186
c48_g1_i1	pper:18790849	K01915	0	0.666667	0.333333	0	0.29	0.166667	-2.71473	-2.95493	1.95363	0.162196	0.607087
c37812_g1_i1	pper:18782751	K01915	16257	14188.7	18492.7	613.857	565.227	708.64	0.307777	9.84096	1.33912	0.24719	0.643382
c61880_g1_i1	pper:18789212	K01915	1.33333	1.66667	1.33333	0.153333	0.206667	0.156667	-0.278667	-2.39228	0.0348761	0.851855	1
c13734_g1_i1	pper:18789212	K01915	0	0	0.333333	0	0	0.14	0	-3.10212	0	1	1
c74375_g1_i1	aqu:105312699	K01915	0	0	1	0	0	1.7	0	-2.96026	0	1	1
c20767_g1_i2	pper:18766669	K01918	35.3333	42.6667	44.3333	1.56333	2.02	2.01	-0.197892	1.25459	0.221605	0.637819	0.994065
c21304_g1_i3	pper:18777525	K01919	779.667	826	1335	22.8267	24.44	39.4	0.134484	5.71502	0.230368	0.631251	0.989094
c43408_g1_i3	pper:18791206	K01922	27.3333	37	60.3333	1.17333	1.64333	2.63667	-0.309229	1.25336	0.526416	0.468118	0.83622
c42962_g1_i1	pper:18789294	K01923	55	52.6667	74	2.31667	2.25333	3.21333	0.25436	1.76396	0.431217	0.511392	0.88265
c37043_g1_i5	pper:18782153	K01930	82.6667	78.3333	105.333	1.95333	1.89667	2.50333	0.280211	2.30283	0.677187	0.410557	0.76947
c37043_g2_i1	pper:18782153	K01930	8.66667	7.66667	13	0.486667	0.436667	0.753333	0.376464	-0.6321	0.373044	0.54135	0.91392
c40657_g1_i1	pper:18785368	K01930	1328.33	1443.67	1418.67	27.4933	31.0067	29.76	0.0379596	6.27925	0.0254095	0.873351	1
c84778_g1_i1	pper:18785368	K01930	0	0	0	0	0	0	0	-3.18239	0	1	1
c30495_g1_i1	pper:18788778	K01933	742.333	583.667	761	23.6967	19.4567	24.72	0.479515	5.27888	3.95476	0.0467391	0.593708
c43832_g1_i8	pper:18790045	K01934	51.6667	44.3333	53.6667	1.75667	1.53333	1.84	0.445278	1.51455	1.23822	0.265814	0.643382
c679_g1_i1	pper:18767862	K01934	23	30.6667	29	0.783333	1.07333	1.01	-0.279682	0.716696	0.324818	0.568726	0.939716
[truncated: 64,364 more rows]

## Sheet: edgeR_GD_T0vsGD_T2
edgeR_GD_T0vsT2
Contig	Target_Accession	KO_ID	GD-T0_count	GD-T1_count	GD-T2_count	GD-T0_FPKM	GD-T1_FPKM	GD-T2_FPKM	logFC	logCPM	LR	PValue	FDR
c46441_g1_i1	pper:18788215	K22503	3019.33	2755	3171	88.2333	84.05	93.97	0.134279	7.37004	0.336414	0.561906	0.988682
c80636_g1_i1	tbr:Tb9276	K22503	0	1	0	0	1.1	0	0	-2.9458	0	1	1
c41238_g1_i1	pper:18793399	K22450	277.667	109	81.6667	10.3033	4.29	2.94333	2.12538	3.25885	12.0727	0.000511657	0.0577459
c30967_g1_i1	pper:18793399	K22450	37	16.6667	8.66667	2.02333	0.946667	0.473333	2.37318	0.418077	11.23	0.000804875	0.0752008
c26745_g1_i1	pper:18775586	K22450	103	116.333	121.667	3.82667	4.6	4.61	-0.0304488	2.7067	0.00670067	0.93476	1
c29564_g1_i1	pper:18769947	K22422	4	4.33333	2.66667	0.256667	0.296667	0.19	0.711448	-1.66138	0.630319	0.427238	0.835294
c48532_g1_i1	pper:18769947	K22422	0.333333	1	1	0.03	0.0866667	0.103333	-1.18856	-2.72045	0.424348	0.514775	0.939065
c45826_g1_i1	pper:18768093	K22419	186.667	263	130.667	6.64667	9.80667	4.74667	0.704742	3.44994	5.45498	0.0195126	0.467471
c33973_g1_i1	pper:18789471	K22419	53	46.6667	104.667	3.8	3.46	7.71667	-0.805449	1.92786	5.14902	0.0232595	0.50575
c68601_g1_i1	pper:18789486	K22419	0.666667	0	0	0.22	0	0	2.87894	-3.02214	2.31123	0.128443	0.673131
c9315_g1_i1	pper:18789508	K22419	1512	1701.67	1327	52.0033	62.7367	46.5567	0.399826	6.43629	1.79765	0.179997	0.677869
c24943_g1_i1	pper:18789486	K22419	5.33333	12.6667	3	0.473333	1.12667	0.27	1.00266	-1.04971	1.71108	0.190846	0.685888
c63717_g1_i1	pper:18789471	K22419	2.66667	1.33333	1.33333	1.81667	0.87	0.926667	1.29756	-2.26673	0.837312	0.360167	0.747385
c36757_g1_i3	pper:18789508	K22419	1.66667	1.33333	3.66667	0.05	0.04	0.11	-0.877674	-2.12461	0.734308	0.39149	0.788853
c73181_g1_i1	pper:18789471	K22419	88.3333	287	110	19.9833	70.6367	26.1533	-0.144797	3.23485	0.150776	0.697795	1
c51142_g1_i1	pper:18789486	K22419	0.333333	0.333333	0.666667	0.133333	0.15	0.316667	-0.705092	-2.88778	0.14082	0.707467	1
c67639_g1_i1	pper:18789471	K22419	2.33333	2.33333	2	10.89	12.26	11.7467	0.377615	-2.08698	0.121569	0.727339	1
c5848_g1_i1	pper:18789471	K22419	14.3333	35.6667	14.6667	3.79667	10.56	3.99333	0.205141	0.462052	0.0825412	0.773883	1
c60247_g1_i1	pper:18789471	K22419	141.667	422	161.333	27.4	89.9167	32.68	-0.0160306	3.83547	0.00152134	0.968887	1
c25634_g1_i1	pper:18776959	K22418	11.3333	57	2.33333	0.473333	2.54667	0.1	2.4094	0.52824	12.4765	0.000412111	0.0510799
c73155_g1_i1	pper:18793216	K22418	0.333333	0	1.33333	0.07	0	0.273333	-1.49338	-2.836	0.852166	0.35594	0.741211
c26183_g1_i1	mdm:103455008	K22418	2	2.33333	2	0.13	0.18	0.123333	0.235494	-2.12489	0.0334033	0.854982	1
c45367_g1_i2	pper:18769308	K22415	129.667	128.333	193	3.15	3.16333	4.78667	-0.372055	3.04987	1.29215	0.255653	0.686575
c73841_g1_i1	lco:104938954	K22414	0	1	0	0	2.96667	0	0	-2.9458	0	1	1
c2319_g1_i1	pper:18777317	K22399	2.33333	2	6.66667	0.3	0.256667	0.913333	-1.33204	-1.68794	2.34163	0.125958	0.673131
c13802_g1_i1	pper:18777317	K22399	1.66667	1.66667	3	0.143333	0.136667	0.26	-0.58118	-2.15992	0.328886	0.566316	0.992024
c82985_g1_i1	jre:108985419	K22395	0	0	0.333333	0	0	0.466667	-1.89671	-3.10212	1.09729	0.294863	0.686575
c50672_g1_i1	pper:18779389	K22395	3.66667	2.33333	6.66667	1.61333	1.06	3.07	-0.718338	-1.55071	0.568398	0.450896	0.865115
c13409_g1_i1	pper:18778395	K22395	0.333333	0.666667	1	0.0166667	0.0333333	0.0533333	-1.15365	-2.78084	0.456669	0.499185	0.92142
c83985_g1_i1	pper:18779389	K22395	1.33333	1	1	0.99	0.783333	0.693333	0.695022	-2.54957	0.206778	0.649304	1
c40677_g1_i1	pper:18778395	K22395	190.667	120	232	6.02	3.90333	7.44667	-0.0866264	3.32847	0.088498	0.766095	1
c45510_g1_i1	pper:18779116	K22395	206.333	116	248.667	6.75	3.79333	8.23	-0.0733795	3.38373	0.045492	0.831102	1
c23103_g1_i1	pper:18793918	K22390	5	5	1.33333	1.63	1.69667	0.48	2.00341	-1.64107	5.76966	0.0163052	0.42831
c42807_g1_i1	pper:18793918	K22390	1456.33	2026	1086.67	35.3467	52.5567	26.85	0.630991	6.44649	5.2269	0.0222402	0.49637
c34282_g1_i2	pper:18786762	K22390	0	2.33333	2	0	0.166667	0.126667	-3.96532	-2.40302	4.58227	0.0323044	0.585093
c42949_g1_i1	pper:18771595	K22390	2267.33	3051.67	3952	52.2567	71.1867	92.7533	-0.637487	7.36835	4.42362	0.0354447	0.608037
c37925_g1_i1	pper:18781224	K22390	1940	2253.67	3044.67	65.0667	77.5967	103.797	-0.467667	7.02856	3.45251	0.0631556	0.673131
c47267_g1_i1	pper:18769867	K22390	273	293	223	9.50333	10.72	7.72667	0.521813	3.88497	2.91544	0.0877357	0.673131
c53707_g1_i1	pper:18790960	K22390	0	1	0.666667	0	0.173333	0.113333	-2.56666	-2.84071	2.15799	0.14183	0.673131
c63808_g1_i1	mbr:MONBRDRAFT_26397	K22390	0	0.333333	0.666667	0	0.256667	0.46	-2.61625	-2.95545	1.85965	0.172665	0.673131
c44962_g2_i2	pper:18788670	K22390	6541	4734	10036.7	125.017	89.6233	195.353	-0.433055	8.57262	1.38821	0.238708	0.686575
c80939_g1_i1	pper:18790960	K22390	0.333333	0	0	0.0966667	0	0	1.96204	-3.10272	1.26883	0.259987	0.686575
c75351_g1_i1	pper:18767492	K22390	0.333333	0	0	0.416667	0	0	1.90865	-3.10458	1.23438	0.266558	0.686575
c401_g1_i1	pper:18768102	K22390	675.333	925.667	928.667	18.5633	26.3367	25.8967	-0.279058	5.52393	1.23395	0.26664	0.686575
c36150_g2_i1	pper:18777094	K22390	604.667	1073.67	820.667	14.48	26.92	20.15	-0.284849	5.51964	1.11585	0.290814	0.686575
c33512_g1_i1	pper:18790960	K22390	0	0.666667	0.333333	0	0.143333	0.0933333	-1.89671	-2.96788	1.09729	0.294863	0.686575
c51004_g1_i1	pper:18776284	K22390	0	0.333333	0.333333	0	0.25	0.336667	-1.89671	-3.03327	1.09729	0.294863	0.686575
c37557_g1_i1	pper:18791066	K22390	259.667	404.667	341.333	6.04333	9.73667	8.15	-0.234009	4.19647	0.695261	0.404381	0.805194
c45102_g1_i2	pper:18767162	K22390	3	3.66667	5	0.426667	0.54	0.763333	-0.550256	-1.63745	0.305393	0.580521	1
c41364_g1_i1	pper:18793018	K22390	43.3333	65	56	1.5	2.36	1.93333	-0.153086	1.64607	0.172847	0.677594	1
c22954_g1_i1	pper:18786762	K22390	3.33333	6.66667	3	0.24	0.483333	0.21	0.357708	-1.53179	0.15394	0.694798	1
c37985_g1_i2	pper:18776284	K22390	5.33333	7	7	0.25	0.353333	0.35	-0.262106	-1.09085	0.110239	0.739872	1
c45102_g2_i1	pper:18767162	K22390	39.6667	50.3333	49.6667	1.79	2.37333	2.24	-0.105965	1.41494	0.0618283	0.803629	1
c28255_g1_i1	mdm:103416490	K22390	2.33333	1	3	0.386667	0.17	0.486667	-0.13722	-2.15279	0.0213416	0.883852	1
c62229_g1_i1	pper:18790960	K22390	0.333333	0.666667	0.333333	0.143333	0.283333	0.136667	0.223396	-2.90471	0.012724	0.910188	1
c45667_g4_i1	pper:18788670	K22390	1	1	1.33333	0.21	0.22	0.273333	-0.121954	-2.54977	0.00916536	0.92373	1
c48192_g1_i1	pper:18776284	K22390	0.333333	0	0.333333	0.2	0	0.253333	0.142139	-3.02403	0.00574131	0.939601	1
c55115_g1_i1	pper:18793475	K22390	0	0	0	0	0	0	0	-3.18239	0	1	1
c74981_g1_i1	vra:106755311	K22390	0	0	0	0	0	0	0	-3.18239	0	1	1
c42842_g1_i1	pper:18778989	K22389	959	1288.67	1224	27.5933	38.7733	35.9067	-0.172379	5.99854	0.49825	0.48027	0.899656
c41028_g1_i1	pper:18774216	K22389	66.3333	109.333	87	1.93667	3.33667	2.55333	-0.178026	2.31343	0.276021	0.599321	1
c44106_g1_i3	pper:18770063	K22384	512.667	455.333	466	30.9367	29.1633	28.6633	0.34846	4.75301	1.33301	0.24827	0.686575
c11352_g1_i1	pper:18788585	K22382	740.333	618.333	1046	17.3133	14.6567	24.6933	-0.291224	5.44552	1.24054	0.265367	0.686575
c26829_g1_i1	pper:18783729	K22382	1516.67	1671.33	2015.33	22.19	24.8533	30.0633	-0.235465	6.54853	0.723157	0.39511	0.793572
c43879_g1_i3	pper:18767716	K22382	218	249.667	287.333	4.65667	5.52333	6.24667	-0.211577	3.7939	0.640617	0.423487	0.830555
c72286_g1_i1	pper:18787448	K22381	12347.7	11981.7	16751	473.353	469.427	647.28	-0.228249	9.53533	0.830631	0.36209	0.749801
c78662_g1_i1	pper:18787448	K22381	1797	4609	2884.67	62.52	152.643	104.057	-0.590254	7.24686	0.696033	0.40412	0.804834
c44658_g1_i2	pper:18774234	K22381	89.3333	128	126.333	1.78	2.57333	2.53667	-0.305987	2.62873	0.677035	0.41061	0.813521
c35174_g1_i1	pper:18774095	K22379	741.333	905.333	948.667	20.11	25.4667	26.4067	-0.188954	5.56939	0.570564	0.450035	0.863989
c17720_g1_i1	pper:18774095	K22379	0	0	0	0	0	0	0	-3.18239	0	1	1
c37318_g1_i4	pper:18772225	K22377	282.333	396.667	338.667	2.49333	3.47333	3.05	-0.0826692	4.16909	0.0504426	0.822295	1
c41486_g1_i3	pper:18780909	K22376	369	335.333	341	10.1833	9.76667	9.54667	0.319189	4.29486	1.53741	0.215004	0.686575
c55655_g1_i1	lja:Lj2g3v0635370	K22374	0.333333	2.33333	0	0.0533333	0.433333	0	1.91191	-2.63006	1.25724	0.262173	0.686575
c45093_g1_i2	pper:18792503	K22374	19	11	30.6667	1.02667	0.626667	1.7	-0.478789	0.306171	1.06904	0.301162	0.686575
c59071_g1_i1	mdm:103455662	K22374	0	0	0	0	0	0	0	-3.18239	0	1	1
c53357_g1_i1	pper:18772170	K22366	1	0	0	0.586667	0	0	3.36734	-2.95021	3.03596	0.0814382	0.673131
c52590_g1_i1	pper:18772170	K22366	0.333333	0	0	0.31	0	0	1.90865	-3.10458	1.23438	0.266558	0.686575
c37416_g1_i1	pper:18772047	K22366	1504.33	1545.33	1565.33	78.7133	86.9133	83.51	0.140546	6.44461	0.244535	0.620949	1
c6214_g1_i1	hsa:51714	K22366	0	0	0	0	0	0	0	-3.18239	0	1	1
c27343_g1_i1	pper:18792319	K22314	4.66667	1	2	0.513333	0.103333	0.213333	1.41782	-1.98358	2.23836	0.134624	0.673131
c44639_g1_i1	pper:18767070	K22314	412.667	394.333	532	28.2267	28.7167	37.2067	-0.17903	4.64258	0.384058	0.53544	0.961647
c59870_g1_i1	mmu:16976	K22290	0	1	0	0	2.96667	0	0	-2.9458	0	1	1
c56562_g1_i1	hsa:341	K22286	0.666667	0.333333	0	0.466667	0.266667	0	2.87894	-2.9471	2.31123	0.128443	0.673131
c75743_g1_i1	mgl:MGL_2008	K22285	0	0	1	0	0	1.56667	-3.12291	-2.96026	2.50353	0.113592	0.673131
c59711_g1_i1	pper:18778948	K22285	451.667	434.333	548.333	17.66	17.92	21.6933	-0.071968	4.74121	0.0814855	0.775294	1
c58298_g1_i1	hsa:114882	K22285	0	2.33333	0	0	3.48333	0	0	-2.67654	0	1	1
c45832_g3_i1	pper:18766937	K22262	1144.33	1657	1297	5.3	7.65333	6.06667	0.0408691	6.1959	0.0169079	0.896543	1
c42651_g2_i1	pper:18772752	K22218	196	253	267.667	5.67667	7.64333	7.83333	-0.246852	3.72567	0.818267	0.365687	0.754694
c39926_g1_i1	pper:18772177	K22207	1386	1365.33	2692.67	34.3767	34.4	67.7633	-0.750616	6.61293	8.06158	0.00452137	0.215607
c39337_g2_i1	pper:18775399	K22207	147	135.667	116.667	12.4133	12.0733	9.86	0.57745	2.9233	3.00033	0.0832478	0.673131
c39337_g1_i1	pper:18775399	K22207	835	763.667	648.333	48.2333	47.6233	37.9267	0.600537	5.43446	2.79991	0.0942694	0.673131
c45398_g1_i4	pper:18772177	K22207	2.33333	5.33333	6.66667	0.06	0.16	0.17	-1.30689	-1.3918	1.11337	0.29135	0.686575
c72568_g1_i1	pper:18775399	K22207	951.667	1485	1250	38.8633	61.62	52.3533	-0.253349	6.03181	0.563056	0.453032	0.867876
c43630_g1_i1	pper:18773145	K22200	15	21.3333	30	0.45	0.656667	0.9	-0.787381	0.39332	2.71942	0.0991341	0.673131
c48769_g1_i1	pte:PTT_07610	K22193	0.333333	0.666667	0	0.39	0.886667	0	2.03885	-2.94645	1.31829	0.250899	0.686575
c3523_g1_i1	pper:18786896	K22193	429.667	450.667	494.667	12.42	13.47	14.4933	0.0162452	4.66399	0.00370865	0.95144	1
c58619_g1_i1	mmu:68774	K22191	0	1.33333	0	0	6.78333	0	0	-2.87413	0	1	1
c20680_g1_i1	hsa:643680	K22190	0	0	1	0	0	0.763333	-3.12291	-2.96026	2.50353	0.113592	0.673131
c52742_g1_i1	hsa:643680	K22190	0	0	0	0	0	0	0	-3.18239	0	1	1
c79418_g1_i1	hsa:643680	K22190	0	0	0	0	0	0	0	-3.18239	0	1	1
c41313_g1_i2	pper:18785367	K22184	4.66667	16.3333	19.6667	0.323333	1.26333	1.38	-1.849	-0.209378	6.37495	0.0115742	0.364541
c47382_g1_i1	pper:18773270	K22184	0	0.333333	0.666667	0	0.256667	0.506667	-2.47901	-2.97205	1.7361	0.187634	0.677869
c52352_g1_i1	pper:18773270	K22184	0.333333	0	0	0.233333	0	0	1.90865	-3.10458	1.23438	0.266558	0.686575
c35442_g1_i1	pper:18785367	K22184	1.33333	3.66667	4	0.0766667	0.196667	0.24	-1.3822	-1.90382	1.02123	0.312228	0.686575
c84319_g1_i1	pper:18773270	K22184	0	0	0.333333	0	0	0.413333	-1.73864	-3.10798	1.00666	0.315705	0.686575
c44172_g2_i1	pper:18779531	K22184	1964	2560.67	2598.33	19.2	25.7667	25.7733	-0.221093	7.01162	0.812753	0.367308	0.75702
c3611_g1_i1	pper:18779531	K22184	8.33333	26	12	1.61333	4.76667	2.53	-0.474524	-0.176504	0.219216	0.639638	1
c25920_g2_i1	pper:18776803	K22184	771.667	914.667	933.667	20.9467	25.29	25.7733	-0.079197	5.57368	0.092657	0.760826	1
c78778_g1_i1	pper:18768859	K22184	513.667	594.333	617	11.04	13.0133	13.44	-0.0690836	4.96995	0.0726192	0.787561	1
c80964_g1_i1	cpv:cgd2_4320	K22182	0	0	0.666667	0	0	1.26333	-2.61625	-3.03055	1.85965	0.172665	0.673131
c62942_g1_i1	aaf:AURANDRAFT_77983	K22182	0	1.66667	1	0	0.803333	0.423333	-3.12644	-2.62966	1.84627	0.174218	0.673131
c59785_g1_i1	pper:18768763	K22145	732	617	681.667	31.5333	28.2733	29.87	0.329574	5.27108	1.29769	0.254636	0.686575
c39752_g1_i1	pper:18783835	K22139	196	170.333	125.667	15.66	14.8833	10.24	0.869297	3.26382	4.80372	0.0283984	0.550884
c66810_g1_i1	pper:18780841	K22139	138	77	109.667	11.84	6.95667	9.66333	0.53763	2.63479	2.76064	0.0966095	0.673131
c70966_g1_i1	tbr:Tb9277	K22139	0	2	0.333333	0	0.903333	0.13	-1.83542	-2.68123	0.916529	0.338388	0.717493
c63455_g1_i1	pper:18780841	K22139	1.66667	2	1.33333	4.69333	6.19667	4.36	0.58698	-2.31885	0.199056	0.655484	1
c36700_g1_i1	pper:18779302	K22139	421.667	404.667	501	22.8833	23.46	27.2767	-0.00979161	4.64293	0.00108005	0.973783	1
c43183_g2_i1	pper:18776949	K22138	0.666667	0.333333	1.66667	0.19	0.103333	0.506667	-1.03446	-2.6508	0.635667	0.425284	0.832775
c42343_g1_i2	pper:18789393	K22138	696.333	679.667	751	41.2933	44.2233	45.0967	0.118542	5.3538	0.095503	0.757294	1
c40434_g1_i1	pper:18775685	K22133	77901.7	63171.3	107914	2114.18	1784.17	2980.83	-0.281468	12.1559	1.35214	0.244904	0.686575
c22786_g1_i1	pper:18784322	K22132	91.3333	110.333	160	3.27667	4.00667	5.85	-0.632084	2.71593	3.19665	0.0737892	0.673131
c45950_g1_i3	pper:18766419	K22128	185	380	272	1.31667	2.67667	1.98	-0.394254	3.87457	0.972367	0.324091	0.698453
c68730_g1_i1	hsa:9780	K22128	0	1.33333	0	0	1.33667	0	0	-2.87413	0	1	1
c39201_g2_i2	pper:18791637	K22077	406	442.667	737	14.3833	16.43	26.1867	-0.639905	4.8528	6.57797	0.0103249	0.343776
c30386_g1_i1	pper:18788078	K22074	3097.33	3849	2758.67	207.083	278.033	187.177	0.385698	7.53547	1.55682	0.212132	0.686575
c39194_g1_i1	pper:18781139	K22074	1076.67	937.667	1269.33	29.0067	26.11	34.6933	-0.0445723	5.9088	0.0315716	0.858971	1
c24457_g1_i1	pper:18777127	K22073	152	145.667	139	6.29333	6.45333	5.85	0.322101	3.05393	1.02138	0.312193	0.686575
c30445_g1_i1	pper:18777787	K22072	431.333	361.667	406	33.23	30.0567	31.6567	0.310265	4.50249	1.02001	0.312517	0.686575
c2167_g1_i1	pper:18767265	K22071	5495.33	2979	2522.33	328.847	192.953	152.617	1.39744	7.76475	9.65285	0.00189058	0.125967
c7989_g1_i1	pper:18770118	K22071	0.333333	2.66667	2	0.92	8.11333	6.54333	-2.03644	-2.32163	2.56615	0.109173	0.673131
c14845_g1_i1	pper:18784227	K22071	2.66667	4.33333	8.66667	0.356667	0.57	1.13	-1.42761	-1.36853	2.09749	0.147541	0.673131
c53583_g1_i1	pper:18784227	K22071	3	7.33333	7.33333	0.763333	1.97333	1.88333	-1.00408	-1.18741	1.60305	0.205472	0.686575
c24474_g1_i1	pper:18770118	K22071	0.333333	1	2	0.05	0.136667	0.296667	-2.03925	-2.54765	1.49742	0.221068	0.686575
c42703_g1_i1	pper:18770118	K22071	182	176	201	9.48333	9.53333	10.6933	0.0372159	3.37276	0.0174916	0.894782	1
c60214_g1_i1	pper:18783439	K22069	207.333	161.333	211	25.1733	21.3867	26.1	0.205757	3.47128	0.309642	0.5779	1
c36965_g1_i1	dzi:111289528	K22069	1.33333	5	2.66667	0.213333	0.936667	0.443333	-0.756212	-1.80557	0.284308	0.593892	1
c19984_g1_i1	pper:18777372	K22068	8102.33	7769	5404	600.553	626.813	411.79	0.791164	8.67774	4.36495	0.0366856	0.614805
c54243_g1_i1	mmu:66383	K22068	0	0	0.666667	0	0	0.713333	-2.61625	-3.03055	1.85965	0.172665	0.673131
c54018_g1_i1	zne:110841506	K22068	0	0.666667	0	0	2.94	0	0	-3.02083	0	1	1
c61421_g1_i1	pper:18776379	K22066	0.333333	0.333333	0	0.03	0.03	0	1.96204	-3.03386	1.26883	0.259987	0.686575
c9241_g1_i1	pper:18776379	K22066	33.6667	62	32	1.93	3.86	1.85333	0.28282	1.34748	0.35174	0.55313	0.979822
c7973_g1_i1	pper:18772677	K22066	519	583	558.667	20.0633	23.2033	22.0867	0.0772236	4.92269	0.0921958	0.761404	1
c35465_g1_i1	pper:18772750	K22063	1608.33	1725.33	1634.67	102.357	118.877	105.137	0.210126	6.5687	0.400217	0.526977	0.952896
c34867_g1_i1	pper:18769111	K22063	700.333	756	818	43.8433	50.9033	51.8033	-0.0211651	5.41089	0.00504992	0.943348	1
c76119_g1_i1	pper:18788199	K22048	0	1.33333	0.666667	0	0.193333	0.0866667	-2.48187	-2.77488	1.76275	0.184282	0.677869
c55173_g1_i1	pper:18788199	K22048	0.333333	0.333333	0	0.916667	0.89	0	1.90865	-3.03569	1.23438	0.266558	0.686575
c71421_g1_i1	pper:18788199	K22048	0.333333	0.333333	0	1.50333	1.47	0	1.90865	-3.03569	1.23438	0.266558	0.686575
c25446_g1_i1	pper:18789949	K22048	11.6667	9.33333	9	0.51	0.416667	0.393333	0.559297	-0.610041	0.899285	0.342973	0.723724
c47128_g1_i1	pper:18767153	K22048	110.333	62.6667	102.333	1.86333	1.04333	1.76	0.300498	2.34864	0.506728	0.476559	0.895295
c31361_g1_i2	pper:18769794	K22048	10	16.6667	13.3333	0.29	0.49	0.39	-0.193162	-0.260301	0.131329	0.717058	1
c275_g1_i1	pper:18789949	K22048	0.333333	3	0.333333	0.03	0.25	0.0266667	0.329338	-2.53473	0.0225095	0.88074	1
c77555_g1_i1	pper:18769794	K22048	0.333333	0.333333	0.333333	0.43	0.43	0.43	0.223396	-2.96693	0.012724	0.910188	1
c42137_g2_i1	pper:18791839	K22047	127.667	206.333	245	2.87667	4.78333	5.61	-0.75332	3.40495	6.54444	0.0105212	0.346507
c42137_g1_i1	pper:18774319	K22047	628.333	630.333	910	11.2533	11.5567	16.4833	-0.329947	5.30608	1.45916	0.227064	0.686575
c35658_g1_i1	pper:18784587	K22047	525.333	473.333	739	13.65	12.5867	19.43	-0.286813	4.98368	1.37318	0.241266	0.686575
c58963_g1_i1	tca:100141896	K22037	0	0	0.333333	0	0	0.763333	-1.89671	-3.10212	1.09729	0.294863	0.686575
c64635_g1_i1	sbq:104652997	K22029	0	0	0.666667	0	0	0.883333	-2.61625	-3.03055	1.85965	0.172665	0.673131
c33027_g1_i1	pper:18778046	K22013	42937	40215	26391.3	1726.87	1732.88	1075.02	0.92806	11.0385	9.58565	0.00196104	0.128149
c55980_g1_i1	pper:18768837	K22013	0	0.666667	0	0	0.573333	0	0	-3.04061	0	1	1
c43096_g1_i1	pper:18787311	K21995	3	1.66667	1.66667	0.13	0.07	0.0733333	0.984562	-2.14358	1.06513	0.302049	0.686575
c44267_g1_i1	pper:18787311	K21995	11.3333	11.3333	12.3333	0.396667	0.46	0.443333	0.071725	-0.364651	0.0101107	0.919906	1
c38212_g1_i2	pper:18786754	K21994	2.33333	0.333333	6	0.236667	0.03	0.583333	-1.08822	-1.91227	1.47681	0.224275	0.686575
c5965_g1_i1	pper:18787414	K21994	2	0	1	0.183333	0	0.0866667	1.24625	-2.58196	0.608973	0.435175	0.844887
c30269_g1_i2	pper:18777298	K21989	78.3333	67.6667	166.667	3.48333	3.06667	7.58	-0.918412	2.52713	5.84209	0.0156472	0.419547
c40266_g1_i1	pper:18780847	K21989	498	600.667	802	8.57667	10.5167	13.9667	-0.486855	5.09566	3.55397	0.0594031	0.673131
c66466_g1_i1	pper:18779227	K21989	743	1455	622	15.7533	32.4633	13.47	0.441599	5.71543	3.09988	0.0782983	0.673131
c45637_g2_i1	pper:18784426	K21989	636	832.333	994.667	13.9767	18.6333	22.26	-0.443762	5.47156	2.90044	0.0885554	0.673131
c20192_g1_i2	pper:18789966	K21989	361	639.667	576	6.98667	12.5267	11.3733	-0.515295	4.81305	2.59405	0.107266	0.673131
c52143_g1_i1	pper:18782015	K21989	0.666667	0.333333	0	0.143333	0.07	0	2.76206	-2.9618	2.1921	0.13872	0.673131
c51103_g1_i1	pper:18768075	K21989	0.333333	0.333333	0	0.0833333	0.08	0	1.90865	-3.03569	1.23438	0.266558	0.686575
c70597_g1_i1	pper:18782015	K21989	0.333333	0.333333	0	0.843333	0.816667	0	1.90865	-3.03569	1.23438	0.266558	0.686575
c45646_g1_i3	pper:18777298	K21989	20.3333	31	41	0.743333	1.06333	1.55	-0.885863	0.758995	1.1413	0.285378	0.686575
c21253_g1_i2	pper:18782015	K21989	0	0	0.333333	0	0	0.16	-1.89671	-3.10212	1.09729	0.294863	0.686575
c28558_g1_i3	pper:18786421	K21989	0.666667	1	2	0.0366667	0.0533333	0.11	-1.2418	-2.50227	0.857114	0.354548	0.739239
c20561_g1_i1	pper:18786421	K21989	3	4	5.66667	0.153333	0.196667	0.293333	-0.682514	-1.57347	0.654108	0.418648	0.824597
c55836_g1_i1	pper:18782015	K21989	2	3.33333	3.66667	0.166667	0.29	0.336667	-0.706222	-1.8604	0.56315	0.452994	0.867876
c81003_g1_i1	pper:18768075	K21989	0.333333	0	1.33333	0.0466667	0	0.193333	-1.60877	-2.82933	0.535437	0.46433	0.880974
c6166_g1_i1	pper:18782015	K21989	7.66667	3.33333	6.66667	1.18	0.49	1.06667	0.3932	-1.19597	0.231337	0.630534	1
c32124_g2_i1	pper:18793469	K21989	957.667	1104.67	1181.67	18.4733	21.9833	23.2967	-0.1083	5.89686	0.198842	0.655657	1
c76586_g1_i1	pper:18768075	K21989	0.333333	0	0.666667	0.38	0	0.796667	-0.577409	-2.95609	0.0987198	0.753371	1
c20889_g1_i1	pper:18768075	K21989	2.33333	4	3	0.146667	0.253333	0.193333	-0.159118	-1.84146	0.0244514	0.875742	1
c66597_g1_i1	pper:18782015	K21989	0	0	0	0	0	0	0	-3.18239	0	1	1
c29893_g1_i1	pper:18784378	K21971	1	1	0	0.253333	0.26	0	3.34918	-2.76002	3.54522	0.0597173	0.673131
c43709_g1_i5	pper:18784378	K21971	229	236	325.333	4.95333	5.19667	7.11667	-0.313965	3.8389	1.16354	0.280732	0.686575
c75584_g1_i1	pper:18784378	K21971	0	0	0.333333	0	0	0.206667	-1.89671	-3.10212	1.09729	0.294863	0.686575
c76718_g1_i1	mmu:80752	K21958	0	0	1	0	0	1.81333	-3.12291	-2.96026	2.50353	0.113592	0.673131
c83422_g1_i1	rno:304334	K21958	0	1	0	0	1.29	0	0	-2.9458	0	1	1
c37428_g1_i1	pper:18771201	K21919	429.333	567.333	486.333	19.57	27.2933	22.27	0.0327987	4.78103	0.0165818	0.897539	1
c42820_g1_i1	pxb:103963864	K21915	648.667	732	454	22.1233	26.3733	15.8733	0.690192	5.10475	6.22747	0.0125783	0.378755
c79597_g1_i1	pper:18766910	K21894	1.66667	1	0.333333	0.193333	0.116667	0.04	2.13651	-2.59148	2.30249	0.129167	0.673131
c46938_g1_i1	pret:103468157	K21892	0	5	2.66667	0	0.63	0.283333	-4.43563	-1.93675	3.61672	0.0572016	0.673131
c10294_g1_i1	pper:18771718	K21891	2579	1582.67	1044.67	125.61	82.69	51.7267	1.5726	6.69435	12.2404	0.00046766	0.0552221
c66064_g1_i1	ztr:MYCGRDRAFT_102019	K21890	0.333333	0	0	0.8	0	0	1.90865	-3.10458	1.23438	0.266558	0.686575
c40692_g3_i1	pper:18776564	K21889	2.33333	1.66667	1.33333	0.263333	0.22	0.146667	0.970541	-2.25378	0.550953	0.457929	0.873603
c32098_g1_i1	pper:18776564	K21889	3300.33	3378.33	3562.33	159.927	173.88	175.283	0.103047	7.58099	0.163305	0.686131	1
c32413_g1_i1	pper:18784488	K21888	747.333	869.667	883	27.3567	33.87	32.7867	-0.0387931	5.54776	0.0199065	0.887799	1
c7558_g1_i1	pper:18787430	K21888	529.333	818.333	601	29.8733	49.6267	34.5533	0.0204957	5.20897	0.00431909	0.947601	1
c66666_g1_i1	pper:18789204	K21867	106.667	397.333	66	1.8	6.98333	1.13667	0.865085	3.3883	7.66195	0.00563976	0.248022
c73554_g1_i1	pper:18792041	K21867	1.33333	0	0	0.783333	0	0	3.6108	-2.88945	3.45994	0.0628726	0.673131
c78147_g1_i1	pper:18783097	K21867	0	1.33333	1.33333	0	0.383333	0.466667	-3.56105	-2.66789	2.96054	0.0853197	0.673131
c63631_g1_i1	apro:F751_1676	K21867	0	0	1.66667	0	0	3.55	-3.79665	-2.82923	2.54287	0.110793	0.673131
c62389_g1_i1	pper:18769426	K21867	0.666667	0.333333	0	0.216667	0.1	0	2.78127	-2.96117	2.20979	0.137137	0.673131
c45368_g1_i1	mdm:103431252	K21867	365.333	363.333	580	9.21	9.20667	14.84	-0.478578	4.54472	2.19329	0.138613	0.673131
c15758_g1_i1	pper:18769426	K21867	1.33333	4.33333	4	0.0966667	0.31	0.283333	-1.26592	-1.82326	1.90856	0.167123	0.673131
c45992_g1_i1	pper:18792041	K21867	57	66	86.3333	1.9	2.27667	2.92667	-0.391555	1.97376	1.23105	0.267203	0.686575
c43891_g1_i2	pper:18778980	K21867	3.33333	3.66667	2	0.176667	0.213333	0.103333	0.913403	-1.84966	1.06473	0.30214	0.686575
c42831_g2_i2	pper:18792041	K21867	25.3333	14	22.3333	0.86	0.473333	0.78	0.344955	0.311695	0.491047	0.483461	0.903529
c43891_g2_i2	pper:18778980	K21867	6.66667	7.33333	7	0.163333	0.18	0.166667	0.165901	-1.05339	0.0512351	0.820928	1
c38297_g1_i2	pper:18783097	K21867	9	18.6667	10	0.246667	0.513333	0.26	0.126679	-0.353248	0.0370095	0.847446	1
c76818_g1_i1	pper:18769426	K21867	0	0.333333	0	0	0.796667	0	0	-3.10957	0	1	1
c46114_g1_i6	pper:18788404	K21866	31.6667	50	49.3333	0.596667	0.936667	0.946667	-0.462153	1.27961	0.953487	0.328833	0.705325
c3444_g1_i1	pper:18788202	K21866	4.33333	2	2.66667	0.286667	0.146667	0.176667	0.943402	-1.82476	0.889023	0.345742	0.727606
c40708_g1_i1	pper:18788404	K21866	3.66667	3.33333	3	0.28	0.28	0.22	0.556965	-1.75243	0.392829	0.530816	0.956676
c70782_g1_i1	cpap:110809921	K21866	0.333333	0	0.666667	0.226667	0	0.58	-0.678934	-2.9515	0.13113	0.717263	1
c20581_g1_i3	pper:18788202	K21866	528	649.333	618.667	9.07333	11.3067	10.81	-0.0377271	5.01276	0.0182805	0.89245	1
c44783_g1_i1	pper:18780441	K21852	203.333	368	296.667	1.96	3.57667	2.91667	-0.377922	3.95014	1.33921	0.247173	0.686575
c47233_g1_i1	fve:101307146	K21852	0.333333	0.333333	0.333333	0.726667	0.886667	0.763333	0.300205	-2.95801	0.0213673	0.883783	1
c73550_g1_i1	pxb:103927993	K21848	83	79	33.3333	7.04	7.39333	2.92667	1.5261	1.98061	7.55008	0.00600075	0.255762
c9504_g2_i1	pper:18787986	K21844	832	1009.33	606	30.9367	40.18	23.0933	0.639636	5.53747	4.90896	0.0267177	0.535799
c19996_g1_i2	pper:18790117	K21843	410.333	508.333	780	8.6	10.66	16.6133	-0.750505	4.90969	4.87722	0.0272133	0.541287
c63348_g1_i1	pper:18782065	K21843	0	1.66667	1	0	0.573333	0.366667	-3.26109	-2.63237	2.3715	0.123569	0.673131
c40211_g1_i1	pper:18766986	K21843	110.333	144	155.333	2.38333	3.15	3.44667	-0.319558	2.90334	0.912369	0.339487	0.71879
c24487_g1_i1	pper:18782065	K21843	5.66667	8	9.66667	0.166667	0.25	0.296667	-0.591527	-0.886133	0.888343	0.345927	0.727804
c82721_g1_i1	ath:AT4G28600	K21843	0	1	0	0	0.99	0	0	-2.9458	0	1	1
c53338_g1_i1	pper:18769465	K21842	71.6667	101.333	98	1.09333	1.53667	1.51	-0.260775	2.27952	0.361913	0.547446	0.973305
c78502_g1_i1	pper:18787629	K21842	0.666667	0	0.333333	0.266667	0	0.126667	1.02342	-2.96027	0.303806	0.581506	1
c45677_g1_i3	pper:18772280	K21842	294	362.667	370.333	4.84667	6.09667	6.23667	-0.144114	4.23367	0.286086	0.59274	1
c39048_g1_i1	pper:18792963	K21842	863.667	1041.33	1034	14.01	16.8467	17.1633	-0.0775863	5.71656	0.0581725	0.809408	1
c43711_g1_i4	pper:18788848	K21813	127	198.667	148	3.52	5.76667	4.15333	-0.0305555	3.13383	0.00861592	0.926045	1
c45041_g1_i1	pper:18781493	K21806	2087.67	1034.33	870.333	160.917	86.1033	68.14	1.53827	6.31342	11.1512	0.000839766	0.0774496
c36955_g1_i3	pper:18772147	K21806	114	156	182.667	5.25667	7.42	8.53	-0.469477	3.0566	2.22975	0.135376	0.673131
c79968_g1_i1	pper:109950173	K21805	3	1.33333	1.66667	0.39	0.176667	0.233333	0.989423	-2.17577	0.588686	0.442928	0.855086
c35573_g1_i1	pper:18776115	K21804	46.6667	72.6667	29.3333	1.66	2.74667	1.06333	0.902397	1.57143	3.62385	0.0569569	0.673131
c23969_g1_i1	pper:18776115	K21804	1.33333	2	2	0.506667	0.796667	0.816667	-0.408594	-2.27099	0.121613	0.727292	1
c9476_g1_i1	pper:18771820	K21797	1080.67	1220.33	1172.67	26.3133	30.44	29.0133	0.0842985	5.98578	0.117713	0.731529	1
c29586_g1_i1	pper:18773083	K21797	555.667	581.333	643.667	15.0967	16.1033	17.5333	0.0156537	5.01292	0.0036186	0.952032	1
c64905_g1_i1	pper:18767010	K21777	0.666667	0	0	3.38	0	0	2.68257	-3.03077	2.11215	0.146134	0.673131
c26477_g1_i1	pper:18773524	K21777	8	6	9.66667	0.293333	0.233333	0.356667	-0.0505905	-0.855421	0.00675951	0.934475	1
c43333_g1_i1	pper:18793994	K21776	31.6667	38	57.6667	0.783333	0.973333	1.45667	-0.671482	1.27754	2.68169	0.101508	0.673131
c14492_g1_i1	pper:18793589	K21776	0	0	1	0	0	0.566667	-3.06876	-2.96368	2.4414	0.11817	0.673131
c14492_g2_i1	pper:18793589	K21776	0	0	0.666667	0	0	0.266667	-2.59925	-3.03171	1.8419	0.174729	0.673131
c5288_g1_i1	pper:18782504	K21776	0.333333	1.33333	2	0.0333333	0.126667	0.203333	-2.0876	-2.51072	1.61231	0.204168	0.686575
c56856_g1_i1	pper:18793589	K21776	0.333333	0.333333	0	0.67	0.703333	0	1.90865	-3.02581	1.23438	0.266558	0.686575
c83614_g1_i1	pper:18772422	K21776	0.333333	0	0	1.25667	0	0	1.90865	-3.10458	1.23438	0.266558	0.686575
c39001_g1_i2	pper:18793589	K21776	5	3.33333	9	0.253333	0.163333	0.463333	-0.674819	-1.25627	0.580867	0.445973	0.858818
c31093_g1_i2	pper:18772422	K21776	8	4	6.66667	0.393333	0.203333	0.313333	0.510221	-1.14021	0.489737	0.484045	0.904213
c32125_g1_i3	pper:18782504	K21776	2	2.33333	3	0.12	0.136667	0.173333	-0.340568	-2.04401	0.148529	0.699945	1
c74240_g1_i1	pper:18782504	K21776	0.333333	0	0.333333	0.703333	0	0.686667	0.170009	-3.03413	0.00796986	0.928864	1
c56319_g1_i1	pper:18772422	K21776	0.666667	1	0.666667	0.1	0.14	0.103333	0.0836459	-2.72448	0.0025719	0.959554	1
c70901_g1_i1	pper:18793589	K21776	0.333333	0.333333	0.333333	0.23	0.216667	0.29	0.0119437	-2.96304	0.000354282	0.984983	1
c67553_g1_i1	pper:18782504	K21776	0	0.333333	0	0	0.4	0	0	-3.10957	0	1	1
c73561_g1_i1	pper:18788745	K21768	0.333333	0	0	0.7	0	0	1.96204	-3.10272	1.26883	0.259987	0.686575
c13180_g1_i2	pper:18788745	K21768	285.667	413.667	373.333	5.83333	8.74667	7.70667	-0.156444	4.30474	0.342254	0.558531	0.985673
c45609_g1_i1	pper:18786158	K21767	99	207	188.333	1.37	2.87667	2.64	-0.736416	3.13674	4.50156	0.033864	0.598317
c41892_g1_i1	pper:18772896	K21766	219.333	222.333	194	6.60333	7.06667	5.93	0.38123	3.58383	1.82801	0.176363	0.676321
c83702_g1_i1	mmu:26390	K21763	0	0.666667	0	0	0.86	0	0	-3.02083	0	1	1
c30052_g1_i1	pper:18786464	K21752	811.667	932.333	1035.33	23.75	28.54	30.7367	-0.145311	5.68345	0.392084	0.531206	0.956904
c72282_g1_i1	pper:18777223	K21751	2874	2832	3611.33	135.58	139.137	171.79	-0.117454	7.41581	0.256234	0.612719	1
c42413_g1_i1	pper:18789224	K21737	383	457	319.667	10.3	12.9033	8.70667	0.469788	4.4378	3.23868	0.0719184	0.673131
c31338_g1_i2	pper:18784711	K21734	789.333	547.333	686	24.4	18.0067	21.5333	0.416747	5.2528	2.51806	0.112549	0.673131
c69735_g1_i1	ag:AAD45877	K21732	0	0.666667	0	0	1.32	0	0	-3.02083	0	1	1
c29203_g1_i1	ag:BAB12024	K21682	0	3	3	0	0.233333	0.193333	-4.59842	-2.14659	3.64777	0.0561445	0.673131
c58265_g1_i1	ag:BAB12024	K21682	0	0	0.666667	0	0	2.89333	-2.61625	-3.03055	1.85965	0.172665	0.673131
c66049_g1_i1	ag:BAB12024	K21682	0	0	0.666667	0	0	1.04333	-2.61625	-3.03055	1.85965	0.172665	0.673131
c62363_g1_i1	ag:BAB12024	K21682	0.333333	0	0	0.206667	0	0	1.96204	-3.10272	1.26883	0.259987	0.686575
c39828_g1_i2	pper:18794040	K21626	258	240.667	403.333	8.71333	8.22333	13.8467	-0.440231	4.03089	2.30943	0.128591	0.673131
c10043_g1_i1	lco:104938989	K21625	0	0	0.666667	0	0	2.27667	-2.61625	-3.03055	1.85965	0.172665	0.673131
c63518_g1_i1	fgr:FGSG_13110	K21618	0	0.666667	0	0	1.87333	0	0	-3.02083	0	1	1
c60761_g1_i1	pper:18782973	K21604	0.333333	5	2.66667	0.866667	13.7067	8.21	-2.5193	-1.97265	3.66362	0.0556125	0.673131
c72749_g1_i1	pper:18782973	K21604	25.3333	28.6667	42.3333	7.40667	8.76	13.08	-0.612659	0.89886	1.42971	0.231812	0.686575
c67245_g1_i1	pper:18782973	K21604	5.66667	10.6667	11.6667	1.95667	3.71333	4.23667	-0.85316	-0.72362	1.00316	0.316548	0.687821
c66899_g1_i1	pper:18782973	K21604	242.667	249.333	344.667	15.7233	17.5033	22.79	-0.3036	3.98088	0.932955	0.334096	0.712125
c22968_g1_i1	pper:18789041	K21604	2461.33	2360.33	2899	77.9567	78.9067	93.7167	-0.0360752	7.17286	0.0212449	0.884114	1
c40558_g1_i1	pper:18792253	K21596	282.333	366.667	492	4.43333	5.87333	7.77333	-0.591124	4.3659	4.40717	0.0357881	0.610598
c41332_g1_i1	pper:18791273	K21596	662.333	1045.33	1164	11.2367	17.7333	20.0933	-0.649615	5.65582	3.69199	0.0546744	0.673131
c27741_g1_i1	pper:18767629	K21596	996.333	1408.33	1605.67	14.9567	21.31	24.37	-0.495178	6.15387	3.01926	0.0822811	0.673131
c44515_g1_i1	pper:18790164	K21596	297.667	433.333	457.667	4.67	6.81667	7.23333	-0.423216	4.39811	1.80201	0.17947	0.677869
c28744_g1_i1	pper:18773983	K21596	436.667	684.333	672	6.35333	9.94	9.90333	-0.43825	4.97885	1.6611	0.197454	0.686575
c42359_g1_i2	pper:18784048	K21594	67.6667	94.6667	155	1.43	1.97333	3.35333	-1.02572	2.5117	5.93518	0.0148416	0.409359
c53001_g1_i1	pper:18769486	K21594	191	262.333	243.333	4.51667	6.41	5.87667	-0.174335	3.67158	0.362217	0.547277	0.97315
c40978_g1_i3	pper:18770665	K21552	0.666667	1.33333	1.33333	0.0333333	0.0733333	0.0633333	-0.70675	-2.53686	0.290854	0.589674	1
c41915_g2_i1	pper:18770749	K21480	15520	9055	17113.3	449.99	270.97	498.653	0.087821	9.58531	0.134394	0.713919	1
c43840_g1_i1	pper:18791836	K21480	237.667	275.667	280	10.5367	12.7567	12.6667	-0.0486723	3.87812	0.0335266	0.854717	1
c45593_g1_i4	pper:18772608	K21456	400.667	623.333	722.333	9.84667	15.7367	17.9633	-0.654794	4.97814	7.01805	0.00806921	0.302195
c47880_g1_i1	hsa:2937	K21456	0	0	1.33333	0	0	1.76333	-3.49737	-2.89325	3.04276	0.081098	0.673131
c80600_g1_i1	pper:18781937	K21444	0	1	1	0	0.0766667	0.0666667	-3.07483	-2.76664	2.82944	0.0925507	0.673131
c44958_g1_i2	pper:18783220	K21444	433.667	466.667	641	8.79667	9.65	13.24	-0.386092	4.80592	1.80338	0.179304	0.677869
c75455_g1_i1	pper:18785788	K21444	0	0	0.666667	0	0	2.05	-2.47901	-3.03749	1.7361	0.187634	0.677869
c33037_g1_i3	pper:18781937	K21444	340	591.333	506.333	5.53	9.62333	8.42	-0.422279	4.65868	1.34264	0.246568	0.686575
c61856_g1_i1	pper:18766361	K21444	0.333333	2	0	0.02	0.133333	0	1.92472	-2.69394	1.33959	0.247106	0.686575
c24317_g1_i1	pper:18773053	K21444	1136.33	1228	1536	42.81	48.61	59.0267	-0.261531	6.16369	1.07629	0.299528	0.686575
c42246_g2_i2	pper:18771591	K21444	360.667	397	478.333	11.1667	12.6033	15.23	-0.243675	4.49255	0.796576	0.372119	0.763521
c7825_g1_i1	pper:18773053	K21444	49.3333	84.6667	77.6667	9.53	15.9133	15.98	-0.552172	1.90969	0.751475	0.38601	0.781511
c808_g1_i1	pper:18785788	K21444	226	291.667	289.667	7.68333	10.2567	10.0333	-0.186631	3.88136	0.424637	0.514633	0.938914
c61813_g1_i1	mdm:103439888	K21444	24.3333	57.6667	36	2.03	4.67333	3.13	-0.475147	1.07665	0.423547	0.515173	0.939477
c13948_g1_i1	pper:18766361	K21444	472.333	514.667	599	10.8167	12.1433	13.9033	-0.147195	4.85476	0.333662	0.56351	0.989356
c16653_g1_i1	pper:18789313	K21444	210.667	262	265.667	4.15667	5.38667	5.34333	-0.156373	3.76868	0.328707	0.566422	0.992152
c40495_g1_i1	pper:18780715	K21444	478.333	514	516.333	6.78	7.41	7.40333	0.0996294	4.79452	0.140603	0.707682	1
c28036_g1_i1	pper:18782445	K21444	453	500.667	485.333	12.27	14.1167	13.3967	0.0782021	4.72756	0.0969077	0.755573	1
c39375_g1_i1	pper:18791471	K21444	654	687.333	760.667	16.8367	18.5867	19.8733	-0.0251941	5.27798	0.0109052	0.91683	1
c19491_g1_i1	pper:18766579	K21440	36	28.6667	31.6667	1.18667	0.986667	1.06667	0.391105	0.929344	0.946874	0.330516	0.707784
c41294_g1_i1	pper:18790689	K21437	614.333	692.667	573.333	11.5833	13.3333	11.0467	0.277036	5.09812	1.0371	0.308496	0.686575
c30714_g1_i1	pper:18771963	K21437	924.667	1053	1060.33	17.4133	20.2367	20.32	-0.015258	5.78312	0.00348417	0.952931	1
c11668_g1_i2	hsa:1536	K21421	0	1	0.333333	0	0.406667	0.116667	-1.8305	-2.87892	1.05931	0.303372	0.686575
c66567_g1_i1	pper:18793540	K21407	0	0.333333	1	0	0.14	0.45	-3.05614	-2.90262	2.42543	0.11938	0.673131
c40907_g1_i1	pper:18769355	K21407	511.333	623.667	705.333	20.9567	26.85	29.61	-0.279795	5.08832	1.23759	0.265936	0.686575
c43072_g1_i1	pper:18769403	K21407	8.33333	12	8	0.403333	0.616667	0.396667	0.223004	-0.663968	0.126945	0.721621	1
c84215_g1_i1	mmu:100182	K21404	1	0	0	2.15667	0	0	3.27287	-2.95513	2.91784	0.0876053	0.673131
c61963_g1_i1	pper:18793648	K21398	1.33333	0.333333	0	0.166667	0.04	0	3.68541	-2.82432	4.89879	0.0268756	0.537042
c77756_g1_i1	mmu:18174	K21398	0	0	0.666667	0	0	0.426667	-2.61625	-3.03055	1.85965	0.172665	0.673131
c41602_g1_i1	pper:18791174	K21398	337.667	388.667	373.667	8.06333	9.59667	9.05667	0.0390321	4.33163	0.0222746	0.881359	1
c39658_g1_i1	pper:18771988	K21398	789	766	908.667	23.0133	22.9367	26.8633	-0.0031958	5.49341	0.000170162	0.989592	1
c39658_g2_i1	pper:18771988	K21398	0	1.66667	0	0	0.1	0	0	-2.8088	0	1	1
c81308_g1_i1	tgu:101233595	K21392	0	1	0	0	1.07	0	0	-2.9458	0	1	1
c34060_g1_i1	pmum:103326885	K21384	10165.7	19771	5669	338.987	709.12	191.323	1.05033	9.41873	11.3823	0.000741481	0.0722381
c72276_g1_i1	pper:18774768	K21374	5299.33	5838.67	3667	163.087	189.217	115.317	0.721767	8.1177	8.2139	0.00415707	0.204349
c45676_g3_i1	pper:109947831	K21374	4.66667	1	0.333333	0.383333	0.08	0.0266667	3.67628	-2.14475	6.01118	0.0142155	0.402462
c3230_g1_i1	pper:18788923	K21374	0	0.666667	2	0	0.16	0.413333	-3.88434	-2.66877	4.30766	0.0379412	0.62602
c38905_g1_i2	pper:18774768	K21374	8.66667	4	3.66667	0.53	0.25	0.216667	1.46564	-1.25903	3.99343	0.045678	0.671276
c39714_g1_i1	pper:18792933	K21374	257.333	517.333	207	6.41333	13.26	5.33	0.449274	4.15646	1.848	0.174016	0.673131
c18973_g1_i1	pper:109949518	K21374	1.33333	0.666667	0.333333	0.333333	0.17	0.09	1.85761	-2.70349	1.37244	0.241394	0.686575
c45676_g1_i1	pper:109947833	K21374	0.333333	0	0	0.266667	0	0	2.03885	-3.10022	1.31829	0.250899	0.686575
c68556_g1_i1	pper:109948334	K21374	0.333333	0.333333	0	0.196667	0.213333	0	2.03885	-3.02481	1.31829	0.250899	0.686575
c34446_g2_i1	pper:18790784	K21374	0.333333	1	0	0.446667	1.46333	0	2.03885	-2.88448	1.31829	0.250899	0.686575
c30077_g1_i1	pper:109949518	K21374	0.333333	0.333333	0	0.106667	0.113333	0	1.90865	-3.02913	1.23438	0.266558	0.686575
c76094_g1_i1	pper:109948334	K21374	0.333333	0.333333	0	0.0733333	0.0666667	0	1.90865	-3.03569	1.23438	0.266558	0.686575
c46041_g2_i3	mdm:103443086	K21374	12	17	21	0.693333	1.03333	1.23333	-0.601408	0.0283874	1.19679	0.273965	0.686575
c58865_g1_i1	pper:18788923	K21374	0	0	0.333333	0	0	0.56	-1.89671	-3.10212	1.09729	0.294863	0.686575
c3625_g1_i1	pper:18788923	K21374	3.33333	3	2	0.7	0.653333	0.406667	0.961721	-1.92484	1.08978	0.296519	0.686575
c52568_g1_i1	pper:109946618	K21374	0	0.666667	0.333333	0	0.213333	0.116667	-1.8305	-2.97017	1.05931	0.303372	0.686575
c45741_g2_i1	pper:18792933	K21374	0	0.333333	0.333333	0	0.04	0.0366667	-1.73864	-3.03905	1.00666	0.315705	0.686575
c45676_g4_i1	pper:109947833	K21374	6	10.3333	4.66667	0.276667	0.49	0.196667	0.643187	-1.02648	0.683771	0.408291	0.810368
c46041_g5_i1	mdm:103438912	K21374	37.6667	44	34.6667	2.07333	2.59667	1.89333	0.368744	1.20296	0.473742	0.491271	0.912395
c46041_g3_i2	pper:109948164	K21374	1.33333	0.333333	2.66667	0.14	0.0333333	0.273333	-0.710556	-2.40195	0.471608	0.492249	0.913291
c45741_g1_i3	pper:18792933	K21374	0.666667	7.33333	0.333333	0.0133333	0.183333	0.00666667	0.951942	-1.92045	0.431169	0.511416	0.93536
c38803_g1_i2	pper:18791495	K21374	61	102.333	80	3.97667	6.77	5.51667	-0.30882	2.14747	0.325775	0.568158	0.99394
c43509_g1_i1	pper:18767213	K21374	10.3333	23	14.3333	0.386667	0.923333	0.56	-0.287732	0.0220088	0.242721	0.622247	1
c6297_g1_i1	pper:18792038	K21374	4.33333	1	4.33333	1.08333	0.26	1.13333	0.25486	-1.7815	0.0776999	0.780439	1
c34691_g1_i1	pper:109949518	K21374	7.33333	6	7.66667	0.363333	0.283333	0.373333	0.166045	-1.04149	0.0458172	0.830508	1
c36185_g1_i1	pper:109946618	K21374	1.33333	8.66667	1.33333	0.0733333	0.476667	0.0733333	0.192199	-1.6694	0.0269863	0.869515	1
c46041_g4_i1	pper:18783563	K21374	63.6667	57.6667	79.6667	3.20667	3.07	3.94667	-0.0530005	1.93312	0.0190435	0.890242	1
c75998_g1_i1	pper:18792038	K21374	0.666667	1	1	1.96	3.11333	3.2	-0.185121	-2.66187	0.0111709	0.915826	1
c34446_g3_i1	pper:18792038	K21374	1	0.666667	1.33333	0.463333	0.33	0.67	-0.13477	-2.59096	0.0103868	0.918824	1
c45676_g2_i1	pper:109948334	K21374	129.333	89.3333	143.333	4.97667	3.40333	5.59333	0.0373883	2.71428	0.00832208	0.927313	1
c38803_g2_i1	pper:18791495	K21374	68.6667	84.6667	82	8.42	11.1933	10.2667	-0.0125274	2.20531	0.000790005	0.977577	1
c32535_g1_i1	pper:18789149	K21374	0	0	0	0	0	0	0	-3.18239	0	1	1
c33657_g1_i1	pper:18789149	K21374	0	2.33333	0	0	3.42667	0	0	-2.69535	0	1	1
c34446_g4_i1	pper:18792038	K21374	0	0.333333	0	0	0.163333	0	0	-3.10957	0	1	1
c35458_g1_i1	pper:18790478	K21374	0	5.66667	0	0	1.33	0	0	-2.17912	0	1	1
c54695_g1_i1	pper:109948164	K21374	0	1	0	0	0.503333	0	0	-2.95571	0	1	1
c58008_g1_i1	pper:18792038	K21374	0	0	0	0	0	0	0	-3.18239	0	1	1
c64555_g1_i1	pper:18789149	K21374	0	0.333333	0	0	0.516667	0	0	-3.10957	0	1	1
c84860_g1_i1	pper:18782747	K21374	0	0.333333	0	0	0.506667	0	0	-3.09956	0	1	1
c17725_g1_i1	pper:18787817	K21371	347	270	1023.33	11.3067	9.00667	33.72	-1.36925	4.88062	25.5453	4.3211e-07	0.000968265
c60337_g1_i1	pper:18789585	K21371	84.3333	94.6667	57.6667	2.79667	3.35	1.93	0.749982	2.19089	4.48949	0.0341039	0.599688
c9280_g1_i1	pper:18789585	K21371	0.666667	1	0.666667	0.0666667	0.103333	0.07	0.166937	-2.70874	0.0111783	0.915798	1
c40846_g1_i1	pper:18789016	K21362	4399.33	5285	7897	93.4233	116.967	169.947	-0.655397	8.31925	7.42042	0.00644878	0.266141
c45659_g2_i1	pper:18787001	K21354	873.667	784.667	1193.33	13.1233	12.1067	18.19	-0.238801	5.70821	0.999937	0.317326	0.688861
c33637_g1_i1	pper:18787001	K21354	320	218.667	313.333	31.18	22.8067	30.6967	0.303768	4.03591	0.575615	0.448036	0.861614
c44556_g1_i1	pper:18787520	K21354	46909.3	57289.7	53783.3	1200.91	1530.04	1395.97	-0.00599619	11.5053	0.000590145	0.980619	1
c52508_g1_i1	pper:18786999	K21354	0	0	0	0	0	0	0	-3.18239	0	1	1
c8937_g1_i1	pper:18771753	K21343	10	5	4	0.77	0.383333	0.296667	1.58634	-1.09681	4.46721	0.0345514	0.601747
c24260_g1_i2	pper:18771753	K21343	165	187.667	220.667	3	3.44333	4.09333	-0.234673	3.37836	0.475572	0.490435	0.911302
c59854_g1_i1	pper:18771821	K21286	48.6667	69.3333	70	2.34333	3.57	3.46	-0.333668	1.85982	0.77501	0.378672	0.772499
c71397_g1_i1	lang:109331871	K21270	0	0.666667	0	0	0.796667	0	0	-3.02083	0	1	1
c39879_g1_i1	pper:18791062	K21249	341.333	317	339	12.98	12.4967	12.9833	0.24136	4.21065	0.832643	0.36151	0.749094
c31495_g2_i2	pper:18774981	K21248	11	16.6667	18.6667	1.54333	2.36667	2.67333	-0.579185	-0.0982468	0.958152	0.327653	0.703486
c40337_g1_i1	pper:18791866	K21248	514	502.333	519	15.4067	15.7333	15.8367	0.194169	4.83913	0.596245	0.440014	0.851393
c31495_g1_i1	pper:18774981	K21248	8	11.3333	5.66667	1.46667	1.97333	1.10333	0.636779	-0.86366	0.475991	0.490244	0.911094
c31504_g1_i1	pper:18774981	K21248	48	45	46.3333	5.65667	5.66	5.57333	0.269759	1.44655	0.438457	0.507868	0.931567
c66320_g1_i1	pper:18767324	K21232	345	458.667	302.667	25.9167	37.7567	22.99	0.416306	4.4233	1.24132	0.265216	0.686575
c52866_g1_i1	pper:18778962	K21198	874.667	914.333	1203.33	47.38	52.06	66.2733	-0.272712	5.78135	1.25047	0.263463	0.686575
c21298_g1_i1	pper:18786679	K21121	1478.33	1581.33	1794.33	51.91	56.3133	64.0467	-0.0986	6.44524	0.127613	0.72092	1
c73860_g1_i1	lco:104939107	K21108	0	2.33333	0	0	2.28333	0	0	-2.67654	0	1	1
c13688_g1_i1	ncc:104964561	K21073	0	0	1	0	0	4.85333	-3.12291	-2.96026	2.50353	0.113592	0.673131
c61254_g1_i1	lcf:108897387	K21073	0	1	0	0	0.506667	0	0	-2.9458	0	1	1
c81233_g1_i1	ncc:104964561	K21073	0	0.666667	0	0	0.336667	0	0	-3.02083	0	1	1
c31924_g1_i1	pper:18776850	K21027	193	231.333	285.667	5.67667	7.02333	8.50667	-0.361555	3.70513	1.85613	0.173072	0.673131
c43635_g2_i3	pper:18779747	K21026	290	287.667	358.667	11.78	12.18	14.6733	-0.0820719	4.11574	0.095859	0.756857	1
c59583_g1_i1	hsa:4853	K20994	0	1.66667	0	0	2.44667	0	0	-2.80553	0	1	1
c46123_g1_i2	pper:18777291	K20989	546.333	892.333	894.667	11.1467	18.6967	18.5067	-0.523254	5.39339	4.23338	0.0396364	0.634278
c45754_g4_i1	pper:18777291	K20989	0	0.333333	0.333333	0	0.0866667	0.0966667	-1.89671	-3.0267	1.09729	0.294863	0.686575
c45754_g9_i1	pper:18777291	K20989	0.666667	0	0.333333	0.533333	0	0.26	1.02342	-2.96027	0.303806	0.581506	1
c45754_g7_i2	pper:18777291	K20989	3	3	4	0.33	0.393333	0.46	-0.202045	-1.7388	0.0422817	0.837084	1
c52776_g1_i1	pper:18775049	K20929	9.33333	8.66667	3	0.346667	0.343333	0.11	1.85254	-0.965762	5.64929	0.0174625	0.443306
c67318_g1_i1	pper:18790216	K20929	0	0.333333	0.666667	0	0.213333	0.416667	-2.47901	-2.97205	1.7361	0.187634	0.677869
c16702_g1_i1	pper:18792030	K20929	5.33333	5	3.33333	0.386667	0.403333	0.24	0.861756	-1.44574	1.1242	0.289017	0.686575
c23908_g1_i1	pper:18792030	K20929	0.333333	0	1	0.0866667	0	0.31	-1.20697	-2.8823	0.420682	0.516597	0.940911
c54455_g1_i1	pper:18771068	K20929	0.666667	0	1	0.226667	0	0.363333	-0.366461	-2.82588	0.0273304	0.868693	1
c14507_g1_i1	pper:18792030	K20929	0.666667	0.666667	0.666667	0.0866667	0.0866667	0.0933333	0.142573	-2.76507	0.010642	0.917836	1
c83217_g1_i1	lang:109332740	K20929	0	0.666667	0	0	2.74667	0	0	-3.02083	0	1	1
c43481_g1_i2	pper:18786425	K20924	6595.67	6068	5362	82.9433	78.83	68.1367	0.52563	8.39223	4.30581	0.0379825	0.626235
c41050_g1_i2	pper:18777659	K20924	902.333	687.333	1342	18.38	14.2533	27.56	-0.353738	5.73408	1.75965	0.184668	0.677869
c57618_g1_i1	pper:18777659	K20924	0	0	0.333333	0	0	0.193333	-1.73864	-3.10798	1.00666	0.315705	0.686575
c28485_g1_i1	pper:18777659	K20924	36	114	67.3333	1.55333	4.67	3.09	-0.865821	1.87242	0.994798	0.318573	0.690638
c61014_g1_i1	mmu:226691	K20914	0	1.66667	0	0	1.69333	0	0	-2.80553	0	1	1
c80796_g1_i1	pmum:103325093	K20899	0	0	0.333333	0	0	0.456667	-1.8305	-3.10446	1.05931	0.303372	0.686575
c31150_g1_i1	pmum:103325093	K20899	0.666667	0.666667	1	0.1	0.11	0.183333	-0.506788	-2.70109	0.0890034	0.765448	1
c84282_g1_i1	pmum:103325093	K20899	0	0	0	0	0	0	0	-3.18239	0	1	1
c39843_g1_i2	pper:18793273	K20896	33.3333	68.3333	19	1.51	3.29333	0.876667	0.992597	1.25429	4.03574	0.0445461	0.66431
c51912_g1_i1	pper:18789630	K20893	0.333333	0	0.333333	0.113333	0	0.136667	0.0119437	-3.02834	0.000354282	0.984983	1
c43160_g1_i1	pper:18790631	K20892	89	51	199	1.51333	0.823333	3.40333	-0.928329	2.61197	2.21571	0.136612	0.673131
c36820_g1_i2	pper:18791583	K20892	211	371	323	2.67667	4.65333	4.13667	-0.415826	3.98048	1.17855	0.277651	0.686575
c39378_g2_i2	pper:18773634	K20891	23.6667	35.3333	13.6667	1.02667	1.67667	0.613333	0.995102	0.609314	3.01791	0.0823497	0.673131
c29517_g1_i1	pper:18781743	K20891	286.333	392	352.667	10.0267	14.5133	12.64	-0.119925	4.26157	0.199022	0.655511	1
c42420_g1_i2	pper:18793517	K20891	224.667	270.667	240.667	7.57667	9.57	8.29667	0.0757785	3.77037	0.0693183	0.792332	1
c75506_g1_i1	pper:18768634	K20890	0.333333	0	0	0.22	0	0	2.03885	-3.10022	1.31829	0.250899	0.686575
c66417_g1_i1	pper:18768920	K20890	337	403.667	441.333	8.54333	10.45	11.48	-0.21819	4.42549	0.609909	0.434822	0.844523
c43894_g2_i4	pper:18772722	K20889	4.33333	3.66667	2.66667	0.14	0.106667	0.0766667	1.01318	-1.7422	0.656937	0.417643	0.823375
c38278_g1_i1	pper:18772071	K20888	1054.33	1057	492	30.5	33.1067	14.38	1.31896	5.65891	15.8405	6.89113e-05	0.0165094
c32853_g1_i1	mdm:103419174	K20888	59	12	25.6667	2.95	0.636667	1.27667	1.50309	1.00783	6.56127	0.0104222	0.345129
c45112_g5_i1	pper:18788853	K20888	2.66667	0	0.333333	1.32667	0	0.173333	2.76282	-2.58772	4.65054	0.0310438	0.574012
c38316_g1_i1	pper:18789774	K20888	28.6667	83.6667	59.6667	3.97333	11.5567	8.5	-0.888575	1.62454	3.13058	0.0768362	0.673131
c40497_g1_i1	mdm:103419174	K20888	17	7.66667	9	0.663333	0.303333	0.35	1.10302	-0.464295	3.10521	0.0780422	0.673131
c36905_g1_i1	pper:18793400	K20888	2	2.66667	0.333333	0.723333	0.953333	0.11	2.33296	-2.33299	2.00079	0.157217	0.673131
c38316_g2_i1	pper:18791027	K20888	3.66667	6.66667	7.66667	16.5433	31.63	39.1067	-0.865322	-1.18445	1.36403	0.24284	0.686575
c53751_g1_i1	pper:18788853	K20888	28.6667	22.6667	53	5.21	3.95333	9.93	-0.728655	0.954111	1.15024	0.283499	0.686575
c79013_g1_i1	pxb:103939605	K20888	17.6667	31	29	35.63	66.0867	64.5433	-0.552759	0.596111	1.10216	0.293792	0.686575
c26360_g1_i1	pper:18789774	K20888	8.33333	35.6667	14	1.31	5.86667	2.25667	-0.579567	0.20845	0.972106	0.324155	0.698453
c54000_g1_i1	pper:18789774	K20888	37.6667	81.6667	55.6667	27.1433	61.8067	42.86	-0.415581	1.70782	0.871788	0.350461	0.733738
c3838_g1_i1	pper:18788853	K20888	12	20	18.6667	2.42667	3.85	3.94333	-0.500669	-0.0317377	0.274769	0.60015	1
c45112_g3_i1	pper:18789774	K20888	0.666667	1.66667	0.333333	0.396667	1.09667	0.26	0.863757	-2.64618	0.219692	0.639275	1
c18409_g1_i1	pper:18793400	K20888	1.66667	0	1.66667	1.64667	0	1.65	0.266181	-2.54459	0.0533232	0.817378	1
c20699_g1_i1	pper:18768431	K20888	1351.33	1578	1465.33	32.9267	39.28	36.35	0.054803	6.31163	0.0422704	0.837105	1
c57978_g1_i1	pper:18793400	K20888	1	0.666667	1.33333	0.893333	0.62	1.34333	-0.234767	-2.60218	0.0322936	0.857385	1
c45112_g2_i1	pper:18791027	K20888	3210	2389.33	3801.33	89.94	66.4233	108.26	-0.0610581	7.39158	0.0286275	0.865642	1
c45112_g1_i1	pper:18793400	K20888	0.333333	2	0.333333	0.556667	3.74667	0.78	0.103524	-2.63686	0.00468481	0.945431	1
c45112_g4_i1	pper:18788853	K20888	0.333333	0	0.333333	0.57	0	0.58	0.0781522	-3.03066	0.00231116	0.961657	1
c32112_g1_i1	pper:18781788	K20887	18	17.6667	19	0.436667	0.43	0.486667	0.0779088	0.154359	0.0212078	0.884214	1
c30670_g1_i5	pper:18768426	K20884	0.666667	9.33333	5	0.0766667	1.02667	0.55	-2.47171	-1.42653	5.77029	0.0162994	0.42831
c35328_g1_i2	pper:18778952	K20884	17.6667	32.6667	29.6667	0.99	1.94333	1.69333	-0.527476	0.672067	1.18685	0.275965	0.686575
c45860_g1_i4	pper:18768426	K20884	133	183.667	161	3.65333	5.33	4.47667	-0.0744039	3.16229	0.0558921	0.813111	1
c72139_g1_i1	pper:18772477	K20884	0	0	0	0	0	0	0	-3.18239	0	1	1
c5179_g1_i1	pper:18772379	K20871	979	1106.67	951.333	24.3767	28.7733	24.2233	0.22557	5.81772	0.889153	0.345707	0.727572
c75239_g1_i1	pper:18788731	K20870	0	0	1	0	0	0.273333	-3.05614	-2.96482	2.42543	0.11938	0.673131
c38958_g1_i2	pper:18777436	K20870	961.333	927	859.333	30.1767	31.15	27.36	0.378374	5.70259	1.87539	0.170859	0.673131
c35987_g1_i1	pper:18788731	K20870	8.66667	7.33333	9.33333	0.54	0.48	0.576667	0.124421	-0.791533	0.0458606	0.830429	1
c15335_g1_i1	pper:18793857	K20869	459.667	463	491.333	13.6533	14.3067	14.85	0.102728	4.71198	0.185191	0.666949	1
c44195_g1_i2	pper:18793488	K20869	20	30	22.6667	0.423333	0.653333	0.493333	0.0181657	0.503115	0.00143144	0.96982	1
c37781_g1_i2	pper:18783897	K20867	179.667	525.333	155.333	4.11667	12.7233	3.59333	0.405362	4.00922	2.00998	0.156267	0.673131
c22052_g1_i1	pper:18780774	K20867	0.333333	1.33333	1.66667	0.0733333	0.35	0.366667	-1.72169	-2.52819	1.01591	0.313491	0.686575
c25109_g1_i1	fve:101299885	K20867	727.667	786.333	705	13.99	15.3333	13.7467	0.262619	5.34275	0.95056	0.329577	0.706394
c59787_g1_i1	pper:18780774	K20867	0.333333	0	0.333333	0.29	0	0.296667	0.0781522	-3.03066	0.00231116	0.961657	1
c62982_g1_i1	pper:18780774	K20867	0	0.666667	0	0	3.76	0	0	-3.02749	0	1	1
c73891_g1_i1	pper:18772923	K20860	0.666667	0	0	0.2	0	0	2.76206	-3.02709	2.1921	0.13872	0.673131
c39063_g1_i1	pper:18772923	K20860	94.3333	117	136	3.67333	4.74	5.30667	-0.320582	2.68312	0.94225	0.3317	0.709424
c38277_g1_i4	pper:18769359	K20858	0.333333	4.33333	3.66667	0.02	0.283333	0.206667	-2.83821	-1.8846	2.34786	0.125455	0.673131
c23907_g1_i2	pper:18769359	K20858	241	463.667	328.333	11.1567	21.57	15.5733	-0.267894	4.18699	0.638964	0.424086	0.831459
c36681_g1_i1	pper:18775062	K20858	268.333	263.333	279.333	7.13333	7.43	7.48	0.179011	3.94801	0.331207	0.564949	0.99086
c46439_g1_i1	pper:18790349	K20858	208	228.667	233.667	8.1	9.51667	9.25667	0.0565853	3.67515	0.0279874	0.867138	1
c54783_g1_i1	pper:18790349	K20858	0	0	0	0	0	0	0	-3.18239	0	1	1
c43204_g1_i1	pper:18776071	K20856	29.6667	45	37.6667	1.19	1.94	1.51667	-0.121071	1.14006	0.0773605	0.780907	1
c39120_g1_i2	pper:18794058	K20855	971.667	689	675.667	30.9567	22.3667	21.85	0.73809	5.43339	7.92356	0.00487951	0.226285
c37640_g1_i2	pper:18779842	K20855	4	7.66667	12.6667	0.383333	0.72	1.25667	-1.45703	-0.881397	4.20812	0.0402308	0.638708
c44250_g1_i1	pper:18781258	K20855	193	198.667	169.333	5.83667	6.2	5.17333	0.392598	3.38115	1.78611	0.181401	0.677869
c37302_g1_i1	pper:18779842	K20855	27.6667	22.3333	22.6667	3.01	2.56333	2.46667	0.56571	0.576859	1.07371	0.300109	0.686575
c34940_g2_i1	pper:18783823	K20855	205	625.667	275	7.73	24.7333	10.6067	-0.256222	4.34961	0.831916	0.361719	0.749365
c34940_g3_i1	gmx:100794838	K20855	0.333333	0	0.333333	0.12	0	0.123333	0.208348	-3.02635	0.0110312	0.916352	1
c47236_g1_i1	mdm:103419637	K20855	1.33333	1.66667	1.33333	0.21	0.26	0.236667	0.109131	-2.40906	0.00632331	0.93662	1
c56809_g1_i1	mdm:103419637	K20855	0	0.333333	0	0	0.0766667	0	0	-3.10957	0	1	1
c30834_g1_i1	pper:18785442	K20854	1.66667	2.33333	4	0.146667	0.236667	0.366667	-1.0406	-1.95804	1.109	0.2923	0.686575
c43052_g2_i1	pper:18776410	K20854	212.667	249.333	297.333	7.20333	8.67333	10.1633	-0.273022	3.79015	1.04153	0.307465	0.686575
c42078_g1_i1	pper:18785442	K20854	284.333	354	391.333	8.60667	10.9633	11.87	-0.246181	4.2171	0.843489	0.358401	0.74482
c43052_g3_i1	pper:18792189	K20854	447.333	458	503	16.13	17.1567	18.2367	0.0532132	4.69506	0.0487782	0.825203	1
c42078_g2_i1	pper:18785442	K20854	0	0.333333	0	0	0.07	0	0	-3.10292	0	1	1
c45021_g2_i3	pper:18790390	K20843	4	1	0	0.236667	0.0566667	0	5.12965	-2.30955	10.7233	0.00105792	0.0886799
c45021_g1_i6	pper:18790390	K20843	47	66	84.6667	1.00667	1.46667	1.82	-0.651205	1.87168	3.12752	0.0769806	0.673131
c39159_g1_i2	pper:18788411	K20843	280	421.333	478	6.96667	10.52	12.11	-0.613035	4.3832	2.96707	0.0849757	0.673131
c52783_g1_i1	pper:18778347	K20843	527.333	730	736	10.94	15.72	15.3833	-0.292214	5.17979	1.2494	0.263666	0.686575
c44864_g3_i1	pper:18778054	K20843	611	677.667	773.667	10.9167	12.33	13.9633	-0.153714	5.21395	0.317068	0.573375	0.999159
c29469_g1_i1	pper:18788411	K20843	58	63	67.3333	10.59	12.5967	12.47	0.0480361	1.89281	0.0100904	0.919986	1
c45052_g2_i1	pper:18775303	K20827	475.333	563.333	663.667	9.65	11.77	13.7667	-0.30594	4.95006	1.4271	0.232238	0.686575
c17902_g1_i1	pper:18767645	K20826	200	373.667	335	2.45667	4.54	4.18	-0.573463	3.99051	2.30696	0.128796	0.673131
c1918_g1_i2	crb:CARUB_v10007341mg	K20826	0	0.666667	0	0	0.286667	0	0	-3.04061	0	1	1
c29712_g1_i1	pper:18778430	K20824	1	0.333333	0.333333	0.0833333	0.0266667	0.0233333	1.46365	-2.83592	0.835999	0.360544	0.747751
c34731_g1_i1	pper:18778430	K20824	1.33333	0.333333	0.333333	0.116667	0.03	0.0333333	1.9019	-2.74801	0.707207	0.400373	0.800408
c23916_g1_i1	pper:18769017	K20823	173.333	193.667	300.667	3.74333	4.12	6.58333	-0.605295	3.5701	2.47868	0.115399	0.673131
c58269_g1_i1	mgl:MGL_2069	K20823	0	0	0.666667	0	0	0.706667	-2.47901	-3.03749	1.7361	0.187634	0.677869
c74167_g1_i1	pper:18769017	K20823	0	0	0.333333	0	0	0.0733333	-1.89671	-3.10212	1.09729	0.294863	0.686575
c33263_g1_i2	pper:18779597	K20818	177.667	145.667	201.667	15.48	13.7433	17.9133	0.0195526	3.30849	0.00289686	0.957077	1
c36783_g1_i1	pper:18775468	K20799	1339.67	1340	1213	37.2067	39.9667	34.15	0.356277	6.20941	1.54689	0.213596	0.686575
c62381_g1_i1	pper:18778317	K20798	0	1	1.33333	0	0.12	0.166667	-3.40979	-2.7297	3.07355	0.0795755	0.673131
c41204_g1_i1	pper:18778317	K20798	18.6667	23	37	0.426667	0.513333	0.863333	-0.783759	0.599484	2.09492	0.147789	0.673131
c42504_g3_i1	pper:18776082	K20794	54	90.6667	64.6667	3.21333	5.71667	3.90333	-0.0572731	1.98845	0.0243498	0.875998	1
c78999_g1_i1	pper:18789044	K20793	603.667	665	612.667	43.7267	52.2467	45.5433	0.169713	5.15589	0.243208	0.621899	1
c42424_g1_i1	pper:18783773	K20792	1312	1459.33	1572.67	21.79	24.41	26.3967	-0.0480597	6.29251	0.0286529	0.865583	1
c5183_g1_i1	pper:18787673	K20791	1635	1643.33	1117.67	168.073	183.103	117.807	0.769487	6.4113	5.03672	0.0248154	0.519168
c32818_g2_i1	pper:18787673	K20791	0	0	0.333333	0	0	0.0766667	-1.73864	-3.10798	1.00666	0.315705	0.686575
c35107_g1_i1	pper:18783086	K20790	76	53	82.3333	4.64333	3.42	5.06	0.108581	2.00555	0.102344	0.749034	1
c10139_g1_i1	pper:18777290	K20784	0	0	0.666667	0	0	0.98	-2.54797	-3.03402	1.79705	0.18007	0.677869
c46104_g3_i1	pper:18777290	K20784	414	640.333	565	8.36	13.2467	11.6	-0.269696	4.87349	1.07897	0.298928	0.686575
c40416_g4_i1	pper:18777290	K20784	0.333333	0	1.33333	0.07	0	0.246667	-1.40098	-2.84265	0.44757	0.503491	0.926535
c61012_g1_i1	pper:18777290	K20784	1	1.33333	1.33333	0.08	0.106667	0.11	-0.239004	-2.50505	0.0315222	0.85908	1
c63759_g1_i1	pper:18777290	K20784	0.333333	0.333333	0.333333	0.113333	0.106667	0.14	0.0119437	-2.96304	0.000354282	0.984983	1
c41220_g2_i1	pper:18789707	K20783	328	364.667	332.333	9.74333	11.2267	10.09	0.166794	4.24225	0.429958	0.512009	0.936187
c41220_g1_i1	pper:18767341	K20783	577.333	650.667	732	20.4833	23.9633	26.2833	-0.135885	5.16693	0.321094	0.570951	0.996514
c42280_g1_i2	pper:18785031	K20782	442	448	374.333	12.8367	13.7	10.97	0.468092	4.57862	2.80286	0.0940966	0.673131
c34760_g1_i1	pper:18792882	K20782	1043.33	1340	1485.33	29.5933	39.44	42.8433	-0.320927	6.14613	1.8184	0.177504	0.677869
c39294_g1_i1	pper:18780658	K20782	18	26	32.3333	0.993333	1.39667	1.80667	-0.647666	0.534076	0.973876	0.323715	0.698115
c60640_g1_i1	pper:18780658	K20782	82.3333	45.6667	89.6667	7.92333	4.55	8.68	0.10798	2.03174	0.0972079	0.755206	1
c9477_g1_i1	pper:18782787	K20781	511.667	660.333	774.333	8.65	11.1433	13.29	-0.406133	5.11391	1.6355	0.200944	0.686575
c1429_g1_i1	pper:18779148	K20777	1.33333	1.66667	0.666667	0.136667	0.18	0.06	1.10864	-2.49651	0.809269	0.368336	0.758268
c46415_g1_i1	pper:18789899	K20776	979.667	1031.33	1312.33	26.9267	29.7467	36.3567	-0.223658	5.93417	0.787083	0.374984	0.767382
c41657_g1_i1	pper:18789899	K20776	241.667	261.667	287	26.25	30.83	31.3333	0.00793791	3.90991	0.000460955	0.982871	1
c38523_g1_i1	pper:18787058	K20772	24991.7	12151.7	49539	709.777	327.897	1432.53	-0.800938	10.582	1.56196	0.211379	0.686575
c52228_g1_i1	pper:18775762	K20772	0.666667	0	1.33333	0.0833333	0	0.18	-0.779238	-2.76639	0.172511	0.67789	1
c32842_g1_i1	pper:18791455	K20771	10	5.33333	6.66667	0.346667	0.17	0.226667	0.858061	-0.971249	0.96214	0.326648	0.702158
c46566_g1_i1	pxb:103946020	K20769	94	50	25	10.0533	5.88667	2.69	2.19663	1.80709	11.6009	0.000659196	0.0680174
c45974_g1_i1	pper:18766385	K20769	27.3333	51.3333	38.3333	0.876667	1.74333	1.26667	-0.320225	1.19213	0.549255	0.458622	0.874387
c29961_g1_i3	mmu:93695	K20732	0	29.6667	6.33333	0	1.13667	0.203333	-5.64529	-0.17806	5.54976	0.0184832	0.455809
c41998_g1_i4	pper:18792235	K20726	178	70.6667	139.667	4.34333	1.72667	3.43667	0.595611	2.87514	2.0969	0.147598	0.673131
c27576_g1_i1	pper:18769801	K20726	398.667	372.667	420.333	17.47	17.4233	18.47	0.162926	4.49784	0.284599	0.593702	1
c25973_g1_i1	pper:18786231	K20725	29.3333	25	11.6667	5.41333	5.03667	2.21667	1.57798	0.486848	5.94906	0.0147251	0.408695
c74966_g1_i1	pper:18767858	K20725	3	4.33333	1	0.173333	0.263333	0.06	1.58728	-1.91247	1.61373	0.203968	0.686575
c72565_g1_i1	pper:18786231	K20725	8.33333	11.3333	10.6667	2.35	3.43667	3.21	-0.212944	-0.559215	0.102161	0.749252	1
c84857_g1_i1	pfj:MYCFIDRAFT_54071	K20724	0	0	0.333333	0	0	0.22	-1.73864	-3.10798	1.00666	0.315705	0.686575
c22939_g1_i1	pper:18782167	K20724	1826.67	1781.33	1925	61.0067	62.56	65.4533	0.131073	6.69271	0.283492	0.594421	1
c40818_g1_i1	pper:18777886	K20721	2825.67	3292.67	2410.33	65.5	83.45	56.0533	0.472997	7.36593	1.37764	0.240503	0.686575
c78648_g1_i1	pper:18768549	K20721	2080.67	2040	1961	71.0233	73.7433	68.2467	0.292392	6.8351	1.13364	0.287	0.686575
c78535_g1_i1	pper:18787472	K20721	10306.7	8179.33	11088.3	432.89	366.473	472.693	0.117349	9.11942	0.178305	0.672834	1
c26415_g1_i1	pper:18784752	K20721	3583.33	3909.67	4316.67	150.117	171.103	184.007	-0.0619944	7.76644	0.0690208	0.792768	1
c51009_g1_i1	pper:18768549	K20721	0	0	0	0	0	0	0	-3.18239	0	1	1
c67839_g1_i1	mmu:68585	K20720	0	0	0	0	0	0	0	-3.18239	0	1	1
c49417_g1_i1	pper:18787401	K20718	0.666667	0	0	0.276667	0	0	2.76206	-3.02709	2.1921	0.13872	0.673131
c645_g1_i1	pper:18787401	K20718	0.666667	2	2.66667	0.04	0.126667	0.163333	-1.68261	-2.26582	1.85173	0.173582	0.673131
c44119_g1_i1	pper:18791862	K20718	277.333	526.667	349.333	4.83	9.60667	6.19	-0.149756	4.41426	0.295221	0.586894	1
c78162_g1_i1	vvi:100259283	K20718	0	1.66667	0	0	2.71667	0	0	-2.80553	0	1	1
c43539_g2_i1	pper:18777655	K20717	775.667	920.667	952.333	11.93	14.4133	14.9133	-0.115985	5.57382	0.176184	0.674673	1
c43539_g3_i1	pper:18784921	K20717	805.667	792.667	881	11.5967	11.3433	12.8033	0.0858227	5.4726	0.0668835	0.79593	1
c45330_g1_i1	pper:18781947	K20716	876.333	790.667	686.333	27.38	25.8633	21.8067	0.540042	5.44835	4.87769	0.027206	0.541287
c65327_g1_i1	pper:18778337	K20716	0.333333	0	0	0.21	0	0	1.90865	-3.10458	1.23438	0.266558	0.686575
c39572_g1_i1	pper:18778337	K20716	5.66667	6.66667	4.66667	0.293333	0.373333	0.24	0.535389	-1.20026	0.412106	0.520902	0.946316
c44450_g1_i8	pper:18772061	K20715	1.33333	1	8.66667	0.0666667	0.05	0.466667	-2.39542	-1.7036	4.46393	0.0346178	0.601747
c30771_g1_i1	pper:18772061	K20715	395.667	798.667	619	6.33333	12.8233	10.1267	-0.481275	4.99455	2.0105	0.156214	0.673131
c65084_g1_i1	pper:18772061	K20715	0	0	0.666667	0	0	1.38667	-2.61625	-3.03055	1.85965	0.172665	0.673131
c47770_g1_i1	egr:104422540	K20715	0	0.666667	0.333333	0	0.656667	0.446667	-1.89671	-2.96788	1.09729	0.294863	0.686575
c79182_g1_i1	pper:18766634	K20715	0	0.666667	0.333333	0	0.436667	0.29	-1.89671	-2.96788	1.09729	0.294863	0.686575
c56047_g1_i1	pper:18772061	K20715	0	0.333333	0.333333	0	0.616667	0.62	-1.73864	-3.03905	1.00666	0.315705	0.686575
c38949_g1_i4	pper:18766634	K20715	9.33333	9.33333	15.6667	0.256667	0.24	0.433333	-0.530481	-0.481407	0.502869	0.478242	0.897365
c61092_g1_i1	pper:18772061	K20715	0	0	0	0	0	0	0	-3.18239	0	1	1
c26298_g1_i1	pper:18768645	K20714	79.6667	162.667	28.3333	3.51667	7.78333	1.28667	1.70317	2.4469	11.862	0.000572899	0.0626338
c74525_g1_i1	nle:100581423	K20704	0	0	1	0	0	1.56667	-3.12291	-2.96026	2.50353	0.113592	0.673131
c76806_g1_i1	hsa:9828	K20689	0	1.33333	0	0	6.08667	0	0	-2.87413	0	1	1
c45896_g1_i1	pper:18778487	K20667	87	456.667	50.3333	3.22	18.1333	1.89333	0.965775	3.52662	6.84731	0.00887748	0.317832
c32342_g1_i1	pper:18791516	K20667	64.3333	391.667	46	2.21667	14.7767	1.62667	0.662088	3.33233	2.13294	0.144164	0.673131
c79626_g1_i1	fve:101306240	K20667	0	1	0.333333	0	3.98667	1.88	-1.89671	-2.87664	1.09729	0.294863	0.686575
c28122_g1_i1	pper:18786250	K20661	29	7	58.3333	1.07667	0.25	2.18333	-0.789917	0.854655	2.28793	0.130384	0.673131
c24597_g1_i2	pper:18786250	K20661	0.333333	0	0	0.08	0	0	2.03885	-3.10022	1.31829	0.250899	0.686575
c52254_g1_i1	pper:18774452	K20661	0	0.333333	0.333333	0	0.126667	0.166667	-1.89671	-3.03327	1.09729	0.294863	0.686575
c17389_g1_i1	vvi:100263117	K20661	1.66667	0.333333	0.666667	0.3	0.0633333	0.123333	1.35798	-2.64191	0.965843	0.325719	0.70091
c19208_g1_i1	pper:18774452	K20661	3.66667	4.33333	5.66667	0.216667	0.256667	0.363333	-0.516698	-1.49034	0.321315	0.570818	0.996439
c82865_g1_i1	pper:18786250	K20661	0.666667	0	0.333333	0.443333	0	0.206667	0.943933	-2.9639	0.263737	0.607564	1
c31329_g1_i3	tcc:18589606	K20659	206.333	303.667	297.667	4.15667	6.24667	6.07333	-0.338123	3.86868	1.46148	0.226696	0.686575
c26958_g1_i1	pper:18768296	K20642	1.33333	1	5.33333	0.0933333	0.0733333	0.38	-1.73668	-2.00448	3.17482	0.0747814	0.673131
c37264_g1_i1	pper:18769797	K20642	693.667	799.667	989	25.98	31.4433	37.54	-0.312329	5.5186	1.62765	0.202028	0.686575
c79303_g1_i1	pper:18768296	K20642	0	0.333333	0.333333	0	0.236667	0.273333	-1.89671	-3.0267	1.09729	0.294863	0.686575
c55498_g1_i1	pper:18768296	K20642	0.333333	0.333333	0.333333	0.133333	0.146667	0.17	0.0653305	-2.95474	0.00179337	0.966221	1
c66086_g1_i1	mmu:70497	K20638	0	0	0.333333	0	0	0.503333	-1.8305	-3.10446	1.05931	0.303372	0.686575
c57206_g1_i1	hsa:29	K20629	0	0	2	0	0	2.64667	-4.04266	-2.76794	2.72066	0.0990571	0.673131
c20074_g1_i1	pper:18793978	K20628	57889	56604	28085	2012.69	2109.05	988.37	1.31362	11.464	9.22441	0.0023881	0.144862
c39700_g3_i1	pper:18785430	K20628	178262	160332	91516.3	7774.15	7546.51	4047.75	1.21704	13.0451	9.17315	0.00245591	0.147492
c41550_g2_i1	pper:18774517	K20624	1054.67	1280	407	29.32	38.3533	11.47	1.59915	5.7434	23.2987	1.3869e-06	0.00186775
c32172_g1_i1	pper:18783701	K20623	210.667	164.667	115	7.39333	6.20333	4.03333	1.12724	3.25759	9.96511	0.00159535	0.113515
c32722_g1_i1	pper:18783701	K20623	4.66667	3	0.333333	0.246667	0.17	0.0166667	3.62833	-1.91909	7.20488	0.00727056	0.284396
c45705_g3_i3	pper:18768607	K20619	148.333	123.333	96.6667	3.05	2.62	2.01333	0.850695	2.80582	6.38232	0.0115262	0.363548
c20548_g1_i1	pper:18776019	K20617	31	67	40.3333	1.1	2.62	1.41	-0.109681	1.46494	0.0441946	0.833492	1
c59602_g1_i1	pper:18783565	K20607	123	164.333	244.333	4.06667	5.49	8.17	-0.794982	3.25039	5.54845	0.0184971	0.455838
c10958_g1_i1	pper:18775570	K20606	0.333333	1	0	0.16	0.546667	0	1.90865	-2.88231	1.23438	0.266558	0.686575
c56692_g1_i1	jre:109008054	K20606	0.333333	0	0	0.776667	0	0	1.90865	-3.10458	1.23438	0.266558	0.686575
c26261_g1_i1	pper:18789173	K20606	0.666667	1	2	0.0566667	0.0833333	0.19	-1.32589	-2.50421	0.978627	0.322538	0.69657
c27332_g2_i4	pper:18775570	K20606	3	3	1.33333	0.293333	0.28	0.14	1.20751	-2.06483	0.653033	0.41903	0.825036
c41452_g1_i1	pper:18775570	K20606	13.6667	8.33333	20.6667	0.496667	0.31	0.77	-0.39161	-0.160939	0.585536	0.444151	0.856367
c42107_g1_i1	pper:18789173	K20606	27.6667	21.6667	28	0.99	0.803333	0.963333	0.256596	0.601753	0.280229	0.596551	1
c42019_g1_i1	pper:18776040	K20604	15.6667	25.3333	11	0.56	0.986667	0.4	0.734112	0.145336	1.56311	0.211211	0.686575
c3501_g1_i2	pper:18769103	K20603	422.333	433.333	531	15.5867	16.5767	19.9567	-0.128328	4.67756	0.286336	0.592578	1
c36093_g1_i1	pper:18785815	K20600	779.333	811.667	940.667	24.72	26.5567	30.1167	-0.0516945	5.53716	0.0488136	0.825141	1
c41767_g2_i1	mdm:103428491	K20562	0.666667	1.33333	0	0.39	0.94	0	2.75876	-2.74584	1.66253	0.197263	0.686575
c60279_g1_i1	pper:18780809	K20562	0.333333	0.333333	0	0.203333	0.193333	0	1.90865	-3.03569	1.23438	0.266558	0.686575
c32619_g1_i1	pper:18773299	K20562	6.33333	16.3333	8.66667	0.216667	0.586667	0.303333	-0.206502	-0.515139	0.088359	0.766274	1
c41767_g1_i1	pper:18780809	K20562	1.33333	2.66667	1.66667	0.13	0.27	0.166667	-0.135707	-2.22202	0.00889884	0.924844	1
c72313_g1_i1	pper:18767906	K20557	551	587	478.667	20.9667	23.9733	18.44	0.417766	4.94658	1.94946	0.162646	0.673131
c78897_g1_i1	mdm:103452418	K20556	0	0	1	0	0	0.393333	-3.16423	-2.95796	2.55021	0.11028	0.673131
c76415_g1_i1	pper:18792655	K20556	0.666667	0	0	0.846667	0	0	2.72242	-3.02893	2.15183	0.1424	0.673131
c41079_g2_i1	pper:18792655	K20556	1	0.333333	0.333333	0.266667	0.0833333	0.08	1.55713	-2.82996	0.885248	0.346768	0.728786
c41942_g1_i1	pper:18773196	K20553	661.333	864.333	786	10.56	14.1133	12.78	-0.0704798	5.38526	0.0744387	0.78498	1
c2653_g1_i1	pper:18768537	K20547	9	1.66667	2.66667	0.576667	0.1	0.173333	1.94651	-1.47792	4.96818	0.0258178	0.527987
c34067_g1_i1	pper:18792187	K20538	2131.67	2317.67	3661	57.3333	63.68	99.7067	-0.586797	7.18978	4.84088	0.0277927	0.546248
c26520_g2_i2	pper:18792187	K20538	2.33333	1.33333	0.333333	0.49	0.313333	0.0833333	2.64692	-2.41066	2.5371	0.111199	0.673131
c32888_g3_i1	pper:18770152	K20537	355	490.333	600.667	19.4733	26.8033	33.58	-0.599345	4.66698	2.45969	0.116802	0.673131
c32888_g1_i1	pper:18770152	K20537	262.667	230.667	278.667	60.1433	56.44	65.3733	0.14705	3.86045	0.209428	0.647216	1
c40604_g2_i1	pper:18772726	K20536	2.33333	3.66667	1	0.123333	0.186667	0.0433333	1.51862	-2.06738	1.01915	0.31272	0.686575
c40604_g1_i1	pper:18772726	K20536	1378.67	1385.33	1460.33	38.6267	40.1867	41.85	0.0959952	6.26982	0.142129	0.706174	1
c13029_g1_i1	pper:18790031	K20535	815	1358.67	829.667	20.88	36.94	21.4367	0.17274	5.81182	0.438215	0.507985	0.931653
c20247_g1_i2	pper:18769886	K20523	852.667	927.667	1171	26.8467	30.2933	37.4967	-0.273818	5.74937	1.29835	0.254515	0.686575
c59547_g1_i1	pper:18778426	K20523	785.667	1000.67	1002.33	20.4567	26.71	26.5133	-0.17496	5.65709	0.454256	0.500321	0.922493
c2720_g1_i1	pper:18778426	K20523	0	0.333333	0	0	0.0433333	0	0	-3.09956	0	1	1
c83434_g1_i1	atr:18427181	K20496	0	1.33333	0	0	5.49333	0	0	-2.87413	0	1	1
c70957_g1_i1	csab:103231091	K20479	0	0	0.666667	0	0	3.36667	-2.61625	-3.03055	1.85965	0.172665	0.673131
c45796_g1_i1	pper:18781677	K20478	23.6667	30.3333	3.33333	0.476667	0.59	0.0633333	2.97146	0.113361	8.71475	0.00315646	0.172319
c63130_g1_i1	pper:18781677	K20478	1	1.33333	0	0.81	1.06	0	3.24097	-2.72475	2.85043	0.0913496	0.673131
c39500_g1_i2	pper:18781677	K20478	0.666667	0.333333	0	1.19333	0.576667	0	2.68257	-2.96544	2.11215	0.146134	0.673131
c194_g1_i1	pper:18781677	K20478	2.66667	6.66667	0.333333	0.503333	1.18333	0.0766667	2.57779	-1.87149	1.93892	0.163786	0.673131
c45796_g4_i3	pper:18781677	K20478	0.333333	0	0	0.13	0	0	1.96204	-3.10272	1.26883	0.259987	0.686575
c53156_g1_i1	pper:18781677	K20478	49	167	31	0.77	2.42	0.506667	0.752605	1.98425	0.542754	0.461293	0.877315
c72329_g1_i1	pper:18781677	K20478	1125	925.667	1401	19.7567	16.1667	24.8267	-0.100735	5.95943	0.0971769	0.755244	1
c45796_g2_i1	pper:18781677	K20478	0	0	0	0	0	0	0	-3.18239	0	1	1
c45796_g3_i1	pper:18781677	K20478	0	0.333333	0	0	1.65333	0	0	-3.10957	0	1	1
c45614_g2_i1	pper:18787077	K20477	293.667	346.667	324.667	7.34	8.83	8.28	0.0440425	4.13522	0.0252945	0.873636	1
c43894_g1_i1	pper:18785103	K20476	3986	3123.67	3058.67	43.58	35.25	34.03	0.572353	7.5552	5.88217	0.0152949	0.414271
c13374_g1_i1	pper:18785103	K20476	8.33333	86.6667	16.3333	0.333333	3.31	0.696667	-0.942197	0.876429	0.750228	0.386404	0.782119
c38493_g1_i2	pper:18777446	K20474	259	260	339.333	5.58	5.66667	7.35	-0.15835	3.96784	0.301254	0.583097	1
c42583_g1_i1	pper:18775992	K20474	151.667	180	186	3.18333	3.81667	3.95333	-0.0922238	3.23447	0.0875483	0.767317	1
c28815_g1_i1	pper:18785852	K20473	394	727	683.667	2.92333	5.36667	5.13	-0.609348	4.97784	3.22781	0.0723974	0.673131
c17875_g1_i1	pper:18778343	K20472	723.333	751	1162.33	55.8367	60.3933	90.83	-0.476738	5.58666	3.91715	0.0477958	0.673131
c26340_g1_i1	pper:18781630	K20472	1028	654.667	873.333	68.7867	46.7167	59.4967	0.465725	5.60772	2.33871	0.126194	0.673131
c49234_g1_i1	hsa:22818	K20472	0	0.666667	0	0	1.92333	0	0	-3.02083	0	1	1
c76576_g1_i1	cvr:CHLNCDRAFT_141341	K20471	0	0	0.666667	0	0	0.783333	-2.61625	-3.03055	1.85965	0.172665	0.673131
c34851_g2_i1	pper:18788030	K20471	3725	3892.33	4512.33	106.733	116.06	131.647	-0.0938838	7.79487	0.152589	0.696073	1
c75436_g1_i1	gga:770561	K20471	0	1	0	0	0.68	0	0	-2.9458	0	1	1
c52593_g1_i1	mmu:71720	K20463	0	0.666667	0	0	1.21667	0	0	-3.02083	0	1	1
c38158_g1_i1	pper:18785518	K20457	56.6667	66.6667	85.6667	1.73667	2.09667	2.68667	-0.386001	1.9764	1.06319	0.302488	0.686575
c27070_g1_i1	pper:18788311	K20456	1480.33	1443	1922.33	30.0467	29.9467	39.6267	-0.195981	6.45361	0.548245	0.459036	0.874873
c36776_g1_i1	pper:18777679	K20456	45.3333	92.6667	44.3333	2.07333	4.40667	2.06	0.22739	1.79942	0.320442	0.571342	0.996944
c43665_g1_i2	pper:18777679	K20456	7	27.3333	9	0.353333	1.36333	0.456667	-0.158851	-0.239089	0.049332	0.82423	1
c43812_g1_i1	pper:18788926	K20456	2667	7284.33	3132	49.0067	142.523	58.3467	-0.0388708	7.94479	0.0206452	0.88575	1
c41706_g1_i2	pper:18779734	K20417	20.6667	15.3333	8	1.13	0.89	0.46	1.54582	-0.0688237	7.00761	0.00811639	0.3031
c75084_g1_i1	pxb:103967035	K20417	0.333333	0.333333	0	0.213333	0.233333	0	1.90865	-3.02913	1.23438	0.266558	0.686575
c47858_g1_i1	pper:18783148	K20416	0	0.333333	1.33333	0	0.0866667	0.336667	-3.47624	-2.82993	3.39218	0.0655063	0.673131
c22277_g2_i1	pper:18779213	K20416	0	0	0.666667	0	0	0.303333	-2.47901	-3.03749	1.7361	0.187634	0.677869
c41152_g1_i1	pper:18782662	K20416	21.6667	41.6667	15	0.906667	1.85667	0.656667	0.743502	0.718429	1.33581	0.247774	0.686575
c9708_g1_i1	pper:18783148	K20416	0.333333	0	0	0.566667	0	0	1.96204	-3.10272	1.26883	0.259987	0.686575
c4601_g1_i1	pper:18783148	K20416	0.333333	0	0	0.433333	0	0	1.90865	-3.10458	1.23438	0.266558	0.686575
c22277_g1_i1	pper:18779213	K20416	0.333333	0	0.666667	0.1	0	0.226667	-0.637211	-2.95968	0.117308	0.731973	1
c54634_g1_i1	myi:110456316	K20412	0	1	0	0	1.72333	0	0	-2.9458	0	1	1
c5601_g1_i1	npa:UCRNP2_9635	K20405	0.333333	0.333333	0	0.22	0.25	0	1.96204	-3.02729	1.26883	0.259987	0.686575
c41808_g3_i1	zju:107403735	K20403	0.666667	0	0	0.676667	0	0	2.76206	-3.02709	2.1921	0.13872	0.673131
c45824_g2_i1	pper:18778936	K20403	151.333	126.667	143	2.21667	1.88667	2.12667	0.302814	2.97531	0.888962	0.345759	0.727606
c5274_g1_i1	pper:18778936	K20403	0.666667	4.66667	0.666667	0.106667	0.71	0.103333	0.140242	-2.23932	0.00753579	0.930823	1
c41808_g1_i3	cmax:111468424	K20403	2.33333	2.33333	2.66667	0.173333	0.18	0.183333	0.0896545	-2.0509	0.00577856	0.939406	1
c65464_g1_i1	hsa:28956	K20398	0	0.666667	0	0	1.65333	0	0	-3.02083	0	1	1
c37712_g1_i1	pper:18774472	K20393	4225	4097.67	3541.67	151.327	157.453	129.12	0.477137	7.82283	2.51686	0.112635	0.673131
c9408_g1_i1	pper:18776313	K20368	707.667	517.667	625	42.66	33.5833	38.36	0.408102	5.14722	1.57016	0.210184	0.686575
c37053_g1_i1	pper:18771902	K20368	170.333	179.667	156.667	11.58	13.0267	10.82	0.330877	3.26267	1.10946	0.2922	0.686575
c28166_g1_i1	pper:18784955	K20368	332.667	304	413	20.9133	20.3267	26.38	-0.0880885	4.30233	0.0944266	0.758623	1
c37740_g1_i1	pper:18792436	K20367	875	898.667	1314	25	26.39	37.8167	-0.371961	5.81121	2.48312	0.115074	0.673131
c16966_g1_i1	pper:18766310	K20367	508.333	708	738.667	18.9567	26.8967	27.9033	-0.338987	5.13632	1.55203	0.212836	0.686575
c51733_g1_i1	dzi:111293583	K20367	0	1	0	0	3.86333	0	0	-2.9458	0	1	1
c52906_g1_i1	ztr:MYCGRDRAFT_66006	K20366	0	0	0.666667	0	0	2.91333	-2.47901	-3.03749	1.7361	0.187634	0.677869
c41597_g1_i1	pper:18771063	K20363	2058	1511.33	1445	92.55	73.5767	65.9467	0.753573	6.60325	4.33245	0.0373923	0.621756
c42901_g1_i1	pper:18782528	K20362	502	507.667	431.667	13.5567	14.63	11.7633	0.45076	4.78522	2.07654	0.149579	0.673131
c14338_g1_i1	pxb:103934616	K20362	22.3333	29.3333	37.6667	8.97	12.6567	15.7933	-0.575409	0.801863	1.24831	0.263876	0.686575
c45193_g3_i1	pper:18778254	K20360	3.66667	10.3333	10.3333	1.07667	2.99667	3.19333	-1.33738	-0.896328	2.3734	0.123418	0.673131
c45193_g2_i1	pper:18790979	K20360	495.667	445.333	503	15.99	14.96	16.3533	0.224057	4.76071	0.677384	0.410489	0.813334
c84850_g1_i1	hsa:25771	K20360	0	0.666667	0	0	2.03	0	0	-3.02083	0	1	1
c23214_g1_i1	pper:18775023	K20359	207.333	100	54.6667	14	7.28667	3.71	2.20637	2.87449	18.8589	1.40752e-05	0.0071302
c2930_g1_i1	pper:18787142	K20359	634.333	352.333	304.667	62.5833	37.59	30.58	1.32186	4.67477	9.56397	0.00198433	0.12885
c37868_g1_i1	pxb:103934100	K20359	1338.67	1182.33	653.667	68.8133	65.9433	33.9433	1.3154	5.98648	7.83401	0.00512723	0.234819
c34912_g2_i1	pper:18767187	K20359	707.333	800.667	429.667	20.5067	25.2567	12.7033	0.952919	5.24646	6.30302	0.0120532	0.371815
c42038_g2_i1	pper:18791032	K20359	134	64.6667	67.6667	5.14667	2.66333	2.62333	1.26367	2.42288	5.95787	0.0146517	0.40768
c53653_g1_i1	pper:18787142	K20359	290.333	241.667	208	42.72	38.3733	31.6167	0.698934	3.84601	3.88318	0.0487721	0.673131
c37651_g1_i1	pper:18773147	K20359	3042.33	2654.33	2614.33	92.6967	87.19	81.3	0.41697	7.3066	1.96524	0.160954	0.673131
c19998_g1_i1	pper:18785523	K20359	1	3	2.33333	0.123333	0.393333	0.3	-1.02329	-2.13819	0.62877	0.427807	0.835913
c19293_g1_i2	pper:18772072	K20359	7	11.6667	6	0.336667	0.6	0.29	0.395546	-0.799263	0.234135	0.628474	1
c36882_g1_i2	pper:18791032	K20359	0.333333	1.33333	0.666667	0.02	0.106667	0.05	-0.775787	-2.68847	0.146184	0.702209	1
c67024_g1_i1	lco:104925190	K20358	0	1	0	0	1.23333	0	0	-2.9458	0	1	1
c45049_g1_i1	pper:18785850	K20353	20.3333	146.333	44	0.453333	3.10667	1.05333	-1.05879	1.76448	1.34425	0.246286	0.686575
c43786_g1_i1	pper:18785850	K20353	572.667	667.667	733.667	12.8167	15.3633	16.7233	-0.159931	5.18048	0.352854	0.552502	0.979088
c5871_g1_i1	pper:18775848	K20353	558	819.333	625.333	6.48333	9.58667	7.43333	0.0147846	5.16845	0.00229431	0.961797	1
c30842_g1_i1	pper:18783853	K20352	340	234.667	251.333	18.6	13.52	13.8867	0.655237	3.96292	6.17414	0.0129631	0.385567
c67126_g1_i1	pper:18792183	K20352	0.666667	0	0	0.52	0	0	2.82065	-3.02462	2.25097	0.133531	0.673131
c32210_g2_i1	pper:18789824	K20352	887.667	942	1206.67	43.8367	49.2033	60.1133	-0.22792	5.8129	0.86362	0.352728	0.736926
c78640_g1_i1	pper:18792356	K20352	1310	1389.33	1668	71.5333	79.6233	92.7367	-0.158788	6.3329	0.417087	0.518394	0.943171
c16705_g1_i1	pper:18792183	K20352	1	0.333333	0.666667	0.373333	0.12	0.316667	0.532216	-2.76505	0.0999816	0.751852	1
c82143_g1_i1	pper:18783853	K20352	0	0.333333	0	0	0.0733333	0	0	-3.09956	0	1	1
c34721_g2_i1	pper:18792662	K20347	1154.67	1096	1766	67.77	67.4367	105.517	-0.408906	6.20689	3.07268	0.0796182	0.673131
c61511_g1_i1	pper:18767428	K20347	0.666667	0.333333	0	0.136667	0.0633333	0	2.82065	-2.95935	2.25097	0.133531	0.673131
c35662_g1_i1	pper:18782820	K20347	1508.67	1458.67	1966.67	87.75	89.3533	115.797	-0.181488	6.50482	0.528383	0.467288	0.884337
c41953_g1_i1	mdm:103417146	K20318	746	725.333	676.333	25.5967	26.1867	23.6067	0.356022	5.33078	2.02262	0.154972	0.673131
c47026_g1_i1	xla:108701159	K20317	0	0.666667	0	0	3.39333	0	0	-3.02083	0	1	1
c37249_g1_i1	pper:18781280	K20310	428.667	515	491.333	14.8467	18.3567	17.3	-0.00582671	4.71291	0.000563813	0.981056	1
c34790_g2_i1	pper:18782101	K20309	620.667	678.333	577	15.7133	18.14	14.9767	0.292185	5.14328	1.15338	0.282843	0.686575
c57838_g1_i1	pper:18771864	K20308	0.666667	0	0	0.306667	0	0	2.76206	-3.02709	2.1921	0.13872	0.673131
c3390_g1_i1	pper:18771864	K20308	372	404.667	408	7.63333	8.43	8.54333	0.057214	4.43415	0.0429788	0.835765	1
c28205_g1_i2	pper:18771864	K20308	8.33333	44.3333	8.66667	0.29	1.43667	0.316667	0.0612264	0.12285	0.00341723	0.953385	1
c36056_g1_i1	pper:18778388	K20307	758.333	1345.33	988	9.94333	17.7833	13.2233	-0.202092	5.77482	0.462097	0.496645	0.918499
c42031_g2_i1	pper:18791309	K20306	925.333	1294	1231.33	10.9133	15.44	14.7333	-0.217066	5.94573	0.619975	0.431057	0.839864
c45433_g1_i1	pper:18769311	K20305	340	532.667	512.333	4.43333	6.92333	6.83667	-0.420114	4.6081	1.39105	0.238227	0.686575
c31516_g1_i1	pper:18774395	K20304	1238	1155.33	975.333	71.2267	72.03	56.9933	0.562247	6.01359	3.10546	0.0780304	0.673131
c67641_g1_i1	han:110885642	K20304	0	1.33333	0	0	1.69333	0	0	-2.87413	0	1	1
c17661_g1_i1	pper:18775162	K20303	638	585	587.667	39.3367	38.9	36.7567	0.338255	5.10362	1.0523	0.304977	0.686575
c20584_g1_i1	pper:18781206	K20302	1100	998.667	1447.33	60.1333	57.8933	79.7333	-0.179734	6.03718	0.470132	0.492926	0.913961
c79511_g1_i1	pper:18792852	K20301	454	393.667	416	33.6667	30.9533	31.3767	0.358964	4.58411	1.31352	0.251759	0.686575
c66612_g1_i1	pper:18768347	K20301	796.333	815.333	883.333	54.4167	59.18	60.9067	0.0712035	5.5404	0.0715163	0.789142	1
c35819_g2_i1	pxb:103964342	K20300	0	0.666667	0	0	0.0333333	0	0	-3.03405	0	1	1
c39195_g1_i2	pper:18782216	K20299	787.333	1015.33	1168	15.5967	20.6767	23.6467	-0.387651	5.75606	2.36463	0.124113	0.673131
c51465_g1_i1	mze:101486180	K20299	0	1.66667	0	0	2.82	0	0	-2.80553	0	1	1
c46166_g1_i1	pper:18793825	K20298	955	1063.33	1268	18.9367	21.18	25.53	-0.20693	5.88063	0.513231	0.473743	0.891975
c44913_g2_i1	pper:18777631	K20296	919.333	1141.67	1429.33	15.1867	18.9467	24.01	-0.453962	5.95556	2.27221	0.131712	0.673131
c32908_g1_i1	pper:18792847	K20295	164.667	266.333	227	5.88	9.51333	8.34333	-0.318162	3.54965	0.712756	0.39853	0.798107
c40018_g1_i1	pper:18784820	K20294	560.667	747.333	742	11.3567	15.52	15.3367	-0.237156	5.2086	0.747253	0.387347	0.783368
c20069_g1_i1	pper:18779525	K20293	758.667	859.667	897.333	16.9833	20.0267	20.3333	-0.0540601	5.52675	0.0503805	0.822402	1
c40942_g1_i1	pper:18784063	K20292	500	584.333	522	15.6767	19.28	16.62	0.124585	4.90416	0.224011	0.636001	1
c25439_g1_i1	pper:18784063	K20292	1	0.666667	0.666667	0.1	0.0866667	0.0733333	0.62141	-2.69671	0.111034	0.73897	1
c38663_g1_i1	pper:18784063	K20292	27	56	27	1.95	4.05667	2.01333	0.107188	1.02181	0.0251925	0.873888	1
c66180_g1_i1	sly:101254812	K20291	0	0	1	0	0	2.84667	-3.12291	-2.96026	2.50353	0.113592	0.673131
c44344_g1_i2	pper:18784551	K20291	14.3333	15	8.66667	0.516667	0.55	0.32	0.886066	-0.319209	2.18556	0.139311	0.673131
c46164_g1_i2	pper:18785812	K20291	1121.33	1409	1276	13.0667	17.0867	15.06	-0.00139856	6.12521	3.26622e-05	0.99544	1
c31080_g1_i1	pper:18769417	K20290	483.667	686.333	716	10.19	14.44	15.31	-0.376759	5.06214	1.40516	0.235862	0.686575
c40576_g1_i2	pper:18777722	K20289	655.333	731	857.667	13.6633	15.68	18.08	-0.190022	5.34685	0.609702	0.4349	0.844625
c36130_g2_i1	pper:18777722	K20289	0.666667	1.66667	0.666667	0.0433333	0.11	0.0433333	0.174659	-2.60494	0.0148792	0.902915	1
c30673_g1_i2	pper:18790957	K20288	657.333	918	646.667	7.75	10.98	7.84333	0.186959	5.32223	0.420771	0.516553	0.940911
c39746_g1_i1	pper:18784508	K20286	1391.67	1980.33	2141.33	23.3733	33.0733	36.6367	-0.443232	6.6021	1.72191	0.189447	0.682412
c42950_g1_i1	pper:18781799	K20283	2745	4575.33	4733.67	33.12	55.2333	57.7633	-0.584091	7.73285	3.61679	0.0571992	0.673131
c53241_g1_i1	pper:18771690	K20280	900	960.667	1189	53.1333	59.5267	71.3567	-0.210246	5.80953	0.723152	0.395112	0.793572
c61763_g1_i1	pper:18771051	K20254	0.666667	0.333333	0	0.233333	0.11	0	2.82065	-2.95935	2.25097	0.133531	0.673131
c37367_g1_i1	pper:18779099	K20241	837.667	931.333	929.333	15	16.5267	16.9233	0.0179977	5.57383	0.00245391	0.960491	1
c72438_g1_i1	ehx:EMIHUDRAFT_365614	K20238	0	2	0	0	6.26667	0	0	-2.73974	0	1	1
c42318_g1_i4	pper:18791129	K20224	152	264	283.667	2.31333	4.04	4.41667	-0.712464	3.64514	4.82568	0.0280388	0.546785
c49408_g1_i1	cvr:CHLNCDRAFT_143822	K20224	0	0	0.666667	0	0	2.6	-2.61625	-3.03055	1.85965	0.172665	0.673131
c82166_g1_i1	hsa:55705	K20224	0	0	0.666667	0	0	3.11667	-2.61625	-3.03055	1.85965	0.172665	0.673131
c44408_g1_i1	pper:18791987	K20223	2116	2150.33	1955.67	30.42	31.3233	28.3367	0.351883	6.83664	1.48523	0.222959	0.686575
c81484_g1_i1	vvi:100259995	K20223	0	1	0	0	1.27	0	0	-2.9458	0	1	1
c29788_g2_i1	pper:18772811	K20222	50.6667	18.6667	11.3333	7.38333	2.93333	1.63333	2.46722	0.774322	12.931	0.000323185	0.0444041
c80121_g1_i1	pper:18772811	K20222	0.666667	0	0	0.303333	0	0	2.78127	-3.02646	2.20979	0.137137	0.673131
c13629_g1_i1	pper:18772811	K20222	0	1	1	0	0.0933333	0.09	-3.28061	-2.74717	1.8897	0.169236	0.673131
c44561_g2_i1	pper:18772811	K20222	781	918	1014.67	10.9467	12.9767	14.3833	-0.189127	5.59959	0.420654	0.516611	0.940911
c21957_g1_i1	pper:18772811	K20222	0.666667	0.333333	0.333333	0.406667	0.226667	0.263333	0.923942	-2.88365	0.250426	0.616775	1
c29788_g1_i1	pper:18772811	K20222	14	52	18	0.88	3.09667	1.22333	-0.312057	0.563309	0.113546	0.736143	1
c44561_g1_i1	pper:18769941	K20222	1240.33	1418.33	1382.33	16.1933	18.7533	18.3067	0.046734	6.18939	0.0313322	0.859501	1
c447_g1_i1	pper:18790745	K20221	346.333	407	336.667	5.32	6.29333	5.30333	0.247332	4.31126	0.59981	0.43865	0.849596
c46611_g1_i1	pper:18775225	K20217	1413	1735.33	1802.33	78.3367	103.95	101.697	-0.168442	6.5377	0.279438	0.59707	1
c75249_g1_i1	lcf:108893223	K20211	0	1	0	0	1.98	0	0	-2.9458	0	1	1
c64164_g1_i1	sasa:106608375	K20197	0	0	0.666667	0	0	2.51333	-2.61625	-3.03055	1.85965	0.172665	0.673131
c47945_g1_i1	hsa:9371	K20196	0	0	1.33333	0	0	2.84	-3.49737	-2.89325	3.04276	0.081098	0.673131
c36472_g1_i1	pper:18775611	K20195	596	775.667	864.333	16.39	21.7033	24.3667	-0.373126	5.32582	1.68873	0.193768	0.686575
c30346_g1_i1	pper:18773394	K20185	1355.67	672.333	470.333	84.1833	45.44	29.52	1.805	5.64645	13.4174	0.000249298	0.0374297
c33218_g1_i3	pper:18772624	K20185	0.666667	0.333333	0.666667	0.04	0.02	0.0366667	0.207225	-2.83341	0.0195376	0.888836	1
c30998_g1_i1	pper:18771955	K20184	1186.67	1331.33	1268	21.7167	24.74	23.5533	0.12368	6.10729	0.210131	0.646665	1
c52752_g1_i1	pper:18769752	K20183	639	911.333	987.667	10.8733	15.6533	17.0967	-0.459411	5.49508	2.30367	0.129069	0.673131
c34139_g1_i2	pper:18785417	K20182	213.667	258.667	272.333	5.86	7.27667	7.55667	-0.142524	3.76199	0.273417	0.601049	1
c53221_g1_i1	pper:18783969	K20181	988	1331	1287.33	16.1033	21.92	21.2933	-0.190259	6.01388	0.483518	0.486833	0.907328
c40268_g1_i2	pper:18783359	K20180	664.333	892.667	915.333	11.9733	16.2533	16.8067	-0.282554	5.46381	0.973612	0.323781	0.698166
c42219_g1_i1	pper:18782025	K20179	314.667	475	489	5.35	8.29	8.43333	-0.440865	4.53461	2.79917	0.0943132	0.673131
c46301_g2_i1	pper:18785420	K20178	502	848.667	873.333	5.52333	9.14667	9.79667	-0.629815	5.26961	2.25509	0.133176	0.673131
c46301_g3_i2	pper:18785420	K20178	0	0	0.666667	0	0	1.05667	-2.71778	-3.02591	1.95294	0.16227	0.673131
c45842_g1_i2	pper:18785420	K20178	3.33333	36.6667	1	0.17	1.74333	0.05	1.74064	-0.422372	1.57343	0.20971	0.686575
c41792_g1_i2	pper:18778761	K20177	215.667	329.667	349.667	3	4.63	4.93667	-0.505564	4.00045	2.68819	0.101095	0.673131
c32473_g1_i1	pper:18775587	K20174	556	584.333	699	15.4167	16.8467	19.59	-0.125767	5.0777	0.28956	0.590503	1
c31767_g2_i1	pper:18771568	K20168	466	896.333	554	10.3233	19.65	12.5133	-0.103241	5.04431	0.0579487	0.809768	1
c27006_g1_i1	pper:18771568	K20168	0.666667	1	0.666667	0.0366667	0.0566667	0.04	0.039082	-2.70503	0.000413646	0.983774	1
c43181_g1_i1	pper:18783613	K20165	442	666.667	378.333	11.0467	17.4733	9.57333	0.40671	4.78388	2.22787	0.13554	0.673131
c64664_g1_i1	hsa:10260	K20163	0.666667	0	0	2.93667	0	0	2.76206	-3.02709	2.1921	0.13872	0.673131
c75345_g1_i1	mmu:329877	K20163	0	0.666667	0	0	0.916667	0	0	-3.02083	0	1	1
c40853_g1_i3	pper:18767083	K20131	182.333	201.667	268.667	2.87667	3.28333	4.3	-0.365271	3.59208	1.52121	0.217437	0.686575
c42839_g1_i2	pper:18792729	K20131	203.667	172.667	192.667	3.78	3.27333	3.58333	0.323906	3.40562	1.13931	0.285798	0.686575
c78575_g1_i1	pper:18780113	K20115	697.667	1036.67	690	25.9767	40.95	26.11	0.20571	5.50582	0.573807	0.44875	0.862362
c84822_g1_i1	ecu:ECU05_0940	K20103	0	2	0	0	7.04	0	0	-2.73974	0	1	1
c44150_g1_i1	pper:18774098	K20102	2937.33	2769	2860	58.5567	56.74	57.6767	0.267572	7.3103	1.13668	0.286356	0.686575
c6581_g1_i1	pper:18791072	K20102	1359	1567.33	1408.33	35.1767	41.29	37.0733	0.169875	6.31066	0.406254	0.523877	0.949307
c24560_g1_i1	pper:18790863	K20102	114.667	109.333	135.333	2.49333	2.39	2.97667	-0.0186913	2.72711	0.00282768	0.957592	1
c35006_g2_i1	pper:18778630	K20102	783.333	826.667	882.667	16.73	17.9033	19.14	0.0134973	5.49502	0.00246012	0.960441	1
c58556_g1_i1	gtt:GUITHDRAFT_166262	K20101	0	0	1	0	0	0.963333	-3.12291	-2.96026	2.50353	0.113592	0.673131
c69376_g1_i1	hsa:9704	K20101	0	0	0.666667	0	0	1.45667	-2.61625	-3.03055	1.85965	0.172665	0.673131
c34364_g1_i3	mdm:103400259	K20100	115.667	172.333	155.333	2.63	4.09	3.58333	-0.221905	3.04094	0.59173	0.441751	0.853541
c46029_g1_i1	pper:18766106	K20098	140	214.333	216.667	2.78	4.25333	4.37333	-0.446721	3.34619	1.53438	0.215456	0.686575
c44525_g1_i3	pper:18780758	K20093	35	50	82	0.523333	0.726667	1.25	-1.05334	1.59281	4.00636	0.0453288	0.66966
c45416_g1_i1	pper:18786255	K20092	50	88.6667	89.6667	0.84	1.51333	1.51333	-0.634554	2.05685	2.85912	0.0908574	0.673131
c59758_g1_i1	pper:18786255	K20092	0	0	1	0	0	0.66	-3.12291	-2.96026	2.50353	0.113592	0.673131
c20294_g1_i1	pper:18768646	K20069	4735.33	1981.33	1830.67	173.657	78.2	67.76	1.65561	7.41443	12.053	0.000517089	0.0580627
c37844_g1_i1	pper:18786848	K20069	796.667	863.333	1058	38.61	43.91	51.86	-0.207108	5.6455	0.730853	0.392607	0.789835
c46002_g2_i2	pxb:103947978	K20069	1.33333	7.66667	2	0.0766667	0.426667	0.106667	-0.357257	-1.74568	0.060041	0.806431	1
c52297_g1_i1	lco:109139308	K20050	0	0	0.666667	0	0	1.69667	-2.61625	-3.03055	1.85965	0.172665	0.673131
c8972_g1_i1	hsa:8301	K20044	0	1.66667	0	0	7.34667	0	0	-2.80553	0	1	1
c64811_g1_i1	hsa:8301	K20044	0	2	0	0	3.09	0	0	-2.73974	0	1	1
c45639_g1_i1	pper:18793502	K20043	49	84.3333	64	1.37667	2.43	1.85333	-0.214776	1.88791	0.331178	0.564966	0.990864
c41821_g1_i1	pper:18769626	K20032	1029.67	1411.67	1354.67	23.6933	33.9	31.76	-0.219446	6.12046	0.802174	0.370444	0.761308
c14211_g1_i1	pper:18768727	K20032	1061	1193.67	1263.33	22.6733	26.7567	27.3667	-0.0509273	6.01803	0.0468274	0.828679	1
c42081_g1_i1	pper:18774350	K20032	64.3333	85.3333	75	1.71667	2.36333	1.99667	-0.00962514	2.07562	0.000675329	0.979268	1
c44900_g3_i1	pper:18787649	K20029	0	1	0.666667	0	0.143333	0.0833333	-2.61681	-2.81829	1.82375	0.176867	0.677358
c13753_g1_i1	pper:18772867	K20029	0.333333	1	0	0.0433333	0.163333	0	1.90865	-2.87903	1.23438	0.266558	0.686575
c29037_g1_i2	pper:18772867	K20029	182.667	159.667	182.333	6.11667	5.65	6.12	0.2387	3.30695	0.635534	0.425333	0.832826
c43076_g2_i1	pper:18784976	K20028	293.333	294	277.333	8.76333	9.19333	8.46667	0.293827	4.02966	1.12688	0.288441	0.686575
c44174_g2_i2	pper:18776129	K20028	422.333	394	578.333	15.5767	14.9133	21.7	-0.274085	4.66069	1.06355	0.302406	0.686575
c41107_g2_i1	pper:18785012	K20028	649.333	725	822.667	22.58	26.21	29.12	-0.150379	5.33198	0.392744	0.530861	0.956711
c42971_g1_i1	pper:18777916	K20027	5	12.3333	10	0.316667	0.753333	0.666667	-0.865213	-0.789743	0.820666	0.364985	0.753825
c34796_g1_i1	pper:18777916	K20027	83.6667	72.6667	114.667	3.04667	2.73667	4.26333	-0.267026	2.33924	0.709435	0.399631	0.7996
c38484_g1_i1	pper:18783842	K20027	291.333	285.667	387.667	5.49	5.43667	7.38	-0.202912	4.12975	0.505973	0.476887	0.895709
c45516_g1_i3	pper:18791390	K20027	35.6667	32.3333	35.6667	0.813333	0.743333	0.82	0.214074	0.990807	0.254593	0.61386	1
c39936_g2_i1	adu:107469004	K20027	0.333333	0.333333	0.666667	0.0366667	0.0366667	0.08	-0.690598	-2.89936	0.13572	0.712573	1
c69944_g1_i1	isc:IscW_ISCW015321	K20011	0	2	0.333333	0	0.89	0.13	-1.83542	-2.68123	0.916529	0.338388	0.717493
c37604_g1_i1	pper:18772473	K20003	630.667	618.333	787.667	12.9	13.12	16.2633	-0.105579	5.23187	0.19254	0.660811	1
c14367_g1_i1	pper:9978689	K20000	3	1.33333	0.666667	0.363333	0.163333	0.0833333	2.18632	-2.29384	3.52509	0.0604465	0.673131
c73014_g1_i1	pper:9978689	K20000	0.666667	0	0	0.0966667	0	0	2.82065	-3.02462	2.25097	0.133531	0.673131
c70090_g1_i1	pper:9978689	K20000	0.333333	0.666667	0	0.1	0.25	0	1.96204	-2.94891	1.26883	0.259987	0.686575
c76152_g1_i1	pper:9978689	K20000	1.33333	1	0.333333	0.13	0.12	0.0333333	1.8345	-2.63176	1.18592	0.276153	0.686575
c69837_g1_i1	pper:9978689	K20000	0.666667	2.33333	1	0.103333	0.37	0.143333	-0.269829	-2.44227	0.0382522	0.844938	1
c30531_g1_i1	pper:9978689	K20000	0	0.666667	0	0	0.336667	0	0	-3.03074	0	1	1
c50227_g1_i1	pper:9978689	K20000	0	0.333333	0	0	0.126667	0	0	-3.10292	0	1	1
c72482_g1_i1	pper:18768964	K19998	1015	1232.67	1357.67	23.0367	28.7233	31.4467	-0.247632	6.03172	0.891595	0.345045	0.726664
c26329_g1_i2	pper:18768133	K19996	32.3333	28.6667	43	1.03667	0.92	1.38333	-0.18424	0.98671	0.168032	0.681867	1
c40876_g2_i1	pper:18777326	K19995	3842.33	3152.33	2485.33	141.89	124.607	92.9433	0.874993	7.5157	6.12806	0.0133053	0.389994
c23050_g1_i1	pper:18778947	K19995	5570	5610.33	4111.33	230.57	252.52	173.31	0.662214	8.20721	3.32757	0.0681273	0.673131
c84661_g1_i1	mmu:56193	K19993	0	2.33333	0	0	3.20667	0	0	-2.67654	0	1	1
c44135_g2_i2	pper:18778243	K19986	361.333	458.667	593	7.82667	10.1667	13.0367	-0.530833	4.66602	3.85509	0.0495954	0.673131
c6131_g1_i1	pper:18766448	K19986	1.33333	1.66667	0.666667	0.136667	0.153333	0.0733333	1.01694	-2.5082	0.398355	0.52794	0.953908
c38195_g1_i1	pper:18781933	K19986	808	1040.33	941	16.1533	21.5433	19.3	-0.0510952	5.66583	0.0383341	0.844774	1
c81567_g1_i1	mdm:103413839	K19986	0	0	0	0	0	0	0	-3.18239	0	1	1
c42115_g2_i1	pper:18768633	K19985	2315.67	2628.33	1745	39.2367	46.3033	30.18	0.594846	6.95046	6.37407	0.01158	0.364549
c43098_g1_i1	pper:18789767	K19985	399.333	440.667	767.333	7.07667	7.78	13.7467	-0.740269	4.83716	5.29948	0.0213318	0.488313
c40961_g1_i2	pper:18787099	K19984	2166	2921.33	3340	39.63	53.7633	62.2933	-0.454405	7.2185	2.0531	0.151897	0.673131
c32649_g1_i1	pper:18793773	K19983	899	1247.33	1442.33	17.5967	24.47	28.6267	-0.493712	5.98791	2.62571	0.105145	0.673131
c59849_g1_i1	lco:104928537	K19970	0	1.33333	0	0	2.58667	0	0	-2.87413	0	1	1
c41970_g1_i1	pper:18784265	K19944	653.667	696	879	21.21	23.1	28.9367	-0.243224	5.3327	0.88705	0.346278	0.728289
c20059_g1_i1	pper:18781141	K19937	712	752.667	839.667	26.82	29.79	31.9633	-0.0303776	5.41037	0.0164508	0.897943	1
c67544_g1_i1	hsa:51150	K19934	0	2	0	0	0.776667	0	0	-2.73974	0	1	1
c58549_g1_i1	tru:105417845	K19933	0	1	0	0	2.81	0	0	-2.9458	0	1	1
c78533_g1_i1	pper:18789713	K19893	5490.67	4998.67	7576	115.87	106.6	162.56	-0.280392	8.34432	0.961348	0.326847	0.702486
c42634_g1_i1	pper:18789912	K19893	185	356.667	201	6.74333	13.6533	7.44667	0.077782	3.78971	0.0717665	0.788782	1
c79031_g1_i1	pper:18772909	K19892	83.3333	144.667	157.333	2.53333	4.68	4.88	-0.735734	2.84018	4.95827	0.0259662	0.528904
c47546_g1_i1	ath:AT1G66250	K19891	0	0	0.666667	0	0	0.626667	-2.61625	-3.03055	1.85965	0.172665	0.673131
c55861_g1_i1	pper:18790109	K19891	1.33333	1.33333	0.333333	0.1	0.0966667	0.0233333	1.8784	-2.60681	1.78636	0.18137	0.677869
c15215_g1_i1	cit:102622811	K19891	0.333333	0	0	0.116667	0	0	1.90865	-3.10458	1.23438	0.266558	0.686575
c34396_g1_i1	pper:18790109	K19891	5	6.66667	3.66667	0.2	0.296667	0.153333	0.601822	-1.31897	0.569501	0.450457	0.864516
c38430_g1_i1	pper:18782651	K19891	102	151	129.667	3.60667	5.72	4.63667	-0.132064	2.85812	0.166327	0.683397	1
c43702_g1_i1	pper:18779060	K19891	169	250.333	181.667	5.55667	8.80667	6.17667	0.0592085	3.51513	0.0347788	0.85206	1
c44117_g1_i2	pper:18776617	K19882	184.667	208.667	361.667	5.97333	6.96	11.8267	-0.790633	3.76655	7.02078	0.00805692	0.302076
c35303_g1_i1	pper:18786850	K19882	206.333	331	140.667	7.03667	11.7833	4.90333	0.732113	3.66189	6.67813	0.00976029	0.333214
c25121_g1_i1	pper:18773445	K19882	105.333	136.667	195	3.83667	5.18667	7.20667	-0.694748	2.9986	5.03607	0.0248247	0.519199
c28574_g1_i1	pper:18773833	K19882	0	0	0.666667	0	0	0.0366667	-2.66713	-3.02823	1.90579	0.167431	0.673131
c30328_g1_i1	pper:18777013	K19882	1	4.33333	3	0.0533333	0.236667	0.166667	-1.33626	-1.9292	1.78628	0.18138	0.677869
c38549_g2_i2	pxb:103936666	K19882	4	4.33333	2	1.05667	1.26	0.55	1.18305	-1.69851	1.65518	0.198255	0.686575
c82439_g1_i1	pper:18774280	K19882	0.333333	1	1.33333	0.08	0.223333	0.346667	-1.58236	-2.66555	1.00975	0.314963	0.686575
c38549_g3_i1	pxb:103953063	K19882	0	0	0.333333	0	0	0.09	-1.73864	-3.10798	1.00666	0.315705	0.686575
c72919_g1_i1	pper:18773445	K19882	1	0.666667	0.333333	0.146667	0.103333	0.0433333	1.52001	-2.76271	0.938929	0.332554	0.710427
c36749_g1_i3	pper:18774280	K19882	9	10	13.6667	0.466667	0.553333	0.723333	-0.427769	-0.486426	0.518531	0.471469	0.88908
c38549_g1_i1	pper:18788082	K19882	152.333	246	191	5.61333	9.65667	7.15	-0.138271	3.46447	0.200388	0.654408	1
c37649_g1_i2	pper:18773833	K19882	360	387	392.667	10.29	11.5833	11.39	0.0936458	4.41694	0.127782	0.720743	1
c51468_g1_i1	pper:18789954	K19882	0	0	0	0	0	0	0	-3.18239	0	1	1
c56450_g1_i1	pper:18777013	K19882	0	0.333333	0	0	0.356667	0	0	-3.10957	0	1	1
c46361_g1_i1	xma:102228896	K19870	0	1	0	0	3.86333	0	0	-2.9458	0	1	1
c21569_g1_i1	pper:18776292	K19861	3.66667	9	9	0.706667	1.64667	1.87	-1.22935	-1.04642	1.14558	0.284476	0.686575
c33009_g1_i1	mdm:103423207	K19861	21.6667	17.3333	17.3333	0.95	0.843333	0.76	0.550834	0.253088	0.774338	0.378878	0.77266
c37670_g1_i1	pper:18775995	K19861	11780.3	7276	12504.3	354.74	220.793	385.02	0.102218	9.16509	0.120071	0.728957	1
c20425_g1_i1	pper:18776970	K19861	157.667	211.333	192.667	5.30333	7.36	6.59	-0.0678897	3.39241	0.0538558	0.816485	1
c34318_g1_i2	mdm:103419256	K19861	2.33333	2.33333	2.66667	0.29	0.3	0.313333	0.0934656	-2.03141	0.00792851	0.929048	1
c55472_g1_i1	cmt:CCM_02629	K19833	0.666667	0	0	0.806667	0	0	2.87894	-3.02214	2.31123	0.128443	0.673131
c84888_g1_i1	nvl:108566515	K19832	0	0	0.333333	0	0	0.746667	-1.89671	-3.10212	1.09729	0.294863	0.686575
c27542_g1_i1	pper:18786052	K19828	39.6667	35.6667	58.3333	1.55667	1.46333	2.36667	-0.393171	1.35574	0.991335	0.319416	0.692015
c24410_g1_i2	pper:18768528	K19828	90.3333	167.333	129	3.22667	6.14333	4.61333	-0.312397	2.82372	0.865198	0.352288	0.736309
c5422_g1_i1	pper:18771835	K19828	122.333	147.333	156.667	5.35333	6.83333	7.01667	-0.165673	3.00354	0.294365	0.587437	1
c73553_g1_i1	mmu:11426	K19827	0	0	1	0	0	1.89667	-3.12291	-2.96026	2.50353	0.113592	0.673131
c80451_g1_i1	hsa:23499	K19827	0	1.33333	0	0	2.34333	0	0	-2.87413	0	1	1
c77920_g1_i1	mdm:103405983	K19801	0.666667	0.666667	0	0.186667	0.193333	0	2.76206	-2.89326	2.1921	0.13872	0.673131
c42995_g1_i1	pper:18783207	K19801	1371.67	1612.33	1431.33	17.7567	21.05	18.8467	0.147787	6.31762	0.272378	0.601741	1
c8817_g1_i2	pper:18783207	K19801	0	0.333333	0	0	0.0733333	0	0	-3.09956	0	1	1
c62817_g1_i1	ath:AT5G09350	K19801	0	0	0	0	0	0	0	-3.18239	0	1	1
c42695_g1_i1	pper:18779765	K19788	40.6667	38	83.6667	1.38667	1.27	2.92667	-0.875201	1.56429	2.70865	0.0998053	0.673131
c34987_g1_i1	pper:18781024	K19788	1501.67	1809	2103.33	56.0067	70.19	80.1033	-0.306445	6.629	1.63257	0.201348	0.686575
c46957_g1_i1	ure:UREG_03460	K19788	0.333333	0.333333	0	0.33	0.363333	0	1.90865	-3.02913	1.23438	0.266558	0.686575
c20862_g1_i1	pper:18783696	K19787	1.33333	0	0	0.206667	0	0	3.76741	-2.87916	3.68426	0.0549283	0.673131
c35685_g1_i2	pper:18783696	K19787	143	184.667	214.667	4.46	5.86	6.68667	-0.394441	3.28535	1.33109	0.248612	0.686575
c44337_g1_i6	pper:18786642	K19784	47.6667	60.6667	35.3333	1.31667	1.75333	0.996667	0.661488	1.49885	2.19135	0.138788	0.673131
c42373_g1_i1	pper:18787064	K19784	4.66667	1.33333	6.33333	0.31	0.09	0.44	-0.215691	-1.55205	0.0721882	0.788177	1
c44132_g1_i1	pper:18786155	K19784	281.333	140	319.667	18.48	9.84333	21.38	0.032429	3.80872	0.00990457	0.920724	1
c69331_g1_i1	pper:18786642	K19784	0	0	0	0	0	0	0	-3.18239	0	1	1
c17165_g1_i1	pper:18767126	K19765	261.333	224	167.333	25.8833	24.4833	16.8267	0.887947	3.68243	3.56166	0.0591286	0.673131
c24561_g1_i1	pper:18790453	K19765	656.333	687.667	865	52.5367	58.9033	70.0167	-0.175919	5.36801	0.395959	0.529184	0.955193
c66792_g1_i1	pper:18776401	K19761	195.667	174	135.333	18.1167	17.4333	12.62	0.787704	3.28789	3.85895	0.0494812	0.673131
c73501_g1_i1	pper:18785564	K19761	10.3333	6	6	1.17667	0.72	0.686667	1.04525	-0.905864	2.30038	0.129343	0.673131
c73998_g1_i1	gtt:GUITHDRAFT_88019	K19760	0	0	0.666667	0	0	1.08667	-2.61625	-3.03055	1.85965	0.172665	0.673131
c42856_g1_i1	pper:18785452	K19747	35	26	19.6667	1.11333	0.84	0.636667	1.03583	0.69444	4.01721	0.0450381	0.667897
c75088_g1_i1	pper:18785452	K19747	0	0.333333	0.333333	0	0.0433333	0.04	-1.73864	-3.03905	1.00666	0.315705	0.686575
c30401_g1_i1	pper:18769302	K19730	723.667	726.667	991.333	43.44	46.19	59.81	-0.208294	5.50985	0.548749	0.458829	0.874589
c45006_g1_i4	pper:18789621	K19729	667.667	531	725.333	11.03	9.10667	11.9833	0.118669	5.15019	0.232618	0.629589	1
c72838_g1_i1	ptr:462584	K19722	0	0	1	0	0	1.05333	-3.12291	-2.96026	2.50353	0.113592	0.673131
c37586_g1_i1	chx:108634845	K19720	0.666667	3.66667	2.33333	0.113333	0.79	0.413333	-1.42914	-2.06386	0.574456	0.448493	0.862069
c15876_g1_i1	chx:108635078	K19720	0	0	0	0	0	0	0	-3.18239	0	1	1
c23658_g1_i1	pper:18779884	K19706	1952.33	1852.67	2164	83.5133	84.6367	93.87	0.0600993	6.8028	0.0533738	0.817293	1
c78978_g1_i1	mbr:MONBRDRAFT_37859	K19673	0	1	0	0	1.94	0	0	-2.9458	0	1	1
c55700_g1_i1	ani:AN5282	K19668	0.666667	0	0	3.04	0	0	2.87894	-3.02214	2.31123	0.128443	0.673131
c35339_g1_i1	pper:18792035	K19658	1769.67	1724.33	2788.67	90.7167	91.9	145.11	-0.451294	6.84527	3.75296	0.052714	0.673131
c60174_g1_i1	brp:103832064	K19658	0	1.33333	0	0	1.62	0	0	-2.87413	0	1	1
c39553_g1_i1	ag:AAB97005	K19642	63	89.3333	36.6667	2.22	3.3	1.31	1.00133	1.87462	6.01432	0.0141903	0.402381
c404_g1_i1	mdm:103403490	K19642	6	12.6667	3.33333	2.48	5.37	1.29333	1.0571	-1.00173	1.25869	0.261899	0.686575
c29655_g2_i1	pper:18792656	K19642	0	0	0.333333	0	0	1.33667	-1.89671	-3.10212	1.09729	0.294863	0.686575
c29655_g1_i1	pper:18792656	K19642	6	11.6667	6.66667	0.866667	1.78667	0.983333	0.0909326	-0.804475	0.0135846	0.907214	1
c29014_g1_i1	pper:18792656	K19642	0.333333	1.33333	0.333333	0.07	0.273333	0.06	0.165772	-2.78092	0.00874788	0.925482	1
c30362_g1_i1	pper:18779101	K19619	31.6667	27	33	1.11333	0.99	1.18	0.156149	0.85687	0.134297	0.714018	1
c45128_g1_i1	pper:18775297	K19613	10.3333	7	5.33333	0.466667	0.343333	0.243333	1.14434	-0.89314	3.10351	0.0781235	0.673131
c46253_g6_i2	pper:18787539	K19613	56.6667	66.6667	45.3333	1.93667	2.34667	1.54333	0.552328	1.67563	2.26823	0.132051	0.673131
c46172_g6_i2	pper:18787539	K19613	1.66667	1	0.333333	0.233333	0.133333	0.05	2.07643	-2.60749	1.46123	0.226735	0.686575
c46172_g4_i2	pper:18787539	K19613	2.66667	8	5.33333	0.37	1.14667	0.783333	-0.798426	-1.31933	1.10344	0.293512	0.686575
c50407_g1_i1	pper:18775297	K19613	0	0	0.333333	0	0	0.376667	-1.73864	-3.10798	1.00666	0.315705	0.686575
c39668_g3_i1	pper:18775297	K19613	2.33333	19.3333	5.66667	0.19	1.52	0.47	-1.15138	-0.817853	0.908959	0.340391	0.720106
c36462_g1_i2	mdm:103400759	K19613	0.333333	1	1.33333	0.116667	0.346667	0.53	-1.56993	-2.6628	0.725847	0.394233	0.792334
c45780_g4_i7	pper:18775297	K19613	38.6667	87.6667	57.3333	1.45333	3.27333	2.17333	-0.37179	1.72131	0.62749	0.428277	0.836512
c46172_g8_i1	pper:18787539	K19613	0.666667	1.66667	1.33333	0.293333	0.746667	0.66	-0.745371	-2.50355	0.345714	0.55655	0.983379
c46172_g7_i1	pper:18787539	K19613	9.33333	18.6667	13.6667	0.713333	1.39	1.07333	-0.382132	-0.266511	0.294187	0.58755	1
c73022_g1_i1	pper:18785144	K19613	0.333333	0.333333	0.666667	0.08	0.0766667	0.166667	-0.707604	-2.89824	0.142289	0.706016	1
c46218_g4_i1	pper:18775297	K19613	14	21	17.6667	1.61	2.41333	2.03	-0.0626141	0.0835355	0.0115587	0.914383	1
c46218_g3_i1	pper:18775297	K19613	0	0	0	0	0	0	0	-3.18239	0	1	1
c50493_g1_i1	pper:18785144	K19613	0	0.333333	0	0	0.08	0	0	-3.10957	0	1	1
c20633_g1_i1	pper:18780546	K19589	145	178.333	197.667	4.45333	5.74	6.17333	-0.256179	3.27257	0.805968	0.369315	0.759764
c81781_g1_i1	mze:101470624	K19582	0	0	0.666667	0	0	1.15667	-2.61625	-3.03055	1.85965	0.172665	0.673131
c44960_g1_i3	pper:18789985	K19562	44.6667	59	38.6667	0.906667	1.24667	0.786667	0.419188	1.46034	1.17241	0.278907	0.686575
c45760_g1_i1	pper:18777913	K19525	1277.67	2389.67	2302	5.19	9.57	9.44333	-0.652412	6.695	3.26094	0.0709486	0.673131
c44360_g1_i1	pper:18789557	K19525	1261	2317	2154.67	5.28333	9.55667	9.16	-0.58712	6.63412	2.45085	0.117461	0.673131
c3495_g1_i1	pper:18774215	K19517	295	329.667	281.333	7.51667	8.85	7.29333	0.255597	4.0831	0.89657	0.343703	0.724941
c45270_g1_i6	pper:18770824	K19513	281.333	377	506	5.65333	7.50667	10.3367	-0.656573	4.36004	3.23672	0.0720046	0.673131
c44735_g1_i1	pper:18791202	K19513	742.667	791.667	726	12.7167	13.99	12.4933	0.261604	5.37872	1.18811	0.27571	0.686575
c125_g1_i1	tsp:Tsp_01622	K19513	0	1	0.333333	0	0.22	0.0633333	-1.8305	-2.87892	1.05931	0.303372	0.686575
c29457_g1_i1	pper:18791255	K19476	498.667	579	743.667	18.1033	21.9167	27.4867	-0.397905	5.05534	2.53154	0.111591	0.673131
c48054_g1_i1	pxb:103943956	K19476	0.333333	0.333333	0	0.206667	0.226667	0	1.90865	-3.02913	1.23438	0.266558	0.686575
c10899_g1_i1	pper:18770926	K19476	0	0	0.333333	0	0	0.0533333	-1.8305	-3.10446	1.05931	0.303372	0.686575
c37643_g1_i1	pper:18770926	K19476	24	29.6667	36.6667	9.91667	12.7933	16.31	-0.486214	0.814181	0.744761	0.38814	0.784508
c43137_g1_i2	pper:18782520	K19476	22	31.6667	19	0.593333	0.863333	0.506667	0.423167	0.511891	0.720792	0.395884	0.794514
c25682_g1_i1	pper:18770926	K19476	4.66667	4	7.66667	13.26	11.6467	26.34	-0.580813	-1.29471	0.55343	0.45692	0.872503
c45716_g1_i1	pper:18770926	K19476	170.333	390.667	266.333	3.12	6.79667	5.07667	-0.536434	3.79382	0.548225	0.459044	0.874873
c49871_g1_i1	pper:18770337	K19476	0.333333	1.33333	1	0.0533333	0.2	0.156667	-1.13543	-2.66949	0.524109	0.469094	0.886558
c41747_g1_i1	pper:18784131	K19476	37.3333	31.6667	51	1.1	0.91	1.52	-0.233763	1.17216	0.214554	0.643221	1
c43896_g1_i2	pper:18790238	K19476	25	17.3333	23.6667	0.856667	0.593333	0.83	0.235632	0.373799	0.172001	0.67834	1
c44399_g1_i1	pper:18767375	K19476	1	1	1.66667	0.09	0.11	0.146667	-0.492633	-2.48795	0.119919	0.729122	1
c9705_g1_i1	pper:18770926	K19476	16.6667	18	21.6667	5.91667	6.67667	8.17667	-0.182791	0.207592	0.113053	0.736695	1
c2220_g1_i1	pper:18767208	K19476	0.333333	0	0.666667	0.09	0	0.186667	-0.560403	-2.95723	0.093302	0.760021	1
c43451_g1_i1	pper:18767375	K19476	2239	2977.67	2464.67	36.4867	51.73	40.8433	0.0613413	7.17385	0.0538806	0.816443	1
c37643_g2_i1	pper:18770926	K19476	18	15.6667	20	1.70667	1.57333	1.90667	0.0873539	0.137803	0.02363	0.87783	1
c19485_g1_i1	pper:18767208	K19476	0.333333	0	0.333333	0.176667	0	0.163333	0.170009	-3.03413	0.00796986	0.928864	1
c79304_g1_i1	pper:18784336	K19466	306	311.667	420	8.16	8.53333	11.3667	-0.267393	4.24086	1.04658	0.306297	0.686575
c28913_g2_i1	pper:18770484	K19373	0	0	0	0	0	0	0	-3.18239	0	1	1
c54434_g1_i1	pper:18770484	K19373	0	0	0	0	0	0	0	-3.18239	0	1	1
c72401_g1_i1	pper:18780349	K19371	418.667	307.333	498.667	18.5933	14.1167	22.3767	-0.050571	4.48705	0.041161	0.839228	1
c36199_g1_i1	pper:18776144	K19367	1559.67	1772.33	2026.33	51.8767	62.0233	68.2967	-0.18126	6.62194	0.557946	0.455089	0.87031
c44569_g1_i1	pxb:103955503	K19367	7	10.3333	10	0.76	1.09	1.10667	-0.358067	-0.776999	0.150467	0.69809	1
c52816_g1_i1	pper:18768661	K19366	4628	4543.67	3946.33	98.4633	103.14	84.75	0.462574	7.96373	2.46474	0.116427	0.673131
c78734_g1_i1	pper:18770453	K19366	254.333	239.333	214.333	8.16333	8.09	6.96667	0.436149	3.7213	2.38051	0.122857	0.673131
c66421_g1_i1	pper:18774310	K19365	1	0	0.666667	0.276667	0	0.196667	0.579801	-2.83064	0.111791	0.738114	1
c27854_g1_i1	pper:18774310	K19365	6	9	6.66667	1.1	1.86333	1.17	0.131599	-0.944654	0.0238426	0.877286	1
c29833_g1_i1	pper:18793547	K19363	3485	2672	2858.67	146.22	119.817	121.257	0.515636	7.42554	3.16367	0.0752935	0.673131
c53638_g1_i1	pper:18789012	K19355	130.333	133.333	108	3.44667	3.67	2.85	0.487248	2.79861	2.35564	0.124831	0.673131
c78651_g1_i1	pper:18766001	K19355	215	332.667	322.667	5.92	9.46333	9.11333	-0.421739	3.99037	2.26742	0.13212	0.673131
c30922_g1_i1	pper:18771386	K19355	87	848.333	91.6667	3.01	31.9333	3.23667	0.110635	4.33516	0.0880455	0.766677	1
c67360_g1_i1	pper:18773667	K19355	0.333333	0.333333	0.333333	0.196667	0.186667	0.183333	0.170009	-2.96875	0.00796986	0.928864	1
c57083_g1_i1	hsa:23353	K19347	0	0	0.666667	0	0	3.36667	-2.61625	-3.03055	1.85965	0.172665	0.673131
c33040_g1_i1	pper:18785252	K19347	286.333	354.667	271.667	9.35333	12.22	8.98667	0.286745	4.10078	1.19035	0.275259	0.686575
c42167_g1_i1	pper:18776294	K19329	1786.67	3440.33	2651	97.8867	199.267	148.34	-0.393156	7.18531	2.31494	0.128137	0.673131
c29678_g1_i2	pper:18785285	K19329	54.6667	101	86.6667	2.73667	5.44	4.41	-0.471272	2.20247	1.62203	0.202809	0.686575
c49133_g1_i1	pper:18782627	K19327	1	0.666667	0	0.29	0.22	0	3.28398	-2.81736	3.93957	0.047163	0.673131
c42311_g2_i1	pper:18782627	K19327	99.3333	120.333	167.333	2.33	2.79667	3.92667	-0.516302	2.80092	1.80981	0.178531	0.677869
c43956_g2_i1	pper:18785462	K19323	67.6667	79	128.333	2.06667	2.49333	3.97333	-0.719504	2.35306	4.72936	0.029652	0.562371
c35694_g1_i1	pper:18784173	K19307	7	10.6667	2.33333	0.433333	0.663333	0.146667	1.75628	-1.07033	4.74138	0.0294455	0.562229
c5264_g1_i1	pper:18781096	K19307	0.333333	2	0	0.0466667	0.296667	0	1.99039	-2.70237	1.4777	0.224134	0.686575
c82072_g1_i1	pper:18781096	K19307	0.333333	0.333333	0	0.0933333	0.11	0	2.03885	-3.02148	1.31829	0.250899	0.686575
c27432_g1_i1	pper:18778770	K19307	231	201.333	215.667	17.9667	16.69	17.0067	0.322573	3.62118	1.21478	0.270388	0.686575
c29487_g2_i1	pper:18781525	K19307	153	162.667	190.667	6.54333	7.58	8.27333	-0.101835	3.26615	0.0828305	0.773498	1
c41042_g1_i3	pper:18781282	K19306	30	32.6667	10	2.34333	2.64667	0.75	1.89365	0.580652	8.28681	0.00399341	0.198808
c41042_g2_i1	pper:18781282	K19306	68	59.3333	120.333	3.80333	3.39	6.78333	-0.623984	2.19006	2.93526	0.0866649	0.673131
c44986_g1_i5	pper:18775585	K19269	608	779.667	969.333	24.0433	31.9967	38.7733	-0.474202	5.42346	3.99217	0.0457121	0.671287
c38145_g1_i2	pper:18778328	K19269	269	281.333	373.667	10.8767	11.9167	15.2433	-0.268875	4.09602	0.977779	0.322748	0.696799
c45811_g2_i1	pper:18778913	K19219	27.6667	53	44.3333	0.93	1.83	1.55333	-0.555143	1.23605	1.39768	0.237112	0.686575
c41014_g1_i5	pper:18776444	K19202	61.3333	84.6667	73.6667	2.26333	3.35	2.71333	-0.049685	2.06699	0.0176517	0.894304	1
c42361_g1_i1	pper:18792216	K19073	125.667	241.333	128.667	4.13667	8.46667	4.31	0.163124	3.24206	0.205652	0.650197	1
c3996_g1_i1	pper:18782465	K19054	580	438.667	459.667	29.9467	24.1733	24.02	0.566291	4.80796	3.20179	0.0735576	0.673131
c52914_g1_i1	pper:18786401	K19045	0.333333	1	1.66667	0.0633333	0.203333	0.38	-1.90339	-2.59307	1.27516	0.2588	0.686575
c5371_g1_i1	pper:18789897	K19045	4	0.666667	8	0.356667	0.0566667	0.726667	-0.777489	-1.55235	1.13877	0.285912	0.686575
c53039_g1_i1	pper:18781001	K19045	75.6667	93.6667	108.667	3.53667	4.46333	5.21333	-0.351074	2.35442	1.02805	0.310616	0.686575
c72273_g1_i1	pper:18769170	K19045	1885.67	2026.67	2431.33	82.78	92.8767	108.393	-0.166348	6.86656	0.520978	0.470425	0.888046
c42399_g1_i1	pper:18790965	K19044	180.667	306.667	145.333	4.29	7.78667	3.54667	0.491856	3.59439	2.29633	0.12968	0.673131
c36698_g1_i1	pper:18785247	K19044	246.333	235.333	353	7.77	7.83333	11.2133	-0.320472	3.94468	1.37094	0.24165	0.686575
c34198_g1_i1	pper:18774781	K19043	716.667	864	715.333	29.9367	37.9467	30.73	0.179793	5.4182	0.506142	0.476814	0.895622
c38446_g1_i1	pper:18771742	K19043	643.333	825.333	713	21.4733	29.3133	24.2067	0.0339434	5.34384	0.0157916	0.899997	1
c38141_g1_i1	pper:18789908	K19043	745	789.667	848.667	24.7333	27.4733	28.78	-0.00255404	5.47049	0.000107275	0.991736	1
c3428_g1_i1	pxb:103961075	K19042	579.333	687.333	258.333	24.2367	31.3467	10.9633	1.38816	4.90503	13.6899	0.000215609	0.0338089
c22821_g1_i1	pper:18778781	K19042	298.333	160.333	583.667	14.2867	7.91	28.29	-0.740862	4.25865	6.63433	0.0100032	0.338172
c31761_g2_i1	pper:18768309	K19042	20	18	9.33333	1.21333	1.16667	0.56	1.31262	-0.000929493	5.90832	0.0150695	0.412049
c14117_g1_i1	mdm:103446046	K19042	1	0.666667	0	1.72	1.32	0	3.2582	-2.82239	2.96578	0.0850434	0.673131
c32518_g1_i1	pper:18778267	K19042	1639	2410.33	1463.33	28.89	45.7867	26.4033	0.350195	6.72094	1.37389	0.241145	0.686575
c69065_g1_i1	mdm:103440804	K19042	0.333333	1.33333	1	0.0333333	0.133333	0.12	-1.33637	-2.65268	0.512842	0.473911	0.892099
c30995_g1_i1	pper:18788944	K19042	1180	854.333	1493	42.3067	31.5933	54.18	-0.137522	6.01402	0.347974	0.555262	0.981914
c27319_g1_i1	pper:18792835	K19042	1053.67	636	1219.33	46.7867	28.8233	54.69	0.0110943	5.73921	0.0020554	0.963839	1
c42132_g1_i1	pper:18788882	K19041	505	284	389.333	14.6533	8.64	11.4867	0.616197	4.49829	3.84102	0.050013	0.673131
c25299_g1_i1	pper:18777769	K19041	1	0	0	3.22333	0	0	3.41387	-2.94775	3.09591	0.0784894	0.673131
c56720_g1_i1	pper:18779491	K19040	0.666667	1.33333	0	0.19	0.44	0	2.779	-2.74845	2.37049	0.123648	0.673131
c24626_g1_i1	pper:18768571	K19039	201.333	245	202.333	7.30667	9.41667	7.49667	0.193532	3.62184	0.426488	0.513717	0.937786
c32462_g1_i1	pper:18779920	K19038	4.66667	3.33333	2.66667	0.376667	0.3	0.206667	1.02582	-1.68411	1.46567	0.22603	0.686575
c28525_g1_i1	pper:18788327	K19037	922.333	595.333	953.333	38.1167	26.6367	39.7	0.180498	5.54664	0.336244	0.562006	0.988682
c37845_g1_i3	pavi:110771490	K19036	170	231	305.667	3.26333	4.50333	5.94667	-0.655937	3.67198	5.07302	0.024301	0.517284
c45693_g4_i2	pper:18788681	K19035	1585.33	780	323	176.423	95.0467	36.4233	2.61139	5.81661	15.1112	0.00010136	0.0208895
c3537_g1_i1	pper:18785659	K19034	262.667	316.333	317	21.5333	27.76	26.5133	-0.0657225	4.08185	0.0454019	0.831267	1
c79054_g1_i1	pper:18768110	K19033	667.667	478.333	452.667	65.5367	51.5267	44.9367	0.827164	4.97344	3.77035	0.0521687	0.673131
c271_g1_i1	pper:18774031	K19033	118	190.667	83.3333	17.7367	31.4233	12.8067	0.76054	2.97399	2.51692	0.11263	0.673131
c32179_g1_i1	pper:18782204	K19032	1010	1048.33	1024	69.4833	78.3767	71.1367	0.220755	5.88715	0.369227	0.543426	0.970005
c1768_g1_i1	pper:18793494	K19027	0.666667	0	0	0.15	0	0	2.78127	-3.02646	2.20979	0.137137	0.673131
c45922_g2_i1	pper:18793494	K19027	378.333	737.333	550.333	3.10667	6.00667	4.59	-0.363308	4.8559	1.021	0.312282	0.686575
c41932_g1_i4	pper:18793494	K19027	6	36.6667	5	0.193333	1.13	0.173333	0.372243	-0.212815	0.0766419	0.781901	1
c44586_g1_i1	pper:18772520	K19026	392.667	767.667	679.333	2.10333	4.01333	3.71	-0.635685	4.97836	2.00434	0.15685	0.673131
c3458_g1_i1	pper:18781392	K19025	1203	1609	1247.33	32.67	45.96	34.4367	0.153452	6.24209	0.360305	0.548337	0.974084
c44908_g1_i2	pper:18791331	K19023	185.667	211.333	241.333	3.77	4.42333	4.96333	-0.163289	3.55638	0.347434	0.555569	0.982364
c42324_g1_i1	pper:18784884	K19022	86.6667	140	109.667	1.26333	2.08667	1.65667	-0.206668	2.61461	0.261385	0.60917	1
c59567_g1_i1	lcf:108889773	K19020	0	0	1.33333	0	0	0.403333	-3.49737	-2.89325	3.04276	0.081098	0.673131
c73677_g1_i1	lcf:108889773	K19020	0	1.33333	0.666667	0	0.393333	0.17	-2.62076	-2.74918	1.43907	0.230291	0.686575
c53907_g1_i1	lcf:108889773	K19020	0	1	0.333333	0	0.693333	0.206667	-1.8305	-2.87892	1.05931	0.303372	0.686575
c53097_g1_i1	lco:104930703	K19020	0	1.33333	0.333333	0	0.496667	0.106667	-1.83523	-2.81029	0.92424	0.336364	0.715007
c1541_g1_i1	ncc:104943998	K19020	0	0	0	0	0	0	0	-3.18239	0	1	1
c76397_g1_i1	lcf:108889773	K19020	0	1	0	0	1.04333	0	0	-2.9458	0	1	1
c80886_g1_i1	lcf:108889773	K19020	0	0.666667	0	0	2.94	0	0	-3.02083	0	1	1
c48759_g1_i1	ncc:104962969	K19012	0	1	0	0	4.26	0	0	-2.9458	0	1	1
c51111_g1_i1	pper:18769108	K19001	0	0	0.666667	0	0	1.81333	-2.47901	-3.03749	1.7361	0.187634	0.677869
c56277_g1_i1	pper:18769108	K19001	0.333333	0	0.666667	0.136667	0	0.33	-0.678934	-2.9515	0.13113	0.717263	1
c44164_g1_i1	pper:18793108	K18999	238.667	262.667	310	2.71	2.97333	3.55667	-0.183486	3.86666	0.282337	0.595174	1
c44607_g1_i2	pper:18771894	K18999	134.667	152.333	160	4.03	4.7	4.83667	-0.0453501	3.04405	0.0239699	0.876962	1
c38395_g2_i2	pper:18783627	K18999	148	168.667	169.667	3.92	4.62333	4.53333	0.0114446	3.17629	0.00152606	0.968839	1
c44978_g1_i1	pper:18781340	K18998	338.333	447	468.667	4.89667	6.57	6.87667	-0.281276	4.49021	0.974089	0.323663	0.698057
c45142_g2_i2	pper:18772338	K18998	209	302.333	293.667	3.19333	4.66667	4.5	-0.278268	3.85343	0.89121	0.34515	0.726745
c34850_g2_i1	pper:18792385	K18995	315	406.667	365	3.55667	4.58333	4.19333	-0.00522759	4.28388	0.000244807	0.987517	1
c30879_g1_i1	pper:18792497	K18980	14.3333	16	6.66667	8.16333	10.1833	3.89667	1.43266	-0.253093	2.8089	0.0937427	0.673131
c4558_g1_i1	pper:18782358	K18980	46	44.3333	31.6667	10.0933	10.7133	6.95	0.794133	1.29841	2.39586	0.121657	0.673131
c18074_g1_i1	pxb:103926919	K18980	19.3333	22.6667	14	7.61	9.31	5.96333	0.645623	0.191816	1.41768	0.233786	0.686575
c30850_g1_i1	pper:18792497	K18980	103	311.667	96.3333	5.95667	19.7867	5.65	0.290781	3.32652	0.504427	0.477561	0.896572
c44834_g1_i1	pper:18782356	K18980	28015.7	23209	36078.3	1192.87	1051.14	1557.23	-0.149184	10.6698	0.303814	0.581501	1
c80095_g1_i1	mdm:103411337	K18980	6	7.66667	8.66667	4.96333	6.73333	7.82333	-0.356061	-0.939346	0.281661	0.595615	1
c45519_g1_i2	pper:18792703	K18932	370	364.333	209.333	15.6433	16.5867	8.92667	1.07784	4.20679	7.89258	0.00496381	0.229124
c66362_g1_i1	pper:18771203	K18932	884.333	745	907.667	31.8	27.8067	33.2133	0.181497	5.56032	0.553486	0.456897	0.872484
c35950_g1_i3	pper:18770919	K18914	98	103.667	128	3.15	3.48	4.16333	-0.172957	2.62811	0.303691	0.581578	1
c29358_g1_i1	mdm:103444254	K18881	1	0.333333	0.333333	1.65667	0.55	0.553333	1.48953	-2.83415	0.849345	0.356738	0.742266
c46030_g3_i1	pper:109947823	K18881	0.333333	3	1	0.03	0.32	0.0933333	-1.21667	-2.36609	0.416543	0.518667	0.943447
c30776_g1_i1	pxb:103933884	K18881	1.33333	1	2.33333	0.62	0.466667	1.13667	-0.591286	-2.36228	0.291507	0.589256	1
c46111_g2_i5	pper:109948158	K18881	1301.67	4891.67	1314	52.16	210.81	53.5433	0.173771	7.17079	0.285889	0.592867	1
c8366_g1_i1	pper:109947823	K18881	0	0	0	0	0	0	0	-3.18239	0	1	1
c43279_g1_i1	pper:18776030	K18875	0	0	1	0	0	0.186667	-2.95816	-2.97052	2.3192	0.127785	0.673131
c43279_g4_i1	pper:18777503	K18875	1342.33	1631.33	1820.67	37.3433	47.1733	51.3233	-0.246926	6.44976	1.08544	0.297483	0.686575
c43279_g5_i1	pper:18776030	K18875	1	2.33333	0.666667	0.46	1.07	0.386667	0.534142	-2.46048	0.125007	0.723666	1
c69196_g1_i1	pper:18776030	K18875	0.333333	0.666667	0.333333	0.0466667	0.1	0.0566667	0.0119437	-2.89122	0.000354282	0.984983	1
c43279_g2_i1	pper:18776030	K18875	0	0.333333	0	0	1.65333	0	0	-3.10957	0	1	1
c29307_g1_i3	pper:18766820	K18857	16	29	16.6667	0.706667	1.35	0.713333	0.220053	0.318813	0.172024	0.678319	1
c43883_g1_i1	pper:18767780	K18857	12679.7	9065.33	14231.3	395.867	294.257	449.813	0.0569201	9.38301	0.0537026	0.816741	1
c79131_g1_i1	pper:18767052	K18857	830.667	1416.67	917	32.55	59.2133	36.4367	0.0412757	5.88676	0.0218236	0.882557	1
c16993_g1_i2	pper:18767052	K18857	0	0.666667	0	0	0.14	0	0	-3.04061	0	1	1
c1023_g1_i1	pper:18780650	K18848	3	9.66667	1.33333	0.13	0.456667	0.0533333	1.354	-1.40826	1.57637	0.209284	0.686575
c64781_g1_i1	mdm:103451420	K18835	0.333333	0	0	0.18	0	0	1.90865	-3.10458	1.23438	0.266558	0.686575
c8977_g1_i1	pper:18775010	K18835	34	46	51.3333	3.84333	5.28	6.08	-0.480462	1.29522	0.879973	0.348209	0.730703
c39377_g1_i1	pper:18774256	K18835	21.6667	34.3333	20.6667	0.74	1.22333	0.703333	0.281403	0.604212	0.375166	0.540202	0.96685
c54573_g1_i1	pper:18774256	K18835	0.666667	3	0.333333	0.0866667	0.356667	0.0433333	0.835925	-2.48642	0.173514	0.677007	1
c40725_g1_i1	pper:18775010	K18835	21.6667	31.6667	23	0.86	1.20333	0.943333	0.0640634	0.532919	0.00761933	0.930442	1
c72660_g1_i1	pper:18775010	K18835	103.667	95.6667	120	7.78333	7.39333	9.11667	0.0112226	2.58767	0.0011281	0.973206	1
c54390_g1_i1	pper:18774256	K18835	0	0.666667	0	0	3.47	0	0	-3.03405	0	1	1
c41434_g1_i1	pper:18782207	K18834	549.667	626.333	776.667	13.94	16.1333	20.0733	-0.32143	5.13767	1.34563	0.246043	0.686575
c28115_g1_i2	pper:18769369	K18826	109	130.667	123.667	3.78	4.67667	4.38333	0.022448	2.76551	0.00529053	0.942016	1
c79101_g1_i1	pper:18788009	K18819	1	2	0	0.09	0.186667	0	3.20368	-2.58847	2.59738	0.10704	0.673131
c48939_g1_i1	pper:18792278	K18819	0	1	0.666667	0	0.236667	0.16	-2.61544	-2.83109	1.90767	0.167222	0.673131
c20316_g1_i1	pper:18792278	K18819	0.333333	4	1.33333	0.0366667	0.49	0.166667	-1.64532	-2.19624	1.08272	0.298089	0.686575
c32490_g1_i1	pper:18775384	K18819	44	59.3333	56.6667	2.07667	3.07	2.70333	-0.100093	1.68053	0.033275	0.855258	1
c30897_g1_i2	pper:18779343	K18812	0.666667	0	1.33333	0.18	0	0.406667	-0.877475	-2.76478	0.23598	0.627125	1
c46226_g2_i1	pper:18779343	K18812	12.6667	13	15.6667	0.856667	0.95	1.08	-0.0915897	-0.186062	0.030247	0.861931	1
c31921_g1_i1	pper:18773249	K18811	68	79.3333	55.6667	2.26667	2.68667	1.86	0.514023	1.93247	1.81364	0.178072	0.677869
c37900_g1_i2	pper:18791781	K18811	7.66667	4.33333	6.33333	0.316667	0.176667	0.27	0.468942	-1.1703	0.433746	0.510157	0.934012
c35857_g1_i1	pper:18775347	K18810	118.333	148.333	209.333	5.53667	7.11	10.04	-0.644054	3.11535	4.38799	0.036193	0.612776
c67459_g1_i1	pper:18768259	K18810	1	0	0	0.57	0	0	3.25775	-2.95631	2.89693	0.0887487	0.673131
c50533_g1_i1	pper:18768259	K18810	2.33333	0.333333	0.666667	0.696667	0.11	0.213333	1.83887	-2.53159	2.15755	0.141871	0.673131
c44127_g2_i1	pper:18789955	K18810	86.3333	102.333	111.333	3.23333	4.02	4.25667	-0.164232	2.4978	0.262549	0.608375	1
c80138_g1_i1	pper:18768259	K18810	0.333333	0	0.666667	0.263333	0	0.563333	-0.654217	-2.95855	0.123403	0.725372	1
c13440_g1_i1	pper:18793082	K18801	3.33333	10	1.33333	0.233333	0.763333	0.1	1.43275	-1.34111	1.90819	0.167164	0.673131
c63172_g1_i1	pper:18791579	K18801	0.333333	0	0	1.47	0	0	1.96204	-3.10272	1.26883	0.259987	0.686575
c44104_g2_i1	pavi:110760843	K18798	564.667	670	1075.67	15.6433	19.13	30.0067	-0.733682	5.37343	8.33158	0.00389618	0.196026
c50184_g1_i1	pper:18772799	K18789	0.333333	0.333333	0.666667	0.256667	0.246667	0.53	-0.707604	-2.89824	0.142289	0.706016	1
c59904_g1_i1	pper:18772107	K18789	1.33333	1.33333	1.33333	0.18	0.176667	0.166667	0.234615	-2.45682	0.0394119	0.842635	1
c33504_g1_i1	pper:18789648	K18787	2.66667	2.66667	9.33333	0.16	0.18	0.576667	-1.59714	-1.40121	3.69731	0.0545002	0.673131
c83589_g1_i1	pper:18769504	K18787	0	0.333333	0.666667	0	0.0633333	0.123333	-2.71778	-2.95085	1.95294	0.16227	0.673131
c79453_g1_i1	pper:18769504	K18787	1.66667	3	5.33333	0.12	0.223333	0.403333	-1.39944	-1.78199	1.94958	0.162632	0.673131
c73574_g1_i1	pif:PITG_18100	K18763	0	2.66667	0	0	9.97667	0	0	-2.61574	0	1	1
c40353_g1_i1	pper:18792556	K18758	199.667	233.333	178.333	2.56333	2.96667	2.33	0.390857	3.47806	1.05469	0.30443	0.686575
c440_g1_i1	pper:18770005	K18757	1941	1328.67	1618	40.3167	28.3133	34.07	0.487441	6.51056	3.7294	0.0534625	0.673131
c42037_g2_i2	pper:18774203	K18757	62.6667	77.6667	91	2.20333	2.84667	3.28333	-0.342264	2.1119	0.833382	0.361296	0.748863
c42037_g1_i4	pper:18774203	K18757	1090.33	1466.67	1426.33	16.1967	21.6367	21.5467	-0.188514	6.1448	0.316197	0.573902	0.999719
c46402_g1_i1	pper:18790554	K18757	622.333	749.333	692.333	14.0467	17.5667	15.8967	0.0382421	5.24736	0.0264572	0.870789	1
c53864_g1_i1	oor:101286572	K18757	0	0.666667	0	0	0.316667	0	0	-3.02083	0	1	1
c53104_g1_i1	pper:18781840	K18756	401	520	548.667	14.0233	19.1067	19.54	-0.270006	4.76383	1.11558	0.290872	0.686575
c6683_g1_i1	gra:105795396	K18754	0	3.66667	0	0	10.5867	0	0	-2.44598	0	1	1
c66903_g1_i1	soe:110775399	K18753	1.66667	1.66667	0.333333	0.213333	0.226667	0.0366667	2.16056	-2.49628	2.53474	0.111365	0.673131
c451_g1_i1	bdi:100842734	K18753	0	0	1	0	0	0.473333	-3.12291	-2.96026	2.50353	0.113592	0.673131
c46385_g1_i1	pper:18768065	K18752	1083.33	1407.67	1420	18.1667	23.79	24.1067	-0.192387	6.1224	0.458101	0.498513	0.9207
c54266_g1_i1	pper:18777637	K18749	0	1	1.33333	0	0.42	0.513333	-3.53696	-2.69303	2.71711	0.0992778	0.673131
c56019_g1_i1	xla:734709	K18749	0	0	1	0	0	1.47667	-3.12291	-2.96026	2.50353	0.113592	0.673131
c30723_g1_i1	acan:ACA1_289760	K18749	0	3.33333	1.33333	0	0.493333	0.166667	-3.49967	-2.31014	2.39638	0.121616	0.673131
c46235_g2_i3	pper:18777637	K18749	24.3333	49.3333	37.3333	0.456667	0.883333	0.713333	-0.41552	0.993254	0.376372	0.539551	0.966312
c46235_g1_i1	pper:18777637	K18749	49	61	50.3333	1.40667	1.80333	1.48	0.141855	1.60051	0.139073	0.709204	1
c33652_g1_i4	pper:18793421	K18749	3145.33	3531.33	3362	65.27	77.1733	71.1533	0.0810922	7.5448	0.0988401	0.753226	1
c30886_g1_i1	pper:18788512	K18740	1605	1564.33	1719.33	70.22	73.1	75.8533	0.12215	6.52188	0.198893	0.655616	1
c17817_g1_i2	pper:109946989	K18735	171	166.667	199.333	6.07	6.11	7.19	-0.0135633	3.31319	0.0019903	0.964416	1
c45674_g1_i1	pper:18773205	K18734	146.333	181	151.667	1.92333	2.41667	2.02333	0.168727	3.15011	0.294655	0.587253	1
c38404_g1_i1	pper:18772351	K18732	0	1	0	0	0.416667	0	0	-2.9589	0	1	1
c31215_g1_i2	pper:18775880	K18729	78.3333	71	111	2.54667	2.39	3.60333	-0.268805	2.28421	0.678656	0.41005	0.812727
c69257_g1_i1	pper:18776667	K18726	0.666667	0.666667	0	1.78667	2.04333	0	2.76206	-2.88359	2.1921	0.13872	0.673131
c50695_g1_i1	pper:18776667	K18726	0.666667	1	0	0.836667	1.42	0	2.91256	-2.80682	1.78305	0.181776	0.677869
c73562_g1_i1	pper:18776667	K18726	0	2	0.333333	0	0.956667	0.13	-1.74254	-2.69733	1.02303	0.311802	0.686575
c42712_g1_i2	pper:18787075	K18726	51.6667	114.667	74.3333	1.36667	3.22667	2.00667	-0.353343	2.18103	0.909396	0.340275	0.719929
c28492_g1_i1	pper:18776069	K18726	2797.33	3096.33	2826.33	41.1033	48.0733	42.17	0.184392	7.34547	0.534793	0.464599	0.881082
c37283_g2_i1	pper:18789751	K18723	213	251.333	343.333	5.06	6.09	8.28	-0.490939	3.87127	3.05455	0.0805113	0.673131
c36771_g1_i2	pper:18794037	K18693	31.3333	50	43.6667	1.27667	2.16333	1.79667	-0.267956	1.27233	0.362969	0.546862	0.97271
c20015_g1_i1	pper:18793307	K18693	680.667	1225	843	22.2233	42.89	27.9567	-0.109764	5.69361	0.150344	0.698207	1
c39222_g1_i2	pper:18782849	K18693	256.333	357.667	294.333	10.8533	16.2633	12.7067	-0.00923846	4.09578	0.000956954	0.975322	1
c67720_g1_i1	nve:NEMVE_v1g224114	K18682	0	0	0.666667	0	0	1.84667	-2.61625	-3.03055	1.85965	0.172665	0.673131
c42921_g1_i2	pper:18785863	K18678	190.333	199.667	240	8.48667	9.56	10.8433	-0.129707	3.57502	0.147871	0.700578	1
c59673_g1_i1	pper:18785863	K18678	0.333333	0.333333	0.333333	0.05	0.0533333	0.0433333	0.170009	-2.96228	0.00796986	0.928864	1
c29300_g1_i1	pper:18793197	K18677	137.333	198	178.667	5.27	7.96	6.93333	-0.180658	3.25085	0.393377	0.53053	0.956382
c26898_g1_i1	pper:18790144	K18674	3413	3794.33	3899.67	102.107	118.49	118.8	0.00152834	7.67934	4.29413e-05	0.994772	1
c39350_g1_i1	pper:18786910	K18670	1267.33	1925.33	1927.67	17.99	27.7867	27.9367	-0.43523	6.51785	2.34284	0.12586	0.673131
c13244_g1_i1	pper:18792006	K18667	269.333	338.667	381.333	4.69667	5.83667	6.83	-0.354277	4.12551	0.701693	0.402215	0.802616
c31808_g2_i1	pper:18792006	K18667	4	10.3333	7.33333	0.276667	0.68	0.57	-0.840268	-1.04096	0.506966	0.476455	0.895151
c31808_g1_i1	pper:18792006	K18667	287.333	324.667	324.667	5.60333	6.55667	6.43667	0.0301257	4.12368	0.0116231	0.914146	1
c42412_g1_i1	pper:18782557	K18666	306.667	383.333	442.333	8.30333	10.7367	12.1267	-0.315072	4.36854	1.50008	0.220658	0.686575
c45338_g1_i1	pper:18781386	K18663	456.667	661.333	860.667	6.65667	9.58667	12.7067	-0.729306	5.12162	4.52056	0.0334898	0.596345
c46170_g1_i3	pper:18781386	K18663	21.6667	99.6667	33.6667	0.38	1.62333	0.613333	-0.510965	1.35948	0.313645	0.575452	1
c23799_g1_i1	pper:18781386	K18663	5.66667	4.33333	7	1.89333	1.57	2.47	-0.0987181	-1.21962	0.0183272	0.892313	1
c29471_g1_i1	pper:18782111	K18660	378.333	482	829	9.70333	12.4067	21.5533	-0.949619	4.90298	9.2097	0.00240737	0.145499
c8124_g1_i1	pper:18770901	K18655	2203.33	2224	3275.67	67.8633	69.7433	103.073	-0.392563	7.11681	2.16594	0.141098	0.673131
c5037_g1_i1	pper:18768639	K18649	77	84.6667	110.667	3.37	3.99	4.96	-0.324932	2.37957	0.790967	0.373808	0.765755
c43900_g1_i1	pper:18778846	K18643	389.667	491.333	646	6.98	8.88333	11.75	-0.53532	4.76881	3.24104	0.0718151	0.673131
c45275_g1_i2	pper:18789419	K18643	186	266.333	317	3.02667	4.34	5.27667	-0.593646	3.77447	2.9061	0.088245	0.673131
c31776_g1_i1	pper:18789484	K18635	7876.67	8564	4409	702.353	841.037	399.697	1.08713	8.69453	6.11651	0.0133925	0.390832
c31776_g2_i1	mdm:103437900	K18635	9121.67	8237	4932.33	772.97	769.05	424.897	1.1453	8.78807	5.97538	0.014507	0.405418
c34785_g1_i2	pper:18782158	K18635	11.6667	6	5.66667	1.19333	0.636667	0.556667	1.34854	-0.862304	2.54247	0.110821	0.673131
c58813_g1_i1	pper:18777943	K18635	0	0	0	0	0	0	0	-3.18239	0	1	1
c43689_g1_i1	pmum:103340114	K18626	43.6667	69.3333	71.3333	1.41333	2.20333	2.31333	-0.533269	1.72236	1.05725	0.303843	0.686575
c33583_g1_i1	pper:18786818	K18624	1280	1528	1677.67	44.1033	54.5733	58.5767	-0.191154	6.35668	0.686809	0.407252	0.809018
c39950_g2_i1	pper:18772755	K18592	120	195.667	97.6667	2.93667	5.07	2.39	0.521886	2.9739	2.76197	0.0965291	0.673131
c32231_g1_i1	pper:18771318	K18592	1182.33	916	1595.67	24.97	19.51	34.15	-0.241146	6.0592	0.674618	0.411446	0.814643
c55621_g1_i1	hsa:80219	K18588	0.666667	0	0	1.84	0	0	2.76206	-3.02709	2.1921	0.13872	0.673131
c35022_g1_i1	pper:18793883	K18588	871	641.667	814.333	36.4633	28.1667	34.65	0.308072	5.44122	1.63374	0.201187	0.686575
c30905_g2_i1	pper:18793883	K18588	0	0.666667	0	0	0.483333	0	0	-3.02083	0	1	1
c44169_g2_i2	pper:18778550	K18587	749	763.667	832.667	26.9033	28.86	30.1867	0.0662432	5.45043	0.0731216	0.786845	1
c44064_g1_i4	pper:18792294	K18586	127	143.667	142	5.4	6.59667	6.14	0.0443344	2.97946	0.016312	0.898372	1
c48001_g1_i1	hsa:10096	K18584	0	0	0.666667	0	0	2.69333	-2.61625	-3.03055	1.85965	0.172665	0.673131
c24286_g1_i1	hsa:10096	K18584	0	0	0.333333	0	0	0.21	-1.8305	-3.10446	1.05931	0.303372	0.686575
c41463_g1_i1	pper:18792059	K18584	370	607	474.333	9.30333	15.6333	12.1967	-0.188211	4.70903	0.477662	0.489483	0.910247
c64916_g1_i1	aaf:AURANDRAFT_53141	K18584	0	0.666667	0	0	0.946667	0	0	-3.02083	0	1	1
c43824_g1_i1	pper:18775314	K18577	350.333	549.667	580.667	6.35	10.3	10.7067	-0.541791	4.75484	4.73082	0.0296268	0.562371
c26041_g1_i1	pper:18775253	K18577	0.666667	2	3	0.456667	1.38	2.34667	-1.86297	-2.23799	2.35418	0.124947	0.673131
c75035_g1_i1	pper:18775253	K18577	0.333333	0	0	0.623333	0	0	1.90865	-3.10458	1.23438	0.266558	0.686575
c82038_g1_i1	pper:18775253	K18577	0	0.333333	0	0	0.106667	0	0	-3.10957	0	1	1
c59588_g1_i1	pper:18788033	K18551	0.333333	0	0	0.186667	0	0	1.96204	-3.10272	1.26883	0.259987	0.686575
c65226_g1_i1	jcu:105643319	K18551	0	0	0.333333	0	0	0.923333	-1.8305	-3.10446	1.05931	0.303372	0.686575
c83756_g1_i1	pper:18788033	K18551	0	0.333333	0	0	0.46	0	0	-3.10292	0	1	1
c45671_g1_i1	pper:18790322	K18532	355.667	194.333	391.333	18.8633	10.48	20.8667	0.0950679	4.11496	0.119109	0.730003	1
c9995_g1_i1	pper:18778942	K18482	447.667	569.333	656.667	15.3	20.4033	22.7467	-0.363272	4.94277	2.13578	0.143897	0.673131
c43170_g1_i1	pper:18791580	K18482	190.333	317	237.667	6.83333	12.09	8.62	-0.116601	3.80576	0.167502	0.682341	1
c7148_g1_i1	pper:18778942	K18482	0	0	0	0	0	0	0	-3.18239	0	1	1
c20756_g1_i1	pper:18791164	K18477	234.333	201.333	226.667	9.86333	8.8	9.66667	0.274693	3.6342	0.777345	0.377954	0.771541
c5095_g1_i1	pper:18778482	K18469	470	571.333	725.667	8.29667	10.1833	12.9467	-0.4314	4.98275	2.2264	0.13567	0.673131
c76545_g1_i1	hsa:55737	K18468	0	0	0.666667	0	0	0.93	-2.61625	-3.03055	1.85965	0.172665	0.673131
c46288_g1_i4	pper:18792643	K18468	79.3333	159.333	146	2.66333	5.24	5.02	-0.739628	2.72865	1.79296	0.180566	0.677869
c59416_g1_i1	pper:18769600	K18468	2154.33	2285.33	2795	39.3667	42.0367	51.4933	-0.153761	7.03224	0.304555	0.581041	1
c2998_g1_i1	pper:18792643	K18468	2.66667	14	3.66667	0.296667	1.45667	0.406667	-0.320988	-1.17499	0.0574679	0.810544	1
c20445_g1_i1	pper:18777575	K18467	2884	3066.67	3112	159.53	182.253	174.563	0.0981605	7.41386	0.121253	0.72768	1
c74447_g1_i1	lma:LMJF_36_3420	K18466	0	0	1	0	0	1.7	-3.12291	-2.96026	2.50353	0.113592	0.673131
c78521_g1_i1	pper:18785403	K18466	1720	1653.67	2206.67	68.1	67.71	88.59	-0.147974	6.67728	0.410339	0.521797	0.947434
c26361_g1_i1	pper:18787388	K18460	675	851.667	878.333	9.54333	11.97	12.6133	-0.189443	5.41352	0.325794	0.568146	0.99394
c2665_g1_i1	pper:18771727	K18453	0	0.333333	1.66667	0	0.303333	1.58	-3.72327	-2.77927	3.94391	0.0470413	0.673131
c3613_g1_i1	pper:18771727	K18453	286.333	308.333	344.333	13.3667	14.9267	16.3667	-0.0644654	4.11068	0.0629032	0.801965	1
c20874_g1_i1	pper:18776759	K18447	932.333	870	851.667	44.4133	44.4	40.8233	0.368218	5.65585	1.60147	0.205695	0.686575
c48609_g1_i1	mdm:103435347	K18443	0.333333	0.333333	1.66667	1.10667	1.14333	7.24333	-1.91362	-2.70563	1.23507	0.266424	0.686575
c15723_g1_i1	pper:18784935	K18443	0.333333	0	0	0.943333	0	0	1.90865	-3.10458	1.23438	0.266558	0.686575
c58820_g1_i1	pper:18770144	K18443	0	0.333333	0.333333	0	0.283333	0.303333	-1.8305	-3.03558	1.05931	0.303372	0.686575
c25676_g3_i1	pper:18784935	K18443	191.333	161	190	18.5233	16.5533	18.7133	0.251377	3.36851	0.57436	0.448531	0.862109
c25676_g2_i1	pper:18784935	K18443	4.66667	7	7.66667	3.93667	6.03	7.01667	-0.491656	-1.14977	0.31143	0.576804	1
c14016_g1_i1	pper:18784935	K18443	6	10.3333	6	4.37667	7.86333	4.55	0.212143	-0.950192	0.0710707	0.789784	1
c45911_g1_i1	pper:18785443	K18443	551.667	668.333	652.333	5.99	7.49333	7.15667	-0.0350154	5.10145	0.0207349	0.885503	1
c25676_g1_i1	pper:18784935	K18443	0.666667	0	0.666667	0.69	0	0.723333	0.262684	-2.88499	0.020127	0.887183	1
c29365_g1_i1	pper:18767659	K18442	418.333	634	752	5.52333	8.33667	10.12	-0.68138	4.98806	3.5834	0.0583596	0.673131
c29365_g2_i1	pper:18767659	K18442	24	48	13	0.983333	1.89667	0.543333	1.05369	0.61476	1.63161	0.20148	0.686575
c42942_g1_i1	pper:18786921	K18442	1782.67	2460.33	2494	16.4333	23.0333	23.3467	-0.285165	6.92184	1.23661	0.266126	0.686575
c81964_g1_i1	nvl:108569357	K18442	0	0	0.333333	0	0	0.416667	-1.89671	-3.10212	1.09729	0.294863	0.686575
c76602_g1_i1	hro:HELRODRAFT_156254	K18441	0	0	0.666667	0	0	1.69667	-2.61625	-3.03055	1.85965	0.172665	0.673131
c76985_g1_i1	obi:106869668	K18438	0	0	0.666667	0	0	1.9	-2.61625	-3.03055	1.85965	0.172665	0.673131
c29011_g1_i1	pper:18786291	K18423	493	587.667	605.333	8.08333	9.84	10.08	-0.097288	4.93674	0.148883	0.699605	1
c46150_g8_i5	pper:18788426	K18422	0.666667	5.33333	7.33333	0.04	0.303333	0.43	-3.05935	-1.52385	9.47131	0.00208711	0.133177
c39580_g1_i1	pper:18791306	K18422	154.333	287.667	272	2.61333	5.00667	4.67	-0.617124	3.69698	5.27561	0.0216262	0.490629
c75654_g1_i1	mus:103978825	K18422	0	0	0.666667	0	0	0.913333	-2.61625	-3.03055	1.85965	0.172665	0.673131
c45753_g1_i1	pper:18793154	K18422	68	119.667	93	1.63	2.96	2.28667	-0.276386	2.38935	0.658648	0.417038	0.822499
c46150_g9_i1	pper:18788605	K18422	0.666667	1.66667	1.66667	0.146667	0.333333	0.383333	-0.950182	-2.46	0.361463	0.547695	0.973435
c37788_g1_i2	pper:18793154	K18422	0	0.666667	0	0	0.496667	0	0	-3.04061	0	1	1
c46150_g4_i1	pper:18788426	K18422	0	0.666667	0	0	0.323333	0	0	-3.04061	0	1	1
c72402_g1_i1	pper:18785415	K18417	7020	8556.33	10663.3	214.357	271.78	329.303	-0.408122	8.89964	2.89052	0.0891021	0.673131
c71601_g1_i1	ats:109763994	K18417	0	0.666667	0	0	1.61333	0	0	-3.02083	0	1	1
c24051_g1_i1	pper:18781441	K18416	69.6667	71	93	3.78	3.93	5.18333	-0.235331	2.13408	0.407772	0.523102	0.948618
c80237_g1_i1	pper:18769588	K18404	1.66667	0.333333	0.333333	0.19	0.0333333	0.04	2.14353	-2.70442	2.44024	0.118258	0.673131
c34295_g1_i1	pper:18769588	K18404	0	1	0.333333	0	0.206667	0.0666667	-1.8305	-2.88875	1.05931	0.303372	0.686575
c72425_g1_i1	pper:18769588	K18404	1188	1253.67	1316.67	19.6667	21.3467	22.1867	0.0306872	6.10023	0.015461	0.901044	1
c32497_g2_i1	pper:18777009	K18368	7755.67	3819.67	5517	257.653	133.99	186.07	0.719257	8.34477	7.2303	0.00716833	0.283158
c39376_g1_i2	pper:109949994	K18342	16.6667	13.3333	7.33333	1.21	1.01333	0.55	1.39403	-0.282157	4.20937	0.0402012	0.638542
c45095_g3_i1	pper:18785511	K18342	82	125	137.333	5.19	7.86333	8.99667	-0.597862	2.62875	1.9753	0.159886	0.673131
c45095_g1_i2	pper:18785511	K18342	187	244	266.333	13.2567	18.2533	19.1433	-0.29075	3.70208	1.01276	0.314242	0.686575
c39570_g1_i1	pper:18766348	K18342	0.666667	0	1	0.126667	0	0.196667	-0.307586	-2.82922	0.0325563	0.856812	1
c33302_g1_i1	pper:18789517	K18328	86	89	107	3.04	3.29667	3.86667	-0.111628	2.41611	0.122099	0.726769	1
c83649_g1_i1	pper:18780583	K18327	0.666667	2	0	0.113333	0.306667	0	2.90717	-2.67253	1.88902	0.169313	0.673131
c23649_g1_i2	pper:18767874	K18327	2.66667	2	7	0.14	0.11	0.39	-1.20504	-1.62418	1.69422	0.193045	0.686575
c40715_g1_i1	pper:18780583	K18327	86	77.3333	131	4.20333	3.88333	6.48	-0.409995	2.45125	1.48445	0.223079	0.686575
c4228_g1_i1	pxb:103937250	K18327	2.33333	0.333333	1.33333	0.336667	0.05	0.193333	0.915606	-2.44457	0.667815	0.413814	0.817623
c16186_g1_i2	pper:18780583	K18327	2.33333	6.33333	1.66667	0.1	0.253333	0.0733333	0.617116	-1.78262	0.2377	0.625872	1
c73111_g1_i1	tmn:UCRPA7_4536	K18278	0.333333	0	0	0.973333	0	0	1.90865	-3.10458	1.23438	0.266558	0.686575
c76894_g1_i1	ela:UCREL1_1445	K18278	0	0.333333	0	0	0.323333	0	0	-3.10292	0	1	1
c43959_g1_i2	pper:18781248	K18270	663	750	1045.67	16.4033	18.8833	26.0067	-0.454855	5.46193	2.96477	0.0850966	0.673131
c30691_g1_i1	pper:18774901	K18270	810.667	1066.33	1129	14.77	19.66	20.8033	-0.284475	5.74601	1.07917	0.298883	0.686575
c58903_g1_i1	csem:103377190	K18267	0	1.33333	0.333333	0	1.77333	0.413333	-1.83523	-2.81029	0.92424	0.336364	0.715007
c81180_g1_i1	mmu:16432	K18264	0	1.33333	0	0	1.42667	0	0	-2.87413	0	1	1
c46096_g7_i1	pper:18772046	K18213	1101.33	888	883.667	23.23	19.8133	18.82	0.545281	5.76454	4.24949	0.0392622	0.631815
c23205_g1_i2	pper:18769487	K18213	1.33333	2.66667	5.33333	0.0733333	0.17	0.303333	-1.72664	-1.8228	2.78664	0.0950536	0.673131
c43641_g1_i1	pper:18792480	K18213	302.333	316.667	410.667	8.94	9.69	12.35	-0.240175	4.25039	0.82837	0.362744	0.750631
c45167_g3_i1	pper:18776628	K18211	694	549	907.667	37.1367	30.4	49.05	-0.188122	5.29252	0.602717	0.437543	0.84812
c45397_g1_i1	pper:18771746	K18204	131.333	203.667	256	3.28667	5.17	6.43	-0.741994	3.41618	5.76918	0.0163096	0.42831
c60351_g1_i1	pper:18774666	K18195	0	0	1	0	0	0.596667	-3.15211	-2.9591	2.53418	0.111405	0.673131
c57563_g1_i1	pper:18780635	K18195	0	0	0.666667	0	0	1.69667	-2.61625	-3.03055	1.85965	0.172665	0.673131
c9437_g1_i1	pper:18792883	K18195	514.333	810.667	727	12.53	20.1667	17.9733	-0.322311	5.19894	1.34363	0.246395	0.686575
c71098_g1_i1	pper:18774666	K18195	0.333333	0	0.666667	0.106667	0	0.2	-0.516971	-2.9654	0.0816207	0.775113	1
c67880_g1_i1	pper:18791541	K18195	0	0.666667	0	0	0.836667	0	0	-3.03405	0	1	1
c74524_g1_i1	mmu:70257	K18193	0	0.666667	0	0	1.35	0	0	-3.02083	0	1	1
c5118_g1_i1	pper:18774782	K18192	325.333	288	452	17.5	16.0433	24.9033	-0.287702	4.29038	1.16778	0.279858	0.686575
c20801_g1_i1	pper:18785837	K18185	548	375.667	589.667	32.4367	24.0133	34.85	0.138001	4.82744	0.157367	0.691592	1
c36710_g1_i2	pper:18782302	K18183	20.6667	15.6667	14.6667	1.36	1.14667	0.996667	0.686817	0.122448	1.43038	0.231702	0.686575
c36710_g2_i1	pper:18782302	K18183	0.333333	0.333333	0	0.24	0.236667	0	1.96204	-3.03386	1.26883	0.259987	0.686575
c24429_g1_i1	pper:18785218	K18182	388.667	318.667	395	33.74	29.4833	34.9467	0.199372	4.38349	0.44154	0.50638	0.929877
c41951_g2_i1	pper:18771348	K18179	174.667	122.667	186	21.04	15.6667	22.5	0.156176	3.18789	0.227787	0.63317	1
c41951_g1_i2	pper:18771348	K18179	0	0.666667	0	0	0.123333	0	0	-3.02083	0	1	1
c36315_g1_i2	pper:18792992	K18178	105.333	58.3333	103.667	8.84667	5.19333	8.72333	0.271553	2.34811	0.547595	0.459302	0.875314
c20462_g1_i1	pper:18792992	K18178	0	0.666667	0	0	0.303333	0	0	-3.02083	0	1	1
c15393_g1_i1	pper:18791730	K18177	24.6667	18.3333	23	5.91	4.67333	5.66	0.321627	0.417753	0.433586	0.510235	0.9341
c9577_g1_i1	pper:18791562	K18172	169.333	152	253.333	8.2	7.78333	12.3733	-0.357985	3.42438	1.49045	0.222146	0.686575
c39448_g1_i1	pper:18782353	K18171	154.667	146.333	194	17.2733	17.4533	21.9033	-0.104936	3.21707	0.114107	0.735516	1
c66811_g1_i1	pper:18768369	K18167	195.333	194.667	312.333	19.7367	20.6533	31.97	-0.471391	3.68282	2.63979	0.104217	0.673131
c39020_g1_i2	pper:18783965	K18164	133.667	167.667	227.333	4.53	5.88	7.78	-0.567432	3.27206	3.78965	0.0515705	0.673131
c38434_g1_i1	pper:18791205	K18162	758	679.333	716	33.7367	31.9233	32.42	0.305936	5.34327	1.28106	0.257703	0.686575
c23173_g1_i1	pper:18791205	K18162	0.666667	1	2	0.45	0.666667	1.47667	-1.26883	-2.50676	0.675385	0.411181	0.814242
c42641_g1_i2	pper:18778704	K18160	254	228.667	329	10.05	9.39667	13.17	-0.164001	3.90809	0.403963	0.525049	0.950657
c33893_g1_i1	pper:18784470	K18159	273	282	392.667	10.1433	10.8667	14.66	-0.300992	4.12	1.40314	0.236199	0.686575
c43175_g1_i1	pper:18778963	K18158	115.333	136.333	174	3.43667	4.10333	5.35	-0.427527	2.94845	1.48905	0.222365	0.686575
c52766_g1_i1	pper:18782238	K18156	473.333	393.667	470	33.88	29.6433	34.28	0.221264	4.64328	0.701746	0.402198	0.802605
c46349_g1_i1	pper:18789197	K18151	2842.33	4554.67	4335.33	95.2767	159.1	147.99	-0.426647	7.74579	3.03041	0.0817172	0.673131
c45062_g2_i2	pper:18782190	K18121	455.667	593.333	589.333	6.58667	9.03333	8.59	-0.174218	4.91801	0.476591	0.489971	0.91081
c38728_g1_i1	pper:18769728	K18121	1129.33	1363	1220.33	66.99	87.1033	73.4067	0.0987399	6.13232	0.1135	0.736194	1
c71819_g1_i1	srx:107745942	K18082	0	0	1	0	0	3.31	-3.12291	-2.96026	2.50353	0.113592	0.673131
c43103_g1_i1	pper:18785424	K18081	394.333	486.333	546.333	7.39333	9.16667	10.4033	-0.278241	4.66933	0.819309	0.365382	0.754271
c51954_g1_i1	tru:101063603	K18080	0	0	0.666667	0	0	0.95	-2.61625	-3.03055	1.85965	0.172665	0.673131
c72388_g1_i1	pper:18769845	K18065	1698.33	1073	1877.33	124.423	83.86	139.013	0.0905769	6.45271	0.100149	0.751651	1
c39246_g1_i1	pxb:103948367	K18059	2789.33	2477	3674	54.97	48.5333	73.7367	-0.225175	7.30774	0.389645	0.532486	0.958365
c1119_g1_i1	thj:104801010	K18045	6.33333	2.66667	2.66667	0.613333	0.286667	0.266667	1.45914	-1.57394	2.42713	0.119251	0.673131
c39466_g1_i1	pper:18772816	K18045	38	44.6667	27	1.61667	2	1.19	0.712765	1.13893	2.10239	0.147069	0.673131
c37614_g1_i1	pper:18778180	K18045	24.6667	31	38	0.796667	1.05667	1.23333	-0.402488	0.876273	0.876881	0.349057	0.731647
c38340_g1_i1	pper:18783703	K18045	2667	1960.33	2678.33	88.8733	70.1767	90.38	0.219951	7.11023	0.54565	0.460101	0.876203
c75949_g1_i1	hsa:25930	K18040	0	0	1	0	0	4.04	-3.12291	-2.96026	2.50353	0.113592	0.673131
c61616_g1_i1	shr:100930729	K18038	0	0	0.666667	0	0	1.69667	-2.61625	-3.03055	1.85965	0.172665	0.673131
c45717_g1_i6	pper:18793873	K18010	55	196.667	94.3333	1.80667	6.99	3.1	-0.581948	2.71404	2.20796	0.1373	0.673131
c36747_g1_i2	pper:18789647	K17991	547	193.333	297.333	20.7267	7.49	11.5233	1.08661	4.29182	14.0503	0.000177984	0.0305203
c47802_g1_i1	pper:18772192	K17991	636.333	240	175.667	20.59	8.48	5.69667	2.16258	4.43678	12.6952	0.00036659	0.0473749
c38182_g1_i2	pper:18793097	K17991	197.667	96	299	11.2267	5.69333	17.2033	-0.369907	3.46057	1.68067	0.194836	0.686575
c64162_g1_i1	pper:18793097	K17991	0.333333	0	0	0.163333	0	0	1.90865	-3.10458	1.23438	0.266558	0.686575
c18277_g1_i1	pper:18772192	K17991	19	41.3333	25	1.24333	2.88	1.66333	-0.169858	0.773632	0.117324	0.731955	1
c3521_g1_i2	pper:18789647	K17991	0.333333	0	0.333333	0.04	0	0.04	0.208348	-3.02635	0.0110312	0.916352	1
c36114_g1_i1	pper:18776168	K17987	8575	15026.7	14111	175.03	316.623	293.66	-0.555929	9.40594	4.21297	0.0401161	0.638402
c74809_g1_i1	smo:SELMODRAFT_236729	K17987	0	0	0.666667	0	0	0.643333	-2.61625	-3.03055	1.85965	0.172665	0.673131
c39975_g1_i1	fve:101312926	K17987	41.6667	34	44	1.29667	1.1	1.39333	0.132597	1.21445	0.106631	0.744013	1
c29154_g1_i1	pper:18793419	K17985	617.333	806.333	889	15.5433	20.79	22.84	-0.347721	5.38284	1.77707	0.18251	0.677869
c43893_g2_i1	pper:18767672	K17985	555.333	787.333	834	10.7167	15.3233	16.2867	-0.405123	5.26948	1.76898	0.183509	0.677869
c4590_g1_i1	pper:18793419	K17985	23	72.3333	35.6667	1.86	5.79667	3.06	-0.562697	1.22333	0.57954	0.446493	0.859518
c44934_g1_i2	pper:18773363	K17973	281.667	366.667	314	4.44	5.79333	5	0.0720248	4.11833	0.0521144	0.819424	1
c30385_g1_i1	pper:18780050	K17969	2254	1915	2384.67	141.187	128.433	151.067	0.152597	6.95411	0.25441	0.613987	1
c27014_g1_i1	pper:18788717	K17968	96.6667	87.6667	81.3333	18.5467	18.54	15.8933	0.493403	2.38334	1.05538	0.304272	0.686575
c40743_g1_i1	pper:18784988	K17966	509.667	357.333	528	19.64	14.6	20.5433	0.181014	4.71592	0.447299	0.50362	0.926695
c44937_g1_i3	pper:18788526	K17964	13.3333	20.6667	39	0.31	0.48	0.94	-1.35434	0.505783	6.83458	0.00894097	0.319019
c70859_g1_i1	pper:18788526	K17964	1	0	0	1.47	0	0	3.27287	-2.95513	2.91784	0.0876053	0.673131
c47952_g1_i1	pper:18774296	K17964	0.666667	0.333333	0	0.15	0.0733333	0	2.76206	-2.9618	2.1921	0.13872	0.673131
c34268_g1_i2	pper:18792807	K17964	9.33333	20	19	0.203333	0.46	0.423333	-0.849912	-0.0323785	2.01187	0.156073	0.673131
c66410_g1_i1	pper:18778122	K17964	0	3	0.666667	0	0.233333	0.0633333	-2.71313	-2.51356	1.99048	0.158291	0.673131
c5897_g1_i1	pper:18778540	K17964	0.333333	2	0	0.103333	0.63	0	1.9629	-2.72339	1.34827	0.245581	0.686575
c39357_g1_i2	pper:18789624	K17964	24	59.6667	41.6667	0.436667	1.04667	0.79	-0.668112	1.14912	0.879133	0.348439	0.731004
c44915_g1_i1	pper:18774296	K17964	17.6667	25.3333	24.3333	0.33	0.466667	0.453333	-0.21106	0.396837	0.165045	0.684554	1
c45730_g1_i4	pper:18778540	K17964	24.6667	45	31	0.353333	0.64	0.436667	-0.0813843	0.921917	0.0287125	0.865444	1
c56974_g1_i1	mze:101467257	K17964	0	1	0	0	1.01667	0	0	-2.9458	0	1	1
c81869_g1_i1	pper:18774296	K17964	0	0.333333	0	0	0.466667	0	0	-3.10957	0	1	1
c53584_g1_i1	pper:18767393	K17961	59.3333	129.667	56.6667	1.97	4.76333	1.96	0.213228	2.28621	0.193403	0.660099	1
c27787_g1_i1	pvu:PHAVU_001G113100g	K17943	155	187.667	237.333	7.3	9.12	11.3867	-0.416284	3.4178	2.15097	0.14248	0.673131
c43354_g1_i2	pper:18785602	K17943	1436	1893.67	2149	20.5833	27.1133	31.23	-0.397887	6.59912	1.56807	0.210488	0.686575
c53002_g1_i1	pper:18773001	K17943	114	458	220.667	2.31667	8.87333	4.59333	-0.847418	3.67631	1.40918	0.235192	0.686575
c33755_g1_i1	pper:18778442	K17943	0.333333	0	1.33333	0.0533333	0	0.2	-1.39626	-2.83182	0.731691	0.392336	0.789704
c43691_g1_i1	pper:18785355	K17943	380	479.333	373.333	5.77	7.33333	5.76667	0.228272	4.48446	0.62342	0.429779	0.838483
c43628_g1_i2	pper:18782124	K17943	29	90	40.6667	0.643333	1.87333	0.926667	-0.385731	1.42136	0.182701	0.669063	1
c72647_g1_i1	pper:18773001	K17943	1027.67	1018.67	1237.33	48.9133	50.1933	59.2933	-0.0449381	5.91275	0.0361594	0.849187	1
c75620_g1_i1	pvu:PHAVU_001G113100g	K17943	0	0.333333	0	0	0.496667	0	0	-3.10957	0	1	1
c39940_g1_i1	pper:18783073	K17925	417.667	552.667	732.667	5.91333	7.78667	10.5	-0.599332	4.91362	3.19001	0.0740898	0.673131
c52933_g1_i1	pper:18768909	K17925	267.667	363.667	366.667	4.14667	5.65333	5.75	-0.255031	4.16035	0.708963	0.399788	0.799685
c70214_g1_i1	pper:18783073	K17925	0	0	0	0	0	0	0	-3.18239	0	1	1
c71040_g1_i1	hsa:6643	K17917	0	1.33333	0.666667	0	1.41	0.643333	-2.62076	-2.74918	1.43907	0.230291	0.686575
c36501_g1_i1	pper:18771494	K17917	1336	1569.33	1800	43.3	52.69	59.2533	-0.246402	6.42228	1.04689	0.306225	0.686575
c28897_g1_i1	gra:105799652	K17917	0.666667	0.666667	0.666667	0.0966667	0.0966667	0.0866667	0.221431	-2.77626	0.0205999	0.885874	1
c53351_g1_i1	nai:NECAME_03696	K17914	0	0	1.33333	0	0	2.26667	-3.49737	-2.89325	3.04276	0.081098	0.673131
c4937_g1_i1	pper:18786914	K17912	2.66667	1.66667	0	0.5	0.363333	0	4.57323	-2.374	7.66948	0.00561628	0.247318
c62612_g1_i1	pper:18768601	K17911	0.666667	1	1	0.156667	0.27	0.25	-0.36296	-2.64491	0.0360633	0.849385	1
c40802_g1_i2	pper:18792663	K17908	241	393	400.667	8.98667	15.2433	15.1367	-0.534537	4.24737	4.31963	0.0376751	0.624268
c55405_g1_i1	ztr:MYCGRDRAFT_75475	K17908	1	0	0	4.56	0	0	3.41387	-2.94775	3.09591	0.0784894	0.673131
c26795_g1_i1	pper:18766793	K17907	684	715.333	815	12.1767	13.0533	14.71	-0.0514491	5.33374	0.0413464	0.838871	1
c44702_g1_i1	pper:18767330	K17906	645.667	1051	959.667	5.47333	8.96333	8.26333	-0.391953	5.55217	1.63244	0.201366	0.686575
c41897_g1_i2	pper:18781255	K17893	381	472.333	337.333	12.3467	16.17	11.18	0.346511	4.47178	1.65437	0.198366	0.686575
c44049_g1_i1	pper:18788949	K17893	0	0	0.333333	0	0	0.383333	-1.73864	-3.10798	1.00666	0.315705	0.686575
c26348_g1_i1	pper:18777958	K17893	1.33333	3.33333	1	0.256667	0.676667	0.183333	0.637692	-2.20061	0.224289	0.635791	1
c44049_g2_i1	pper:18789640	K17893	2689	2306.67	2862.33	96.0467	86.4733	103.593	0.108863	7.183	0.213854	0.643763	1
c4398_g1_i1	pper:18781255	K17893	0	0.333333	0	0	0.0666667	0	0	-3.10292	0	1	1
c61272_g1_i1	pper:18788949	K17893	0	0.333333	0	0	0.436667	0	0	-3.10292	0	1	1
c78930_g1_i1	pper:18777958	K17893	0	0	0	0	0	0	0	-3.18239	0	1	1
c59584_g1_i1	pper:18783723	K17892	594.333	741	666.667	42.22	57.0767	48.24	0.0477499	5.25344	0.0212207	0.884179	1
c26981_g1_i1	pper:18776861	K17890	700	774.333	938.333	20.2933	22.92	27.76	-0.240101	5.4482	0.837216	0.360194	0.747413
c37380_g1_i2	pper:18768360	K17888	104.667	94	123.333	5.75333	5.42333	6.92667	-0.0432342	2.59578	0.0200574	0.887377	1
c43154_g1_i2	pper:18778753	K17879	12.6667	31.3333	8.66667	0.943333	2.58667	0.673333	0.693967	0.175732	1.15117	0.283305	0.686575
c43154_g2_i1	pper:18778799	K17879	273.333	218.667	292	16.76	14.18	18.1467	0.112818	3.87679	0.177004	0.673961	1
c42677_g1_i1	pper:18777173	K17872	237.667	351	386.667	7.67	12.01	12.6967	-0.5203	4.17164	3.52753	0.0603577	0.673131
c39657_g1_i1	pper:18773086	K17871	1916.67	2324	1732	54.6267	69.0567	50.1033	0.337227	6.78712	1.97643	0.159767	0.673131
c61226_g1_i1	pper:18782340	K17871	0.333333	0.333333	0	0.106667	0.1	0	1.90865	-3.03569	1.23438	0.266558	0.686575
c29174_g1_i1	pper:18778444	K17871	581	393.667	824.667	10.3867	7.05667	14.9367	-0.309302	5.0207	1.08071	0.298539	0.686575
c39549_g2_i1	pper:18783956	K17871	555	1258	733.667	16.3133	39.1733	21.91	-0.21913	5.56581	0.705843	0.400827	0.800962
c66405_g1_i1	pper:18782340	K17871	1.33333	2.33333	1	0.0933333	0.2	0.08	0.492061	-2.33156	0.138628	0.709649	1
c39549_g1_i1	pper:18778565	K17871	1566	1277.67	1855	38.2	31.6333	45.9733	-0.053859	6.4073	0.0399279	0.841622	1
c41004_g1_i3	pper:18777231	K17868	31.6667	31.6667	61.6667	1.40333	1.46333	2.79333	-0.769968	1.24507	3.86788	0.0492187	0.673131
c36840_g1_i1	pper:18781507	K17866	279.667	317.667	356	7.53667	8.70667	9.68333	-0.14216	4.11147	0.269846	0.603435	1
c43475_g1_i3	pper:18782544	K17839	179.333	155	289.333	5.04667	4.36667	8.23667	-0.485691	3.48172	1.82173	0.177107	0.677869
c43475_g3_i1	pper:18782903	K17839	587	616	724.667	14.48	15.4	18.12	-0.102806	5.12192	0.121901	0.726981	1
c29262_g1_i2	pper:18782903	K17839	2.33333	0.333333	3.33333	0.1	0.0133333	0.136667	-0.284965	-2.19072	0.100821	0.750847	1
c41678_g3_i1	pper:18770922	K17824	462.333	342.667	398	21.7567	16.65	18.9867	0.432938	4.47867	2.90497	0.088307	0.673131
c41678_g2_i2	pper:18770922	K17824	1.33333	0	2.66667	0.126667	0	0.266667	-0.919861	-2.44513	0.255819	0.613007	1
c22839_g1_i1	pper:18783582	K17824	2023.67	2244.33	2524.33	87.85	102.197	111.333	-0.112077	6.97161	0.20716	0.649002	1
c30366_g2_i1	pper:18778252	K17822	407.333	344	694.333	22.5133	19.7167	38.8633	-0.563623	4.71359	5.26269	0.0217873	0.49296
c72395_g1_i1	pper:18783239	K17822	663	687.667	871.333	28.5867	30.7067	38.16	-0.187248	5.35398	0.641139	0.423299	0.830356
c64046_g1_i1	hsa:54165	K17822	0	1	0	0	1.42	0	0	-2.9458	0	1	1
c46589_g1_i1	pper:18773974	K17815	167	201.667	186	6.75667	8.44	7.57	0.0651596	3.3575	0.056002	0.81293	1
c63039_g1_i1	ipu:108260229	K17809	0	1	0	0	1.1	0	0	-2.9458	0	1	1
c66314_g1_i1	pper:18767525	K17808	1953	2390.67	1503.33	93.2733	123.287	73.33	0.581904	6.80935	3.49541	0.0615393	0.673131
c48078_g1_i1	pper:18791861	K17808	0.333333	0.333333	0	0.226667	0.226667	0	1.96204	-3.03386	1.26883	0.259987	0.686575
c33196_g1_i1	pper:18791861	K17808	61.3333	64	89	5.20667	5.79333	7.60667	-0.306212	2.03164	0.720115	0.396106	0.794799
c37534_g2_i1	pper:18786942	K17808	283.333	272	301	23.2733	23.99	25.2233	0.113052	4.02455	0.127295	0.721253	1
c43911_g2_i2	pper:18779109	K17807	31.3333	26.3333	54	1.50333	1.25	2.62	-0.583703	1.06555	1.49621	0.221256	0.686575
c32944_g1_i1	pper:18777394	K17805	188.667	135.333	268	16.3733	12.4967	23.6467	-0.280858	3.47526	0.853368	0.355601	0.740807
c33448_g2_i1	pper:18791985	K17805	271.333	155.667	317.333	18.9167	11.3733	22.28	0.0230682	3.80978	0.00576678	0.939467	1
c32094_g1_i1	pper:18768740	K17804	293	316.667	486.667	9.89667	10.7367	16.63	-0.543575	4.28812	2.93093	0.0868976	0.673131
c41598_g1_i1	pper:18770904	K17800	556	662.333	924	11.4033	13.64	19.19	-0.532865	5.26143	3.26828	0.0706314	0.673131
c4705_g1_i1	lang:109348264	K17800	0.333333	0	0	0.683333	0	0	1.96204	-3.10272	1.26883	0.259987	0.686575
c24819_g1_i2	pper:18766829	K17796	181.333	204.333	305.667	8.83333	10.31	15.2067	-0.55939	3.6667	4.45484	0.0348024	0.60286
c45345_g1_i2	mdm:103400718	K17795	4042.67	1778	1782.67	145.853	68.4867	64.6167	1.47036	7.23637	10.7006	0.00107099	0.0893378
c24464_g1_i1	pper:18783605	K17794	5110.33	2180	1554	231.233	105.463	70.5633	2.0176	7.47761	15.8969	6.68865e-05	0.0164552
c435_g1_i1	pper:18781463	K17790	2123.67	1406	1022	127.703	92.59	62.86	1.30961	6.50363	8.11811	0.00438251	0.211517
c30525_g1_i2	pxb:103928378	K17790	84.6667	42.6667	28.6667	3.86333	2.14	1.29667	1.89312	1.71864	6.68988	0.0096962	0.332725
c77441_g1_i1	pper:18767131	K17790	0	0	0.333333	0	0	0.536667	-1.89671	-3.10212	1.09729	0.294863	0.686575
c9951_g1_i1	mdm:103408126	K17790	0	0.333333	0.333333	0	0.0333333	0.0266667	-1.73864	-3.03249	1.00666	0.315705	0.686575
c40575_g1_i1	pper:18770565	K17790	2728.33	2642	3718.33	192.863	198.407	267.663	-0.243701	7.39631	0.908623	0.34048	0.720157
c39620_g1_i1	pper:18772522	K17790	977.333	638	983.333	53.35	36.2133	53.96	0.221824	5.58575	0.831558	0.361822	0.749485
c65739_g1_i1	ztr:MYCGRDRAFT_76646	K17786	0	1	0	0	3.52	0	0	-2.9458	0	1	1
c45272_g1_i2	pper:18774830	K17785	265.333	289.333	464	6.76667	7.6	12.0133	-0.624538	4.21044	5.26461	0.0217633	0.492752
c68943_g1_i1	lcf:108875513	K17785	0	1	0	0	2.25667	0	0	-2.9458	0	1	1
c77122_g1_i1	hsa:10989	K17785	0	0.666667	0	0	0.98	0	0	-3.02083	0	1	1
c72348_g1_i1	pper:18788362	K17784	1730.67	1013.67	1402.33	125.22	79.4767	102.007	0.567605	6.32011	2.36276	0.124262	0.673131
c37995_g1_i1	pper:18766844	K17783	54.6667	55	73.3333	3.82	4.09667	5.19	-0.221571	1.80287	0.37122	0.54234	0.969169
c35118_g1_i1	pper:18791612	K17782	1996.67	1855	1657.67	119.53	122.16	100.343	0.50759	6.7394	1.58664	0.207807	0.686575
c35227_g1_i1	dzi:111283061	K17782	6	0	9	0.753333	0	1.11667	-0.28373	-1.38203	0.110517	0.739556	1
c22598_g1_i1	pper:18776151	K17781	327	224.667	418	20.9233	15.37	26.8133	-0.115736	4.18068	0.140077	0.708205	1
c29777_g2_i1	pper:18777957	K17780	419	274	467	57.5267	40.48	65.0833	0.075475	4.45021	0.0579605	0.809749	1
c31318_g1_i1	pper:18772847	K17778	551.333	360.667	545.667	44.7733	31.42	44.6233	0.270988	4.7939	0.693044	0.405131	0.806135
c28480_g1_i1	pper:18772523	K17777	463.333	353	791.333	35.8667	28.2533	62.29	-0.571188	4.87431	5.35654	0.0206447	0.480878
c17350_g1_i2	pper:18775180	K17777	7	4.66667	16	0.913333	0.62	2.07667	-0.89643	-0.73393	1.3968	0.237261	0.686575
c42437_g1_i1	pper:18780380	K17776	178.667	145	283.667	7.18	5.93667	11.58	-0.462062	3.4698	2.53155	0.11159	0.673131
c45454_g2_i1	nle:100591060	K17776	0	0	0	0	0	0	0	-3.18239	0	1	1
c46624_g1_i1	pper:18792194	K17771	2727	1585.67	1835	290.883	181.333	197.407	0.840733	6.88914	5.32674	0.0210007	0.484074
c62682_g1_i1	hsa:9804	K17770	0	0	0.666667	0	0	0.836667	-2.61625	-3.03055	1.85965	0.172665	0.673131
c58791_g1_i1	hsa:9804	K17770	0	2	0	0	2.03	0	0	-2.73974	0	1	1
c20398_g1_i1	pper:18768490	K17769	1355.67	688	640.667	125.817	69.7967	60.33	1.36166	5.74506	7.80051	0.00522316	0.237185
c20011_g1_i1	pxb:103927026	K17769	42.3333	21.3333	29.6667	4.16667	2.23667	2.90333	0.794897	0.91158	2.44222	0.118109	0.673131
c49974_g1_i1	pxb:103927026	K17769	0.666667	0	0.333333	0.0833333	0	0.04	1.02342	-2.96027	0.303806	0.581506	1
c18736_g1_i1	pper:18778265	K17761	0	2	1.33333	0	0.236667	0.173333	-3.48601	-2.57404	3.36569	0.0665678	0.673131
c39047_g1_i3	pper:18788705	K17757	308.333	381.667	496.667	8.33667	10.66	13.7033	-0.497841	4.44163	4.02175	0.044917	0.667738
c42792_g1_i1	pper:18788705	K17757	80.3333	123.667	97.6667	1.70667	2.69	2.05	-0.0307449	2.48143	0.00834884	0.927197	1
c69332_g1_i1	pper:18793990	K17756	0	0.666667	0.666667	0	0.146667	0.166667	-2.59925	-2.90413	1.8419	0.174729	0.673131
c26663_g1_i1	mdm:103444957	K17756	1.33333	4.66667	0.666667	0.0766667	0.276667	0.04	1.03955	-2.12082	0.742136	0.388978	0.785411
c78593_g1_i1	pper:18793990	K17756	0.333333	1.66667	1	0.0233333	0.116667	0.0733333	-1.13443	-2.61353	0.539714	0.462551	0.878882
c27871_g1_i1	pper:18766560	K17756	23.3333	39	25.6667	0.543333	0.95	0.586667	0.0692884	0.772031	0.0188741	0.890728	1
c36215_g2_i1	tng:GSTEN00006140G001	K17751	0	4.66667	1.33333	0	0.506667	0.12	-3.49935	-2.12522	2.50917	0.113185	0.673131
c70646_g1_i1	amex:103031694	K17751	0	0	1	0	0	1.19333	-3.12291	-2.96026	2.50353	0.113592	0.673131
c22430_g1_i1	csem:103396571	K17751	0	0	0.666667	0	0	0.176667	-2.61625	-3.03055	1.85965	0.172665	0.673131
c3159_g1_i1	sbq:101027633	K17751	0	0	0.333333	0	0	0.676667	-1.8305	-3.10446	1.05931	0.303372	0.686575
c36215_g1_i1	lco:104934815	K17751	0	0	0.333333	0	0	1.03667	-1.8305	-3.10446	1.05931	0.303372	0.686575
c15407_g1_i1	ncc:104942661	K17751	0	0.666667	0	0	2.15	0	0	-3.02083	0	1	1
c61160_g1_i1	nfu:107384188	K17751	0	1.33333	0	0	0.51	0	0	-2.87413	0	1	1
c61729_g1_i1	aml:100469933	K17751	0	2.33333	0	0	1.4	0	0	-2.67654	0	1	1
c70136_g1_i1	dre:100329813	K17751	0	1	0	0	1.69333	0	0	-2.9458	0	1	1
c84191_g1_i1	tca:659358	K17751	0	0	0	0	0	0	0	-3.18239	0	1	1
c34589_g1_i1	pper:18766583	K17744	138.667	269	236.333	6.76333	14.08	11.6733	-0.56577	3.6025	3.16268	0.0753395	0.673131
c65909_g1_i1	fgr:FGSG_00863	K17732	0.666667	0	0	3.04	0	0	2.87894	-3.02214	2.31123	0.128443	0.673131
c84024_g1_i1	ztr:MYCGRDRAFT_70588	K17732	0.666667	0	0	0.793333	0	0	2.68257	-3.03077	2.11215	0.146134	0.673131
c66394_g1_i1	pper:18782435	K17732	4760.67	4898.33	5825.33	134.59	144.743	166.997	-0.0908633	8.1562	0.151952	0.696676	1
c39845_g1_i1	pper:18782019	K17725	2080.33	2993	2634.67	77.15	118.06	99.87	-0.168971	7.16408	0.39437	0.530011	0.955777
c6238_g1_i1	pper:18769611	K17710	5	16	11.6667	0.156667	0.53	0.376667	-1.02414	-0.504408	2.8514	0.0912945	0.673131
c40731_g1_i2	pper:18788948	K17710	49	114	80.3333	1.23333	3	2.04667	-0.53798	2.17527	2.19249	0.138685	0.673131
c24498_g1_i1	pper:18783721	K17710	224.333	285	198.667	3.68667	4.76333	3.27333	0.422288	3.70614	1.95486	0.162064	0.673131
c78206_g1_i1	ppp:PHYPADRAFT_177829	K17710	0.333333	0.333333	0	0.366667	0.35	0	1.90865	-3.03569	1.23438	0.266558	0.686575
c45747_g1_i3	pper:18788183	K17710	28	45.6667	43	0.48	0.803333	0.743333	-0.42431	1.13661	1.02371	0.31164	0.686575
c65145_g1_i1	mmu:68813	K17707	0	1.66667	0	0	2.98667	0	0	-2.80553	0	1	1
c58224_g1_i1	mmu:23880	K17698	0	0	0.666667	0	0	1.32333	-2.61625	-3.03055	1.85965	0.172665	0.673131
c71755_g1_i1	pper:18777714	K17686	0	0.333333	1.66667	0	0.09	0.533333	-3.82595	-2.76933	4.66626	0.0307608	0.570867
c21086_g1_i3	pper:18777714	K17686	0.666667	1.33333	4	0.13	0.253333	0.833333	-2.20608	-2.17843	2.71962	0.0991217	0.673131
c20726_g1_i2	pper:18777714	K17686	0.333333	1.33333	2.33333	0.12	0.453333	0.873333	-2.27774	-2.46943	2.45062	0.117478	0.673131
c40723_g1_i1	mdm:103446006	K17686	0.666667	0	0	0.183333	0	0	2.76206	-3.02709	2.1921	0.13872	0.673131
c44142_g3_i1	pper:18775830	K17686	16	10	33.6667	0.45	0.266667	0.966667	-0.91575	0.23034	2.16916	0.140803	0.673131
c59253_g1_i1	pper:18777714	K17686	0.666667	0	0	0.53	0	0	2.68257	-3.03077	2.11215	0.146134	0.673131
c41978_g1_i1	pper:18778394	K17686	1905	2188.33	2755.33	32.4933	37.9267	47.4533	-0.343041	6.9411	1.54292	0.214184	0.686575
c74909_g1_i1	pper:18777714	K17686	0.333333	0.333333	0	0.42	0.423333	0	1.96204	-3.03386	1.26883	0.259987	0.686575
c72834_g1_i1	pper:18777714	K17686	0	0	0.333333	0	0	0.483333	-1.89671	-3.10212	1.09729	0.294863	0.686575
c44142_g1_i1	pper:18775830	K17686	2	3.33333	3	0.0766667	0.136667	0.113333	-0.317498	-1.94147	0.107313	0.743225	1
c40723_g2_i1	pper:18778867	K17686	1635	1158.33	1713	26.61	18.2667	28.33	0.111914	6.3128	0.0522737	0.819153	1
c74181_g1_i1	pper:18777714	K17686	2.33333	0.333333	2.33333	0.75	0.1	0.85	0.194995	-2.28931	0.0258441	0.872282	1
c24928_g1_i1	pper:18785112	K17681	56.3333	42.6667	140	1.51	1.14333	3.82	-1.13063	2.14194	7.1728	0.00740171	0.287814
c31740_g1_i1	pper:18771038	K17681	120.667	99	190	3.18333	2.69333	5.07	-0.457392	2.91239	2.32452	0.12735	0.673131
c25125_g1_i1	pper:18778606	K17680	54.3333	66	107.333	1.22	1.45333	2.44333	-0.786221	2.04697	2.95346	0.0856937	0.673131
c30851_g1_i1	pper:18780488	K17680	231.667	257.333	255.667	8.62667	10.02	9.65333	0.0606347	3.79351	0.0520525	0.81953	1
c46035_g1_i1	pper:18785776	K17679	292.667	385.333	516.333	6.42	8.54667	11.48	-0.623827	4.42294	4.7725	0.0289179	0.556407
c42490_g1_i1	pper:18784258	K17675	45.3333	48.6667	82	0.843333	0.89	1.54667	-0.653887	1.68905	1.99794	0.157513	0.673131
c38251_g1_i1	pper:18788520	K17675	65	74.3333	109.667	1.63667	1.89	2.75333	-0.538799	2.1746	1.89942	0.168143	0.673131
c84599_g1_i1	pon:100172451	K17675	0	0	0	0	0	0	0	-3.18239	0	1	1
c45934_g1_i5	pper:18785436	K17662	642.333	708	1017.67	25.0667	28.6667	40.42	-0.484753	5.42813	3.84095	0.0500151	0.673131
c67113_g1_i1	lcf:108889754	K17662	0	1.33333	0	0	2.48667	0	0	-2.87413	0	1	1
c71643_g1_i1	mmu:66132	K17655	0.666667	0	0	1.45333	0	0	2.87894	-3.02214	2.31123	0.128443	0.673131
c41964_g2_i1	pper:18787965	K17637	1372.33	1662.67	1893	20.51	24.8667	28.8667	-0.295448	6.44981	0.830098	0.362244	0.749984
c55034_g1_i1	mmu:54153	K17630	0	0	0.666667	0	0	1.23667	-2.61625	-3.03055	1.85965	0.172665	0.673131
c29979_g1_i1	pper:18791504	K17623	166	159.333	250.667	7.34	7.56	11.1667	-0.353907	3.4375	1.20764	0.2718	0.686575
c52900_g1_i1	pper:18767149	K17619	390	319	591.667	27.7467	23.5067	42.9167	-0.402701	4.57849	2.74189	0.0977491	0.673131
c3752_g1_i1	pper:18775046	K17619	27.6667	38	48.6667	8.05667	12.0633	14.9733	-0.654228	1.17	1.89594	0.168534	0.673131
c3752_g2_i1	pper:18775046	K17619	44.6667	38	37	7.96	7.5	6.8	0.493432	1.27589	0.991527	0.31937	0.691959
c78956_g1_i1	pper:18789743	K17618	102.333	114	178.667	5.18333	6.14333	9.18	-0.606229	2.88495	3.71899	0.053797	0.673131
c37902_g1_i6	pper:18781286	K17616	213.667	242	294.333	3.00667	3.44	4.19667	-0.261014	3.74837	0.63016	0.427297	0.83531
c39102_g1_i2	pper:18792894	K17616	355.667	467	392	9.19333	12.4633	10.3433	0.0476387	4.47971	0.0354232	0.850712	1
c66430_g1_i1	cne:CNE03050	K17615	0.666667	0	0	0.85	0	0	2.87894	-3.02214	2.31123	0.128443	0.673131
c45410_g1_i1	pper:18793878	K17613	84	152.333	165.667	1.21333	2.23667	2.41	-0.770858	2.86994	5.5589	0.018387	0.45466
c45410_g2_i1	pper:18793878	K17613	0.333333	15	0.333333	0.01	0.396667	0.01	0.069251	-1.44543	0.0026874	0.958656	1
c4653_g1_i1	pper:18789022	K17609	1768.33	2055.33	2248.33	56.1267	68.47	71.9667	-0.142753	6.80282	0.349024	0.554666	0.981305
c43808_g1_i1	pper:18790541	K17609	1.66667	0.666667	1.33333	0.22	0.0866667	0.156667	0.583612	-2.5042	0.202428	0.652768	1
c35669_g1_i1	pper:18788895	K17609	1787.33	2011	2192.33	54.9633	65.2833	68.23	-0.100369	6.78918	0.15967	0.689461	1
c27007_g1_i1	pper:18789053	K17609	1608	1975.33	1886.67	40.67	52.0333	48.5667	-0.0427188	6.64792	0.0325723	0.856777	1
c42879_g1_i1	pper:18789096	K17609	1091	1925.67	1275.67	30.6733	57.2967	36.52	-0.043772	6.3141	0.0294487	0.863747	1
c82224_g1_i1	mmu:94186	K17608	0	1	0	0	1.42	0	0	-2.9458	0	1	1
c27610_g2_i1	pper:18768106	K17607	780	790	941.667	38.74	41.7	47.33	-0.0493988	5.55794	0.0345994	0.852438	1
c13081_g1_i1	pper:18785474	K17606	389.667	499.333	635.667	15.4933	20.12	25.72	-0.538913	4.76862	2.97615	0.0845001	0.673131
c9801_g1_i1	pper:18785474	K17606	0.333333	0	0	0.0533333	0	0	2.03885	-3.10022	1.31829	0.250899	0.686575
c37352_g1_i1	pper:18789595	K17605	1049	1118	1020.67	41.01	46.67	40.6733	0.232317	5.90402	0.69828	0.403362	0.803914
c45346_g2_i2	pper:18782638	K17604	50	96	90.6667	0.673333	1.31333	1.23	-0.64761	2.10604	3.09901	0.0783401	0.673131
c13089_g1_i1	pper:18781732	K17604	133.667	176.333	220.333	3.6	4.79667	5.96333	-0.515873	3.25637	2.61042	0.106163	0.673131
c81518_g1_i1	pper:18790671	K17604	0	0	1	0	0	0.17	-3.06876	-2.96368	2.4414	0.11817	0.673131
c34752_g1_i2	pper:18783617	K17604	18.3333	44.3333	33.6667	0.41	0.953333	0.773333	-0.678961	0.813898	1.11479	0.291044	0.686575
c35700_g1_i1	pper:18790367	K17604	65	73.3333	94	1.69	1.94333	2.5	-0.363012	2.09822	0.987677	0.320311	0.693399
c39805_g1_i2	pper:18774597	K17604	350.333	411	461.667	6.78333	8.05	9.06333	-0.213687	4.46064	0.492169	0.482962	0.902978
c79426_g1_i1	gmx:100775851	K17602	1.66667	1.33333	0	0.17	0.126667	0	3.88098	-2.61375	4.05327	0.0440859	0.661626
c9940_g1_i1	pper:18775960	K17602	0.333333	0.333333	0	0.18	0.17	0	1.90865	-3.03569	1.23438	0.266558	0.686575
c45451_g3_i3	pper:18775960	K17602	111.333	191	169.333	2.41	4.11333	3.71333	-0.416295	3.06269	1.21885	0.269587	0.686575
c18241_g1_i1	pper:18775960	K17602	0.333333	0.333333	1	0.03	0.03	0.106667	-1.37355	-2.82111	0.407452	0.523265	0.948691
c39597_g1_i2	pper:18790168	K17601	331	415	335	3.38	4.29667	3.5	0.201056	4.30592	0.407116	0.523437	0.948924
c40967_g1_i1	pper:18773707	K17600	534	775.667	859	8.14333	11.72	13.32	-0.516164	5.24527	1.84344	0.174549	0.673131
c68471_g1_i1	pon:100445258	K17596	0.666667	0	0	0.76	0	0	2.76206	-3.02709	2.1921	0.13872	0.673131
c60487_g1_i1	pper:18777725	K17592	1	0.333333	0	0.663333	0.21	0	3.33655	-2.89001	2.99569	0.0834861	0.673131
c60686_g1_i1	pper:18776375	K17592	0	0.333333	0.333333	0	0.173333	0.23	-1.89671	-3.03327	1.09729	0.294863	0.686575
c44543_g1_i1	pper:18792718	K17592	356	660.667	495.667	1.78	3.29667	2.49333	-0.276717	4.73596	0.698236	0.403377	0.803916
c32957_g1_i1	pper:18776375	K17592	659	629.333	676.333	40.38	40.9667	42.21	0.167764	5.20763	0.421078	0.516399	0.94087
c45110_g1_i1	pper:18792718	K17592	22.3333	33.3333	20.6667	0.333333	0.493333	0.31	0.331767	0.535027	0.351581	0.55322	0.979922
c45089_g1_i2	pper:18777725	K17592	2	6.66667	1.33333	0.11	0.393333	0.0766667	0.680432	-1.74714	0.345966	0.556405	0.983203
c19229_g1_i1	pper:18776375	K17592	112.667	163.667	109.333	12.2367	18.2167	12.4467	0.161922	2.8115	0.149985	0.69855	1
c19211_g1_i1	pper:18776375	K17592	113.333	170.333	137	18.77	28.84	23.7633	-0.141382	2.93093	0.130949	0.71745	1
c45089_g2_i1	pper:18777725	K17592	2.33333	6.33333	2	0.15	0.43	0.14	0.310905	-1.7034	0.0811269	0.775776	1
c77141_g1_i1	pper:18776375	K17592	0	0.666667	0	0	1.01	0	0	-3.04061	0	1	1
c45383_g2_i1	pper:18777053	K17586	6.33333	16	9.33333	0.276667	0.65	0.443333	-0.486341	-0.618783	0.172203	0.678161	1
c45383_g1_i1	pper:18777053	K17586	43.3333	55.6667	52.3333	1.84667	2.49667	2.27333	-0.0509232	1.55632	0.0151719	0.901969	1
c3951_g1_i1	pper:18790184	K17583	152	173.333	237	3.37	3.82333	5.33667	-0.444755	3.3318	1.46423	0.226258	0.686575
c29332_g1_i1	gra:105765538	K17578	51.3333	46.3333	78	2.94	2.67667	4.53333	-0.399507	1.70983	1.02174	0.312106	0.686575
c80305_g1_i1	cjc:100396866	K17570	0	0	0.666667	0	0	0.62	-2.47901	-3.03749	1.7361	0.187634	0.677869
c44916_g1_i1	pper:18771618	K17569	488	581.333	781	10.8767	12.9767	17.5367	-0.473749	5.042	2.49355	0.114314	0.673131
c45880_g1_i5	pper:18781067	K17560	211.667	255	374	4.69333	5.69333	8.40667	-0.636393	3.90332	3.63278	0.056652	0.673131
c4196_g1_i1	pper:18770814	K17550	1217	1173	1571	47.27	46.6867	62.48	-0.18641	6.17436	0.570081	0.450227	0.864249
c72495_g1_i1	pper:18790533	K17545	0	1	0.666667	0	0.12	0.0866667	-2.59851	-2.84476	1.90624	0.167381	0.673131
c71993_g1_i1	pper:18790533	K17545	0	0.333333	0.333333	0	0.133333	0.173333	-1.89671	-3.03327	1.09729	0.294863	0.686575
c38804_g1_i1	pper:18790533	K17545	14	14	12.6667	0.363333	0.376667	0.343333	0.332147	-0.213678	0.290397	0.589966	1
c68009_g1_i1	pper:18790533	K17545	0	0.666667	0	0	0.436667	0	0	-3.04061	0	1	1
c42925_g1_i1	pper:18768218	K17541	1027.67	1170.67	880.333	16.6733	19.7933	14.6267	0.415818	5.84076	3.07542	0.079484	0.673131
c37674_g1_i1	pper:18785848	K17525	215	386.333	230.333	3.28667	6.31333	3.55667	0.0991566	3.97544	0.111917	0.737972	1
c43869_g2_i1	pper:18778119	K17508	407.667	369.333	117.667	38.9	38.5967	11.5233	2.06331	4.19969	12.1724	0.000485018	0.0562537
c19910_g1_i1	pper:18780673	K17508	99	82.3333	60.3333	11.85	10.7033	7.36	0.965932	2.26746	4.29758	0.0381666	0.627244
c19910_g2_i1	pper:18780673	K17508	35	52.6667	25	5.94	9.7	4.33667	0.68413	1.17002	2.09995	0.147304	0.673131
c32086_g2_i1	pper:18778119	K17508	6.66667	3	3.33333	2.18667	0.976667	1.07333	1.30098	-1.50418	2.05205	0.152002	0.673131
c35726_g1_i1	pper:18778673	K17508	118	72	98	8.61333	5.36	7.34	0.449615	2.43939	1.70738	0.191326	0.686575
c13025_g1_i2	pper:18770789	K17508	878.667	906.667	1225.33	24.5467	26.76	34.7467	-0.288298	5.79769	1.3862	0.239048	0.686575
c25136_g1_i1	pper:18789716	K17508	821.667	915	793.667	19.5867	23.05	19.3133	0.230861	5.5566	0.853575	0.355543	0.740709
c31272_g1_i2	pper:18774367	K17508	19.6667	57.6667	15.6667	1.00333	3.26	0.786667	0.557123	0.949875	0.828473	0.362715	0.75063
c30345_g1_i2	pper:18790026	K17508	164	175.667	166.333	4.43	4.87667	4.57667	0.174705	3.23238	0.370634	0.542659	0.96936
c49402_g1_i1	mmu:320717	K17508	0	1.33333	0	0	1.35333	0	0	-2.87413	0	1	1
c64790_g1_i1	pper:18780673	K17508	0	0	0	0	0	0	0	-3.18239	0	1	1
c71709_g1_i1	pper:18780673	K17508	0	0	0	0	0	0	0	-3.18239	0	1	1
c78189_g1_i1	pper:18778119	K17508	0	0	0	0	0	0	0	-3.18239	0	1	1
c20639_g1_i1	lang:109348137	K17506	4	0	0	0.886667	0	0	5.2193	-2.41771	11.0116	0.000905411	0.0806851
c72807_g1_i1	pper:18792949	K17506	154.333	255.667	282.333	8.40667	14.0733	15.71	-0.707445	3.61873	3.97058	0.0463017	0.673131
c36295_g1_i1	pper:18791585	K17506	2326	3055.67	3351.33	88.0533	120.877	129.433	-0.357698	7.31654	1.95761	0.161769	0.673131
c41625_g3_i1	jre:109013230	K17506	1.33333	3.66667	5	0.113333	0.31	0.403333	-1.4923	-1.78158	1.52005	0.217612	0.686575
c72380_g1_i1	zju:107421560	K17506	5804	6667.67	7393	225.93	269.91	291.083	-0.160458	8.49755	0.416822	0.518527	0.943315
c1960_g2_i1	pper:18792949	K17506	224	200.667	230.333	29.56	28.1767	30.9467	0.176674	3.62791	0.329424	0.565999	0.991709
c26787_g1_i1	pper:18779143	K17506	3142	2328.33	3875.67	122.843	92.67	154.31	-0.121691	7.40048	0.202611	0.652622	1
c46501_g1_i1	pper:18768129	K17506	684	654.667	850.333	25.46	25.3533	31.8433	-0.0837333	5.33875	0.114515	0.735062	1
c38879_g1_i1	pper:18784853	K17506	1644	1835.33	1806.67	61.3967	71.4933	68.2133	0.0622639	6.60235	0.0693304	0.792314	1
c67102_g1_i1	sbi:8080725	K17506	14.6667	11	17	1.39	1.05667	1.62667	0.0612554	-0.149365	0.00937042	0.922885	1
c17543_g1_i1	pper:18793415	K17506	934.333	882.333	1084	29.0933	28.4	34.2467	-0.00697958	5.73747	0.000915903	0.975857	1
c70653_g1_i1	thj:104825553	K17506	0	0	0	0	0	0	0	-3.18239	0	1	1
c56160_g1_i1	hsa:80895	K17500	0	0	0.666667	0	0	2.01333	-2.61625	-3.03055	1.85965	0.172665	0.673131
c42614_g1_i3	pper:18776103	K17500	29.6667	54	33.6667	1.24	2.37333	1.39333	0.0556056	1.19439	0.0163284	0.898321	1
c1946_g1_i1	pper:18793046	K17499	2736.67	3541.67	4301.33	85.6967	114.747	136.567	-0.475291	7.57853	3.41311	0.0646805	0.673131
c24308_g1_i1	pper:18781568	K17499	181.667	208.333	257.667	13.43	16.1833	19.32	-0.302247	3.58711	1.15225	0.283078	0.686575
c29065_g1_i1	pper:18781568	K17499	3	7.66667	2.33333	0.323333	0.786667	0.256667	0.526219	-1.57916	0.208516	0.647933	1
c4320_g1_i1	pper:18777281	K17498	2290.33	2524.33	3052	55.8067	62.4367	75.1933	-0.222807	7.14405	0.7083	0.400009	0.799986
c21320_g1_i1	pper:18787652	K17497	1065.67	1057.33	1303.33	58.69	60.51	72.9567	-0.086067	5.97468	0.139128	0.709149	1
c36276_g1_i1	pper:18778734	K17496	304.667	269	496	10.7333	9.61	17.7667	-0.520539	4.26758	3.14694	0.0760695	0.673131
c56061_g1_i1	hsa:157922	K17493	0	0	0.666667	0	0	0.836667	-2.61625	-3.03055	1.85965	0.172665	0.673131
c62526_g1_i1	atr:18431218	K17491	0	0	1	0	0	1.00667	-3.12291	-2.96026	2.50353	0.113592	0.673131
c33641_g1_i1	pper:18793866	K17491	792.667	1046.33	1257.67	12.8867	17.0767	20.61	-0.469976	5.77802	2.28712	0.130452	0.673131
c78740_g1_i1	pper:18777562	K17479	56.3333	108.667	22.3333	6.36	13.5233	2.51667	1.60781	1.95351	5.89107	0.0152179	0.413549
c20268_g1_i1	pper:18787295	K17479	3150.67	3390.67	2287	89.47	102.877	65.6533	0.689564	7.39695	5.65068	0.0174486	0.443306
c16315_g1_i1	pper:109947447	K17479	2.66667	1	0.333333	0.353333	0.14	0.0466667	2.83506	-2.42273	3.31373	0.0687036	0.673131
c29829_g1_i1	pper:18776916	K17479	1	0.666667	0	0.206667	0.166667	0	3.3215	-2.81231	2.88682	0.0893071	0.673131
c42582_g1_i1	pper:18776916	K17479	9.33333	8.33333	4	0.386667	0.356667	0.176667	1.43048	-0.915989	2.16533	0.141155	0.673131
c63124_g1_i1	pper:18777562	K17479	0	0.333333	0.333333	0	0.146667	0.15	-1.89671	-3.02337	1.09729	0.294863	0.686575
c28687_g1_i1	pper:18771877	K17479	342.667	113	557.333	8.63333	2.65	14.18	-0.487698	4.18258	0.24066	0.62373	1
c12958_g1_i1	pper:18771984	K17479	43.6667	58.3333	46.3333	2.87	4.09	3.07667	0.134518	1.53223	0.101384	0.750175	1
c18575_g1_i1	pper:18777562	K17479	1.66667	2	2.33333	0.216667	0.29	0.323333	-0.256893	-2.16697	0.0612066	0.804599	1
c38800_g1_i1	pper:18769869	K17479	8	3.66667	9	0.3	0.146667	0.326667	0.0597839	-1.04241	0.00832598	0.927296	1
c35778_g1_i1	pper:18781825	K17471	8542.33	4811	20105.7	167.173	92.2433	398.89	-1.03737	9.21742	6.48518	0.0108777	0.351617
c33714_g1_i2	pper:18771335	K17471	48.3333	153	33.6667	1.21	4.06	0.863333	0.676038	2.16419	2.69429	0.100709	0.673131
c21512_g1_i2	pper:18767410	K17471	3.33333	0.333333	2	0.44	0.04	0.276667	0.896894	-2.21594	0.677477	0.410457	0.813319
c45998_g1_i2	pxb:103960102	K17471	15.3333	13	14.3333	0.52	0.453333	0.483333	0.343894	-0.16612	0.431054	0.511472	0.935437
c49607_g1_i1	pper:18789478	K17471	0.666667	0	0.333333	0.19	0	0.1	0.852076	-2.96048	0.219119	0.639712	1
c82937_g1_i1	pper:18789478	K17471	1.33333	3	2	0.0966667	0.236667	0.143333	-0.314915	-2.14138	0.0938335	0.759359	1
c50939_g1_i1	pper:18767410	K17471	0	0.333333	0	0	0.0766667	0	0	-3.10957	0	1	1
c43134_g1_i1	pper:18793313	K17470	1104	863	1674.67	20.8967	15.9133	32.18	-0.405052	6.01675	0.926618	0.335743	0.714557
c35585_g1_i3	pper:18793313	K17470	2	6.66667	2.33333	0.0866667	0.27	0.09	0.060026	-1.726	0.00241153	0.960834	1
c45010_g1_i1	pper:18793313	K17470	0	0.333333	0	0	0.126667	0	0	-3.10292	0	1	1
c64233_g1_i1	pper:18793313	K17470	0	0.333333	0	0	0.633333	0	0	-3.10957	0	1	1
c53922_g1_i1	pper:18790370	K17469	2	6	2	0.11	0.33	0.116667	0.130244	-1.79059	0.0138158	0.906432	1
c5921_g1_i1	pper:18790370	K17469	0	1.33333	0	0	4.26	0	0	-2.88384	0	1	1
c74596_g1_i1	pno:SNOG_03938	K17438	0	0	0.666667	0	0	2.01333	-2.61625	-3.03055	1.85965	0.172665	0.673131
c20175_g1_i1	pper:18774691	K17435	446	380.333	658	21.12	18.8867	31.59	-0.355726	4.7708	2.03183	0.154035	0.673131
c40068_g1_i2	pper:18790150	K17434	642.667	318.667	316.333	26.6467	14.2	13.14	1.32115	4.67285	7.75099	0.00536831	0.240548
c28117_g1_i2	pper:18790150	K17434	0.666667	2.33333	2.66667	0.23	0.853333	0.936667	-1.59671	-2.22336	1.41517	0.234201	0.686575
c68514_g1_i1	lco:104933207	K17429	0	0.666667	0	0	2.94	0	0	-3.02083	0	1	1
c36073_g1_i2	pper:18777254	K17428	205.333	195	329	11.24	11.2467	18.1967	-0.466819	3.7532	2.74713	0.0974292	0.673131
c77702_g1_i1	abe:ARB_03297	K17427	0	0	0.666667	0	0	1.24333	-2.47901	-3.03749	1.7361	0.187634	0.677869
c33340_g1_i1	pper:18786332	K17427	269.333	275	388.667	13.9767	14.83	20.31	-0.304875	4.09949	1.39332	0.237846	0.686575
c15019_g1_i1	pper:18775334	K17426	41	44.6667	107.333	2.39	2.74	6.29667	-1.16976	1.84103	10.8961	0.000963662	0.0837049
c31879_g1_i1	pper:18788579	K17424	305	236.333	428.333	22.6767	18.37	32.13	-0.277118	4.15309	1.09481	0.295408	0.686575
c29792_g1_i1	pper:18788579	K17424	0.333333	0	0.666667	0.04	0	0.08	-0.585935	-2.96197	0.101458	0.750087	1
c39705_g1_i1	pper:18790955	K17422	418.667	390.333	534.333	35.1833	35.2367	45.7133	-0.144234	4.65745	0.234133	0.628476	1
c48892_g1_i1	pper:18772924	K17422	4.66667	2	4.66667	1.61	0.733333	1.60333	0.258555	-1.65043	0.0891341	0.765281	1
c28514_g1_i1	pper:18777742	K17413	222.667	227.333	371	6.50333	6.85667	10.96	-0.536471	3.90607	4.28554	0.0384378	0.62775
c26093_g1_i1	mdm:103455521	K17413	4.33333	6.33333	4	0.216667	0.296667	0.193333	0.29517	-1.46114	0.068967	0.792847	1
c26844_g1_i1	pper:18790398	K17411	212	160.333	315	14.6333	11.7233	21.9	-0.340465	3.67585	1.36853	0.242064	0.686575
c58251_g1_i1	lco:104918992	K17409	0	0	0.666667	0	0	0.93	-2.61625	-3.03055	1.85965	0.172665	0.673131
c5191_g1_i1	pper:18774811	K17408	315	291.667	397.333	10.1033	9.75667	12.96	-0.145189	4.21395	0.323368	0.56959	0.995265
c6910_g1_i1	pper:18784928	K17402	703	602.667	874.667	29.3233	27.0133	36.8633	-0.0940649	5.35542	0.100557	0.751162	1
c45252_g2_i1	pper:18775569	K17398	424.333	614.333	644.667	5.62667	8.39	8.72333	-0.431934	4.93067	2.28975	0.130231	0.673131
c28579_g1_i1	pper:18774267	K17362	416.333	196.667	136.667	39.6867	20.33	13.1067	1.90552	3.91925	13.3068	0.000264449	0.0388644
c30744_g1_i1	pper:18775480	K17362	197.333	186.333	112.333	12.76	13.2667	7.43333	1.04384	3.31065	3.8792	0.0488878	0.673131
c57202_g1_i1	pper:18775513	K17362	0.666667	1	2.66667	0.2	0.313333	0.796667	-1.61704	-2.40247	2.24601	0.133959	0.673131
c43402_g2_i3	pper:18778145	K17362	707.333	577.667	626	55.7867	48.6033	49.5067	0.428085	5.17972	1.71647	0.190148	0.684189
c69054_g1_i1	pper:18775513	K17362	1.33333	0	0.333333	1.94	0	0.466667	1.80962	-2.83299	0.73721	0.390556	0.78776
c75077_g1_i1	pper:18778145	K17362	0.333333	0.666667	1	0.0933333	0.166667	0.296667	-1.1174	-2.77226	0.403223	0.525429	0.951133
c43402_g1_i3	pper:18778145	K17362	1.33333	1	2.33333	0.123333	0.0833333	0.206667	-0.496031	-2.36778	0.19846	0.655967	1
c69055_g1_i1	pper:18773803	K17362	0	0	0	0	0	0	0	-3.18239	0	1	1
c77272_g1_i1	pss:102449884	K17362	0	0	0	0	0	0	0	-3.18239	0	1	1
c42577_g1_i2	pper:18770271	K17361	352	371	581	8.2	8.65	13.6567	-0.525345	4.5411	2.81845	0.0931865	0.673131
c11141_g1_i1	pper:18770271	K17361	802.667	612	751	37.1133	30.3533	34.87	0.322671	5.34972	0.856115	0.354828	0.739595
c78800_g1_i1	pper:18766822	K17361	670.667	700	883.667	19.1767	20.6567	25.5733	-0.19815	5.36608	0.6721	0.41232	0.815717
c50501_g1_i1	hsa:27075	K17356	0	0	1	0	0	1.77333	-3.12291	-2.96026	2.50353	0.113592	0.673131
c52036_g1_i1	tru:101067360	K17349	0	1	0	0	0.516667	0	0	-2.9458	0	1	1
c78449_g1_i1	lcf:108901353	K17349	0	0.666667	0	0	0.916667	0	0	-3.02083	0	1	1
c79339_g1_i1	hsa:7103	K17349	0	0.666667	0	0	1.19333	0	0	-3.02083	0	1	1
c2798_g1_i1	fcy:FRACYDRAFT_230218	K17339	0	2.66667	0	0	4.43	0	0	-2.61574	0	1	1
c48646_g1_i1	pper:18771350	K17338	0	0	0.333333	0	0	0.73	-1.89671	-3.10212	1.09729	0.294863	0.686575
c39602_g1_i1	pper:18793950	K17338	1397.33	1410.67	1519	29.0367	31.05	32.1533	0.0720117	6.33048	0.0847648	0.770941	1
c60204_g1_i1	rno:687992	K17310	0	5.66667	0.333333	0	1.83667	0.0933333	-1.83293	-2.11235	1.00154	0.316939	0.688336
c4267_g1_i1	pper:18784083	K17302	0	1	1.66667	0	0.123333	0.18	-3.81259	-2.63775	3.96038	0.0465831	0.673131
[truncated: 64,780 more rows]

## Sheet: edgeR_GD_T1vsGD_T2
edgeR_GD_T1vsT2			KEGG mapper
[truncated: 66,363 more rows]
